# Supplementary material for: Proteomics of the temporal cortex in semantic dementia reveals brain-region specific molecular pathology and regulation of the TDP-43-ANXA11 interactome
Source: Acta Neuropathol Commun. 2025 Jul 25;13:162. doi: 10.1186/s40478-025-02077-x (PMC12291262; doi:10.1186/s40478-025-02077-x)
Supplement: Supplementary file 1 — Additional file1. [file 40478_2025_2077_MOESM1_ESM.xlsx]

## Sheet: Information
Additional File 1 Overview on epidemiological characteristics of the project cohort for proteomics and the project cohort for immunohistochemical analysis.
Tab	Description
Proteomic cohort	Overview on epidemiological and neuropathological characteristics for the 25 non-demented controls and 18 semantic dementia patients included in this project for post-mortem brain proteomic analysis
IHC cohort	Overview on epidemiological and neuropathological characteristics for the 2 non-demented control, 4 FTLD-TDP type C, 2 Alzheimer's disease, and 2 FTLD-TAU patient samples included in this project for post-mortem brain immunohistochemical analysis
Abbreviations
AD	Alzheimer's disease
CSF	cerebrospinal fluid
F	Female
FTLD-TAU	frontotemporal lobar degeneration with TAU pathology
FTLD-TDP	frontotemporal lobar degeneration with TDP-43 pathology
gr	grams
GTI	inferior temporal gyrus
GTM	middle temporal gyrus
GTS	superior temporal gyrus
M	Male
NDC	non-demented control
PiD	Pick's disease
PMD	post-mortem delay
SD	semantic dementia

## Sheet: Proteomic cohort
Sample_ID	Disease_code	Neuropathological_code	Sex	Age (years)	Disease_duration (years)	PMD (minutes)	Brain_weight (gr)	pH_CSF	Braak	Amyloid	ApoE_status	Temporal Cortex Region	Outlier	Used for IHC validation
1	NDC	-	F	72	-	400	980	6.07	0	-	42	GTM	No	No
2	NDC	-	M	53	-	600	1370	7.21	0	-	43	GTM	No	No
3	NDC	-	M	74	-	480	1317	6.75	0	-	32	GTS	No	No
4	NDC	-	F	68	-	630	1100	6.83	2	-	33	GTI	No	No
5	NDC	-	F	90	-	350	1046	7.00	2	A	33	GTI	No	No
6	NDC	-	F	69	-	510	1074	-	1	-	33	GTI	No	No
7	NDC	-	M	56	-	300	1292	6.79	0	-	33	GTM	No	No
8	NDC	-	F	54	-	335	1118	6.40	-	-	33	GTM	No	No
9	NDC	-	M	69	-	325	1080	6.45	1	A	33	GTI	No	Yes
10	NDC	-	M	64	-	505	1399	6.23	1	A	33	GTM	No	Yes
11	NDC	-	M	74	-	485	1231	6.87	0	O	33	GTS	No	No
12	NDC	-	M	70	-	1245	1665	6.68	1	O	33	GTM	No	No
13	NDC	-	F	62	-	475	1115	6.40	1	B	-	GTM	No	No
14	NDC	-	M	92	-	505	1117	6.14	4	B	32	GTM	No	No
15	NDC	-	F	67	-	790	1194	6.10	-	-	43	GTM	No	No
16	NDC	-	F	92	-	265	1212	6.65	3	A	-	GTM	No	No
17	NDC	-	M	75	-	430	1280	6.45	1	-	33	GTM	No	No
18	NDC	-	F	80	-	424	1450	6.2	3	B	-	GTM	No	No
19	NDC	-	M	73	-	265	1285	7	1	B	-	GTM	No	No
20	NDC	-	F	76	-	285	1140	6.4	2	-	-	GTM	No	No
21	NDC	-	M	73	-	480	1553	5.37	2	A	33	GTS	No	No
22	NDC	-	F	75	-	550	1305	6.57	1	A	32	GTM	No	No
23	NDC	-	M	68	-	350	1340	6.5	1	A	-	GTM	No	No
24	NDC	-	M	71	-	345	1475	-	1	B	33	GTM	Yes	No
25	NDC	-	M	63	-	330	942	6.6	1	-	33	GTI	Yes	No
26	SD	FTLD-TDP type C	F	74	8	400	795	6.7	-	-	33	GTI	No	No
27	SD	FTLD-TDP type C	F	68	16	225	981	6.7	-	-	43	GTM	No	No
28	SD	FTLD-TDP type C	M	74	10	225	911	6.6	-	-	43	GTS	No	No
29	SD	FTLD-TDP type C	M	62	14	280	755	7.5	-	-	42	GTI	No	No
30	SD	FTLD-TDP type C	F	70	10	205	845	6.5	-	-	33	GTM	No	No
31	SD	FTLD-TDP type C	F	60	8	935	922	6.34	-	-	33	GTM	No	No
32	SD	FTLD-TDP type C	F	65	20	330	826	6.4	-	-	33	GTM	No	Yes
33	SD	FTLD-TDP type C	M	66	10	320	1055	6.2	-	-	43	GTM	No	No
34	SD	FTLD-TDP type C	M	63	12	630	1050	6.2	-	-	33	GTM	No	No
35	SD	FTLD-TDP type C	F	64	11	385	965	6.4	-	-	42	GTM	No	No
36	SD	FTLD-TDP type C	F	67	9	275	833	6.3	2	A	-	GTM	No	No
37	SD	FTLD-TDP type C	M	69	12	320	924	6.5	-	-	32	GTM	No	No
38	SD	FTLD-TDP type C	F	74	11	240	1044	6.4	-	-	33	GTM	No	Yes
39	SD	FTLD-TDP type C	M	68	13	420	1162	6.1	1	-	44	GTM	No	Yes
40	SD	FTLD-TDP type C	M	66	15	345	1085	6.3	-	-	-	GTM	No	Yes
41	SD	FTLD-TDP type C	F	62	12	375	820	6.3	2	B	-	GTM	No	No
42	SD	FTLD-TDP type C	F	72	9	250	1135	6.91	-	-	-	GTM	No	No
43	SD	FTLD-TDP type C	M	72	15	455	1025	6.41	-	-	-	GTM	No	No

## Sheet: IHC cohort
Sample_ID	Disease_code	Neuropathological_code	Sex	Age (years)	Disease_duration (years)	PMD (minutes)	Brain_weight (gr)	pH_CSF	Braak	Amyloid	ApoE_status	Temporal Cortex Region
9	NDC	-	M	69	-	325	1080	6.45	1	A	33	GTI
10	NDC	-	M	64	-	505	1399	6.23	1	A	33	GTM
32	SD	FTLD-TDP type C	F	65	20	330	826	6.4	-	-	33	GTM
38	SD	FTLD-TDP type C	F	74	11	240	1044	6.4	-	-	33	GTM
39	SD	FTLD-TDP type C	M	68	13	420	1162	6.1	1	-	44	GTM
40	SD	FTLD-TDP type C	M	66	15	345	1085	6.3	-	-	-	GTM
44	AD	AD	M	71	2	325	1362	6.52	5	3	44	GTM
45	PiD	FTLD-TAU	M	60	5	375	1445	6.32	0	0	33	GTM
46	PiD	FTLD-TAU	F	78	8	403	857	5.96	0	0	32	GTM
47	AD	AD	M	65	4	380	-	6.14	-	-	-	GTM
