# Supplementary material for: Proteomics of the temporal cortex in semantic dementia reveals brain-region specific molecular pathology and regulation of the TDP-43-ANXA11 interactome
Source: Acta Neuropathol Commun. 2025 Jul 25;13:162. doi: 10.1186/s40478-025-02077-x (PMC12291262; doi:10.1186/s40478-025-02077-x)
Supplement: Supplementary file 2 — Additional file2. [file 40478_2025_2077_MOESM2_ESM.xlsx]

## Sheet: Information
Additional File 2 Refinement of the SD temporal cortex proteome by comparison to published FTLD and AD proteomic data sets. PubMed was searched using the following terms: (‘proteomic*’ OR ‘mass spectrometry’) AND (‘frontotemporal dementia’ OR ‘frontotemporal lobar degeneration’ OR ‘Alzheimer’s disease’). The resulting articles were manually filtered to meet the following criteria: 1) quantitative…
Tab	Description
OverviewADFTDstudies	Overview on published FTLD and AD quantitative proteomic studies included into our refinement filtering approach
RefinementApproach	Schematic overview on steps taken for refinement of the SD temporal cortex proteome by filtering out proteins shared with AD and/or FTLD data sets
RefinementEffects_SDProteome	Overview on all proteins measured in the SD temporal cortex proteome, their behaviour in comparison to AD and FTLD data sets, and the effect of our refinement approach on whether or not the protein is filtered out
Abbreviations
AD	Alzheimer's disease
DAP	differentially abundant protein
DLPFC	dorsolateral prefrontal cortex
ERC	enthorrhinal cortex
FC	frontal cortex
FDR	false discovery rate
FTLD	frontotemporal lobar degeneration
FTLD-TAU	frontotemporal lobar degeneration with TAU pathology
FTLD-TDP	frontotemporal lobar degeneration with TDP-43 pathology
HC	healthy control
Hipp	hippocampus
LCM	laser capture microdissection
N	number
NDC	non-demented control
n.s.	not significant
p	p-value
PFC	prefrontal cortex
PHC	parahippocampal cortex
q	q-value
SD	semantic dementia
TC	temporal cortex

## Sheet: OverviewADFTDstudies
AD studies
Author	Year	Journal	Cases	Cases (N)	Controls	Controls (N)	Regions selected	Pathology	# unique proteins quantified	# unique DAP (statistics)	# higher abundance proteins	# lower abundance proteins
Hondius	2016	Alzheimer's & dementia: the journal of the Alzheimer's Association	AD (only sporadic cases)	40	-	-	Hipp; LCM for CA1 and subiculum	Braak 0-VI	3083	372 (linear regression along Braak; FDR q<0.1)	166	206
			AD (only sporadic cases)	22	-	-	Hipp; LCM for CA1 and subiculum	Braak 0-III	372 (those significant along Braak 0-VI)	89 (linear regression along Braak; p<0.05)	31	58
Sweet	2016	Mol Cell Proteomics	AD (unspecified genetics)	59	HC	12	DLPFC; grey matter	Braak III-V	192 (only synaptic proteins)	15 (p<0.05)	12	3
			AD (unspecified genetics)	12	HC	12	ERC; grey matter	Braak IV-V	130 (only synaptic proteins)	103 (q<0.05)	1	102
Zhang	2018	Acta Neuropathologica Communications	AD (unspecified genetics)	8	HC	8	DLPFC	Braak V-VI	1968	282 (q<0.05)	151	131
Xu	2019	Communications Biology	AD (unspecified genetics)	9	HC	9	Hipp	Braak IV-VI	3519	852 (global FDR <0.05)	478	374
			AD (unspecified genetics)	9	HC	9	ERC	Braak IV-VI	3174	861 (global FDR <0.05)	422	439
Mendonca	2019	Neurobiology of Disease	AD (unspecified genetics)	10	HC	7	ERC; grey matter	Braak I-III | Early AD	3809	46 (p<0.05 & absFC ≤0.66 or≥1.5)	28	18
			AD (unspecified genetics)	6	HC	7	ERC; grey matter	Braak IV-VI | Late AD	3809	214 (p<0.05 & absFC ≤0.66 or≥1.5)	23	191
			AD (unspecified genetics)	9	HC	11	PHC; grey matter	Braak I-III | Early AD	3815	54 (p<0.05 & absFC ≤0.66 or≥1.5)	18	36
			AD (unspecified genetics)	5	HC	11	PHC; grey matter	Braak IV-VI | Late AD	3815	249 (p<0.05 & absFC ≤0.66 or≥1.5)	62	187
			AD (unspecified genetics)	9	HC	7	FC; grey matter	Braak I-III | Early AD	3720	69 (p<0.05 & absFC ≤0.66 or≥1.5)	25	44
			AD (unspecified genetics)	10	HC	7	FC; grey matter	Braak IV-VI | Late AD	3720	121 (p<0.05 & absFC ≤0.66 or≥1.5)	41	80
			AD (unspecified genetics)	11	HC	7	TC; grey matter	Braak I-III | Early AD	3610	80 (p<0.05 & absFC ≤0.66 or≥1.5)	36	44
			AD (unspecified genetics)	11	HC	7	TC; grey matter	Braak IV-VI | Late AD	3610	105 (p<0.05 & absFC ≤0.66 or≥1.5)	43	62
Johnson	2020	Nature Medicine	AD (unspecified genetics)	257	HC	94	DLPFC	Braak III-VI	3331	686 (Tukey post-hoc p<0.01)	352	334
Johnson	2022	Nature Neuroscience	AD (only sporadic cases)	200	HC	110	DLPFC	Braak III-VI	8606	3151 (Holm adjusted p<0.05)	1298	1853
FTLD studies
Author	Year	Journal	Cases	Cases (N)	Controls	Controls (N)	Regions selected	Pathology	# unique proteins quantified	# unique DAP (statistics)	# higher abundance proteins	# lower abundance proteins
Umoh	2017	EMBO	FTLD TDP (unspecified genetics), FTD-C9ORF72	11	HC	8	FC	FTLD-TDP, unspecified	2609	411 (Tukey post-hoc p<0.05)	181	230
Andres-Benito	2019	J of Alzheimers disease	FTD-C9ORF72	8	HC	8	FC	FTLD-TDP, type A/B	2336	130 (p<0.05 & absFC <0.70 or >1.3)	90	40
Miedema	2022	Acta Neuropathologica Communications	FTD-GRN	8	HC	11	FC; LCM for grey matter	FTLD-TDP, type A	2400	579 (FDR q<0.05)	248	331
			FTD-GRN	9	HC	8	TC; LCM for grey matter	FTLD-TDP, type A	2037	1 (FDR q<0.05)	0	1
			FTD-MAPT	11	HC	11	FC; LCM for grey matter	FTLD-Tau	2346	0 (FDR q<0.05)	0	0
			FTD-MAPT	13	HC	8	TC; LCM for grey matter	FTLD-Tau	2010	488 (FDR q<0.05)	242	246
Bridel	2023	Alzheimer's Research & Therapy	FTD-MAPT	6	HC	5	FC; LCM for grey matter	FTLD-Tau	1801	289 (FDR q<0.05)	117	172

## Sheet: RefinementApproach
Refinement_step	Description	Reason	Approach		Unique_proteins (N)	Name_proteome
Start	All proteins measured in the SD temporal cortex proteome	-	-	-	4978	Original SD temporal cortex proteome
Step 0)	Exclude proteins not measured in any of the proteomic studies in our refinement method	Enable proper data comparison for refinement method	Compare all measured SD temporal cortex proteins with measured proteins in all proteomic studies in refinement method	Protein measured in <1 comparison --> exclude Protein measured in ≥1 comparisons --> leave in Total proteins LEFT IN	98 4880 4880	-
Step 1)	Filter out DAPs that are also significantly differentially abundant in AD	AD comparison as way to filter out common neurodegenerative processes	Compare SD temporal cortex DAPs with measured proteins in Hondius, Sweet, Zhang, Xu, Mendonca, Johnson 2020, Johnson 2022	Protein present in ≥2 comparisons and same FC directions --> filter out Protein present in ≥2 comparisons and mixed FC directions --> filter out Protein present in ≥2 comparisons and opposing FC direction --> leave in Protein present in ≥2 comparisons and not DAP --> leave in Protein present in ≤1 comparison --> leave in Total proteins LEFT IN	1336 183 244 524 159 3361
Step 2)	Filter out DAPs that are also significantly differentially abundant in FTLD-TAU	FTLD-TAU pathology comparison as way to filter out effects of TAU pathology, a different pathology than that is key in SD	Compare SD temporal cortex DAPs with measured proteins in Miedema FTD-MAPT, Bridel FTD-MAPT	Protein present in ≥2 comparisons and same FC directions --> filter out Protein present in ≥2 comparisons and mixed FC directions --> filter out Protein present in ≥2 comparisons and opposing FC direction --> leave in Protein present in ≥2 comparisons and not DAP --> leave in Protein present in ≤1 comparison --> leave in Total proteins LEFT IN	86 0 10 241 590 3275
Step 3)	Filter out DAPs that are also significantly differentially abundant in FTLD-TDP	FTLD-TDP pathology comparison as way to filter out effects of TDP-43 pathology types which are not like the type in SD (type C)	Compare SD temporal cortex DAPs with measured proteins in Umoh, Andres-Benito, Miedema FTD-GRN	Protein present in ≥2 comparisons and same FC directions --> filter out Protein present in ≥2 comparisons and mixed FC directions --> filter out Protein present in ≥2 comparisons and opposing FC direction --> leave in Protein present in ≥2 comparisons and not DAP --> leave in Protein present in ≤1 comparison --> leave in Total proteins LEFT IN	37 0 12 280 512 3238	Refined SD temporal cortex proteome

## Sheet: RefinementEffects_SDProteome
protein_id	gene_symbols_or_id	foldchange.log2_NDCvsSD	pvalue_NDCvsSD	qvalue_NDCvsSD	DAP (q<0.01)?	foldchange_direction	gene_symbols_or_id_ONLYfirstannotation	MeasuredInProteomicLiterature_label	MeasuredInProteomicLiterature_Effect	RefinementOnAD_label	RefinementOnAD_effect	RefinementOnFTLD-TAU_label	RefinementOnFTLD-TAU_effect	RefinementOnFTLD-TDP_label	RefinementOnFTLD-TDP_effect
P01023	A2M	0.58756	5.91582e-05	0.000167281	Yes	Higher abundant	A2M	Yes	Leave in	Sign, same fold change	Subtract	-	-	-	-
P01023;P20742	A2M;PZP	0.542459	0.000278116	0.000687053	Yes	Higher abundant	A2M	Yes	Leave in	Sign, same fold change	Subtract	-	-	-	-
A6NNC1	A6NNC1	-0.114459	0.314379	0.431796	No	n.s.	A6NNC1	No	Exclude	-	-	-	-	-	-
Q86V21	AACS	0.0723623	0.212943	0.303123	No	n.s.	AACS	Yes	Leave in	-	-	-	-	-	-
Q2M2I8	AAK1	-0.497593	6.4758e-12	5.43815e-11	Yes	Lower abundant	AAK1	Yes	Leave in	Sign, same fold change	Subtract	-	-	-	-
Q2M2I8;Q9NSY1	AAK1;BMP2K	-0.29617	0.000337289	0.00081829	Yes	Lower abundant	AAK1	Yes	Leave in	Sign, same fold change	Subtract	-	-	-	-
Q13685	AAMP	0.385308	9.01369e-07	3.45169e-06	Yes	Higher abundant	AAMP	Yes	Leave in	Sign, same fold change	Subtract	-	-	-	-
P49588	AARS	0.0462766	0.177625	0.256866	No	n.s.	AARS	Yes	Leave in	-	-	-	-	-	-
Q5JTZ9	AARS2	0	1	1	No	n.s.	AARS2	Yes	Leave in	-	-	-	-	-	-
Q9BTE6	AARSD1	-0.0513484	0.389209	0.524782	No	n.s.	AARSD1	Yes	Leave in	-	-	-	-	-	-
Q9NRN7	AASDHPPT	0.0758014	0.101851	0.155061	No	n.s.	AASDHPPT	Yes	Leave in	-	-	-	-	-	-
Q9UDR5	AASS	0.775913	2.10508e-06	7.63473e-06	Yes	Higher abundant	AASS	Yes	Leave in	Not sign	Continue	Not measured ≥2	Continue	Not measured ≥2	Continue
P80404	ABAT	0.602461	2.67826e-06	9.51364e-06	Yes	Higher abundant	ABAT	Yes	Leave in	Sign, same fold change	Subtract	-	-	-	-
Q9BZC7	ABCA2	0.302564	0.00321828	0.00666977	Yes	Higher abundant	ABCA2	Yes	Leave in	Not sign	Continue	Not measured ≥2	Continue	Not sign	Continue
Q8WWZ7	ABCA5	-6.7055e-12	0.999993	1	No	n.s.	ABCA5	Yes	Leave in	-	-	-	-	-	-
P08183	ABCB1	0.433267	5.41776e-06	1.84211e-05	Yes	Higher abundant	ABCB1	Yes	Leave in	Sign, opp fold change	Continue	Not measured ≥2	Continue	Not measured ≥2	Continue
Q9NRK6	ABCB10	0.0156778	0.64812	0.83712	No	n.s.	ABCB10	Yes	Leave in	-	-	-	-	-	-
Q9NRK6;Q9NUT2	ABCB10;ABCB8	-0.398366	0.000952734	0.00214794	Yes	Lower abundant	ABCB10	Yes	Leave in	Not measured ≥2	Continue	Not measured ≥2	Continue	Not measured ≥2	Continue
Q9NP58	ABCB6	2.65186e-18	1	1	No	n.s.	ABCB6	Yes	Leave in	-	-	-	-	-	-
O75027	ABCB7	0.429958	1.15697e-13	1.21397e-12	Yes	Higher abundant	ABCB7	Yes	Leave in	Not sign	Continue	Not measured ≥2	Continue	Not measured ≥2	Continue
Q9NUT2	ABCB8	-0.0434478	0.455834	0.604518	No	n.s.	ABCB8	Yes	Leave in	-	-	-	-	-	-
Q9UBJ2	ABCD2	0.0896948	0.253216	0.354403	No	n.s.	ABCD2	Yes	Leave in	-	-	-	-	-	-
P28288	ABCD3	0.203047	0.0011421	0.00254887	Yes	Higher abundant	ABCD3	Yes	Leave in	Sign, same fold change	Subtract	-	-	-	-
P61221	ABCE1	0.286087	5.84899e-06	1.97617e-05	Yes	Higher abundant	ABCE1	Yes	Leave in	Not sign	Continue	Not measured ≥2	Continue	Not measured ≥2	Continue
Q8NE71	ABCF1	0.200006	0.000143209	0.00037764	Yes	Higher abundant	ABCF1	Yes	Leave in	Not sign	Continue	Not measured ≥2	Continue	Not measured ≥2	Continue
Q9UG63	ABCF2	1.01069e-15	1	1	No	n.s.	ABCF2	Yes	Leave in	-	-	-	-	-	-
Q9NUQ8	ABCF3	0.133469	0.00886373	0.0169778	No	n.s.	ABCF3	Yes	Leave in	-	-	-	-	-	-
Q9NUJ1	ABHD10	6.71532e-14	1	1	No	n.s.	ABHD10	Yes	Leave in	-	-	-	-	-	-
Q8NFV4	ABHD11	1.74486e-14	1	1	No	n.s.	ABHD11	Yes	Leave in	-	-	-	-	-	-
Q8N2K0	ABHD12	-0.195696	0.00012065	0.000321883	Yes	Lower abundant	ABHD12	Yes	Leave in	Sign, same fold change	Subtract	-	-	-	-
Q96IU4	ABHD14B	1.51383	1.83666e-13	1.8837e-12	Yes	Higher abundant	ABHD14B	Yes	Leave in	Sign, same fold change	Subtract	-	-	-	-
O95870	ABHD16A	-0.101218	0.0457934	0.0753934	No	n.s.	ABHD16A	Yes	Leave in	-	-	-	-	-	-
Q5VST6	ABHD17B	0.0962223	0.137703	0.203966	No	n.s.	ABHD17B	Yes	Leave in	-	-	-	-	-	-
Q9BV23	ABHD6	-0.0111731	0.673776	0.867348	No	n.s.	ABHD6	Yes	Leave in	-	-	-	-	-	-
Q8IZP0	ABI1	-0.0375408	0.44988	0.596939	No	n.s.	ABI1	Yes	Leave in	-	-	-	-	-	-
Q8IZP0;Q9NYB9	ABI1;ABI2	-0.461631	2.9401e-11	2.22284e-10	Yes	Lower abundant	ABI1	Yes	Leave in	Sign, same fold change	Subtract	-	-	-	-
Q9NYB9	ABI2	-0.471603	6.34571e-17	1.01147e-15	Yes	Lower abundant	ABI2	Yes	Leave in	Sign, same fold change	Subtract	-	-	-	-
P42684	ABL2	-0.0439922	0.398867	0.536216	No	n.s.	ABL2	Yes	Leave in	-	-	-	-	-	-
O14639	ABLIM1	0.62948	4.0201e-12	3.48108e-11	Yes	Higher abundant	ABLIM1	Yes	Leave in	Sign, same fold change	Subtract	-	-	-	-
Q6H8Q1	ABLIM2	-0.20313	0.000117905	0.000315907	Yes	Lower abundant	ABLIM2	Yes	Leave in	Sign, same fold change	Subtract	-	-	-	-
O94929	ABLIM3	-4.39865e-17	1	1	No	n.s.	ABLIM3	Yes	Leave in	-	-	-	-	-	-
Q12979	ABR	-0.247202	3.97441e-06	1.37756e-05	Yes	Lower abundant	ABR	Yes	Leave in	Sign, same fold change	Subtract	-	-	-	-
Q15018	ABRAXAS2	0	1	1	No	n.s.	ABRAXAS2	Yes	Leave in	-	-	-	-	-	-
P09110	ACAA1	0.82149	1.18869e-07	5.22334e-07	Yes	Higher abundant	ACAA1	Yes	Leave in	Sign, same fold change	Subtract	-	-	-	-
P42765	ACAA2	0.993417	2.17975e-41	7.79261e-39	Yes	Higher abundant	ACAA2	Yes	Leave in	Sign, same fold change	Subtract	-	-	-	-
Q13085	ACACA	-0.162147	2.59381e-05	7.84411e-05	Yes	Lower abundant	ACACA	Yes	Leave in	Sign, same fold change	Subtract	-	-	-	-
O00763;Q13085	ACACB;ACACA	3.80932e-15	1	1	No	n.s.	ACACB	Yes	Leave in	-	-	-	-	-	-
Q9UKU7	ACAD8	0.320283	0.02692	0.0463483	No	n.s.	ACAD8	Yes	Leave in	-	-	-	-	-	-
Q9H845	ACAD9	0.178216	0.0182478	0.0328055	No	n.s.	ACAD9	Yes	Leave in	-	-	-	-	-	-
P11310	ACADM	0.626771	5.32993e-14	5.83726e-13	Yes	Higher abundant	ACADM	Yes	Leave in	Sign, same fold change	Subtract	-	-	-	-
P16219	ACADS	0.777103	1.33344e-05	4.24278e-05	Yes	Higher abundant	ACADS	Yes	Leave in	Not sign	Continue	Sign, same fold change	Subtract	-	-
P45954	ACADSB	0.479714	7.27362e-05	0.000202924	Yes	Higher abundant	ACADSB	Yes	Leave in	Sign, opp fold change	Continue	Not sign	Continue	Not sign	Continue
P49748	ACADVL	0.866408	2.4137e-26	1.35737e-24	Yes	Higher abundant	ACADVL	Yes	Leave in	Sign, same fold change	Subtract	-	-	-	-
P16112	ACAN	0.681273	2.44825e-11	1.89097e-10	Yes	Higher abundant	ACAN	Yes	Leave in	Sign, same fold change	Subtract	-	-	-	-
Q15057	ACAP2	0	1	1	No	n.s.	ACAP2	Yes	Leave in	-	-	-	-	-	-
P24752	ACAT1	0.452134	0.00528637	0.0105664	No	n.s.	ACAT1	Yes	Leave in	-	-	-	-	-	-
Q9BWD1	ACAT2	0.403835	0.0150898	0.0275939	No	n.s.	ACAT2	Yes	Leave in	-	-	-	-	-	-
Q9H3P7	ACBD3	0.0663449	0.186351	0.268477	No	n.s.	ACBD3	Yes	Leave in	-	-	-	-	-	-
Q9BR61	ACBD6	0	1	1	No	n.s.	ACBD6	No	Exclude	-	-	-	-	-	-
P12821	ACE	0.350846	0.0459579	0.0756145	No	n.s.	ACE	Yes	Leave in	-	-	-	-	-	-
Q9UKV3	ACIN1	0.568025	0.000441038	0.00104914	Yes	Higher abundant	ACIN1	Yes	Leave in	Sign, same fold change	Subtract	-	-	-	-
P53396	ACLY	-0.126229	0.000186772	0.000478399	Yes	Lower abundant	ACLY	Yes	Leave in	Sign, same fold change	Subtract	-	-	-	-
P21399	ACO1	0.695866	1.15421e-07	5.0763e-07	Yes	Higher abundant	ACO1	Yes	Leave in	Sign, same fold change	Subtract	-	-	-	-
Q99798	ACO2	9.39766e-14	1	1	No	n.s.	ACO2	Yes	Leave in	-	-	-	-	-	-
Q86TX2	ACOT1	0.444639	0.00618648	0.0122497	No	n.s.	ACOT1	Yes	Leave in	-	-	-	-	-	-
Q9NPJ3	ACOT13	0.360041	0.0398253	0.0663534	No	n.s.	ACOT13	Yes	Leave in	-	-	-	-	-	-
O00154	ACOT7	-0.217189	0.0204541	0.036341	No	n.s.	ACOT7	Yes	Leave in	-	-	-	-	-	-
O14734	ACOT8	0.335901	0.0103797	0.0195596	No	n.s.	ACOT8	Yes	Leave in	-	-	-	-	-	-
Q9Y305	ACOT9	0.343613	0.00188913	0.00408076	Yes	Higher abundant	ACOT9	Yes	Leave in	Sign, same fold change	Subtract	-	-	-	-
O15254	ACOX3	0.280131	9.52715e-05	0.00026028	Yes	Higher abundant	ACOX3	Yes	Leave in	Not sign	Continue	Not measured ≥2	Continue	Not measured ≥2	Continue
P24666	ACP1	0.816036	0.000529574	0.00124619	Yes	Higher abundant	ACP1	Yes	Leave in	Not sign	Continue	Not sign	Continue	Not sign	Continue
P11117	ACP2	2.6331e-17	1	1	No	n.s.	ACP2	Yes	Leave in	-	-	-	-	-	-
Q96GR2	ACSBG1	0.552049	1.38052e-11	1.10907e-10	Yes	Higher abundant	ACSBG1	Yes	Leave in	Not sign	Continue	Sign, same fold change	Subtract	-	-
Q96CM8	ACSF2	0.526025	3.90186e-11	2.90176e-10	Yes	Higher abundant	ACSF2	Yes	Leave in	Sign, opp fold change	Continue	Not measured ≥2	Continue	Not measured ≥2	Continue
Q4G176	ACSF3	-0.000956319	0.901603	1	No	n.s.	ACSF3	Yes	Leave in	-	-	-	-	-	-
P33121;Q9UKU0	ACSL1;ACSL6	0	1	1	No	n.s.	ACSL1	Yes	Leave in	-	-	-	-	-	-
P33121	ACSL1	0.442159	6.48435e-15	8.11355e-14	Yes	Higher abundant	ACSL1	Yes	Leave in	Sign, opp fold change	Continue	Not measured ≥2	Continue	Not sign	Continue
O95573	ACSL3	-0.110423	0.00697163	0.0135982	No	n.s.	ACSL3	Yes	Leave in	-	-	-	-	-	-
O60488;O95573	ACSL4;ACSL3	-0.232426	0.00756722	0.0146628	No	n.s.	ACSL4	Yes	Leave in	-	-	-	-	-	-
O60488	ACSL4	-2.78097e-16	1	1	No	n.s.	ACSL4	Yes	Leave in	-	-	-	-	-	-
Q9UKU0	ACSL6	9.68382e-16	1	1	No	n.s.	ACSL6	Yes	Leave in	-	-	-	-	-	-
Q9NUB1	ACSS1	1.22732	1.51102e-27	1.05037e-25	Yes	Higher abundant	ACSS1	Yes	Leave in	Sign, opp fold change	Continue	Sign, same fold change	Subtract	-	-
Q9NR19	ACSS2	0.141651	0.119294	0.179245	No	n.s.	ACSS2	Yes	Leave in	-	-	-	-	-	-
Q9H6R3	ACSS3	0.883053	7.65931e-13	7.30188e-12	Yes	Higher abundant	ACSS3	Yes	Leave in	Sign, same fold change	Subtract	-	-	-	-
P68133	ACTA1	0.251224	0.00499917	0.0100284	No	n.s.	ACTA1	Yes	Leave in	-	-	-	-	-	-
P68133;Q562R1	ACTA1;ACTBL2	0.114926	0.217572	0.309096	No	n.s.	ACTA1	Yes	Leave in	-	-	-	-	-	-
P60709;P63261	ACTB;ACTG1	0.00412442	0.851996	1	No	n.s.	ACTB	Yes	Leave in	-	-	-	-	-	-
Q562R1	ACTBL2	0.275327	0.00582768	0.011579	No	n.s.	ACTBL2	Yes	Leave in	-	-	-	-	-	-
P63267	ACTG2	0.517203	0.000697448	0.00160493	Yes	Higher abundant	ACTG2	Yes	Leave in	Not measured ≥2	Continue	Not measured ≥2	Continue	Not measured ≥2	Continue
O94805	ACTL6B	0	1	1	No	n.s.	ACTL6B	Yes	Leave in	-	-	-	-	-	-
P12814	ACTN1	-0.987445	4.50306e-36	8.66838e-34	Yes	Lower abundant	ACTN1	Yes	Leave in	Sign, same fold change	Subtract	-	-	-	-
P12814;P35609	ACTN1;ACTN2	-0.913615	9.39928e-18	1.65065e-16	Yes	Lower abundant	ACTN1	Yes	Leave in	Sign, same fold change	Subtract	-	-	-	-
P12814;P35609;Q08043	ACTN1;ACTN2;ACTN3	-1.09429	1.58123e-17	2.66467e-16	Yes	Lower abundant	ACTN1	Yes	Leave in	Sign, same fold change	Subtract	-	-	-	-
P35609	ACTN2	-1.1783	6.25161e-37	1.36041e-34	Yes	Lower abundant	ACTN2	Yes	Leave in	Sign, same fold change	Subtract	-	-	-	-
P35609;Q08043	ACTN2;ACTN3	-1.10513	3.61794e-14	4.07833e-13	Yes	Lower abundant	ACTN2	Yes	Leave in	Sign, same fold change	Subtract	-	-	-	-
O43707;P12814;P35609;Q08043	ACTN4;ACTN1;ACTN2;ACTN3	-0.750454	5.52463e-30	5.76057e-28	Yes	Lower abundant	ACTN4	Yes	Leave in	Sign, same fold change	Subtract	-	-	-	-
O43707;P12814	ACTN4;ACTN1	-0.958539	6.64687e-27	4.10711e-25	Yes	Lower abundant	ACTN4	Yes	Leave in	Sign, same fold change	Subtract	-	-	-	-
O43707;P12814;P35609	ACTN4;ACTN1;ACTN2	-0.778272	3.58574e-19	7.76909e-18	Yes	Lower abundant	ACTN4	Yes	Leave in	Sign, same fold change	Subtract	-	-	-	-
O43707	ACTN4	-0.482407	2.96592e-18	5.64426e-17	Yes	Lower abundant	ACTN4	Yes	Leave in	Sign, same fold change	Subtract	-	-	-	-
O43707;P12814;Q08043	ACTN4;ACTN1;ACTN3	-0.638515	1.09321e-08	5.72335e-08	Yes	Lower abundant	ACTN4	Yes	Leave in	Sign, same fold change	Subtract	-	-	-	-
O43707;Q9H254	ACTN4;SPTBN4	-0.649442	4.00256e-06	1.38635e-05	Yes	Lower abundant	ACTN4	Yes	Leave in	Sign, same fold change	Subtract	-	-	-	-
Q9NZ32	ACTR10	0.175685	0.033625	0.0569519	No	n.s.	ACTR10	Yes	Leave in	-	-	-	-	-	-
P61163	ACTR1A	0.307441	0.0297456	0.0509154	No	n.s.	ACTR1A	Yes	Leave in	-	-	-	-	-	-
P42025;P61163	ACTR1B;ACTR1A	0.390769	0.0198623	0.0354153	No	n.s.	ACTR1B	Yes	Leave in	-	-	-	-	-	-
P42025	ACTR1B	0.161133	0.101078	0.154095	No	n.s.	ACTR1B	Yes	Leave in	-	-	-	-	-	-
P61160	ACTR2	-0.0460805	0.32951	0.450478	No	n.s.	ACTR2	Yes	Leave in	-	-	-	-	-	-
P61158	ACTR3	0.179586	0.0775397	0.121733	No	n.s.	ACTR3	Yes	Leave in	-	-	-	-	-	-
P61158;Q9P1U1	ACTR3;ACTR3B	-0.136098	0.111592	0.168685	No	n.s.	ACTR3	Yes	Leave in	-	-	-	-	-	-
Q9P1U1	ACTR3B	-0.582259	2.82169e-07	1.17983e-06	Yes	Lower abundant	ACTR3B	Yes	Leave in	Sign, same fold change	Subtract	-	-	-	-
P36896	ACVR1B	0	1	1	No	n.s.	ACVR1B	Yes	Leave in	-	-	-	-	-	-
P14621	ACYP2	0.562495	7.10483e-06	2.36591e-05	Yes	Higher abundant	ACYP2	Yes	Leave in	Sign, same fold change	Subtract	-	-	-	-
O14672	ADAM10	0.366146	0.00986226	0.0187043	No	n.s.	ADAM10	Yes	Leave in	-	-	-	-	-	-
O75078	ADAM11	-0.42778	0.00032622	0.000794517	Yes	Lower abundant	ADAM11	Yes	Leave in	Sign, same fold change	Subtract	-	-	-	-
Q9P0K1	ADAM22	-0.364576	7.18464e-09	3.8749e-08	Yes	Lower abundant	ADAM22	Yes	Leave in	Sign, same fold change	Subtract	-	-	-	-
O75077	ADAM23	-0.822652	4.17372e-11	3.07651e-10	Yes	Lower abundant	ADAM23	Yes	Leave in	Not sign	Continue	Sign, same fold change	Subtract	-	-
O75689	ADAP1	-0.328811	1.426e-06	5.28674e-06	Yes	Lower abundant	ADAP1	Yes	Leave in	Sign, same fold change	Subtract	-	-	-	-
P55265	ADAR	0.494034	1.50799e-09	8.99582e-09	Yes	Higher abundant	ADAR	Yes	Leave in	Sign, same fold change	Subtract	-	-	-	-
Q3MIX3	ADCK5	-0.082717	0.335588	0.457288	No	n.s.	ADCK5	Yes	Leave in	-	-	-	-	-	-
Q08828	ADCY1	-0.439026	3.09982e-10	2.02805e-09	Yes	Lower abundant	ADCY1	Yes	Leave in	Sign, same fold change	Subtract	-	-	-	-
Q08462	ADCY2	0.324959	3.29145e-08	1.57042e-07	Yes	Higher abundant	ADCY2	Yes	Leave in	Sign, opp fold change	Continue	Not measured ≥2	Continue	Not sign	Continue
O95622	ADCY5	0.0080252	0.722258	0.925001	No	n.s.	ADCY5	Yes	Leave in	-	-	-	-	-	-
P40145	ADCY8	1.3569	2.02663e-15	2.69768e-14	Yes	Higher abundant	ADCY8	Yes	Leave in	Not sign	Continue	Not measured ≥2	Continue	Not measured ≥2	Continue
O60503	ADCY9	-0.720968	7.33224e-09	3.93754e-08	Yes	Lower abundant	ADCY9	Yes	Leave in	Not sign	Continue	Not measured ≥2	Continue	Not measured ≥2	Continue
P41586	ADCYAP1R1	1.14733	8.14036e-19	1.67416e-17	Yes	Higher abundant	ADCYAP1R1	Yes	Leave in	Sign, same fold change	Subtract	-	-	-	-
P35611;P35612	ADD1;ADD2	-0.106714	0.122144	0.182869	No	n.s.	ADD1	Yes	Leave in	-	-	-	-	-	-
P35611;P35612;Q9UEY8	ADD1;ADD2;ADD3	3.85841e-18	1	1	No	n.s.	ADD1	Yes	Leave in	-	-	-	-	-	-
P35611	ADD1	0.323955	7.30951e-08	3.30779e-07	Yes	Higher abundant	ADD1	Yes	Leave in	Sign, same fold change	Subtract	-	-	-	-
P35612	ADD2	-0.446577	1.45882e-10	1.00156e-09	Yes	Lower abundant	ADD2	Yes	Leave in	Sign, same fold change	Subtract	-	-	-	-
Q9UEY8	ADD3	1.04033	6.36573e-33	8.16935e-31	Yes	Higher abundant	ADD3	Yes	Leave in	Sign, same fold change	Subtract	-	-	-	-
O14514	ADGRB1	-0.360024	0.000822042	0.0018676	Yes	Lower abundant	ADGRB1	Yes	Leave in	Not measured ≥2	Continue	Not measured ≥2	Continue	Not measured ≥2	Continue
O60241;O60242	ADGRB2;ADGRB3	-0.286199	0.00533617	0.0106489	No	n.s.	ADGRB2	Yes	Leave in	-	-	-	-	-	-
O60241	ADGRB2	-0.415408	2.10948e-08	1.04603e-07	Yes	Lower abundant	ADGRB2	Yes	Leave in	Sign, same fold change	Subtract	-	-	-	-
O60242	ADGRB3	-0.269932	0.000181306	0.000466068	Yes	Lower abundant	ADGRB3	Yes	Leave in	Sign, same fold change	Subtract	-	-	-	-
Q9Y653	ADGRG1	0.0148302	0.719185	0.921301	No	n.s.	ADGRG1	Yes	Leave in	-	-	-	-	-	-
O94910	ADGRL1	-0.23357	6.56891e-06	2.2021e-05	Yes	Lower abundant	ADGRL1	Yes	Leave in	Sign, same fold change	Subtract	-	-	-	-
O95490	ADGRL2	-0.0469588	0.405191	0.543403	No	n.s.	ADGRL2	Yes	Leave in	-	-	-	-	-	-
Q9HAR2	ADGRL3	-0.366431	3.03782e-08	1.45914e-07	Yes	Lower abundant	ADGRL3	Yes	Leave in	Not sign	Continue	Not measured ≥2	Continue	Not measured ≥2	Continue
P11766	ADH5	0.940895	5.06525e-12	4.3115e-11	Yes	Higher abundant	ADH5	Yes	Leave in	Sign, same fold change	Subtract	-	-	-	-
Q96SZ5	ADO	0	1	1	No	n.s.	ADO	Yes	Leave in	-	-	-	-	-	-
Q9NX46	ADPRHL2	0.626217	7.20629e-07	2.80027e-06	Yes	Higher abundant	ADPRHL2	Yes	Leave in	Sign, same fold change	Subtract	-	-	-	-
P08913	ADRA2A	0.0910758	0.252134	0.353285	No	n.s.	ADRA2A	Yes	Leave in	-	-	-	-	-	-
Q16186	ADRM1	-0.312676	0.0390532	0.0652626	No	n.s.	ADRM1	Yes	Leave in	-	-	-	-	-	-
P30566	ADSL	0.253603	0.00680935	0.0133232	No	n.s.	ADSL	Yes	Leave in	-	-	-	-	-	-
P30520	ADSS2	0.648789	0.00713903	0.0138977	No	n.s.	ADSS2	Yes	Leave in	-	-	-	-	-	-
P55196	AFDN	0.184552	2.60266e-07	1.09373e-06	Yes	Higher abundant	AFDN	Yes	Leave in	Sign, opp fold change	Continue	Not measured ≥2	Continue	Not sign	Continue
Q8WV93	AFG1L	-0.19579	0.111913	0.169068	No	n.s.	AFG1L	Yes	Leave in	-	-	-	-	-	-
Q9Y4W6	AFG3L2	-0.174469	0.000803516	0.001828	Yes	Lower abundant	AFG3L2	Yes	Leave in	Sign, same fold change	Subtract	-	-	-	-
Q9UPQ3	AGAP1	-0.232697	1.45025e-05	4.58819e-05	Yes	Lower abundant	AGAP1	Yes	Leave in	Sign, opp fold change	Continue	Not measured ≥2	Continue	Not sign	Continue
Q99490	AGAP2	-0.490428	9.21568e-20	2.17568e-18	Yes	Lower abundant	AGAP2	Yes	Leave in	Sign, same fold change	Subtract	-	-	-	-
Q96P47	AGAP3	-0.330888	2.06724e-11	1.63195e-10	Yes	Lower abundant	AGAP3	Yes	Leave in	Sign, same fold change	Subtract	-	-	-	-
Q96P47;Q9UPQ3	AGAP3;AGAP1	-0.257778	0.000154846	0.000404913	Yes	Lower abundant	AGAP3	Yes	Leave in	Sign, same fold change	Subtract	-	-	-	-
P52594	AGFG1	-3.68032e-16	1	1	No	n.s.	AGFG1	Yes	Leave in	-	-	-	-	-	-
O95081	AGFG2	0	1	1	No	n.s.	AGFG2	Yes	Leave in	-	-	-	-	-	-
Q53H12	AGK	-0.326205	8.44217e-08	3.79291e-07	Yes	Lower abundant	AGK	Yes	Leave in	Sign, same fold change	Subtract	-	-	-	-
P35573	AGL	0.280892	0.00171558	0.00372677	Yes	Higher abundant	AGL	Yes	Leave in	Sign, opp fold change	Continue	Sign, same fold change	Subtract	-	-
Q9UL18	AGO1	0.312106	0.0172919	0.031199	No	n.s.	AGO1	Yes	Leave in	-	-	-	-	-	-
Q9UKV8;Q9UL18	AGO2;AGO1	0.442384	0.00185647	0.00401714	Yes	Higher abundant	AGO2	Yes	Leave in	Sign, same fold change	Subtract	-	-	-	-
Q99943	AGPAT1	-0.141029	0.0530105	0.086142	No	n.s.	AGPAT1	Yes	Leave in	-	-	-	-	-	-
O15120	AGPAT2	0.0374755	0.565997	0.73752	No	n.s.	AGPAT2	No	Exclude	-	-	-	-	-	-
Q9NRZ7	AGPAT3	0.538784	6.54873e-21	1.84137e-19	Yes	Higher abundant	AGPAT3	Yes	Leave in	Sign, opp fold change	Continue	Not sign	Continue	Not sign	Continue
Q9NRZ5	AGPAT4	-0.223751	0.000932981	0.00210531	Yes	Lower abundant	AGPAT4	Yes	Leave in	Not sign	Continue	Not measured ≥2	Continue	Not measured ≥2	Continue
Q9NUQ2	AGPAT5	0.356113	9.19672e-07	3.51371e-06	Yes	Higher abundant	AGPAT5	Yes	Leave in	Sign, opp fold change	Continue	Not measured ≥2	Continue	Not measured ≥2	Continue
O00116	AGPS	0.224997	0.000499219	0.00118193	Yes	Higher abundant	AGPS	Yes	Leave in	Not sign	Continue	Not measured ≥2	Continue	Not measured ≥2	Continue
O00468	AGRN	0.599919	3.07892e-14	3.49434e-13	Yes	Higher abundant	AGRN	Yes	Leave in	Sign, same fold change	Subtract	-	-	-	-
P01019	AGT	0.783043	4.7501e-05	0.000137106	Yes	Higher abundant	AGT	Yes	Leave in	Sign, same fold change	Subtract	-	-	-	-
Q9UPW5	AGTPBP1	0	1	1	No	n.s.	AGTPBP1	Yes	Leave in	-	-	-	-	-	-
Q6RW13	AGTRAP	0.951904	1.43364e-08	7.31433e-08	Yes	Higher abundant	AGTRAP	No	Exclude	-	-	-	-	-	-
P23526	AHCY	0.773397	0.00238662	0.0050464	Yes	Higher abundant	AHCY	Yes	Leave in	Sign, same fold change	Subtract	-	-	-	-
O43865	AHCYL1	0.922327	1.16847e-11	9.44777e-11	Yes	Higher abundant	AHCYL1	Yes	Leave in	Sign, same fold change	Subtract	-	-	-	-
O43865;Q96HN2	AHCYL1;AHCYL2	0.990824	6.11453e-08	2.81798e-07	Yes	Higher abundant	AHCYL1	Yes	Leave in	Sign, same fold change	Subtract	-	-	-	-
Q96HN2	AHCYL2	0.928459	2.22855e-08	1.09999e-07	Yes	Higher abundant	AHCYL2	Yes	Leave in	Sign, same fold change	Subtract	-	-	-	-
Q09666	AHNAK	1.20626	5.48792e-15	6.93612e-14	Yes	Higher abundant	AHNAK	Yes	Leave in	Sign, same fold change	Subtract	-	-	-	-
O95433	AHSA1	-3.73732e-17	1	1	No	n.s.	AHSA1	Yes	Leave in	-	-	-	-	-	-
Q96BJ3	AIDA	0.665613	1.67638e-23	6.65896e-22	Yes	Higher abundant	AIDA	Yes	Leave in	Sign, same fold change	Subtract	-	-	-	-
O95831	AIFM1	0	1	1	No	n.s.	AIFM1	Yes	Leave in	-	-	-	-	-	-
Q96NN9	AIFM3	0.639007	2.23741e-11	1.75919e-10	Yes	Higher abundant	AIFM3	Yes	Leave in	Sign, same fold change	Subtract	-	-	-	-
Q12904	AIMP1	-0.0618981	0.25295	0.35413	No	n.s.	AIMP1	Yes	Leave in	-	-	-	-	-	-
Q13155	AIMP2	0	1	1	No	n.s.	AIMP2	Yes	Leave in	-	-	-	-	-	-
O00170	AIP	3.82745e-15	1	1	No	n.s.	AIP	Yes	Leave in	-	-	-	-	-	-
C9J069	AJM1	-0.506958	5.81456e-09	3.19099e-08	Yes	Lower abundant	AJM1	Yes	Leave in	Sign, same fold change	Subtract	-	-	-	-
P00568	AK1	0.998975	2.13805e-21	6.40774e-20	Yes	Higher abundant	AK1	Yes	Leave in	Sign, same fold change	Subtract	-	-	-	-
P00568;Q9Y6K8	AK1;AK5	0.850472	1.13984e-15	1.57593e-14	Yes	Higher abundant	AK1	Yes	Leave in	Sign, same fold change	Subtract	-	-	-	-
P54819	AK2	0.914257	1.59802e-06	5.88963e-06	Yes	Higher abundant	AK2	Yes	Leave in	Sign, same fold change	Subtract	-	-	-	-
Q9UIJ7	AK3	1.18031	5.67141e-11	4.10194e-10	Yes	Higher abundant	AK3	Yes	Leave in	Sign, same fold change	Subtract	-	-	-	-
P27144	AK4	2.90564e-17	1	1	No	n.s.	AK4	Yes	Leave in	-	-	-	-	-	-
Q9Y6K8	AK5	-0.474819	3.54118e-07	1.45753e-06	Yes	Lower abundant	AK5	Yes	Leave in	Not sign	Continue	Not sign	Continue	Not sign	Continue
Q92667	AKAP1	0	1	1	No	n.s.	AKAP1	Yes	Leave in	-	-	-	-	-	-
O43572	AKAP10	-0.0182326	0.596581	0.774952	No	n.s.	AKAP10	Yes	Leave in	-	-	-	-	-	-
Q02952	AKAP12	-0.181702	0.00352043	0.00724198	Yes	Lower abundant	AKAP12	Yes	Leave in	Sign, same fold change	Subtract	-	-	-	-
Q9Y2D5	AKAP2	0.30078	0.00950463	0.0180946	No	n.s.	AKAP2	Yes	Leave in	-	-	-	-	-	-
P24588	AKAP5	-0.770435	2.79713e-08	1.35052e-07	Yes	Lower abundant	AKAP5	Yes	Leave in	Sign, same fold change	Subtract	-	-	-	-
P14550	AKR1A1	1.1648	7.49686e-07	2.90416e-06	Yes	Higher abundant	AKR1A1	Yes	Leave in	Sign, same fold change	Subtract	-	-	-	-
P15121	AKR1B1	1.56509	3.21473e-06	1.12752e-05	Yes	Higher abundant	AKR1B1	Yes	Leave in	Sign, same fold change	Subtract	-	-	-	-
P42330	AKR1C3	1.17327	7.0809e-17	1.11798e-15	Yes	Higher abundant	AKR1C3	Yes	Leave in	Sign, same fold change	Subtract	-	-	-	-
P42330;P52895	AKR1C3;AKR1C2	1.59613	1.0458e-14	1.26126e-13	Yes	Higher abundant	AKR1C3	Yes	Leave in	Sign, same fold change	Subtract	-	-	-	-
Q96JD6	AKR1E2	1.51578	4.6018e-09	2.57629e-08	Yes	Higher abundant	AKR1E2	No	Exclude	-	-	-	-	-	-
O43488	AKR7A2	1.65593	1.16196e-12	1.07896e-11	Yes	Higher abundant	AKR7A2	Yes	Leave in	Sign, same fold change	Subtract	-	-	-	-
P31749;Q9Y243	AKT1;AKT3	6.98212e-18	1	1	No	n.s.	AKT1	Yes	Leave in	-	-	-	-	-	-
Q9Y243	AKT3	-0.150841	0.00465581	0.0093772	Yes	Lower abundant	AKT3	Yes	Leave in	Sign, same fold change	Subtract	-	-	-	-
P13716	ALAD	1.48499	1.74994e-12	1.58956e-11	Yes	Higher abundant	ALAD	Yes	Leave in	Sign, same fold change	Subtract	-	-	-	-
P02768	ALB	0.838848	0.00276347	0.0057702	Yes	Higher abundant	ALB	Yes	Leave in	Sign, same fold change	Subtract	-	-	-	-
Q13740	ALCAM	0.888497	3.92136e-36	7.85057e-34	Yes	Higher abundant	ALCAM	Yes	Leave in	Sign, same fold change	Subtract	-	-	-	-
Q8IZ83	ALDH16A1	0	1	1	No	n.s.	ALDH16A1	Yes	Leave in	-	-	-	-	-	-
P54886	ALDH18A1	0.422901	1.15501e-08	6.01098e-08	Yes	Higher abundant	ALDH18A1	Yes	Leave in	Not sign	Continue	Not measured ≥2	Continue	Not measured ≥2	Continue
P00352	ALDH1A1	1.81574	2.87327e-12	2.51851e-11	Yes	Higher abundant	ALDH1A1	Yes	Leave in	Sign, same fold change	Subtract	-	-	-	-
P00352;P05091	ALDH1A1;ALDH2	0.700619	4.24707e-05	0.000123298	Yes	Higher abundant	ALDH1A1	Yes	Leave in	Sign, same fold change	Subtract	-	-	-	-
O94788;P00352;P05091;P30837	ALDH1A2;ALDH1A1;ALDH2;ALDH1B1	0.715053	0.000102657	0.000278332	Yes	Higher abundant	ALDH1A2	Yes	Leave in	Sign, opp fold change	Continue	Not measured ≥2	Continue	Not measured ≥2	Continue
P30837	ALDH1B1	0.38053	0.0377933	0.0633474	No	n.s.	ALDH1B1	Yes	Leave in	-	-	-	-	-	-
O75891;Q3SY69	ALDH1L1;ALDH1L2	0.595462	3.38172e-07	1.39996e-06	Yes	Higher abundant	ALDH1L1	Yes	Leave in	Sign, same fold change	Subtract	-	-	-	-
O75891	ALDH1L1	0.543268	5.28087e-07	2.10436e-06	Yes	Higher abundant	ALDH1L1	Yes	Leave in	Sign, same fold change	Subtract	-	-	-	-
Q3SY69	ALDH1L2	0.457056	0.000505106	0.00119473	Yes	Higher abundant	ALDH1L2	No	Exclude	-	-	-	-	-	-
P05091	ALDH2	0.555126	0.000748712	0.00171423	Yes	Higher abundant	ALDH2	Yes	Leave in	Sign, same fold change	Subtract	-	-	-	-
P30838;P51648	ALDH3A1;ALDH3A2	4.85321e-17	1	1	No	n.s.	ALDH3A1	Yes	Leave in	-	-	-	-	-	-
P51648	ALDH3A2	0.401855	2.20388e-20	5.71525e-19	Yes	Higher abundant	ALDH3A2	Yes	Leave in	Sign, same fold change	Subtract	-	-	-	-
P30038	ALDH4A1	0.531896	1.12621e-05	3.62721e-05	Yes	Higher abundant	ALDH4A1	Yes	Leave in	Sign, same fold change	Subtract	-	-	-	-
P51649	ALDH5A1	0.582032	0.0100321	0.0189903	No	n.s.	ALDH5A1	Yes	Leave in	-	-	-	-	-	-
Q02252	ALDH6A1	0.787835	0.000186119	0.000476973	Yes	Higher abundant	ALDH6A1	Yes	Leave in	Sign, same fold change	Subtract	-	-	-	-
P49419	ALDH7A1	1.11457	5.21323e-06	1.77619e-05	Yes	Higher abundant	ALDH7A1	Yes	Leave in	Sign, same fold change	Subtract	-	-	-	-
P49189	ALDH9A1	1.39204	2.38425e-08	1.17107e-07	Yes	Higher abundant	ALDH9A1	Yes	Leave in	Sign, same fold change	Subtract	-	-	-	-
P04075;P09972	ALDOA;ALDOC	0	1	1	No	n.s.	ALDOA	Yes	Leave in	-	-	-	-	-	-
P04075	ALDOA	2.61889e-14	1	1	No	n.s.	ALDOA	Yes	Leave in	-	-	-	-	-	-
P09972	ALDOC	0.596795	0.0196397	0.0350808	No	n.s.	ALDOC	Yes	Leave in	-	-	-	-	-	-
Q9H553	ALG2	0.117712	0.072097	0.114119	No	n.s.	ALG2	Yes	Leave in	-	-	-	-	-	-
Q9H6U8	ALG9	1.96035e-17	1	1	No	n.s.	ALG9	Yes	Leave in	-	-	-	-	-	-
Q8TCU4	ALMS1	0.337571	0.00619725	0.0122646	No	n.s.	ALMS1	No	Exclude	-	-	-	-	-	-
P05186	ALPL	-0.0331856	0.58078	0.755369	No	n.s.	ALPL	Yes	Leave in	-	-	-	-	-	-
Q96Q42	ALS2	2.93305e-16	1	1	No	n.s.	ALS2	Yes	Leave in	-	-	-	-	-	-
Q8N7J2	AMER2	0.181802	0.0477307	0.0782483	No	n.s.	AMER2	Yes	Leave in	-	-	-	-	-	-
Q86WK6	AMIGO1	-0.155488	0.0321645	0.0546261	No	n.s.	AMIGO1	Yes	Leave in	-	-	-	-	-	-
Q8IY45	AMN1	0	1	1	No	n.s.	AMN1	Yes	Leave in	-	-	-	-	-	-
Q4VCS5	AMOT	0.261579	0.0336619	0.0569953	No	n.s.	AMOT	Yes	Leave in	-	-	-	-	-	-
Q01433	AMPD2	0.18998	0.00513722	0.0102847	No	n.s.	AMPD2	Yes	Leave in	-	-	-	-	-	-
Q01432	AMPD3	0.124245	0.118647	0.178429	No	n.s.	AMPD3	Yes	Leave in	-	-	-	-	-	-
P49418	AMPH	-0.579348	5.28122e-10	3.32067e-09	Yes	Lower abundant	AMPH	Yes	Leave in	Sign, same fold change	Subtract	-	-	-	-
Q86W34	AMZ2	0.352215	0.00584842	0.0116156	No	n.s.	AMZ2	Yes	Leave in	-	-	-	-	-	-
Q9UJX3	ANAPC7	0	1	1	No	n.s.	ANAPC7	Yes	Leave in	-	-	-	-	-	-
P16157;Q12955	ANK1;ANK3	-1.73115e-14	1	1	No	n.s.	ANK1	Yes	Leave in	-	-	-	-	-	-
P16157;Q01484;Q12955	ANK1;ANK2;ANK3	-1.50532e-16	1	1	No	n.s.	ANK1	Yes	Leave in	-	-	-	-	-	-
P16157	ANK1	0.556074	7.72283e-12	6.41008e-11	Yes	Higher abundant	ANK1	Yes	Leave in	Sign, opp fold change	Continue	Not sign	Continue	Not sign	Continue
Q01484;Q9Y4W6	ANK2;AFG3L2	0.142135	0.0629128	0.100967	No	n.s.	ANK2	Yes	Leave in	-	-	-	-	-	-
Q01484;Q12955	ANK2;ANK3	4.11603e-16	1	1	No	n.s.	ANK2	Yes	Leave in	-	-	-	-	-	-
Q01484	ANK2	-0.154661	0.00323085	0.00669305	Yes	Lower abundant	ANK2	Yes	Leave in	Sign, same fold change	Subtract	-	-	-	-
Q12955	ANK3	-0.461044	4.06565e-09	2.29151e-08	Yes	Lower abundant	ANK3	Yes	Leave in	Sign, same fold change	Subtract	-	-	-	-
Q9P2R3	ANKFY1	0.44157	1.01168e-13	1.07733e-12	Yes	Higher abundant	ANKFY1	Yes	Leave in	Sign, same fold change	Subtract	-	-	-	-
Q9HCJ1	ANKH	-1.32475e-14	1	1	No	n.s.	ANKH	Yes	Leave in	-	-	-	-	-	-
Q9P2G1	ANKIB1	0.00846598	0.77767	0.991652	No	n.s.	ANKIB1	Yes	Leave in	-	-	-	-	-	-
Q8IV38	ANKMY2	-0.722061	5.59189e-22	1.84128e-20	Yes	Lower abundant	ANKMY2	Yes	Leave in	Sign, same fold change	Subtract	-	-	-	-
Q6UB98	ANKRD12	0.0477195	0.461003	0.610725	No	n.s.	ANKRD12	No	Exclude	-	-	-	-	-	-
Q6ZTN6	ANKRD13D	-0.137595	0.0437938	0.0724349	No	n.s.	ANKRD13D	Yes	Leave in	-	-	-	-	-	-
Q8TF21	ANKRD24	0.0568439	0.409198	0.548189	No	n.s.	ANKRD24	Yes	Leave in	-	-	-	-	-	-
Q8N6D5	ANKRD29	0.195589	0.037238	0.0625004	No	n.s.	ANKRD29	Yes	Leave in	-	-	-	-	-	-
Q7Z6G8	ANKS1B	-0.70248	7.77693e-19	1.62181e-17	Yes	Lower abundant	ANKS1B	Yes	Leave in	Sign, same fold change	Subtract	-	-	-	-
Q9NQW6	ANLN	5.84081e-15	1	1	No	n.s.	ANLN	Yes	Leave in	-	-	-	-	-	-
Q9NW15	ANO10	0.137333	0.0247422	0.0429385	No	n.s.	ANO10	Yes	Leave in	-	-	-	-	-	-
Q4KMQ2	ANO6	1.61433	7.96202e-20	1.89762e-18	Yes	Higher abundant	ANO6	Yes	Leave in	Sign, same fold change	Subtract	-	-	-	-
P39687	ANP32A	0.491234	8.09692e-06	2.66964e-05	Yes	Higher abundant	ANP32A	Yes	Leave in	Sign, same fold change	Subtract	-	-	-	-
Q92688	ANP32B	1.24338	7.43954e-15	9.1938e-14	Yes	Higher abundant	ANP32B	Yes	Leave in	Sign, same fold change	Subtract	-	-	-	-
Q9BTT0	ANP32E	0.743137	3.03237e-09	1.7365e-08	Yes	Higher abundant	ANP32E	Yes	Leave in	Not sign	Continue	Sign, same fold change	Subtract	-	-
P04083	ANXA1	2.1047	1.86715e-26	1.07415e-24	Yes	Higher abundant	ANXA1	Yes	Leave in	Sign, same fold change	Subtract	-	-	-	-
P50995	ANXA11	0.362382	0.000486012	0.00115284	Yes	Higher abundant	ANXA11	Yes	Leave in	Not sign	Continue	Sign, opp fold change	Continue	Not sign	Continue
P07355	ANXA2	1.4705	2.93206e-13	2.94088e-12	Yes	Higher abundant	ANXA2	Yes	Leave in	Sign, same fold change	Subtract	-	-	-	-
P09525	ANXA4	0.587662	5.85561e-05	0.000165859	Yes	Higher abundant	ANXA4	Yes	Leave in	Sign, same fold change	Subtract	-	-	-	-
P08758	ANXA5	1.28467	2.224e-15	2.93698e-14	Yes	Higher abundant	ANXA5	Yes	Leave in	Sign, same fold change	Subtract	-	-	-	-
P08133	ANXA6	-0.0956203	0.195738	0.280949	No	n.s.	ANXA6	Yes	Leave in	-	-	-	-	-	-
P20073	ANXA7	0	1	1	No	n.s.	ANXA7	Yes	Leave in	-	-	-	-	-	-
Q10567	AP1B1	-0.199032	8.75341e-08	3.92219e-07	Yes	Lower abundant	AP1B1	Yes	Leave in	Sign, same fold change	Subtract	-	-	-	-
O43747	AP1G1	-0.179678	3.22557e-08	1.5434e-07	Yes	Lower abundant	AP1G1	Yes	Leave in	Sign, same fold change	Subtract	-	-	-	-
Q9BXS5	AP1M1	-0.217377	1.02175e-11	8.32878e-11	Yes	Lower abundant	AP1M1	Yes	Leave in	Sign, same fold change	Subtract	-	-	-	-
P61966	AP1S1	-0.435462	1.13471e-13	1.19815e-12	Yes	Lower abundant	AP1S1	Yes	Leave in	Sign, same fold change	Subtract	-	-	-	-
P56377	AP1S2	0.279231	0.00793332	0.0153247	No	n.s.	AP1S2	Yes	Leave in	-	-	-	-	-	-
O95782	AP2A1	-0.653555	6.26257e-22	2.04864e-20	Yes	Lower abundant	AP2A1	Yes	Leave in	Sign, same fold change	Subtract	-	-	-	-
O94973	AP2A2	-0.458687	1.81643e-13	1.86678e-12	Yes	Lower abundant	AP2A2	Yes	Leave in	Sign, same fold change	Subtract	-	-	-	-
O94973;O95782	AP2A2;AP2A1	-0.342361	2.86302e-09	1.64517e-08	Yes	Lower abundant	AP2A2	Yes	Leave in	Sign, same fold change	Subtract	-	-	-	-
P63010;Q10567	AP2B1;AP1B1	-0.549194	9.94273e-21	2.71931e-19	Yes	Lower abundant	AP2B1	Yes	Leave in	Sign, same fold change	Subtract	-	-	-	-
P63010	AP2B1	-0.574471	1.96309e-15	2.62707e-14	Yes	Lower abundant	AP2B1	Yes	Leave in	Sign, same fold change	Subtract	-	-	-	-
Q96CW1	AP2M1	-0.413416	7.26381e-14	7.86912e-13	Yes	Lower abundant	AP2M1	Yes	Leave in	Sign, same fold change	Subtract	-	-	-	-
P53680	AP2S1	-0.423685	4.07972e-16	5.86753e-15	Yes	Lower abundant	AP2S1	Yes	Leave in	Sign, same fold change	Subtract	-	-	-	-
O00203;Q13367	AP3B1;AP3B2	-0.417572	3.17045e-16	4.59945e-15	Yes	Lower abundant	AP3B1	Yes	Leave in	Not sign	Continue	Not measured ≥2	Continue	Not measured ≥2	Continue
O00203	AP3B1	0.371741	3.17602e-11	2.39038e-10	Yes	Higher abundant	AP3B1	Yes	Leave in	Not sign	Continue	Not measured ≥2	Continue	Not measured ≥2	Continue
Q13367	AP3B2	-0.523874	2.48316e-26	1.38091e-24	Yes	Lower abundant	AP3B2	Yes	Leave in	Sign, same fold change	Subtract	-	-	-	-
O14617	AP3D1	-0.250072	2.53037e-06	9.02673e-06	Yes	Lower abundant	AP3D1	Yes	Leave in	Sign, same fold change	Subtract	-	-	-	-
Q9Y2T2	AP3M1	7.7288e-15	1	1	No	n.s.	AP3M1	Yes	Leave in	-	-	-	-	-	-
P53677	AP3M2	-0.460624	1.09194e-27	7.69743e-26	Yes	Lower abundant	AP3M2	Yes	Leave in	Sign, same fold change	Subtract	-	-	-	-
P53677;Q9Y2T2	AP3M2;AP3M1	-0.256814	2.21558e-05	6.79471e-05	Yes	Lower abundant	AP3M2	Yes	Leave in	Sign, same fold change	Subtract	-	-	-	-
Q92572	AP3S1	-0.328382	2.24637e-09	1.30886e-08	Yes	Lower abundant	AP3S1	Yes	Leave in	Sign, same fold change	Subtract	-	-	-	-
P59780	AP3S2	-1.33814e-13	0.999999	1	No	n.s.	AP3S2	Yes	Leave in	-	-	-	-	-	-
Q9Y587	AP4S1	0.0212541	0.66749	0.860362	No	n.s.	AP4S1	Yes	Leave in	-	-	-	-	-	-
Q02410	APBA1	-0.167373	0.0483506	0.0791091	No	n.s.	APBA1	Yes	Leave in	-	-	-	-	-	-
Q02410;Q99767	APBA1;APBA2	-1.14821e-18	1	1	No	n.s.	APBA1	Yes	Leave in	-	-	-	-	-	-
O00213	APBB1	-0.25321	0.00326529	0.00675601	Yes	Lower abundant	APBB1	Yes	Leave in	Sign, same fold change	Subtract	-	-	-	-
P13798	APEH	0.605433	0.00533042	0.0106417	No	n.s.	APEH	Yes	Leave in	-	-	-	-	-	-
P27695	APEX1	1.24847	5.54197e-09	3.05144e-08	Yes	Higher abundant	APEX1	Yes	Leave in	Sign, same fold change	Subtract	-	-	-	-
Q8WW43	APH1B	4.10784e-18	1	1	No	n.s.	APH1B	No	Exclude	-	-	-	-	-	-
Q9BZZ5	API5	0.21136	0.0134649	0.0248313	No	n.s.	API5	Yes	Leave in	-	-	-	-	-	-
P51693	APLP1	-0.523751	0.000266139	0.000660073	Yes	Lower abundant	APLP1	Yes	Leave in	Sign, opp fold change	Continue	Not measured ≥2	Continue	Not sign	Continue
Q06481	APLP2	4.09411e-12	0.999998	1	No	n.s.	APLP2	Yes	Leave in	-	-	-	-	-	-
Q9HDC9	APMAP	0	1	1	No	n.s.	APMAP	Yes	Leave in	-	-	-	-	-	-
P02647	APOA1	1.65806e-13	0.999999	1	No	n.s.	APOA1	Yes	Leave in	-	-	-	-	-	-
P04114	APOB	0.428855	0.00498335	0.0100047	No	n.s.	APOB	Yes	Leave in	-	-	-	-	-	-
P02655	APOC2	-0.809855	1.86271e-09	1.09939e-08	Yes	Lower abundant	APOC2	No	Exclude	-	-	-	-	-	-
P05090	APOD	0.281171	0.0092358	0.0176365	No	n.s.	APOD	Yes	Leave in	-	-	-	-	-	-
P02649	APOE	-0.805472	7.62249e-14	8.23986e-13	Yes	Lower abundant	APOE	Yes	Leave in	Sign, opp fold change	Continue	Sign, same fold change	Subtract	-	-
Q9BQE5	APOL2	-0.361876	0.0026382	0.00553404	Yes	Lower abundant	APOL2	Yes	Leave in	Not sign	Continue	Not measured ≥2	Continue	Not sign	Continue
Q9BUR5	APOO	-0.423221	8.27466e-12	6.82284e-11	Yes	Lower abundant	APOO	Yes	Leave in	Sign, same fold change	Subtract	-	-	-	-
Q6UXV4	APOOL	0	1	1	No	n.s.	APOOL	Yes	Leave in	-	-	-	-	-	-
P05067;Q06481	APP;APLP2	0	1	1	No	n.s.	APP	Yes	Leave in	-	-	-	-	-	-
P05067	APP	-0.228322	3.44191e-06	1.20131e-05	Yes	Lower abundant	APP	Yes	Leave in	Sign, opp fold change	Continue	Not sign	Continue	Not sign	Continue
Q9UKG1	APPL1	0.0746522	0.0376011	0.0630886	No	n.s.	APPL1	Yes	Leave in	-	-	-	-	-	-
Q8NEU8	APPL2	0.716902	5.78357e-26	3.04703e-24	Yes	Higher abundant	APPL2	Yes	Leave in	Not sign	Continue	Not sign	Continue	Not sign	Continue
P07741	APRT	1.25018	1.4356e-05	4.55047e-05	Yes	Higher abundant	APRT	Yes	Leave in	Sign, same fold change	Subtract	-	-	-	-
P55087	AQP4	1.37943	2.41915e-27	1.65861e-25	Yes	Higher abundant	AQP4	Yes	Leave in	Sign, same fold change	Subtract	-	-	-	-
P10398;P15056	ARAF;BRAF	-0.570137	1.19491e-09	7.17951e-09	Yes	Lower abundant	ARAF	Yes	Leave in	Not measured ≥2	Continue	Not measured ≥2	Continue	Not measured ≥2	Continue
Q96P48	ARAP1	0.665863	1.40599e-06	5.21646e-06	Yes	Higher abundant	ARAP1	Yes	Leave in	Sign, same fold change	Subtract	-	-	-	-
P48444	ARCN1	0.159149	6.64649e-05	0.000186572	Yes	Higher abundant	ARCN1	Yes	Leave in	Not sign	Continue	Not sign	Continue	Sign, opp fold change	Continue
P61204;P84077	ARF3;ARF1	0.0125411	0.755587	0.965461	No	n.s.	ARF3	Yes	Leave in	-	-	-	-	-	-
P18085;P84085	ARF4;ARF5	0.216432	0.0215887	0.0380156	No	n.s.	ARF4	Yes	Leave in	-	-	-	-	-	-
P18085	ARF4	0.27536	1.07402e-07	4.7655e-07	Yes	Higher abundant	ARF4	Yes	Leave in	Not sign	Continue	Sign, same fold change	Subtract	-	-
P84085	ARF5	0.0387768	0.539	0.705313	No	n.s.	ARF5	Yes	Leave in	-	-	-	-	-	-
P62330	ARF6	0.0183426	0.558488	0.728874	No	n.s.	ARF6	Yes	Leave in	-	-	-	-	-	-
Q8N6T3	ARFGAP1	-0.515134	1.49508e-13	1.54286e-12	Yes	Lower abundant	ARFGAP1	Yes	Leave in	Sign, same fold change	Subtract	-	-	-	-
Q8N6H7	ARFGAP2	-1.08874e-05	0.98965	1	No	n.s.	ARFGAP2	Yes	Leave in	-	-	-	-	-	-
Q9NP61	ARFGAP3	0.511353	0.00426102	0.00863069	Yes	Higher abundant	ARFGAP3	Yes	Leave in	Not measured ≥2	Continue	Not measured ≥2	Continue	Not measured ≥2	Continue
Q9Y6D6	ARFGEF1	-0.0659029	0.20531	0.293342	No	n.s.	ARFGEF1	Yes	Leave in	-	-	-	-	-	-
Q9Y6D5;Q9Y6D6	ARFGEF2;ARFGEF1	-0.283013	0.000222173	0.000561605	Yes	Lower abundant	ARFGEF2	Yes	Leave in	Sign, same fold change	Subtract	-	-	-	-
Q9Y6D5	ARFGEF2	-0.181397	0.00140599	0.00310273	Yes	Lower abundant	ARFGEF2	Yes	Leave in	Sign, same fold change	Subtract	-	-	-	-
Q5TH69	ARFGEF3	-0.552442	4.62067e-15	5.9147e-14	Yes	Lower abundant	ARFGEF3	Yes	Leave in	Sign, same fold change	Subtract	-	-	-	-
P53367	ARFIP1	0.285243	1.23966e-06	4.63369e-06	Yes	Higher abundant	ARFIP1	Yes	Leave in	Sign, same fold change	Subtract	-	-	-	-
P53365	ARFIP2	-0.266492	2.714e-07	1.13765e-06	Yes	Lower abundant	ARFIP2	Yes	Leave in	Sign, same fold change	Subtract	-	-	-	-
Q07960	ARHGAP1	-0.11673	0.0701658	0.111415	No	n.s.	ARHGAP1	Yes	Leave in	-	-	-	-	-	-
Q8IWW6	ARHGAP12	0.308245	2.40522e-05	7.34033e-05	Yes	Higher abundant	ARHGAP12	Yes	Leave in	Not measured ≥2	Continue	Not measured ≥2	Continue	Not measured ≥2	Continue
Q5T5U3	ARHGAP21	-1.02317e-14	1	1	No	n.s.	ARHGAP21	Yes	Leave in	-	-	-	-	-	-
Q9P227	ARHGAP23	0.0118338	0.636764	0.823729	No	n.s.	ARHGAP23	Yes	Leave in	-	-	-	-	-	-
Q9UNA1	ARHGAP26	-0.467594	4.20538e-10	2.69845e-09	Yes	Lower abundant	ARHGAP26	Yes	Leave in	Sign, same fold change	Subtract	-	-	-	-
A7KAX9	ARHGAP32	-0.532457	2.06265e-24	8.82354e-23	Yes	Lower abundant	ARHGAP32	Yes	Leave in	Sign, same fold change	Subtract	-	-	-	-
Q9NRY4	ARHGAP35	-0.230393	6.76893e-06	2.26309e-05	Yes	Lower abundant	ARHGAP35	Yes	Leave in	Sign, same fold change	Subtract	-	-	-	-
Q9C0H5	ARHGAP39	-0.31442	2.91775e-08	1.40652e-07	Yes	Lower abundant	ARHGAP39	Yes	Leave in	Not sign	Continue	Not measured ≥2	Continue	Not measured ≥2	Continue
Q17R89	ARHGAP44	-0.33997	1.62691e-09	9.67064e-09	Yes	Lower abundant	ARHGAP44	Yes	Leave in	Sign, same fold change	Subtract	-	-	-	-
Q92619	ARHGAP45	0.0818729	0.334667	0.456405	No	n.s.	ARHGAP45	No	Exclude	-	-	-	-	-	-
Q13017	ARHGAP5	0.319379	2.14066e-10	1.44005e-09	Yes	Higher abundant	ARHGAP5	Yes	Leave in	Sign, same fold change	Subtract	-	-	-	-
P52565	ARHGDIA	1.3729	0.00152389	0.0033335	Yes	Higher abundant	ARHGDIA	Yes	Leave in	Sign, same fold change	Subtract	-	-	-	-
Q9HCE6	ARHGEF10L	0.2455	0.010156	0.0192031	No	n.s.	ARHGEF10L	Yes	Leave in	-	-	-	-	-	-
O15085	ARHGEF11	-0.397075	3.53954e-08	1.67919e-07	Yes	Lower abundant	ARHGEF11	Yes	Leave in	Sign, same fold change	Subtract	-	-	-	-
Q9NZN5	ARHGEF12	0	1	1	No	n.s.	ARHGEF12	Yes	Leave in	-	-	-	-	-	-
Q96PE2	ARHGEF17	0.322698	0.00688924	0.0134637	No	n.s.	ARHGEF17	Yes	Leave in	-	-	-	-	-	-
Q6ZSZ5	ARHGEF18	0.0625257	0.447248	0.59376	No	n.s.	ARHGEF18	Yes	Leave in	-	-	-	-	-	-
Q92974	ARHGEF2	-0.876767	2.79985e-33	3.78737e-31	Yes	Lower abundant	ARHGEF2	Yes	Leave in	Sign, same fold change	Subtract	-	-	-	-
Q86VW2	ARHGEF25	0.144914	0.0980918	0.150275	No	n.s.	ARHGEF25	Yes	Leave in	-	-	-	-	-	-
Q9NR80	ARHGEF4	0.469662	0.000548127	0.00128435	Yes	Higher abundant	ARHGEF4	Yes	Leave in	Not measured ≥2	Continue	Not measured ≥2	Continue	Not measured ≥2	Continue
Q15052	ARHGEF6	0.453035	5.80412e-17	9.31078e-16	Yes	Higher abundant	ARHGEF6	Yes	Leave in	Sign, same fold change	Subtract	-	-	-	-
Q14155;Q15052	ARHGEF7;ARHGEF6	-0.170297	0.00780474	0.0150879	No	n.s.	ARHGEF7	Yes	Leave in	-	-	-	-	-	-
Q14155	ARHGEF7	-0.396268	4.15156e-18	7.72436e-17	Yes	Lower abundant	ARHGEF7	Yes	Leave in	Sign, same fold change	Subtract	-	-	-	-
O43307	ARHGEF9	-0.150182	0.03344	0.0566578	No	n.s.	ARHGEF9	Yes	Leave in	-	-	-	-	-	-
O43307;Q9NR80	ARHGEF9;ARHGEF4	6.14532e-13	0.999998	1	No	n.s.	ARHGEF9	Yes	Leave in	-	-	-	-	-	-
Q9Y4X5	ARIH1	0.096024	0.121742	0.182486	No	n.s.	ARIH1	Yes	Leave in	-	-	-	-	-	-
O95376	ARIH2	-1.26731e-17	1	1	No	n.s.	ARIH2	Yes	Leave in	-	-	-	-	-	-
P40616	ARL1	0.410646	2.414e-11	1.87319e-10	Yes	Higher abundant	ARL1	Yes	Leave in	Not sign	Continue	Sign, same fold change	Subtract	-	-
Q8N8L6	ARL10	0	1	1	No	n.s.	ARL10	Yes	Leave in	-	-	-	-	-	-
Q9NXU5	ARL15	-0.0810739	0.165762	0.241103	No	n.s.	ARL15	Yes	Leave in	-	-	-	-	-	-
P36404	ARL2	2.62626e-16	1	1	No	n.s.	ARL2	Yes	Leave in	-	-	-	-	-	-
Q9Y2Y0	ARL2BP	0.149048	0.0409214	0.0680211	No	n.s.	ARL2BP	Yes	Leave in	-	-	-	-	-	-
P36405	ARL3	0.621311	0.000206079	0.000524632	Yes	Higher abundant	ARL3	Yes	Leave in	Sign, same fold change	Subtract	-	-	-	-
P56559	ARL4C	0.213816	0.0449952	0.0741769	No	n.s.	ARL4C	Yes	Leave in	-	-	-	-	-	-
Q9Y689	ARL5A	0.212084	0.0230799	0.0403474	No	n.s.	ARL5A	Yes	Leave in	-	-	-	-	-	-
Q9H0F7	ARL6	0	1	1	No	n.s.	ARL6	Yes	Leave in	-	-	-	-	-	-
Q15041	ARL6IP1	-0.304821	0.0186963	0.0335034	No	n.s.	ARL6IP1	Yes	Leave in	-	-	-	-	-	-
O75915	ARL6IP5	-0.153408	0.000790548	0.00180095	Yes	Lower abundant	ARL6IP5	Yes	Leave in	Sign, opp fold change	Continue	Not sign	Continue	Not sign	Continue
Q96BM9;Q9NVJ2	ARL8A;ARL8B	-0.1336	0.0767268	0.120646	No	n.s.	ARL8A	Yes	Leave in	-	-	-	-	-	-
Q96BM9	ARL8A	-2.53587e-17	1	1	No	n.s.	ARL8A	Yes	Leave in	-	-	-	-	-	-
Q9NVJ2	ARL8B	-0.141801	0.00052097	0.00122819	Yes	Lower abundant	ARL8B	Yes	Leave in	Sign, opp fold change	Continue	Not sign	Continue	Not sign	Continue
Q9NVT9	ARMC1	-0.00354397	0.786815	1	No	n.s.	ARMC1	Yes	Leave in	-	-	-	-	-	-
Q8N2F6	ARMC10	1.00551e-12	0.999998	1	No	n.s.	ARMC10	Yes	Leave in	-	-	-	-	-	-
Q6NXE6	ARMC6	0	1	1	No	n.s.	ARMC6	Yes	Leave in	-	-	-	-	-	-
Q8IUR7	ARMC8	-0.176372	0.00380311	0.0077597	Yes	Lower abundant	ARMC8	Yes	Leave in	Sign, same fold change	Subtract	-	-	-	-
Q9UH62	ARMCX3	-0.22382	0.000185332	0.000475197	Yes	Lower abundant	ARMCX3	Yes	Leave in	Sign, same fold change	Subtract	-	-	-	-
Q5T2E6	ARMH3	0.21401	0.011047	0.0206848	No	n.s.	ARMH3	Yes	Leave in	-	-	-	-	-	-
Q9H993	ARMT1	-0.0740873	0.152479	0.223585	No	n.s.	ARMT1	Yes	Leave in	-	-	-	-	-	-
Q92747	ARPC1A	1.94505e-15	1	1	No	n.s.	ARPC1A	Yes	Leave in	-	-	-	-	-	-
O15143	ARPC1B	0.589866	0.000123115	0.000327586	Yes	Higher abundant	ARPC1B	Yes	Leave in	Not sign	Continue	Not measured ≥2	Continue	Not measured ≥2	Continue
O15144	ARPC2	-0.214348	0.00141877	0.00312405	Yes	Lower abundant	ARPC2	Yes	Leave in	Sign, same fold change	Subtract	-	-	-	-
O15145	ARPC3	-0.1817	0.0030399	0.00632103	Yes	Lower abundant	ARPC3	Yes	Leave in	Sign, same fold change	Subtract	-	-	-	-
P59998	ARPC4	1.94488e-15	1	1	No	n.s.	ARPC4	Yes	Leave in	-	-	-	-	-	-
O15511	ARPC5	0.34034	0.0319021	0.0542726	No	n.s.	ARPC5	Yes	Leave in	-	-	-	-	-	-
O15511;Q9BPX5	ARPC5;ARPC5L	2.14116e-18	1	1	No	n.s.	ARPC5	Yes	Leave in	-	-	-	-	-	-
Q9BPX5	ARPC5L	0	1	1	No	n.s.	ARPC5L	Yes	Leave in	-	-	-	-	-	-
Q7Z6K5	ARPIN	0.702729	3.65224e-08	1.72937e-07	Yes	Higher abundant	ARPIN	Yes	Leave in	Sign, same fold change	Subtract	-	-	-	-
P49407	ARRB1	1.09098	9.5635e-10	5.81596e-09	Yes	Higher abundant	ARRB1	Yes	Leave in	Sign, same fold change	Subtract	-	-	-	-
P32121	ARRB2	-5.18726e-15	1	1	No	n.s.	ARRB2	Yes	Leave in	-	-	-	-	-	-
O00192	ARVCF	0.884895	8.76482e-30	8.77359e-28	Yes	Higher abundant	ARVCF	Yes	Leave in	Sign, same fold change	Subtract	-	-	-	-
Q13510	ASAH1	0.819484	5.88569e-14	6.43185e-13	Yes	Higher abundant	ASAH1	Yes	Leave in	Sign, same fold change	Subtract	-	-	-	-
Q9ULH1	ASAP1	-0.155191	5.16655e-05	0.000147933	Yes	Lower abundant	ASAP1	Yes	Leave in	Sign, same fold change	Subtract	-	-	-	-
O43150	ASAP2	-0.0355373	0.481402	0.635395	No	n.s.	ASAP2	Yes	Leave in	-	-	-	-	-	-
O43150;Q9ULH1	ASAP2;ASAP1	-9.61803e-17	1	1	No	n.s.	ASAP2	Yes	Leave in	-	-	-	-	-	-
P78348	ASIC1	0.223233	0.0602574	0.0969737	No	n.s.	ASIC1	Yes	Leave in	-	-	-	-	-	-
P04424	ASL	0.482427	2.30317e-06	8.28114e-06	Yes	Higher abundant	ASL	Yes	Leave in	Sign, same fold change	Subtract	-	-	-	-
O95671	ASMTL	0.0408461	0.366258	0.495578	No	n.s.	ASMTL	Yes	Leave in	-	-	-	-	-	-
O43681	ASNA1	2.00743e-13	0.999998	1	No	n.s.	ASNA1	Yes	Leave in	-	-	-	-	-	-
Q12797	ASPH	0.941437	3.70102e-38	9.74927e-36	Yes	Higher abundant	ASPH	Yes	Leave in	Sign, same fold change	Subtract	-	-	-	-
Q6ICH7	ASPHD2	-0.49663	0.000189178	0.00048382	Yes	Lower abundant	ASPHD2	Yes	Leave in	Not sign	Continue	Not measured ≥2	Continue	Not measured ≥2	Continue
Q9BZE9	ASPSCR1	0.178027	0.0646932	0.103447	No	n.s.	ASPSCR1	Yes	Leave in	-	-	-	-	-	-
Q7L266	ASRGL1	0.715263	1.09092e-07	4.82762e-07	Yes	Higher abundant	ASRGL1	Yes	Leave in	Not sign	Continue	Not sign	Continue	Not sign	Continue
P00966	ASS1	1.35897	1.65575e-09	9.83042e-09	Yes	Higher abundant	ASS1	Yes	Leave in	Not sign	Continue	Not sign	Continue	Sign, same fold change	Subtract
O14525	ASTN1	-0.29121	2.75463e-07	1.15372e-06	Yes	Lower abundant	ASTN1	Yes	Leave in	Sign, same fold change	Subtract	-	-	-	-
Q8NBU5	ATAD1	0	1	1	No	n.s.	ATAD1	Yes	Leave in	-	-	-	-	-	-
Q9NVI7	ATAD3A	-0.240027	5.41472e-06	1.84211e-05	Yes	Lower abundant	ATAD3A	Yes	Leave in	Sign, same fold change	Subtract	-	-	-	-
Q5T9A4	ATAD3B	-0.398935	0.00657042	0.0129112	No	n.s.	ATAD3B	Yes	Leave in	-	-	-	-	-	-
Q5T9A4;Q9NVI7	ATAD3B;ATAD3A	-0.231314	6.58136e-06	2.2048e-05	Yes	Lower abundant	ATAD3B	Yes	Leave in	Not sign	Continue	Not measured ≥2	Continue	Not measured ≥2	Continue
Q5SQI0	ATAT1	0.0361103	0.349295	0.474159	No	n.s.	ATAT1	Yes	Leave in	-	-	-	-	-	-
Q86WG3	ATCAY	-0.271854	0.000210559	0.000534406	Yes	Lower abundant	ATCAY	Yes	Leave in	Sign, same fold change	Subtract	-	-	-	-
Q676U5	ATG16L1	-0.211746	5.57263e-06	1.89091e-05	Yes	Lower abundant	ATG16L1	Yes	Leave in	Not sign	Continue	Not measured ≥2	Continue	Not measured ≥2	Continue
Q2TAZ0	ATG2A	0.0992976	0.16434	0.239244	No	n.s.	ATG2A	Yes	Leave in	-	-	-	-	-	-
Q96BY7	ATG2B	-0.117302	0.0247075	0.0428932	No	n.s.	ATG2B	Yes	Leave in	-	-	-	-	-	-
Q9NT62	ATG3	0.0501011	0.165987	0.241361	No	n.s.	ATG3	Yes	Leave in	-	-	-	-	-	-
Q9Y4P1	ATG4B	8.95917e-14	0.999999	1	No	n.s.	ATG4B	Yes	Leave in	-	-	-	-	-	-
Q96DT6	ATG4C	0.235361	0.00861198	0.0165399	No	n.s.	ATG4C	Yes	Leave in	-	-	-	-	-	-
Q9H1Y0	ATG5	-0.205979	0.00236262	0.00499785	Yes	Lower abundant	ATG5	Yes	Leave in	Not sign	Continue	Not measured ≥2	Continue	Not measured ≥2	Continue
O95352	ATG7	5.49265e-16	1	1	No	n.s.	ATG7	Yes	Leave in	-	-	-	-	-	-
Q7Z3C6	ATG9A	-0.174779	0.0450788	0.0742902	No	n.s.	ATG9A	Yes	Leave in	-	-	-	-	-	-
P31939	ATIC	0.661411	1.08355e-19	2.52241e-18	Yes	Higher abundant	ATIC	Yes	Leave in	Sign, same fold change	Subtract	-	-	-	-
Q8WXF7	ATL1	-0.619375	1.68312e-24	7.32523e-23	Yes	Lower abundant	ATL1	Yes	Leave in	Sign, same fold change	Subtract	-	-	-	-
Q8NHH9	ATL2	0	1	1	No	n.s.	ATL2	Yes	Leave in	-	-	-	-	-	-
Q8NHH9;Q8WXF7	ATL2;ATL1	-0.724576	1.06564e-08	5.59068e-08	Yes	Lower abundant	ATL2	Yes	Leave in	Sign, same fold change	Subtract	-	-	-	-
Q6DD88	ATL3	0.492629	1.7734e-18	3.52217e-17	Yes	Higher abundant	ATL3	Yes	Leave in	Not sign	Continue	Not measured ≥2	Continue	Not measured ≥2	Continue
O00244	ATOX1	0.0763443	0.404711	0.54305	No	n.s.	ATOX1	Yes	Leave in	-	-	-	-	-	-
Q9HD20	ATP13A1	-1.52501e-16	1	1	No	n.s.	ATP13A1	Yes	Leave in	-	-	-	-	-	-
Q9NQ11	ATP13A2	-1.68562e-17	1	1	No	n.s.	ATP13A2	Yes	Leave in	-	-	-	-	-	-
P05023;P13637	ATP1A1;ATP1A3	-0.453643	1.22193e-15	1.68478e-14	Yes	Lower abundant	ATP1A1	Yes	Leave in	Sign, same fold change	Subtract	-	-	-	-
P05023;P13637;P20648;P50993;Q13733	ATP1A1;ATP1A3;ATP4A;ATP1A2;ATP1A4	-0.338364	9.65711e-09	5.11469e-08	Yes	Lower abundant	ATP1A1	Yes	Leave in	Sign, same fold change	Subtract	-	-	-	-
P05023	ATP1A1	-0.476052	1.22016e-08	6.30228e-08	Yes	Lower abundant	ATP1A1	Yes	Leave in	Sign, same fold change	Subtract	-	-	-	-
P05023;P13637;P50993	ATP1A1;ATP1A3;ATP1A2	-0.239417	7.4612e-08	3.37338e-07	Yes	Lower abundant	ATP1A1	Yes	Leave in	Sign, same fold change	Subtract	-	-	-	-
P05023;P13637;P50993;Q13733	ATP1A1;ATP1A3;ATP1A2;ATP1A4	-0.57498	6.82495e-07	2.66658e-06	Yes	Lower abundant	ATP1A1	Yes	Leave in	Sign, same fold change	Subtract	-	-	-	-
P05023;P13637;P20648;P50993	ATP1A1;ATP1A3;ATP4A;ATP1A2	-0.3053	2.40418e-05	7.34033e-05	Yes	Lower abundant	ATP1A1	Yes	Leave in	Sign, same fold change	Subtract	-	-	-	-
P50993	ATP1A2	-1.43679e-15	1	1	No	n.s.	ATP1A2	Yes	Leave in	-	-	-	-	-	-
P50993;Q13733	ATP1A2;ATP1A4	-1.03576e-17	1	1	No	n.s.	ATP1A2	Yes	Leave in	-	-	-	-	-	-
P13637;Q13733	ATP1A3;ATP1A4	-0.225043	0.00797796	0.015399	No	n.s.	ATP1A3	Yes	Leave in	-	-	-	-	-	-
P13637;P50993	ATP1A3;ATP1A2	0	1	1	No	n.s.	ATP1A3	Yes	Leave in	-	-	-	-	-	-
P13637	ATP1A3	-0.436439	2.11245e-12	1.89138e-11	Yes	Lower abundant	ATP1A3	Yes	Leave in	Sign, same fold change	Subtract	-	-	-	-
P13637;P50993;Q13733	ATP1A3;ATP1A2;ATP1A4	-0.193197	0.00372832	0.00762576	Yes	Lower abundant	ATP1A3	Yes	Leave in	Sign, same fold change	Subtract	-	-	-	-
P05026	ATP1B1	-0.342189	4.71947e-13	4.61346e-12	Yes	Lower abundant	ATP1B1	Yes	Leave in	Sign, same fold change	Subtract	-	-	-	-
P14415	ATP1B2	0.117437	0.0354742	0.0598814	No	n.s.	ATP1B2	Yes	Leave in	-	-	-	-	-	-
P54709	ATP1B3	0.26825	1.44207e-05	4.56518e-05	Yes	Higher abundant	ATP1B3	Yes	Leave in	Sign, opp fold change	Continue	Not sign	Continue	Not sign	Continue
P16615	ATP2A2	-0.548234	1.0287e-16	1.59401e-15	Yes	Lower abundant	ATP2A2	Yes	Leave in	Sign, same fold change	Subtract	-	-	-	-
P20020;P23634;Q16720	ATP2B1;ATP2B4;ATP2B3	-0.270275	0.017932	0.032284	No	n.s.	ATP2B1	Yes	Leave in	-	-	-	-	-	-
P20020	ATP2B1	-0.721505	1.6502e-25	8.17748e-24	Yes	Lower abundant	ATP2B1	Yes	Leave in	Sign, same fold change	Subtract	-	-	-	-
P20020;P23634;Q01814;Q16720	ATP2B1;ATP2B4;ATP2B2;ATP2B3	-0.514653	2.5153e-16	3.72458e-15	Yes	Lower abundant	ATP2B1	Yes	Leave in	Sign, same fold change	Subtract	-	-	-	-
P20020;P23634	ATP2B1;ATP2B4	-0.594049	2.77673e-14	3.18021e-13	Yes	Lower abundant	ATP2B1	Yes	Leave in	Sign, same fold change	Subtract	-	-	-	-
P20020;Q01814	ATP2B1;ATP2B2	-0.773788	2.09424e-09	1.22593e-08	Yes	Lower abundant	ATP2B1	Yes	Leave in	Sign, same fold change	Subtract	-	-	-	-
P20020;Q16720	ATP2B1;ATP2B3	-0.512705	2.55442e-05	7.73434e-05	Yes	Lower abundant	ATP2B1	Yes	Leave in	Sign, same fold change	Subtract	-	-	-	-
Q01814	ATP2B2	-0.604378	5.69562e-10	3.57225e-09	Yes	Lower abundant	ATP2B2	Yes	Leave in	Sign, same fold change	Subtract	-	-	-	-
Q01814;Q16720	ATP2B2;ATP2B3	-0.415689	0.000165854	0.000429213	Yes	Lower abundant	ATP2B2	Yes	Leave in	Sign, same fold change	Subtract	-	-	-	-
Q16720	ATP2B3	-0.596856	2.57199e-13	2.59011e-12	Yes	Lower abundant	ATP2B3	Yes	Leave in	Sign, same fold change	Subtract	-	-	-	-
P23634	ATP2B4	-0.179172	0.010561	0.0198564	No	n.s.	ATP2B4	Yes	Leave in	-	-	-	-	-	-
P98194	ATP2C1	-3.58961e-15	1	1	No	n.s.	ATP2C1	Yes	Leave in	-	-	-	-	-	-
P20648	ATP4A	-0.33223	0.000125364	0.000333216	Yes	Lower abundant	ATP4A	Yes	Leave in	Not sign	Continue	Not measured ≥2	Continue	Not measured ≥2	Continue
P25705	ATP5F1A	-0.417163	1.65533e-29	1.53424e-27	Yes	Lower abundant	ATP5F1A	Yes	Leave in	Sign, same fold change	Subtract	-	-	-	-
P06576	ATP5F1B	-4.41175e-15	1	1	No	n.s.	ATP5F1B	Yes	Leave in	-	-	-	-	-	-
P36542	ATP5F1C	-0.352948	2.07498e-12	1.86116e-11	Yes	Lower abundant	ATP5F1C	Yes	Leave in	Sign, same fold change	Subtract	-	-	-	-
P30049	ATP5F1D	1.69426e-17	1	1	No	n.s.	ATP5F1D	Yes	Leave in	-	-	-	-	-	-
P56381;Q5VTU8	ATP5F1E;ATP5F1EP2	1.55657e-17	1	1	No	n.s.	ATP5F1E	Yes	Leave in	-	-	-	-	-	-
Q9UII2	ATP5IF1	0	1	1	No	n.s.	ATP5IF1	Yes	Leave in	-	-	-	-	-	-
Q96IX5	ATP5MD	-0.298625	7.88602e-05	0.000218544	Yes	Lower abundant	ATP5MD	Yes	Leave in	Sign, same fold change	Subtract	-	-	-	-
P56385	ATP5ME	-0.402892	0.00351827	0.00724052	Yes	Lower abundant	ATP5ME	Yes	Leave in	Sign, same fold change	Subtract	-	-	-	-
P56134	ATP5MF	-0.316191	0.00065618	0.00151764	Yes	Lower abundant	ATP5MF	Yes	Leave in	Not sign	Continue	Sign, same fold change	Subtract	-	-
O75964	ATP5MG	-0.383094	7.23158e-06	2.40173e-05	Yes	Lower abundant	ATP5MG	Yes	Leave in	Sign, same fold change	Subtract	-	-	-	-
P56378	ATP5MPL	-0.373173	0.00068985	0.00158891	Yes	Lower abundant	ATP5MPL	Yes	Leave in	Sign, same fold change	Subtract	-	-	-	-
P24539	ATP5PB	-0.346796	7.28589e-08	3.30008e-07	Yes	Lower abundant	ATP5PB	Yes	Leave in	Sign, same fold change	Subtract	-	-	-	-
O75947	ATP5PD	-0.333798	6.39481e-08	2.9256e-07	Yes	Lower abundant	ATP5PD	Yes	Leave in	Sign, same fold change	Subtract	-	-	-	-
P48047	ATP5PO	-0.0928387	0.387406	0.522491	No	n.s.	ATP5PO	Yes	Leave in	-	-	-	-	-	-
Q15904	ATP6AP1	-0.312159	8.24617e-07	3.1699e-06	Yes	Lower abundant	ATP6AP1	Yes	Leave in	Sign, same fold change	Subtract	-	-	-	-
O75787	ATP6AP2	-4.63911e-16	1	1	No	n.s.	ATP6AP2	Yes	Leave in	-	-	-	-	-	-
Q93050	ATP6V0A1	-0.55249	9.35391e-13	8.80006e-12	Yes	Lower abundant	ATP6V0A1	Yes	Leave in	Sign, same fold change	Subtract	-	-	-	-
P61421	ATP6V0D1	-0.504494	1.21401e-13	1.26322e-12	Yes	Lower abundant	ATP6V0D1	Yes	Leave in	Sign, same fold change	Subtract	-	-	-	-
Q8N8Y2	ATP6V0D2	-0.385797	0.00132712	0.00293775	Yes	Lower abundant	ATP6V0D2	Yes	Leave in	Not measured ≥2	Continue	Sign, same fold change	Subtract	-	-
P38606	ATP6V1A	-0.312051	0.00148012	0.00324626	Yes	Lower abundant	ATP6V1A	Yes	Leave in	Sign, same fold change	Subtract	-	-	-	-
P15313;P21281	ATP6V1B1;ATP6V1B2	-0.0499144	0.573795	0.747097	No	n.s.	ATP6V1B1	Yes	Leave in	-	-	-	-	-	-
P21281	ATP6V1B2	3.21132e-15	1	1	No	n.s.	ATP6V1B2	Yes	Leave in	-	-	-	-	-	-
P21283	ATP6V1C1	-0.465996	8.56588e-26	4.41982e-24	Yes	Lower abundant	ATP6V1C1	Yes	Leave in	Sign, same fold change	Subtract	-	-	-	-
Q9Y5K8	ATP6V1D	-0.354274	7.56007e-15	9.31975e-14	Yes	Lower abundant	ATP6V1D	Yes	Leave in	Sign, same fold change	Subtract	-	-	-	-
P36543	ATP6V1E1	-0.30963	0.00197396	0.00424383	Yes	Lower abundant	ATP6V1E1	Yes	Leave in	Not sign	Continue	Not sign	Continue	Sign, same fold change	Subtract
Q16864	ATP6V1F	-0.395116	0.000606838	0.00140938	Yes	Lower abundant	ATP6V1F	Yes	Leave in	Sign, same fold change	Subtract	-	-	-	-
Q9UI12	ATP6V1H	-0.549755	1.01612e-26	6.05435e-25	Yes	Lower abundant	ATP6V1H	Yes	Leave in	Sign, same fold change	Subtract	-	-	-	-
Q9Y2Q0	ATP8A1	-0.319192	0.000289267	0.000711442	Yes	Lower abundant	ATP8A1	Yes	Leave in	Sign, opp fold change	Continue	Not sign	Continue	Not sign	Continue
Q9NTI2;Q9Y2Q0	ATP8A2;ATP8A1	-0.333656	0.00064945	0.00150347	Yes	Lower abundant	ATP8A2	Yes	Leave in	Sign, opp fold change	Continue	Not measured ≥2	Continue	Not measured ≥2	Continue
Q9NTI2	ATP8A2	-0.239085	0.00142308	0.00313106	Yes	Lower abundant	ATP8A2	Yes	Leave in	Sign, opp fold change	Continue	Not measured ≥2	Continue	Not measured ≥2	Continue
O75110	ATP9A	-0.220733	0.000150703	0.000396149	Yes	Lower abundant	ATP9A	Yes	Leave in	Sign, opp fold change	Continue	Not sign	Continue	Not sign	Continue
Q5TC12	ATPAF1	-0.1701	0.000349865	0.00084593	Yes	Lower abundant	ATPAF1	Yes	Leave in	Sign, same fold change	Subtract	-	-	-	-
Q8N5M1	ATPAF2	0.465904	3.29426e-05	9.77877e-05	Yes	Higher abundant	ATPAF2	Yes	Leave in	Not sign	Continue	Not measured ≥2	Continue	Not measured ≥2	Continue
O75882	ATRN	-0.227587	0.0105047	0.0197654	No	n.s.	ATRN	Yes	Leave in	-	-	-	-	-	-
Q9UBB4	ATXN10	0.00256984	0.821706	1	No	n.s.	ATXN10	Yes	Leave in	-	-	-	-	-	-
Q99700	ATXN2	0.0890034	0.183643	0.264803	No	n.s.	ATXN2	Yes	Leave in	-	-	-	-	-	-
Q8WWM7	ATXN2L	-0.0155517	0.574209	0.747443	No	n.s.	ATXN2L	Yes	Leave in	-	-	-	-	-	-
P54252	ATXN3	-0.119481	0.106093	0.161104	No	n.s.	ATXN3	Yes	Leave in	-	-	-	-	-	-
Q13825	AUH	0.109923	0.329001	0.449905	No	n.s.	AUH	Yes	Leave in	-	-	-	-	-	-
Q8NBF6	AVL9	-0.425746	1.26542e-13	1.31127e-12	Yes	Lower abundant	AVL9	Yes	Leave in	Sign, same fold change	Subtract	-	-	-	-
P30530;Q12866	AXL;MERTK	0.386271	0.00193784	0.00417696	Yes	Higher abundant	AXL	Yes	Leave in	Not measured ≥2	Continue	Not measured ≥2	Continue	Not measured ≥2	Continue
O94766	B3GAT3	0.119329	0.182433	0.26321	No	n.s.	B3GAT3	Yes	Leave in	-	-	-	-	-	-
O43505	B4GAT1	0.266227	0.000409517	0.000980215	Yes	Higher abundant	B4GAT1	Yes	Leave in	Sign, same fold change	Subtract	-	-	-	-
Q8WXS3	BAALC	0	1	1	No	n.s.	BAALC	Yes	Leave in	-	-	-	-	-	-
Q9NXR7	BABAM2	-7.57321e-17	1	1	No	n.s.	BABAM2	Yes	Leave in	-	-	-	-	-	-
P56817	BACE1	0.159382	0.0974785	0.149473	No	n.s.	BACE1	Yes	Leave in	-	-	-	-	-	-
O95816	BAG2	0.0353855	0.494973	0.651589	No	n.s.	BAG2	Yes	Leave in	-	-	-	-	-	-
Q9UL15	BAG5	-0.101227	0.068181	0.108435	No	n.s.	BAG5	Yes	Leave in	-	-	-	-	-	-
P46379	BAG6	-0.299505	7.82878e-10	4.85539e-09	Yes	Lower abundant	BAG6	Yes	Leave in	Not sign	Continue	Sign, same fold change	Subtract	-	-
Q9UQB8	BAIAP2	-0.752985	7.16203e-29	6.28877e-27	Yes	Lower abundant	BAIAP2	Yes	Leave in	Sign, same fold change	Subtract	-	-	-	-
O94812	BAIAP3	0	1	1	No	n.s.	BAIAP3	Yes	Leave in	-	-	-	-	-	-
P80723	BASP1	-2.4673e-14	1	1	No	n.s.	BASP1	Yes	Leave in	-	-	-	-	-	-
Q07812	BAX	0.265832	0.00267288	0.00559477	Yes	Higher abundant	BAX	Yes	Leave in	Not sign	Continue	Not sign	Continue	Not sign	Continue
Q9UIF8	BAZ2B	-2.3615e-18	1	1	No	n.s.	BAZ2B	No	Exclude	-	-	-	-	-	-
O75936	BBOX1	2.12408	1.81972e-18	3.59989e-17	Yes	Higher abundant	BBOX1	Yes	Leave in	Sign, same fold change	Subtract	-	-	-	-
Q8IWZ6	BBS7	0.3116	0.0122184	0.0227336	No	n.s.	BBS7	Yes	Leave in	-	-	-	-	-	-
P50895	BCAM	0.844053	5.08904e-16	7.2566e-15	Yes	Higher abundant	BCAM	Yes	Leave in	Not sign	Continue	Not measured ≥2	Continue	Not sign	Continue
Q96GW7	BCAN	0.348021	6.7464e-07	2.64414e-06	Yes	Higher abundant	BCAN	Yes	Leave in	Not sign	Continue	Sign, same fold change	Subtract	-	-
Q9UHQ4	BCAP29	-0.189421	0.00603271	0.0119579	No	n.s.	BCAP29	Yes	Leave in	-	-	-	-	-	-
P51572	BCAP31	-0.0697696	0.163714	0.238402	No	n.s.	BCAP31	Yes	Leave in	-	-	-	-	-	-
P56945	BCAR1	0.275771	3.16754e-06	1.11175e-05	Yes	Higher abundant	BCAR1	Yes	Leave in	Not sign	Continue	Not measured ≥2	Continue	Not measured ≥2	Continue
O75363	BCAS1	0	1	1	No	n.s.	BCAS1	Yes	Leave in	-	-	-	-	-	-
O75934	BCAS2	0.304204	0.00354078	0.00727488	Yes	Higher abundant	BCAS2	Yes	Leave in	Not sign	Continue	Not measured ≥2	Continue	Not measured ≥2	Continue
Q9H6U6	BCAS3	-0.311796	1.71142e-10	1.16381e-09	Yes	Lower abundant	BCAS3	Yes	Leave in	Sign, same fold change	Subtract	-	-	-	-
P54687	BCAT1	0.808347	6.79658e-07	2.65757e-06	Yes	Higher abundant	BCAT1	Yes	Leave in	Sign, opp fold change	Continue	Not measured ≥2	Continue	Not sign	Continue
P12694	BCKDHA	1.01394	3.32285e-08	1.58239e-07	Yes	Higher abundant	BCKDHA	Yes	Leave in	Not sign	Continue	Not measured ≥2	Continue	Not sign	Continue
O14874	BCKDK	-0.00456512	0.834544	1	No	n.s.	BCKDK	Yes	Leave in	-	-	-	-	-	-
Q07817	BCL2L1	8.42722e-12	0.999993	1	No	n.s.	BCL2L1	Yes	Leave in	-	-	-	-	-	-
Q9BXK5	BCL2L13	0	1	1	No	n.s.	BCL2L13	Yes	Leave in	-	-	-	-	-	-
Q92843	BCL2L2	-0.161981	0.0197846	0.0352893	No	n.s.	BCL2L2	Yes	Leave in	-	-	-	-	-	-
Q9NYF8	BCLAF1	0.332372	0.00621951	0.0122988	No	n.s.	BCLAF1	Yes	Leave in	-	-	-	-	-	-
P11274	BCR	-0.168684	0.0177175	0.0319093	No	n.s.	BCR	Yes	Leave in	-	-	-	-	-	-
P11274;Q12979	BCR;ABR	-0.340125	4.76471e-09	2.65265e-08	Yes	Lower abundant	BCR	Yes	Leave in	Sign, same fold change	Subtract	-	-	-	-
Q9Y276	BCS1L	0.0792019	0.0659961	0.105329	No	n.s.	BCS1L	Yes	Leave in	-	-	-	-	-	-
Q02338	BDH1	-0.444118	3.91793e-07	1.59295e-06	Yes	Lower abundant	BDH1	Yes	Leave in	Sign, same fold change	Subtract	-	-	-	-
Q14457	BECN1	0	1	1	No	n.s.	BECN1	Yes	Leave in	-	-	-	-	-	-
Q9BUH8	BEGAIN	-0.533746	0.000900039	0.00203556	Yes	Lower abundant	BEGAIN	Yes	Leave in	Not measured ≥2	Continue	Not measured ≥2	Continue	Not measured ≥2	Continue
O15155	BET1	0	1	1	No	n.s.	BET1	Yes	Leave in	-	-	-	-	-	-
O00499	BIN1	-0.608627	7.42942e-12	6.18706e-11	Yes	Lower abundant	BIN1	Yes	Leave in	Sign, same fold change	Subtract	-	-	-	-
O00499;P49418	BIN1;AMPH	-0.522759	2.25972e-09	1.31511e-08	Yes	Lower abundant	BIN1	Yes	Leave in	Sign, same fold change	Subtract	-	-	-	-
Q9NR09	BIRC6	0	1	1	No	n.s.	BIRC6	Yes	Leave in	-	-	-	-	-	-
Q13867	BLMH	1.01324	6.98953e-06	2.32907e-05	Yes	Higher abundant	BLMH	Yes	Leave in	Sign, same fold change	Subtract	-	-	-	-
P53004	BLVRA	0.464097	0.0100249	0.018984	No	n.s.	BLVRA	Yes	Leave in	-	-	-	-	-	-
P30043	BLVRB	1.38402	3.48209e-07	1.43764e-06	Yes	Higher abundant	BLVRB	Yes	Leave in	Sign, same fold change	Subtract	-	-	-	-
Q96MC5	BMERB1	-2.96804e-17	1	1	No	n.s.	BMERB1	Yes	Leave in	-	-	-	-	-	-
Q13873	BMPR2	-0.276191	2.8587e-07	1.19232e-06	Yes	Lower abundant	BMPR2	Yes	Leave in	Not sign	Continue	Not measured ≥2	Continue	Not measured ≥2	Continue
Q6ZN30	BNC2	0	1	1	No	n.s.	BNC2	No	Exclude	-	-	-	-	-	-
Q12981	BNIP1	-0.177476	0.0158177	0.0287778	No	n.s.	BNIP1	Yes	Leave in	-	-	-	-	-	-
Q12982;Q86WG3	BNIP2;ATCAY	-0.307038	0.0299473	0.0512431	No	n.s.	BNIP2	Yes	Leave in	-	-	-	-	-	-
Q969J3	BORCS5	1.3005e-15	1	1	No	n.s.	BORCS5	Yes	Leave in	-	-	-	-	-	-
P07738	BPGM	0.718388	2.35341e-05	7.19536e-05	Yes	Higher abundant	BPGM	Yes	Leave in	Sign, same fold change	Subtract	-	-	-	-
Q86WA6	BPHL	0.153538	0.21842	0.310214	No	n.s.	BPHL	Yes	Leave in	-	-	-	-	-	-
Q8NFQ5	BPIFB6	0.14604	0.272541	0.378145	No	n.s.	BPIFB6	No	Exclude	-	-	-	-	-	-
O95861	BPNT1	0.550407	0.000153967	0.000403246	Yes	Higher abundant	BPNT1	Yes	Leave in	Sign, same fold change	Subtract	-	-	-	-
P15056	BRAF	-0.562663	1.73656e-10	1.1793e-09	Yes	Lower abundant	BRAF	Yes	Leave in	Sign, same fold change	Subtract	-	-	-	-
Q8WY22	BRI3BP	-0.0973996	0.335352	0.457091	No	n.s.	BRI3BP	Yes	Leave in	-	-	-	-	-	-
O60477	BRINP1	0	1	1	No	n.s.	BRINP1	Yes	Leave in	-	-	-	-	-	-
Q8WUW1	BRK1	-0.103466	0.282463	0.390965	No	n.s.	BRK1	Yes	Leave in	-	-	-	-	-	-
Q5VW32	BROX	0.264637	0.000155114	0.000405402	Yes	Higher abundant	BROX	Yes	Leave in	Not sign	Continue	Not measured ≥2	Continue	Not measured ≥2	Continue
Q8TDC3	BRSK1	-0.291765	3.33509e-08	1.5867e-07	Yes	Lower abundant	BRSK1	Yes	Leave in	Sign, same fold change	Subtract	-	-	-	-
Q8IWQ3;Q8TDC3	BRSK2;BRSK1	-0.389773	7.03202e-08	3.19666e-07	Yes	Lower abundant	BRSK2	Yes	Leave in	Sign, same fold change	Subtract	-	-	-	-
Q8IWQ3	BRSK2	-0.281326	2.60685e-07	1.09457e-06	Yes	Lower abundant	BRSK2	Yes	Leave in	Sign, same fold change	Subtract	-	-	-	-
Q96G97	BSCL2	-0.399302	2.17728e-08	1.07787e-07	Yes	Lower abundant	BSCL2	Yes	Leave in	Sign, same fold change	Subtract	-	-	-	-
Q9NW68	BSDC1	0.186284	0.0312994	0.0533561	No	n.s.	BSDC1	Yes	Leave in	-	-	-	-	-	-
P35613	BSG	-0.0306287	0.46071	0.610499	No	n.s.	BSG	Yes	Leave in	-	-	-	-	-	-
Q9UPA5	BSN	-0.784748	6.44972e-17	1.02479e-15	Yes	Lower abundant	BSN	Yes	Leave in	Sign, same fold change	Subtract	-	-	-	-
Q9UPA5;Q9Y6V0	BSN;PCLO	-0.44574	4.83312e-05	0.000139262	Yes	Lower abundant	BSN	Yes	Leave in	Sign, same fold change	Subtract	-	-	-	-
Q7KYR7	BTN2A1	-0.127795	0.111706	0.168807	No	n.s.	BTN2A1	Yes	Leave in	-	-	-	-	-	-
O00478	BTN3A3	0.978788	3.28993e-18	6.21362e-17	Yes	Higher abundant	BTN3A3	Yes	Leave in	Not sign	Continue	Not measured ≥2	Continue	Not measured ≥2	Continue
O43684	BUB3	0.995001	7.76165e-10	4.83172e-09	Yes	Higher abundant	BUB3	Yes	Leave in	Sign, same fold change	Subtract	-	-	-	-
Q7L1Q6	BZW1	0.587446	1.10878e-15	1.5392e-14	Yes	Higher abundant	BZW1	Yes	Leave in	Sign, opp fold change	Continue	Sign, same fold change	Subtract	-	-
Q7L1Q6;Q9Y6E2	BZW1;BZW2	0.530266	0.000113709	0.000305812	Yes	Higher abundant	BZW1	Yes	Leave in	Sign, opp fold change	Continue	Sign, same fold change	Subtract	-	-
Q9Y6E2	BZW2	-1.25591e-12	0.999999	1	No	n.s.	BZW2	Yes	Leave in	-	-	-	-	-	-
Q9H3H3	C11ORF68	0.0351218	0.537698	0.703988	No	n.s.	C11ORF68	Yes	Leave in	-	-	-	-	-	-
Q9NQ89	C12ORF4	-0.122838	0.14574	0.214791	No	n.s.	C12ORF4	Yes	Leave in	-	-	-	-	-	-
Q99622	C12ORF57	-5.43469e-18	1	1	No	n.s.	C12ORF57	Yes	Leave in	-	-	-	-	-	-
Q96GQ5	C16ORF58	-0.291458	3.61196e-07	1.48301e-06	Yes	Lower abundant	C16ORF58	Yes	Leave in	Sign, same fold change	Subtract	-	-	-	-
Q9BSU1	C16ORF70	0.137057	0.137657	0.203959	No	n.s.	C16ORF70	Yes	Leave in	-	-	-	-	-	-
A6NNT2	C16ORF96	-0.716806	1.58665e-06	5.85202e-06	Yes	Lower abundant	C16ORF96	No	Exclude	-	-	-	-	-	-
Q9HAS0	C17ORF75	0.193706	0.0595935	0.0959979	No	n.s.	C17ORF75	Yes	Leave in	-	-	-	-	-	-
Q9NSK7	C19ORF12	-0.187754	0.0227773	0.0398793	No	n.s.	C19ORF12	Yes	Leave in	-	-	-	-	-	-
Q9H425	C1ORF198	1.04046	8.98445e-13	8.51651e-12	Yes	Higher abundant	C1ORF198	Yes	Leave in	Sign, same fold change	Subtract	-	-	-	-
Q9BWL3	C1ORF43	6.69609e-13	0.999998	1	No	n.s.	C1ORF43	Yes	Leave in	-	-	-	-	-	-
P02746	C1QB	0.482737	0.00379027	0.00774298	Yes	Higher abundant	C1QB	Yes	Leave in	Sign, same fold change	Subtract	-	-	-	-
Q07021	C1QBP	0.463922	0.00356158	0.00731461	Yes	Higher abundant	C1QBP	Yes	Leave in	Sign, opp fold change	Continue	Not sign	Continue	Not sign	Continue
P02747	C1QC	0.624208	0.000324679	0.000792305	Yes	Higher abundant	C1QC	Yes	Leave in	Sign, same fold change	Subtract	-	-	-	-
Q5VWW1	C1QL3	-1.22419	6.81948e-21	1.90679e-19	Yes	Lower abundant	C1QL3	Yes	Leave in	Not sign	Continue	Not measured ≥2	Continue	Not measured ≥2	Continue
Q9GZN8	C20ORF27	0	1	1	No	n.s.	C20ORF27	Yes	Leave in	-	-	-	-	-	-
Q9Y426	C2CD2	-0.313985	0.00127047	0.00282108	Yes	Lower abundant	C2CD2	Yes	Leave in	Sign, opp fold change	Continue	Not measured ≥2	Continue	Not measured ≥2	Continue
O14523	C2CD2L	-0.546002	3.62167e-27	2.35409e-25	Yes	Lower abundant	C2CD2L	Yes	Leave in	Sign, same fold change	Subtract	-	-	-	-
Q8TF44	C2CD4C	-1.14487	7.05632e-12	5.89597e-11	Yes	Lower abundant	C2CD4C	Yes	Leave in	Sign, same fold change	Subtract	-	-	-	-
Q86YS7	C2CD5	-1.73933e-17	1	1	No	n.s.	C2CD5	Yes	Leave in	-	-	-	-	-	-
Q8N8R5	C2ORF69	0	1	1	No	n.s.	C2ORF69	Yes	Leave in	-	-	-	-	-	-
P01024	C3	0.638159	3.06983e-05	9.1619e-05	Yes	Higher abundant	C3	Yes	Leave in	Sign, same fold change	Subtract	-	-	-	-
Q6P1S2	C3ORF33	0	1	1	No	n.s.	C3ORF33	Yes	Leave in	-	-	-	-	-	-
P0C0L4;P0C0L5	C4A;C4B_2	1.74874	1.30361e-17	2.22892e-16	Yes	Higher abundant	C4A	Yes	Leave in	Sign, same fold change	Subtract	-	-	-	-
Q5SQH8	C6ORF136	0	1	1	No	n.s.	C6ORF136	Yes	Leave in	-	-	-	-	-	-
Q9BRJ6	C7ORF50	0.326604	0.0680311	0.108287	No	n.s.	C7ORF50	No	Exclude	-	-	-	-	-	-
Q8NEG2	C7ORF57	-0.381809	0.0120058	0.0223878	No	n.s.	C7ORF57	No	Exclude	-	-	-	-	-	-
Q5T6V5	C9ORF64	0.704425	2.93209e-06	1.03419e-05	Yes	Higher abundant	C9ORF64	Yes	Leave in	Not measured ≥2	Continue	Not measured ≥2	Continue	Not measured ≥2	Continue
Q96LT7	C9ORF72	-0.343534	2.44846e-06	8.75324e-06	Yes	Lower abundant	C9ORF72	Yes	Leave in	Not sign	Continue	Not measured ≥2	Continue	Not measured ≥2	Continue
P00915	CA1	1.75396	3.39204e-05	0.000100219	Yes	Higher abundant	CA1	Yes	Leave in	Sign, same fold change	Subtract	-	-	-	-
O75493	CA11	-0.617573	1.02559e-06	3.87987e-06	Yes	Lower abundant	CA11	Yes	Leave in	Not sign	Continue	Not measured ≥2	Continue	Not measured ≥2	Continue
P00918	CA2	0.91778	0.000540771	0.0012683	Yes	Higher abundant	CA2	Yes	Leave in	Sign, same fold change	Subtract	-	-	-	-
P22748	CA4	-0.624728	1.60201e-09	9.53395e-09	Yes	Lower abundant	CA4	Yes	Leave in	Sign, same fold change	Subtract	-	-	-	-
Q9Y376	CAB39	-0.194208	5.24845e-08	2.43452e-07	Yes	Lower abundant	CAB39	Yes	Leave in	Sign, opp fold change	Continue	Not sign	Continue	Not sign	Continue
Q9H9S4;Q9Y376	CAB39L;CAB39	6.82404e-18	1	1	No	n.s.	CAB39L	Yes	Leave in	-	-	-	-	-	-
Q9H9S4	CAB39L	0.284794	9.07412e-06	2.97031e-05	Yes	Higher abundant	CAB39L	Yes	Leave in	Sign, same fold change	Subtract	-	-	-	-
Q8TDN4	CABLES1	9.2428e-15	1	1	No	n.s.	CABLES1	Yes	Leave in	-	-	-	-	-	-
Q5VU97	CACHD1	0.516033	9.48033e-06	3.09518e-05	Yes	Higher abundant	CACHD1	Yes	Leave in	Sign, same fold change	Subtract	-	-	-	-
O00555	CACNA1A	-0.0083057	0.803136	1	No	n.s.	CACNA1A	Yes	Leave in	-	-	-	-	-	-
O00555;Q00975	CACNA1A;CACNA1B	4.72351e-17	1	1	No	n.s.	CACNA1A	Yes	Leave in	-	-	-	-	-	-
O00555;Q15878	CACNA1A;CACNA1E	-0.624312	1.82327e-05	5.67504e-05	Yes	Lower abundant	CACNA1A	Yes	Leave in	Not sign	Continue	Not measured ≥2	Continue	Not measured ≥2	Continue
Q00975	CACNA1B	-0.281984	9.63792e-05	0.00026302	Yes	Lower abundant	CACNA1B	Yes	Leave in	Sign, opp fold change	Continue	Not measured ≥2	Continue	Not measured ≥2	Continue
Q15878	CACNA1E	-0.456156	8.6872e-07	3.33687e-06	Yes	Lower abundant	CACNA1E	Yes	Leave in	Not sign	Continue	Not measured ≥2	Continue	Not measured ≥2	Continue
P54289	CACNA2D1	-0.565398	1.43828e-37	3.42791e-35	Yes	Lower abundant	CACNA2D1	Yes	Leave in	Sign, same fold change	Subtract	-	-	-	-
P54289;Q9NY47	CACNA2D1;CACNA2D2	-0.300475	6.64155e-06	2.22199e-05	Yes	Lower abundant	CACNA2D1	Yes	Leave in	Sign, same fold change	Subtract	-	-	-	-
Q9NY47	CACNA2D2	0.498876	1.30729e-19	3.0152e-18	Yes	Higher abundant	CACNA2D2	Yes	Leave in	Not sign	Continue	Not measured ≥2	Continue	Not measured ≥2	Continue
Q8IZS8	CACNA2D3	-3.55859e-17	1	1	No	n.s.	CACNA2D3	Yes	Leave in	-	-	-	-	-	-
Q02641	CACNB1	-0.121085	0.0809889	0.126514	No	n.s.	CACNB1	Yes	Leave in	-	-	-	-	-	-
Q02641;Q08289	CACNB1;CACNB2	-0.698521	2.9848e-05	8.91876e-05	Yes	Lower abundant	CACNB1	Yes	Leave in	Not sign	Continue	Not measured ≥2	Continue	Not measured ≥2	Continue
P54284	CACNB3	-0.37433	1.59656e-08	8.11248e-08	Yes	Lower abundant	CACNB3	Yes	Leave in	Sign, same fold change	Subtract	-	-	-	-
O00305	CACNB4	-0.0320062	0.436713	0.581162	No	n.s.	CACNB4	Yes	Leave in	-	-	-	-	-	-
O00305;Q02641	CACNB4;CACNB1	-1.0594e-13	0.999999	1	No	n.s.	CACNB4	Yes	Leave in	-	-	-	-	-	-
O00305;P54284;Q02641;Q08289	CACNB4;CACNB3;CACNB1;CACNB2	-0.338474	0.00167894	0.00365511	Yes	Lower abundant	CACNB4	Yes	Leave in	Not sign	Continue	Not sign	Continue	Not sign	Continue
O00305;Q02641;Q08289	CACNB4;CACNB1;CACNB2	-0.328665	0.00255447	0.00536739	Yes	Lower abundant	CACNB4	Yes	Leave in	Not sign	Continue	Not sign	Continue	Not sign	Continue
Q9Y698	CACNG2	-0.804173	8.93546e-08	3.9966e-07	Yes	Lower abundant	CACNG2	Yes	Leave in	Sign, same fold change	Subtract	-	-	-	-
O60359	CACNG3	-1.6145	1.05414e-12	9.82493e-12	Yes	Lower abundant	CACNG3	Yes	Leave in	Sign, same fold change	Subtract	-	-	-	-
Q9BXT2	CACNG6	0.577995	0.000124272	0.000330489	Yes	Higher abundant	CACNG6	No	Exclude	-	-	-	-	-	-
Q8WXS5	CACNG8	-1.11484	1.3082e-11	1.05266e-10	Yes	Lower abundant	CACNG8	Yes	Leave in	Sign, same fold change	Subtract	-	-	-	-
Q9HB71	CACYBP	0.433962	0.0182839	0.0328586	No	n.s.	CACYBP	Yes	Leave in	-	-	-	-	-	-
P27708	CAD	0.196537	7.82989e-05	0.000217111	Yes	Higher abundant	CAD	Yes	Leave in	Not measured ≥2	Continue	Not measured ≥2	Continue	Not measured ≥2	Continue
Q9BY67	CADM1	-0.324211	7.36551e-05	0.000205144	Yes	Lower abundant	CADM1	Yes	Leave in	Sign, same fold change	Subtract	-	-	-	-
Q8N3J6	CADM2	-0.428937	3.97351e-11	2.94628e-10	Yes	Lower abundant	CADM2	Yes	Leave in	Sign, same fold change	Subtract	-	-	-	-
Q8N126	CADM3	-0.602531	2.53534e-15	3.33931e-14	Yes	Lower abundant	CADM3	Yes	Leave in	Sign, same fold change	Subtract	-	-	-	-
Q8NFZ8	CADM4	0.157329	0.200788	0.287428	No	n.s.	CADM4	Yes	Leave in	-	-	-	-	-	-
Q9ULU8	CADPS	-0.319526	2.61388e-08	1.27385e-07	Yes	Lower abundant	CADPS	Yes	Leave in	Sign, same fold change	Subtract	-	-	-	-
Q86UW7;Q9ULU8	CADPS2;CADPS	-0.363333	1.66941e-08	8.45687e-08	Yes	Lower abundant	CADPS2	Yes	Leave in	Sign, same fold change	Subtract	-	-	-	-
Q86UW7	CADPS2	-0.245163	0.000290413	0.000713882	Yes	Lower abundant	CADPS2	Yes	Leave in	Sign, same fold change	Subtract	-	-	-	-
P05937	CALB1	-0.100603	0.238947	0.336977	No	n.s.	CALB1	Yes	Leave in	-	-	-	-	-	-
P05937;P22676	CALB1;CALB2	0.705959	2.96308e-05	8.86444e-05	Yes	Higher abundant	CALB1	Yes	Leave in	Sign, opp fold change	Continue	Sign, same fold change	Subtract	-	-
P22676	CALB2	1.25467	3.3184e-10	2.15416e-09	Yes	Higher abundant	CALB2	Yes	Leave in	Sign, same fold change	Subtract	-	-	-	-
Q9P1Z2	CALCOCO1	-0.262111	1.13634e-11	9.21777e-11	Yes	Lower abundant	CALCOCO1	Yes	Leave in	Sign, same fold change	Subtract	-	-	-	-
Q05682	CALD1	1.06303	2.10403e-20	5.48473e-19	Yes	Higher abundant	CALD1	Yes	Leave in	Sign, same fold change	Subtract	-	-	-	-
P0DP23;P0DP24;P0DP25	CALM1;CALM2;CALM3	-0.269214	0.0555646	0.0899421	No	n.s.	CALM1	Yes	Leave in	-	-	-	-	-	-
P27797	CALR	0.533823	0.000373477	0.000897815	Yes	Higher abundant	CALR	Yes	Leave in	Sign, same fold change	Subtract	-	-	-	-
O43852	CALU	0.181181	0.0122747	0.0228297	No	n.s.	CALU	Yes	Leave in	-	-	-	-	-	-
Q14012	CAMK1	-0.214039	0.00664822	0.0130436	No	n.s.	CAMK1	Yes	Leave in	-	-	-	-	-	-
Q14012;Q8IU85	CAMK1;CAMK1D	-0.605385	1.34706e-21	4.1876e-20	Yes	Lower abundant	CAMK1	Yes	Leave in	Not sign	Continue	Not sign	Continue	Not sign	Continue
Q8IU85	CAMK1D	-0.734371	2.52848e-18	4.88611e-17	Yes	Lower abundant	CAMK1D	Yes	Leave in	Sign, same fold change	Subtract	-	-	-	-
Q9UQM7	CAMK2A	-1.01959	4.56923e-18	8.40773e-17	Yes	Lower abundant	CAMK2A	Yes	Leave in	Sign, same fold change	Subtract	-	-	-	-
Q13554;Q13557;Q9UQM7	CAMK2B;CAMK2D;CAMK2A	-0.907173	2.70566e-18	5.16864e-17	Yes	Lower abundant	CAMK2B	Yes	Leave in	Sign, same fold change	Subtract	-	-	-	-
Q13554	CAMK2B	-0.449047	1.98209e-08	9.89067e-08	Yes	Lower abundant	CAMK2B	Yes	Leave in	Sign, same fold change	Subtract	-	-	-	-
Q13554;Q13555;Q13557;Q9UQM7	CAMK2B;CAMK2G;CAMK2D;CAMK2A	-0.639741	3.34097e-08	1.58799e-07	Yes	Lower abundant	CAMK2B	Yes	Leave in	Sign, same fold change	Subtract	-	-	-	-
Q13554;Q13555;Q13557	CAMK2B;CAMK2G;CAMK2D	-1.04719	1.34968e-06	5.02139e-06	Yes	Lower abundant	CAMK2B	Yes	Leave in	Sign, same fold change	Subtract	-	-	-	-
Q13554;Q13555	CAMK2B;CAMK2G	-0.253662	3.46643e-06	1.20745e-05	Yes	Lower abundant	CAMK2B	Yes	Leave in	Sign, same fold change	Subtract	-	-	-	-
Q13557	CAMK2D	-0.327324	0.00150637	0.00330096	Yes	Lower abundant	CAMK2D	Yes	Leave in	Not sign	Continue	Sign, same fold change	Subtract	-	-
Q13555	CAMK2G	0.0630281	0.249808	0.350613	No	n.s.	CAMK2G	Yes	Leave in	-	-	-	-	-	-
Q16566	CAMK4	-0.743363	3.82684e-15	4.93643e-14	Yes	Lower abundant	CAMK4	Yes	Leave in	Sign, same fold change	Subtract	-	-	-	-
Q8N5S9	CAMKK1	-1.0326	6.3582e-24	2.60842e-22	Yes	Lower abundant	CAMKK1	Yes	Leave in	Not sign	Continue	Not sign	Continue	Sign, same fold change	Subtract
Q96RR4	CAMKK2	-0.977431	2.57359e-22	8.82247e-21	Yes	Lower abundant	CAMKK2	Yes	Leave in	Sign, same fold change	Subtract	-	-	-	-
Q8NCB2	CAMKV	-0.270484	0.000121782	0.000324384	Yes	Lower abundant	CAMKV	Yes	Leave in	Sign, same fold change	Subtract	-	-	-	-
P49069	CAMLG	-0.0985078	0.169389	0.245951	No	n.s.	CAMLG	Yes	Leave in	-	-	-	-	-	-
Q5T5Y3	CAMSAP1	-0.198239	0.000847854	0.00192449	Yes	Lower abundant	CAMSAP1	Yes	Leave in	Sign, same fold change	Subtract	-	-	-	-
Q08AD1	CAMSAP2	-0.394671	8.74128e-18	1.55694e-16	Yes	Lower abundant	CAMSAP2	Yes	Leave in	Not sign	Continue	Not measured ≥2	Continue	Sign, same fold change	Subtract
Q9P1Y5	CAMSAP3	-0.439712	4.97102e-17	8.02578e-16	Yes	Lower abundant	CAMSAP3	Yes	Leave in	Not sign	Continue	Sign, same fold change	Subtract	-	-
Q86VP6	CAND1	-0.135999	0.00169532	0.00368595	Yes	Lower abundant	CAND1	Yes	Leave in	Not sign	Continue	Not sign	Continue	Not sign	Continue
O75155	CAND2	-0.210885	0.0148748	0.0272336	No	n.s.	CAND2	Yes	Leave in	-	-	-	-	-	-
O75155;Q86VP6	CAND2;CAND1	-2.72667e-15	1	1	No	n.s.	CAND2	Yes	Leave in	-	-	-	-	-	-
P27824	CANX	0.241525	1.6135e-11	1.28797e-10	Yes	Higher abundant	CANX	Yes	Leave in	Sign, same fold change	Subtract	-	-	-	-
Q01518	CAP1	-2.35378e-16	1	1	No	n.s.	CAP1	Yes	Leave in	-	-	-	-	-	-
P40123	CAP2	-0.507312	3.42561e-22	1.15068e-20	Yes	Lower abundant	CAP2	Yes	Leave in	Sign, same fold change	Subtract	-	-	-	-
P40123;Q01518	CAP2;CAP1	-0.208389	0.00380285	0.0077597	Yes	Lower abundant	CAP2	Yes	Leave in	Sign, same fold change	Subtract	-	-	-	-
P40121	CAPG	1.75611	4.19052e-08	1.96935e-07	Yes	Higher abundant	CAPG	Yes	Leave in	Sign, same fold change	Subtract	-	-	-	-
P07384	CAPN1	0.489136	2.2619e-10	1.51957e-09	Yes	Higher abundant	CAPN1	Yes	Leave in	Sign, same fold change	Subtract	-	-	-	-
P17655	CAPN2	1.00724	2.85798e-52	7.15208e-49	Yes	Higher abundant	CAPN2	Yes	Leave in	Sign, same fold change	Subtract	-	-	-	-
O15484	CAPN5	0.15756	0.0144811	0.0265779	No	n.s.	CAPN5	Yes	Leave in	-	-	-	-	-	-
Q9Y6W3	CAPN7	0.719923	3.44166e-10	2.2284e-09	Yes	Higher abundant	CAPN7	Yes	Leave in	Not measured ≥2	Continue	Not measured ≥2	Continue	Not measured ≥2	Continue
P04632	CAPNS1	0.335187	0.000113269	0.000304791	Yes	Higher abundant	CAPNS1	Yes	Leave in	Sign, same fold change	Subtract	-	-	-	-
Q14444	CAPRIN1	0.0239829	0.527626	0.692206	No	n.s.	CAPRIN1	Yes	Leave in	-	-	-	-	-	-
P52907	CAPZA1	0.171353	0.179563	0.259444	No	n.s.	CAPZA1	Yes	Leave in	-	-	-	-	-	-
P47755;P52907	CAPZA2;CAPZA1	0	1	1	No	n.s.	CAPZA2	Yes	Leave in	-	-	-	-	-	-
P47755	CAPZA2	3.14552e-17	1	1	No	n.s.	CAPZA2	Yes	Leave in	-	-	-	-	-	-
P47756	CAPZB	0.0243311	0.642147	0.830263	No	n.s.	CAPZB	Yes	Leave in	-	-	-	-	-	-
Q9Y2V2	CARHSP1	0.330867	0.0207031	0.0366793	No	n.s.	CARHSP1	Yes	Leave in	-	-	-	-	-	-
Q86X55	CARM1	0.171571	0.191288	0.275194	No	n.s.	CARM1	Yes	Leave in	-	-	-	-	-	-
Q5VZK9	CARMIL1	0.0799846	0.100937	0.153974	No	n.s.	CARMIL1	Yes	Leave in	-	-	-	-	-	-
Q6F5E8	CARMIL2	-0.279025	0.0262059	0.0451966	No	n.s.	CARMIL2	Yes	Leave in	-	-	-	-	-	-
A5YM72	CARNS1	0	1	1	No	n.s.	CARNS1	Yes	Leave in	-	-	-	-	-	-
P49589	CARS	0.135483	0.013385	0.0246943	No	n.s.	CARS	Yes	Leave in	-	-	-	-	-	-
Q9HA77	CARS2	0.373919	0.000768635	0.00175343	Yes	Higher abundant	CARS2	Yes	Leave in	Not sign	Continue	Not measured ≥2	Continue	Not sign	Continue
Q6P4E1	CASC4	-3.58981e-17	1	1	No	n.s.	CASC4	Yes	Leave in	-	-	-	-	-	-
O14936	CASK	0.328778	8.15622e-11	5.79856e-10	Yes	Higher abundant	CASK	Yes	Leave in	Not sign	Continue	Sign, same fold change	Subtract	-	-
Q8WXD9	CASKIN1	-0.373901	4.52078e-08	2.1166e-07	Yes	Lower abundant	CASKIN1	Yes	Leave in	Sign, same fold change	Subtract	-	-	-	-
A6NHX0	CASTOR2	-0.101292	0.226837	0.321256	No	n.s.	CASTOR2	Yes	Leave in	-	-	-	-	-	-
P04040	CAT	1.1996	2.69261e-08	1.3084e-07	Yes	Higher abundant	CAT	Yes	Leave in	Sign, same fold change	Subtract	-	-	-	-
Q03135	CAV1	0.478536	0.000290545	0.000713882	Yes	Higher abundant	CAV1	Yes	Leave in	Not sign	Continue	Not measured ≥2	Continue	Not measured ≥2	Continue
Q6NZI2	CAVIN1	0.650895	1.22235e-13	1.26927e-12	Yes	Higher abundant	CAVIN1	Yes	Leave in	Sign, same fold change	Subtract	-	-	-	-
O95810	CAVIN2	0.584172	3.22913e-10	2.10536e-09	Yes	Higher abundant	CAVIN2	Yes	Leave in	Not sign	Continue	Not measured ≥2	Continue	Not measured ≥2	Continue
Q8N350	CBARP	-0.468187	4.38993e-08	2.06112e-07	Yes	Lower abundant	CBARP	Yes	Leave in	Sign, same fold change	Subtract	-	-	-	-
P22681	CBL	0	1	1	No	n.s.	CBL	Yes	Leave in	-	-	-	-	-	-
P16152	CBR1	1.44036	4.45309e-06	1.5297e-05	Yes	Higher abundant	CBR1	Yes	Leave in	Sign, same fold change	Subtract	-	-	-	-
O75828	CBR3	0.272207	0.0074467	0.0144457	No	n.s.	CBR3	Yes	Leave in	-	-	-	-	-	-
O75828;P16152	CBR3;CBR1	1.36737	0.000135528	0.00035871	Yes	Higher abundant	CBR3	Yes	Leave in	Sign, same fold change	Subtract	-	-	-	-
P0DN79;P35520	CBSL;CBS	0.399351	0.000646771	0.00149796	Yes	Higher abundant	CBSL	No	Exclude	-	-	-	-	-	-
Q6P1N0	CC2D1A	0.224978	0.000222501	0.000562002	Yes	Higher abundant	CC2D1A	Yes	Leave in	Sign, same fold change	Subtract	-	-	-	-
Q5T0F9	CC2D1B	0.125014	0.223198	0.31655	No	n.s.	CC2D1B	Yes	Leave in	-	-	-	-	-	-
Q8IX12	CCAR1	0.493352	0.000111288	0.00030009	Yes	Higher abundant	CCAR1	Yes	Leave in	Sign, same fold change	Subtract	-	-	-	-
Q8N163	CCAR2	0.114355	0.0676694	0.107827	No	n.s.	CCAR2	Yes	Leave in	-	-	-	-	-	-
Q9H0I3	CCDC113	-1.52777e-16	1	1	No	n.s.	CCDC113	No	Exclude	-	-	-	-	-	-
Q96BQ5	CCDC127	-0.121306	0.0595465	0.095953	No	n.s.	CCDC127	Yes	Leave in	-	-	-	-	-	-
Q96JN2	CCDC136	0.173163	0.00209282	0.00446676	Yes	Higher abundant	CCDC136	Yes	Leave in	Sign, opp fold change	Continue	Not measured ≥2	Continue	Not measured ≥2	Continue
Q5M9N0	CCDC158	0	1	1	No	n.s.	CCDC158	No	Exclude	-	-	-	-	-	-
Q5T9S5	CCDC18	-0.338532	0.000133311	0.000353215	Yes	Lower abundant	CCDC18	No	Exclude	-	-	-	-	-	-
O60826	CCDC22	0.178483	3.975e-05	0.000115938	Yes	Higher abundant	CCDC22	Yes	Leave in	Sign, same fold change	Subtract	-	-	-	-
Q9UFE4	CCDC39	-0.0955003	0.258574	0.360591	No	n.s.	CCDC39	No	Exclude	-	-	-	-	-	-
Q96MW1	CCDC43	0	1	1	No	n.s.	CCDC43	Yes	Leave in	-	-	-	-	-	-
Q96A33	CCDC47	1.22798e-12	0.999997	1	No	n.s.	CCDC47	Yes	Leave in	-	-	-	-	-	-
Q96ER9	CCDC51	1.41454e-11	0.999993	1	No	n.s.	CCDC51	Yes	Leave in	-	-	-	-	-	-
Q16204	CCDC6	-0.0585181	0.229261	0.324414	No	n.s.	CCDC6	Yes	Leave in	-	-	-	-	-	-
Q3V6T2	CCDC88A	0.120328	0.00501808	0.0100623	No	n.s.	CCDC88A	Yes	Leave in	-	-	-	-	-	-
Q9Y3X0	CCDC9	0.0957666	0.258184	0.360147	No	n.s.	CCDC9	Yes	Leave in	-	-	-	-	-	-
Q9GZT6	CCDC90B	-9.59598e-19	1	1	No	n.s.	CCDC90B	Yes	Leave in	-	-	-	-	-	-
Q7Z6B0	CCDC91	0.105105	0.271858	0.377329	No	n.s.	CCDC91	Yes	Leave in	-	-	-	-	-	-
Q53HC0	CCDC92	-0.487008	2.84934e-09	1.63919e-08	Yes	Lower abundant	CCDC92	Yes	Leave in	Not sign	Continue	Not sign	Continue	Sign, same fold change	Subtract
Q567U6	CCDC93	0.0182348	0.604941	0.784793	No	n.s.	CCDC93	Yes	Leave in	-	-	-	-	-	-
Q9BSQ5	CCM2	-0.185715	0.073079	0.115601	No	n.s.	CCM2	Yes	Leave in	-	-	-	-	-	-
Q8ND76	CCNY	-0.341455	3.97017e-07	1.61157e-06	Yes	Lower abundant	CCNY	Yes	Leave in	Sign, same fold change	Subtract	-	-	-	-
Q8N7R7	CCNYL1	-0.17784	0.0756907	0.11928	No	n.s.	CCNYL1	Yes	Leave in	-	-	-	-	-	-
Q8N7R7;Q8ND76	CCNYL1;CCNY	-0.320633	0.000349626	0.000845761	Yes	Lower abundant	CCNYL1	Yes	Leave in	Not measured ≥2	Continue	Not measured ≥2	Continue	Not measured ≥2	Continue
O14618	CCS	0.448696	0.000899637	0.00203556	Yes	Higher abundant	CCS	Yes	Leave in	Sign, opp fold change	Continue	Sign, same fold change	Subtract	-	-
P78371	CCT2	0.0775278	0.293501	0.405123	No	n.s.	CCT2	Yes	Leave in	-	-	-	-	-	-
P49368	CCT3	0.131088	0.0936677	0.144248	No	n.s.	CCT3	Yes	Leave in	-	-	-	-	-	-
P50991	CCT4	0.317573	0.0391462	0.0653742	No	n.s.	CCT4	Yes	Leave in	-	-	-	-	-	-
P48643	CCT5	0.243533	0.044187	0.0730275	No	n.s.	CCT5	Yes	Leave in	-	-	-	-	-	-
P40227	CCT6A	0.0576035	0.27462	0.380635	No	n.s.	CCT6A	Yes	Leave in	-	-	-	-	-	-
P40227;Q92526	CCT6A;CCT6B	0.0115473	0.706165	0.905085	No	n.s.	CCT6A	Yes	Leave in	-	-	-	-	-	-
Q92526	CCT6B	0.150035	0.0682924	0.108578	No	n.s.	CCT6B	Yes	Leave in	-	-	-	-	-	-
Q99832	CCT7	0.0223059	0.589045	0.765758	No	n.s.	CCT7	Yes	Leave in	-	-	-	-	-	-
P50990	CCT8	0.246036	0.0879614	0.136511	No	n.s.	CCT8	Yes	Leave in	-	-	-	-	-	-
P86790;P86791	CCZ1B;CCZ1	6.77965e-14	0.999999	1	No	n.s.	CCZ1B	Yes	Leave in	-	-	-	-	-	-
P41217	CD200	-0.393033	2.10834e-06	7.64101e-06	Yes	Lower abundant	CD200	Yes	Leave in	Sign, same fold change	Subtract	-	-	-	-
P16070	CD44	2.73204	4.55921e-17	7.43284e-16	Yes	Higher abundant	CD44	Yes	Leave in	Sign, same fold change	Subtract	-	-	-	-
Q08722	CD47	-0.571425	8.57831e-17	1.34591e-15	Yes	Lower abundant	CD47	Yes	Leave in	Sign, same fold change	Subtract	-	-	-	-
P13987	CD59	0	1	1	No	n.s.	CD59	Yes	Leave in	-	-	-	-	-	-
P08962	CD63	0.14177	0.0255601	0.0441742	No	n.s.	CD63	Yes	Leave in	-	-	-	-	-	-
P60033	CD81	0.544303	5.87585e-07	2.32663e-06	Yes	Higher abundant	CD81	Yes	Leave in	Sign, opp fold change	Continue	Sign, same fold change	Subtract	-	-
P27701	CD82	0.304221	0.0497472	0.0813145	No	n.s.	CD82	Yes	Leave in	-	-	-	-	-	-
P21926	CD9	2.20907e-13	0.999999	1	No	n.s.	CD9	Yes	Leave in	-	-	-	-	-	-
Q8TCZ2	CD99L2	0	1	1	No	n.s.	CD99L2	Yes	Leave in	-	-	-	-	-	-
Q16543	CDC37	1.20374e-15	1	1	No	n.s.	CDC37	Yes	Leave in	-	-	-	-	-	-
P60953	CDC42	0	1	1	No	n.s.	CDC42	Yes	Leave in	-	-	-	-	-	-
Q5VT25;Q9Y5S2	CDC42BPA;CDC42BPB	-0.101826	0.0716465	0.113539	No	n.s.	CDC42BPA	Yes	Leave in	-	-	-	-	-	-
Q5VT25	CDC42BPA	-6.38416e-14	0.999999	1	No	n.s.	CDC42BPA	Yes	Leave in	-	-	-	-	-	-
Q9Y5S2	CDC42BPB	-0.135745	0.00358491	0.00735348	Yes	Lower abundant	CDC42BPB	Yes	Leave in	Sign, same fold change	Subtract	-	-	-	-
Q00587	CDC42EP1	0.454334	0.0130067	0.0240482	No	n.s.	CDC42EP1	Yes	Leave in	-	-	-	-	-	-
Q9H3Q1	CDC42EP4	1.13998	7.26793e-23	2.67471e-21	Yes	Higher abundant	CDC42EP4	Yes	Leave in	Sign, same fold change	Subtract	-	-	-	-
Q99459	CDC5L	0.284022	0.000237983	0.000597345	Yes	Higher abundant	CDC5L	Yes	Leave in	Not sign	Continue	Not measured ≥2	Continue	Not measured ≥2	Continue
Q9Y6N8	CDH10	-0.174762	0.0258713	0.0446656	No	n.s.	CDH10	Yes	Leave in	-	-	-	-	-	-
P55287	CDH11	0.425372	5.43321e-06	1.84611e-05	Yes	Higher abundant	CDH11	Yes	Leave in	Sign, opp fold change	Continue	Not measured ≥2	Continue	Not measured ≥2	Continue
P55290	CDH13	0	1	1	No	n.s.	CDH13	Yes	Leave in	-	-	-	-	-	-
Q13634	CDH18	-0.55308	0.000171391	0.000442171	Yes	Lower abundant	CDH18	Yes	Leave in	Not measured ≥2	Continue	Not measured ≥2	Continue	Not measured ≥2	Continue
P19022	CDH2	0.41771	1.86866e-08	9.37383e-08	Yes	Higher abundant	CDH2	Yes	Leave in	Not sign	Continue	Sign, same fold change	Subtract	-	-
P19022;P55283	CDH2;CDH4	0.48318	2.4379e-05	7.41745e-05	Yes	Higher abundant	CDH2	Yes	Leave in	Not sign	Continue	Sign, same fold change	Subtract	-	-
Q9HBT6	CDH20	0.947411	1.01889e-22	3.66875e-21	Yes	Higher abundant	CDH20	Yes	Leave in	Sign, same fold change	Subtract	-	-	-	-
P55283	CDH4	0	1	1	No	n.s.	CDH4	Yes	Leave in	-	-	-	-	-	-
P55285	CDH6	-2.16138e-14	1	1	No	n.s.	CDH6	Yes	Leave in	-	-	-	-	-	-
P55285;Q9ULB4;Q9Y6N8	CDH6;CDH9;CDH10	-0.389883	0.00112332	0.00251328	Yes	Lower abundant	CDH6	Yes	Leave in	Not measured ≥2	Continue	Not measured ≥2	Continue	Not measured ≥2	Continue
P55286	CDH8	-0.282546	0.0185605	0.033272	No	n.s.	CDH8	Yes	Leave in	-	-	-	-	-	-
Q9H305	CDIP1	-0.309085	0.000821495	0.0018672	Yes	Lower abundant	CDIP1	Yes	Leave in	Sign, same fold change	Subtract	-	-	-	-
O14735	CDIPT	-0.029236	0.495354	0.651918	No	n.s.	CDIPT	Yes	Leave in	-	-	-	-	-	-
O94921;P11802;P24941;P50750;Q00535;Q00536;Q00537;Q07002	CDK14;CDK4;CDK2;CDK9;CDK5;CDK16;CDK17;CDK18	-0.166973	0.0280303	0.0481936	No	n.s.	CDK14	Yes	Leave in	-	-	-	-	-	-
O94921	CDK14	-0.099137	0.100772	0.153782	No	n.s.	CDK14	Yes	Leave in	-	-	-	-	-	-
Q00536;Q00537	CDK16;CDK17	-0.139443	0.0396052	0.0660307	No	n.s.	CDK16	Yes	Leave in	-	-	-	-	-	-
Q00536;Q07002	CDK16;CDK18	-2.03454e-18	1	1	No	n.s.	CDK16	Yes	Leave in	-	-	-	-	-	-
Q00536	CDK16	-0.457147	0.000315937	0.000772856	Yes	Lower abundant	CDK16	Yes	Leave in	Sign, same fold change	Subtract	-	-	-	-
Q00537;Q07002	CDK17;CDK18	0.279277	0.0235853	0.0411305	No	n.s.	CDK17	Yes	Leave in	-	-	-	-	-	-
Q00537	CDK17	7.36007e-16	1	1	No	n.s.	CDK17	Yes	Leave in	-	-	-	-	-	-
Q07002	CDK18	0.274266	0.000911969	0.00206161	Yes	Higher abundant	CDK18	Yes	Leave in	Sign, same fold change	Subtract	-	-	-	-
Q00535	CDK5	-0.4671	1.22993e-10	8.53788e-10	Yes	Lower abundant	CDK5	Yes	Leave in	Sign, same fold change	Subtract	-	-	-	-
Q96JB5	CDK5RAP3	0.245099	4.05781e-06	1.40161e-05	Yes	Higher abundant	CDK5RAP3	Yes	Leave in	Not sign	Continue	Not measured ≥2	Continue	Not measured ≥2	Continue
O76039	CDKL5	-0.371385	1.08004e-07	4.78794e-07	Yes	Lower abundant	CDKL5	Yes	Leave in	Not sign	Continue	Not measured ≥2	Continue	Not measured ≥2	Continue
Q92903	CDS1	0	1	1	No	n.s.	CDS1	Yes	Leave in	-	-	-	-	-	-
O95674	CDS2	0.134943	0.0225772	0.0395931	No	n.s.	CDS2	Yes	Leave in	-	-	-	-	-	-
Q92879	CELF1	6.37227e-17	1	1	No	n.s.	CELF1	Yes	Leave in	-	-	-	-	-	-
O95319	CELF2	-0.0678146	0.333032	0.454548	No	n.s.	CELF2	Yes	Leave in	-	-	-	-	-	-
Q5SZQ8	CELF3	-0.267179	0.0118535	0.0221368	No	n.s.	CELF3	Yes	Leave in	-	-	-	-	-	-
Q9BZC1	CELF4	0	1	1	No	n.s.	CELF4	Yes	Leave in	-	-	-	-	-	-
Q9HCU4	CELSR2	5.69978e-17	1	1	No	n.s.	CELSR2	Yes	Leave in	-	-	-	-	-	-
Q8N111	CEND1	-0.57917	6.18469e-08	2.84143e-07	Yes	Lower abundant	CEND1	Yes	Leave in	Sign, same fold change	Subtract	-	-	-	-
Q7Z7K6	CENPV	0.325654	0.00268165	0.00560872	Yes	Higher abundant	CENPV	Yes	Leave in	Sign, same fold change	Subtract	-	-	-	-
Q5SW79	CEP170	-0.103687	0.00878654	0.0168428	No	n.s.	CEP170	Yes	Leave in	-	-	-	-	-	-
Q5SW79;Q9Y4F5	CEP170;CEP170B	-0.398084	0.0002029	0.000517328	Yes	Lower abundant	CEP170	Yes	Leave in	Sign, same fold change	Subtract	-	-	-	-
Q9Y4F5	CEP170B	-0.712623	8.24271e-27	5.03107e-25	Yes	Lower abundant	CEP170B	Yes	Leave in	Sign, same fold change	Subtract	-	-	-	-
Q9BYV8	CEP41	-0.138219	0.0200481	0.0356957	No	n.s.	CEP41	Yes	Leave in	-	-	-	-	-	-
Q9Y6K0	CEPT1	0.337702	0.000317517	0.000776342	Yes	Higher abundant	CEPT1	Yes	Leave in	Not sign	Continue	Not measured ≥2	Continue	Not measured ≥2	Continue
P27544	CERS1	0.681849	2.13403e-14	2.50136e-13	Yes	Higher abundant	CERS1	Yes	Leave in	Not sign	Continue	Not measured ≥2	Continue	Not measured ≥2	Continue
Q6ZMG9	CERS6	0	1	1	No	n.s.	CERS6	Yes	Leave in	-	-	-	-	-	-
Q9Y5P4	CERT	0.162878	0.0453907	0.0747796	No	n.s.	CERT	Yes	Leave in	-	-	-	-	-	-
P57076	CFAP298	-0.195833	0.114476	0.172628	No	n.s.	CFAP298	Yes	Leave in	-	-	-	-	-	-
P23528	CFL1	0.139087	0.157673	0.230545	No	n.s.	CFL1	Yes	Leave in	-	-	-	-	-	-
P23528;Q9Y281	CFL1;CFL2	0	1	1	No	n.s.	CFL1	Yes	Leave in	-	-	-	-	-	-
Q9Y281	CFL2	0.156589	0.152728	0.223805	No	n.s.	CFL2	Yes	Leave in	-	-	-	-	-	-
Q5T1J5;Q9Y6H1	CHCHD2P9;CHCHD2	-0.265211	0.0329091	0.0558338	No	n.s.	CHCHD2P9	Yes	Leave in	-	-	-	-	-	-
Q9NX63	CHCHD3	-0.394042	5.69823e-05	0.000161768	Yes	Lower abundant	CHCHD3	Yes	Leave in	Sign, same fold change	Subtract	-	-	-	-
Q9BRQ6	CHCHD6	-0.532635	3.5003e-09	1.9908e-08	Yes	Lower abundant	CHCHD6	Yes	Leave in	Sign, same fold change	Subtract	-	-	-	-
Q14839	CHD4	0.532225	7.86179e-08	3.54489e-07	Yes	Higher abundant	CHD4	Yes	Leave in	Sign, same fold change	Subtract	-	-	-	-
Q8NE62	CHDH	1.32133	1.18339e-21	3.70179e-20	Yes	Higher abundant	CHDH	Yes	Leave in	Not sign	Continue	Sign, same fold change	Subtract	-	-
Q9BWS9	CHID1	0.568007	0.000986714	0.00221856	Yes	Higher abundant	CHID1	Yes	Leave in	Sign, opp fold change	Continue	Not measured ≥2	Continue	Not measured ≥2	Continue
O00533	CHL1	-2.31844e-16	1	1	No	n.s.	CHL1	Yes	Leave in	-	-	-	-	-	-
P24386	CHM	0.05411	0.39624	0.532827	No	n.s.	CHM	Yes	Leave in	-	-	-	-	-	-
P24386;P26374	CHM;CHML	0	1	1	No	n.s.	CHM	Yes	Leave in	-	-	-	-	-	-
Q9HD42	CHMP1A	-2.59282e-15	1	1	No	n.s.	CHMP1A	Yes	Leave in	-	-	-	-	-	-
Q7LBR1	CHMP1B	1.46313e-18	1	1	No	n.s.	CHMP1B	Yes	Leave in	-	-	-	-	-	-
O43633	CHMP2A	0.0784632	0.230754	0.326158	No	n.s.	CHMP2A	Yes	Leave in	-	-	-	-	-	-
Q9UQN3	CHMP2B	0	1	1	No	n.s.	CHMP2B	Yes	Leave in	-	-	-	-	-	-
Q9Y3E7	CHMP3	-5.43624e-16	1	1	No	n.s.	CHMP3	Yes	Leave in	-	-	-	-	-	-
Q9H444	CHMP4B	-0.0747848	0.323308	0.442846	No	n.s.	CHMP4B	Yes	Leave in	-	-	-	-	-	-
Q96FZ7	CHMP6	1.27341e-11	0.999991	1	No	n.s.	CHMP6	Yes	Leave in	-	-	-	-	-	-
Q8WUX9	CHMP7	0.0432417	0.402677	0.540756	No	n.s.	CHMP7	Yes	Leave in	-	-	-	-	-	-
P15882	CHN1	-0.139089	0.0173925	0.0313669	No	n.s.	CHN1	Yes	Leave in	-	-	-	-	-	-
P52757	CHN2	0.15836	0.130744	0.194349	No	n.s.	CHN2	Yes	Leave in	-	-	-	-	-	-
Q9UHD1	CHORDC1	0.413505	0.00459638	0.00927242	Yes	Higher abundant	CHORDC1	Yes	Leave in	Not sign	Continue	Not measured ≥2	Continue	Not sign	Continue
Q99653	CHP1	-9.04719e-18	1	1	No	n.s.	CHP1	Yes	Leave in	-	-	-	-	-	-
P11229	CHRM1	-0.521507	0.000332836	0.000809842	Yes	Lower abundant	CHRM1	Yes	Leave in	Not sign	Continue	Not sign	Continue	Not sign	Continue
P02708	CHRNA1	0.183667	0.163664	0.238399	No	n.s.	CHRNA1	No	Exclude	-	-	-	-	-	-
O76071	CIAO1	0.426522	0.00338625	0.00699181	Yes	Higher abundant	CIAO1	Yes	Leave in	Sign, same fold change	Subtract	-	-	-	-
Q9Y3D0	CIAO2B	0.253644	0.0250175	0.0433111	No	n.s.	CIAO2B	Yes	Leave in	-	-	-	-	-	-
Q9H6Q4	CIAO3	0	1	1	No	n.s.	CIAO3	Yes	Leave in	-	-	-	-	-	-
Q6FI81	CIAPIN1	-0.230083	1.67398e-06	6.12896e-06	Yes	Lower abundant	CIAPIN1	Yes	Leave in	Sign, same fold change	Subtract	-	-	-	-
Q14011	CIRBP	0.335631	0.00522195	0.0104418	No	n.s.	CIRBP	Yes	Leave in	-	-	-	-	-	-
Q9NZ45	CISD1	-0.911867	4.68971e-09	2.61964e-08	Yes	Lower abundant	CISD1	Yes	Leave in	Sign, same fold change	Subtract	-	-	-	-
Q8N5K1	CISD2	0.150213	0.0209326	0.0370596	No	n.s.	CISD2	Yes	Leave in	-	-	-	-	-	-
O14578	CIT	-0.804447	8.99349e-14	9.61803e-13	Yes	Lower abundant	CIT	Yes	Leave in	Not sign	Continue	Not sign	Continue	Not sign	Continue
Q07065	CKAP4	0.0675228	0.248907	0.349545	No	n.s.	CKAP4	Yes	Leave in	-	-	-	-	-	-
Q14008	CKAP5	-0.0677625	0.0228546	0.0399955	No	n.s.	CKAP5	Yes	Leave in	-	-	-	-	-	-
P12277	CKB	0.451588	0.000333924	0.0008117	Yes	Higher abundant	CKB	Yes	Leave in	Sign, opp fold change	Continue	Not sign	Continue	Not sign	Continue
P06732;P12277	CKM;CKB	0.6288	0.0518472	0.0844161	No	n.s.	CKM	Yes	Leave in	-	-	-	-	-	-
P06732	CKM	0.702287	7.93715e-07	3.05815e-06	Yes	Higher abundant	CKM	Yes	Leave in	Not sign	Continue	Not measured ≥2	Continue	Not sign	Continue
P12532	CKMT1B	-7.05272e-17	1	1	No	n.s.	CKMT1B	Yes	Leave in	-	-	-	-	-	-
Q7Z460	CLASP1	-0.324841	9.40691e-11	6.62189e-10	Yes	Lower abundant	CLASP1	Yes	Leave in	Sign, same fold change	Subtract	-	-	-	-
O75122;Q7Z460	CLASP2;CLASP1	-0.121087	0.0495118	0.0809825	No	n.s.	CLASP2	Yes	Leave in	-	-	-	-	-	-
O75122	CLASP2	-0.259031	1.32048e-08	6.80637e-08	Yes	Lower abundant	CLASP2	Yes	Leave in	Sign, same fold change	Subtract	-	-	-	-
Q96S66	CLCC1	0.208924	0.00948865	0.0180779	No	n.s.	CLCC1	Yes	Leave in	-	-	-	-	-	-
P51790	CLCN3	0.19924	0.0291566	0.0499777	No	n.s.	CLCN3	Yes	Leave in	-	-	-	-	-	-
P51790;P51793	CLCN3;CLCN4	0.153179	0.0385412	0.0644931	No	n.s.	CLCN3	Yes	Leave in	-	-	-	-	-	-
P51793	CLCN4	-0.143376	0.0603231	0.0970483	No	n.s.	CLCN4	Yes	Leave in	-	-	-	-	-	-
P51797	CLCN6	-0.12538	0.0126854	0.0235062	No	n.s.	CLCN6	Yes	Leave in	-	-	-	-	-	-
P51798	CLCN7	0.049797	0.392483	0.528769	No	n.s.	CLCN7	Yes	Leave in	-	-	-	-	-	-
P78369	CLDN10	0.271834	0.0406702	0.067626	No	n.s.	CLDN10	Yes	Leave in	-	-	-	-	-	-
O75508	CLDN11	0	1	1	No	n.s.	CLDN11	Yes	Leave in	-	-	-	-	-	-
Q9NY35	CLDND1	-0.21776	0.0169405	0.0306202	No	n.s.	CLDND1	Yes	Leave in	-	-	-	-	-	-
O00299	CLIC1	1.58076	1.0147e-22	3.66875e-21	Yes	Higher abundant	CLIC1	Yes	Leave in	Sign, same fold change	Subtract	-	-	-	-
Q9Y696	CLIC4	1.13291	1.15536e-08	6.01098e-08	Yes	Higher abundant	CLIC4	Yes	Leave in	Sign, same fold change	Subtract	-	-	-	-
Q14677	CLINT1	-0.143058	0.00473563	0.00953029	Yes	Lower abundant	CLINT1	Yes	Leave in	Sign, same fold change	Subtract	-	-	-	-
P30622	CLIP1	0.0517672	0.192637	0.276895	No	n.s.	CLIP1	Yes	Leave in	-	-	-	-	-	-
P30622;Q9UDT6	CLIP1;CLIP2	0	1	1	No	n.s.	CLIP1	Yes	Leave in	-	-	-	-	-	-
Q9UDT6	CLIP2	0.0603525	0.0752587	0.118748	No	n.s.	CLIP2	Yes	Leave in	-	-	-	-	-	-
Q96DZ5	CLIP3	-0.142001	0.0436276	0.0722077	No	n.s.	CLIP3	Yes	Leave in	-	-	-	-	-	-
Q96JQ2	CLMN	-0.0628464	0.361397	0.48979	No	n.s.	CLMN	Yes	Leave in	-	-	-	-	-	-
P54105	CLNS1A	0.67551	6.13895e-08	2.82663e-07	Yes	Higher abundant	CLNS1A	Yes	Leave in	Not measured ≥2	Continue	Sign, same fold change	Subtract	-	-
Q9H078	CLPB	0.204081	2.05753e-05	6.34111e-05	Yes	Higher abundant	CLPB	Yes	Leave in	Sign, opp fold change	Continue	Not measured ≥2	Continue	Not sign	Continue
O96005	CLPTM1	-0.254863	0.000110053	0.000297096	Yes	Lower abundant	CLPTM1	Yes	Leave in	Sign, same fold change	Subtract	-	-	-	-
Q96KA5	CLPTM1L	-3.53288e-17	1	1	No	n.s.	CLPTM1L	Yes	Leave in	-	-	-	-	-	-
O76031	CLPX	0.0392223	0.461217	0.610847	No	n.s.	CLPX	Yes	Leave in	-	-	-	-	-	-
O94985	CLSTN1	-0.387041	3.4871e-07	1.43764e-06	Yes	Lower abundant	CLSTN1	Yes	Leave in	Sign, same fold change	Subtract	-	-	-	-
Q9BQT9	CLSTN3	0	1	1	No	n.s.	CLSTN3	Yes	Leave in	-	-	-	-	-	-
P09496	CLTA	-0.69916	2.56626e-16	3.77022e-15	Yes	Lower abundant	CLTA	Yes	Leave in	Sign, same fold change	Subtract	-	-	-	-
P09497	CLTB	-0.531499	2.50474e-05	7.60265e-05	Yes	Lower abundant	CLTB	Yes	Leave in	Sign, same fold change	Subtract	-	-	-	-
Q00610	CLTC	-0.690785	2.42181e-11	1.87383e-10	Yes	Lower abundant	CLTC	Yes	Leave in	Sign, same fold change	Subtract	-	-	-	-
P53675;Q00610	CLTCL1;CLTC	-0.662879	1.1054e-11	8.98138e-11	Yes	Lower abundant	CLTCL1	Yes	Leave in	Not sign	Continue	Not measured ≥2	Continue	Not measured ≥2	Continue
P10909	CLU	0.0802332	0.259501	0.361582	No	n.s.	CLU	Yes	Leave in	-	-	-	-	-	-
O75153	CLUH	0.0229506	0.468471	0.619634	No	n.s.	CLUH	Yes	Leave in	-	-	-	-	-	-
O75153;Q9Y5I4	CLUH;PCDHAC2	0	1	1	No	n.s.	CLUH	Yes	Leave in	-	-	-	-	-	-
Q8IUQ0	CLVS1	0	1	1	No	n.s.	CLVS1	Yes	Leave in	-	-	-	-	-	-
Q5SYC1	CLVS2	0	1	1	No	n.s.	CLVS2	Yes	Leave in	-	-	-	-	-	-
Q5SYC1;Q8IUQ0	CLVS2;CLVS1	5.56164e-18	1	1	No	n.s.	CLVS2	Yes	Leave in	-	-	-	-	-	-
Q8NFW8	CMAS	0.300048	2.07927e-07	8.84177e-07	Yes	Higher abundant	CMAS	Yes	Leave in	Sign, same fold change	Subtract	-	-	-	-
Q96DG6	CMBL	1.3291	3.52374e-11	2.64017e-10	Yes	Higher abundant	CMBL	Yes	Leave in	Sign, same fold change	Subtract	-	-	-	-
Q8IY22	CMIP	-0.100479	0.233218	0.329269	No	n.s.	CMIP	Yes	Leave in	-	-	-	-	-	-
P30085	CMPK1	0.0114675	0.694877	0.89153	No	n.s.	CMPK1	Yes	Leave in	-	-	-	-	-	-
Q5EBM0	CMPK2	0.566945	4.66862e-16	6.67612e-15	Yes	Higher abundant	CMPK2	Yes	Leave in	Not measured ≥2	Continue	Not measured ≥2	Continue	Not measured ≥2	Continue
Q8IZR5	CMTM4	0.205521	0.0153043	0.0279329	No	n.s.	CMTM4	Yes	Leave in	-	-	-	-	-	-
Q96DZ9	CMTM5	0.00630125	0.799352	1	No	n.s.	CMTM5	Yes	Leave in	-	-	-	-	-	-
Q96KP4	CNDP2	1.42742	8.24079e-11	5.85038e-10	Yes	Higher abundant	CNDP2	Yes	Leave in	Sign, same fold change	Subtract	-	-	-	-
G9CGD6;Q8WWN9	CNK3/IPCEF1;IPCEF1	-0.1364	0.231407	0.326895	No	n.s.	CNK3/IPCEF1	No	Exclude	-	-	-	-	-	-
Q8WXI2	CNKSR2	-0.259064	5.88669e-05	0.000166551	Yes	Lower abundant	CNKSR2	Yes	Leave in	Sign, same fold change	Subtract	-	-	-	-
Q15417	CNN3	1.23903	9.01043e-22	2.85425e-20	Yes	Higher abundant	CNN3	Yes	Leave in	Sign, same fold change	Subtract	-	-	-	-
Q9NRU3	CNNM1	-8.82904e-17	1	1	No	n.s.	CNNM1	Yes	Leave in	-	-	-	-	-	-
Q9H8M5	CNNM2	0	1	1	No	n.s.	CNNM2	Yes	Leave in	-	-	-	-	-	-
Q9H8M5;Q9NRU3	CNNM2;CNNM1	0	1	1	No	n.s.	CNNM2	Yes	Leave in	-	-	-	-	-	-
Q8NE01	CNNM3	0.46463	1.71153e-06	6.26184e-06	Yes	Higher abundant	CNNM3	Yes	Leave in	Not measured ≥2	Continue	Not measured ≥2	Continue	Not measured ≥2	Continue
A5YKK6	CNOT1	0.220314	1.18298e-05	3.79296e-05	Yes	Higher abundant	CNOT1	Yes	Leave in	Not sign	Continue	Not measured ≥2	Continue	Not measured ≥2	Continue
Q92600	CNOT9	0	1	1	No	n.s.	CNOT9	Yes	Leave in	-	-	-	-	-	-
P09543	CNP	-0.1891	0.304486	0.419084	No	n.s.	CNP	Yes	Leave in	-	-	-	-	-	-
Q9Y2B0	CNPY2	0.287597	0.00362	0.0074133	Yes	Higher abundant	CNPY2	Yes	Leave in	Sign, same fold change	Subtract	-	-	-	-
P21554	CNR1	0.155456	0.118966	0.178806	No	n.s.	CNR1	Yes	Leave in	-	-	-	-	-	-
Q96F85	CNRIP1	0.81933	5.17168e-05	0.000147995	Yes	Higher abundant	CNRIP1	Yes	Leave in	Sign, opp fold change	Continue	Sign, same fold change	Subtract	-	-
P26992	CNTFR	0.495647	4.98532e-08	2.31892e-07	Yes	Higher abundant	CNTFR	Yes	Leave in	Sign, same fold change	Subtract	-	-	-	-
Q12860	CNTN1	-0.186199	0.000960478	0.00216443	Yes	Lower abundant	CNTN1	Yes	Leave in	Sign, same fold change	Subtract	-	-	-	-
Q02246	CNTN2	-0.183106	0.0443628	0.0732791	No	n.s.	CNTN2	Yes	Leave in	-	-	-	-	-	-
Q9P232	CNTN3	0	1	1	No	n.s.	CNTN3	Yes	Leave in	-	-	-	-	-	-
Q8IWV2	CNTN4	-0.0885765	0.0653177	0.104379	No	n.s.	CNTN4	Yes	Leave in	-	-	-	-	-	-
Q8IWV2;Q9UQ52	CNTN4;CNTN6	-0.0970562	0.263511	0.366659	No	n.s.	CNTN4	Yes	Leave in	-	-	-	-	-	-
O94779	CNTN5	0.0661578	0.298858	0.411835	No	n.s.	CNTN5	Yes	Leave in	-	-	-	-	-	-
P78357	CNTNAP1	-0.0839615	0.243157	0.342334	No	n.s.	CNTNAP1	Yes	Leave in	-	-	-	-	-	-
Q9UHC6	CNTNAP2	-0.0750884	0.097778	0.149865	No	n.s.	CNTNAP2	Yes	Leave in	-	-	-	-	-	-
Q9C0A0	CNTNAP4	0.153001	0.0768341	0.120769	No	n.s.	CNTNAP4	Yes	Leave in	-	-	-	-	-	-
Q8WYK1	CNTNAP5	0	1	1	No	n.s.	CNTNAP5	Yes	Leave in	-	-	-	-	-	-
Q9GZY4	COA1	-0.019623	0.683917	0.879271	No	n.s.	COA1	Yes	Leave in	-	-	-	-	-	-
Q9Y2R0	COA3	-0.205778	0.0148765	0.0272336	No	n.s.	COA3	Yes	Leave in	-	-	-	-	-	-
Q13057	COASY	0.318298	5.54155e-11	4.01382e-10	Yes	Higher abundant	COASY	Yes	Leave in	Not sign	Continue	Not sign	Continue	Not sign	Continue
O75128	COBL	-1.07403e-17	1	1	No	n.s.	COBL	Yes	Leave in	-	-	-	-	-	-
Q14746	COG2	2.16997e-16	1	1	No	n.s.	COG2	Yes	Leave in	-	-	-	-	-	-
Q96JB2	COG3	6.26583e-18	1	1	No	n.s.	COG3	Yes	Leave in	-	-	-	-	-	-
Q9UP83	COG5	-1.70075e-17	1	1	No	n.s.	COG5	Yes	Leave in	-	-	-	-	-	-
Q9Y2V7	COG6	0.00157063	0.898467	1	No	n.s.	COG6	Yes	Leave in	-	-	-	-	-	-
P83436	COG7	0.100314	0.26191	0.364736	No	n.s.	COG7	Yes	Leave in	-	-	-	-	-	-
P39060	COL18A1	0.723194	6.9851e-09	3.77428e-08	Yes	Higher abundant	COL18A1	Yes	Leave in	Sign, same fold change	Subtract	-	-	-	-
P02462	COL4A1	0.534818	0.0131714	0.0243347	No	n.s.	COL4A1	Yes	Leave in	-	-	-	-	-	-
P08572	COL4A2	0.729794	2.32103e-05	7.10072e-05	Yes	Higher abundant	COL4A2	Yes	Leave in	Not sign	Continue	Not sign	Continue	Not sign	Continue
P12109	COL6A1	0.885774	7.3646e-11	5.28835e-10	Yes	Higher abundant	COL6A1	Yes	Leave in	Sign, same fold change	Subtract	-	-	-	-
P12110	COL6A2	1.16254	3.2306e-10	2.10536e-09	Yes	Higher abundant	COL6A2	Yes	Leave in	Sign, same fold change	Subtract	-	-	-	-
P12111	COL6A3	1.15269	9.35118e-18	1.64798e-16	Yes	Higher abundant	COL6A3	Yes	Leave in	Sign, same fold change	Subtract	-	-	-	-
Q9Y6G5	COMMD10	0.241934	0.00112445	0.00251469	Yes	Higher abundant	COMMD10	Yes	Leave in	Sign, same fold change	Subtract	-	-	-	-
Q86X83	COMMD2	0.322176	1.06671e-05	3.46232e-05	Yes	Higher abundant	COMMD2	Yes	Leave in	Not sign	Continue	Not measured ≥2	Continue	Not measured ≥2	Continue
Q9UBI1	COMMD3	0	1	1	No	n.s.	COMMD3	Yes	Leave in	-	-	-	-	-	-
Q9H0A8	COMMD4	0.473254	1.45812e-08	7.43166e-08	Yes	Higher abundant	COMMD4	Yes	Leave in	Sign, opp fold change	Continue	Not measured ≥2	Continue	Not measured ≥2	Continue
Q9GZQ3	COMMD5	6.16904e-13	0.999999	1	No	n.s.	COMMD5	Yes	Leave in	-	-	-	-	-	-
Q86VX2	COMMD7	0.303862	0.00413587	0.00839758	Yes	Higher abundant	COMMD7	Yes	Leave in	Not measured ≥2	Continue	Not measured ≥2	Continue	Not measured ≥2	Continue
Q9P000	COMMD9	0.091462	0.142895	0.210784	No	n.s.	COMMD9	Yes	Leave in	-	-	-	-	-	-
P21964	COMT	0.697262	9.37403e-14	1.00036e-12	Yes	Higher abundant	COMT	Yes	Leave in	Sign, same fold change	Subtract	-	-	-	-
Q86VU5	COMTD1	-0.0802223	0.311695	0.428346	No	n.s.	COMTD1	Yes	Leave in	-	-	-	-	-	-
P53621	COPA	0.109761	0.0152274	0.0278151	No	n.s.	COPA	Yes	Leave in	-	-	-	-	-	-
P53618	COPB1	1.24143e-14	1	1	No	n.s.	COPB1	Yes	Leave in	-	-	-	-	-	-
P35606	COPB2	0.300082	4.57146e-10	2.91096e-09	Yes	Higher abundant	COPB2	Yes	Leave in	Sign, same fold change	Subtract	-	-	-	-
O14579	COPE	0.353311	0.00108342	0.00242836	Yes	Higher abundant	COPE	Yes	Leave in	Not sign	Continue	Not sign	Continue	Not sign	Continue
Q9Y678	COPG1	-4.97953e-13	0.999998	1	No	n.s.	COPG1	Yes	Leave in	-	-	-	-	-	-
Q9UBF2	COPG2	0.116151	0.0472075	0.0774667	No	n.s.	COPG2	Yes	Leave in	-	-	-	-	-	-
P61201	COPS2	-0.219305	2.09621e-07	8.90623e-07	Yes	Lower abundant	COPS2	Yes	Leave in	Sign, same fold change	Subtract	-	-	-	-
Q9UNS2	COPS3	-8.64183e-15	1	1	No	n.s.	COPS3	Yes	Leave in	-	-	-	-	-	-
Q9BT78	COPS4	-0.141897	4.08892e-07	1.65174e-06	Yes	Lower abundant	COPS4	Yes	Leave in	Sign, same fold change	Subtract	-	-	-	-
Q92905	COPS5	0.18155	0.0295043	0.0505543	No	n.s.	COPS5	Yes	Leave in	-	-	-	-	-	-
Q7L5N1	COPS6	-9.13678e-14	0.999999	1	No	n.s.	COPS6	Yes	Leave in	-	-	-	-	-	-
Q9UBW8	COPS7A	0	1	1	No	n.s.	COPS7A	Yes	Leave in	-	-	-	-	-	-
Q9H9Q2	COPS7B	-0.267815	2.84986e-06	1.0066e-05	Yes	Lower abundant	COPS7B	Yes	Leave in	Sign, opp fold change	Continue	Not measured ≥2	Continue	Not measured ≥2	Continue
Q99627	COPS8	-0.0918415	0.0780637	0.122402	No	n.s.	COPS8	Yes	Leave in	-	-	-	-	-	-
P61923	COPZ1	0.232736	0.00677377	0.0132692	No	n.s.	COPZ1	Yes	Leave in	-	-	-	-	-	-
Q96MF6	COQ10A	0.257382	0.0541991	0.0878453	No	n.s.	COQ10A	Yes	Leave in	-	-	-	-	-	-
Q9H8M1	COQ10B	0	1	1	No	n.s.	COQ10B	Yes	Leave in	-	-	-	-	-	-
Q9NZJ6	COQ3	0.116958	0.318118	0.436453	No	n.s.	COQ3	Yes	Leave in	-	-	-	-	-	-
Q5HYK3	COQ5	0.105507	0.125958	0.187904	No	n.s.	COQ5	Yes	Leave in	-	-	-	-	-	-
Q9Y2Z9	COQ6	-0.165494	0.0183138	0.0328768	No	n.s.	COQ6	Yes	Leave in	-	-	-	-	-	-
Q99807	COQ7	-0.182128	0.079022	0.12375	No	n.s.	COQ7	Yes	Leave in	-	-	-	-	-	-
Q8NI60	COQ8A	-0.13376	0.0155507	0.0283229	No	n.s.	COQ8A	Yes	Leave in	-	-	-	-	-	-
O75208	COQ9	0	1	1	No	n.s.	COQ9	Yes	Leave in	-	-	-	-	-	-
P31146	CORO1A	-0.596498	2.98287e-17	4.95988e-16	Yes	Lower abundant	CORO1A	Yes	Leave in	Sign, same fold change	Subtract	-	-	-	-
Q9BR76	CORO1B	0.400308	1.11826e-10	7.78426e-10	Yes	Higher abundant	CORO1B	Yes	Leave in	Sign, opp fold change	Continue	Not sign	Continue	Not sign	Continue
Q9ULV4	CORO1C	-6.32844e-15	1	1	No	n.s.	CORO1C	Yes	Leave in	-	-	-	-	-	-
Q92828	CORO2A	0.137727	0.0960838	0.14756	No	n.s.	CORO2A	Yes	Leave in	-	-	-	-	-	-
Q9UQ03	CORO2B	0.13541	0.00220598	0.0046863	Yes	Higher abundant	CORO2B	Yes	Leave in	Sign, opp fold change	Continue	Not sign	Continue	Not sign	Continue
P57737	CORO7	0	1	1	No	n.s.	CORO7	Yes	Leave in	-	-	-	-	-	-
Q14019	COTL1	1.09098	2.65502e-15	3.48776e-14	Yes	Higher abundant	COTL1	Yes	Leave in	Sign, same fold change	Subtract	-	-	-	-
Q7KZN9	COX15	0.215353	0.00709429	0.0138213	No	n.s.	COX15	Yes	Leave in	-	-	-	-	-	-
P13073	COX4I1	-0.521504	7.77131e-09	4.15549e-08	Yes	Lower abundant	COX4I1	Yes	Leave in	Sign, same fold change	Subtract	-	-	-	-
P20674	COX5A	0.109706	0.392787	0.528893	No	n.s.	COX5A	Yes	Leave in	-	-	-	-	-	-
P10606	COX5B	-0.326655	0.0464523	0.0763526	No	n.s.	COX5B	Yes	Leave in	-	-	-	-	-	-
P09669	COX6C	-0.145498	0.15968	0.233138	No	n.s.	COX6C	Yes	Leave in	-	-	-	-	-	-
P24310	COX7A1	0.148741	0.269983	0.374935	No	n.s.	COX7A1	Yes	Leave in	-	-	-	-	-	-
P14406	COX7A2	-0.297518	0.00168141	0.00365731	Yes	Lower abundant	COX7A2	Yes	Leave in	Not sign	Continue	Not sign	Continue	Not sign	Continue
O14548	COX7A2L	-0.438562	8.09013e-06	2.66916e-05	Yes	Lower abundant	COX7A2L	Yes	Leave in	Sign, same fold change	Subtract	-	-	-	-
P15954	COX7C	-0.19484	0.0834436	0.130145	No	n.s.	COX7C	Yes	Leave in	-	-	-	-	-	-
O75976	CPD	-0.181184	0.0281071	0.0483091	No	n.s.	CPD	Yes	Leave in	-	-	-	-	-	-
P16870	CPE	1.11036e-15	1	1	No	n.s.	CPE	Yes	Leave in	-	-	-	-	-	-
Q7Z5Q1;Q8NE35	CPEB2;CPEB3	1.53185e-15	1	1	No	n.s.	CPEB2	Yes	Leave in	-	-	-	-	-	-
Q6PUV4	CPLX2	-0.48402	0.000920534	0.00207909	Yes	Lower abundant	CPLX2	Yes	Leave in	Sign, same fold change	Subtract	-	-	-	-
P14384	CPM	-0.0492711	0.429967	0.573009	No	n.s.	CPM	Yes	Leave in	-	-	-	-	-	-
Q99829	CPNE1	0.455761	0.000215696	0.000546059	Yes	Higher abundant	CPNE1	Yes	Leave in	Not sign	Continue	Not sign	Continue	Sign, same fold change	Subtract
O75131;O95741;Q86YQ8;Q8IYJ1;Q96A23;Q9HCH3;Q9UBL6	CPNE3;CPNE6;CPNE8;CPNE9;CPNE4;CPNE5;CPNE7	0.703428	2.85049e-05	8.55318e-05	Yes	Higher abundant	CPNE3	Yes	Leave in	Sign, same fold change	Subtract	-	-	-	-
Q96A23	CPNE4	0	1	1	No	n.s.	CPNE4	Yes	Leave in	-	-	-	-	-	-
Q9HCH3	CPNE5	-0.336752	0.0121177	0.0225712	No	n.s.	CPNE5	Yes	Leave in	-	-	-	-	-	-
O95741	CPNE6	0.762494	1.93618e-05	6.00409e-05	Yes	Higher abundant	CPNE6	Yes	Leave in	Sign, same fold change	Subtract	-	-	-	-
Q9UBL6	CPNE7	3.99258e-18	1	1	No	n.s.	CPNE7	Yes	Leave in	-	-	-	-	-	-
Q86YQ8;Q8IYJ1;Q9HCH3	CPNE8;CPNE9;CPNE5	-0.323379	0.0326898	0.0554806	No	n.s.	CPNE8	Yes	Leave in	-	-	-	-	-	-
Q86YQ8;Q9HCH3	CPNE8;CPNE5	0	1	1	No	n.s.	CPNE8	Yes	Leave in	-	-	-	-	-	-
P36551	CPOX	0.0755482	0.247092	0.347191	No	n.s.	CPOX	Yes	Leave in	-	-	-	-	-	-
Q9UKF6	CPSF3	0.47858	3.12523e-05	9.31612e-05	Yes	Higher abundant	CPSF3	Yes	Leave in	Not measured ≥2	Continue	Not measured ≥2	Continue	Not measured ≥2	Continue
Q16630	CPSF6	0.294358	0.0197286	0.0352272	No	n.s.	CPSF6	Yes	Leave in	-	-	-	-	-	-
Q8N684	CPSF7	0.468998	1.0599e-08	5.57228e-08	Yes	Higher abundant	CPSF7	Yes	Leave in	Not sign	Continue	Not measured ≥2	Continue	Not measured ≥2	Continue
P50416	CPT1A	0.408368	5.83162e-10	3.64841e-09	Yes	Higher abundant	CPT1A	Yes	Leave in	Sign, opp fold change	Continue	Sign, same fold change	Subtract	-	-
P23786	CPT2	0.756788	7.83469e-15	9.61094e-14	Yes	Higher abundant	CPT2	Yes	Leave in	Sign, same fold change	Subtract	-	-	-	-
P43155	CRAT	0.281192	9.26453e-05	0.000253521	Yes	Higher abundant	CRAT	Yes	Leave in	Sign, same fold change	Subtract	-	-	-	-
Q96SW2	CRBN	3.99707e-15	1	1	No	n.s.	CRBN	Yes	Leave in	-	-	-	-	-	-
Q96HD1	CRELD1	-0.370338	0.000163359	0.000423414	Yes	Lower abundant	CRELD1	Yes	Leave in	Sign, same fold change	Subtract	-	-	-	-
P52943	CRIP2	-2.07479e-15	1	1	No	n.s.	CRIP2	Yes	Leave in	-	-	-	-	-	-
P46108	CRK	1.03684	0.000156752	0.000408616	Yes	Higher abundant	CRK	Yes	Leave in	Sign, same fold change	Subtract	-	-	-	-
P46109	CRKL	0.626244	0.000116181	0.000311789	Yes	Higher abundant	CRKL	Yes	Leave in	Sign, same fold change	Subtract	-	-	-	-
Q14194;Q14195;Q16555	CRMP1;DPYSL3;DPYSL2	0.427446	0.0170015	0.0307192	No	n.s.	CRMP1	Yes	Leave in	-	-	-	-	-	-
Q14194	CRMP1	0.267084	0.0541443	0.0877849	No	n.s.	CRMP1	Yes	Leave in	-	-	-	-	-	-
Q14194;Q14195	CRMP1;DPYSL3	1.09443	3.05735e-09	1.7488e-08	Yes	Higher abundant	CRMP1	Yes	Leave in	Sign, opp fold change	Continue	Not sign	Continue	Not sign	Continue
Q14194;Q16555	CRMP1;DPYSL2	0.648276	0.000152055	0.000399074	Yes	Higher abundant	CRMP1	Yes	Leave in	Sign, opp fold change	Continue	Not sign	Continue	Not sign	Continue
Q5TZA2	CROCC	1.83278	1.96115e-21	5.94883e-20	Yes	Higher abundant	CROCC	Yes	Leave in	Sign, same fold change	Subtract	-	-	-	-
Q9NQ79	CRTAC1	0.304659	0.000101408	0.000275092	Yes	Higher abundant	CRTAC1	Yes	Leave in	Sign, same fold change	Subtract	-	-	-	-
Q6UUV9	CRTC1	-1.86355e-12	0.999997	1	No	n.s.	CRTC1	Yes	Leave in	-	-	-	-	-	-
P02511	CRYAB	9.88429e-16	1	1	No	n.s.	CRYAB	Yes	Leave in	-	-	-	-	-	-
Q9Y2S2	CRYL1	1.38464	8.66265e-25	3.94151e-23	Yes	Higher abundant	CRYL1	Yes	Leave in	Sign, same fold change	Subtract	-	-	-	-
Q14894	CRYM	-5.43737e-17	1	1	No	n.s.	CRYM	Yes	Leave in	-	-	-	-	-	-
Q08257	CRYZ	0.498994	0.047751	0.078256	No	n.s.	CRYZ	Yes	Leave in	-	-	-	-	-	-
O95825	CRYZL1	0.215752	0.00959592	0.0182406	No	n.s.	CRYZL1	Yes	Leave in	-	-	-	-	-	-
O75390	CS	-0.0183929	0.562122	0.732924	No	n.s.	CS	Yes	Leave in	-	-	-	-	-	-
O75534	CSDE1	-0.142892	8.27782e-05	0.00022789	Yes	Lower abundant	CSDE1	Yes	Leave in	Not sign	Continue	Not sign	Continue	Sign, same fold change	Subtract
P55060	CSE1L	3.37213e-15	1	1	No	n.s.	CSE1L	Yes	Leave in	-	-	-	-	-	-
P41240	CSK	0.55811	6.48062e-42	2.49504e-39	Yes	Higher abundant	CSK	Yes	Leave in	Sign, same fold change	Subtract	-	-	-	-
P48729	CSNK1A1	0.264127	8.74551e-05	0.000240106	Yes	Higher abundant	CSNK1A1	Yes	Leave in	Sign, same fold change	Subtract	-	-	-	-
P48730	CSNK1D	3.77235e-16	1	1	No	n.s.	CSNK1D	Yes	Leave in	-	-	-	-	-	-
P48730;P49674	CSNK1D;CSNK1E	0.503331	4.76433e-09	2.65265e-08	Yes	Higher abundant	CSNK1D	Yes	Leave in	Sign, same fold change	Subtract	-	-	-	-
P49674	CSNK1E	0.201426	0.0118842	0.0221859	No	n.s.	CSNK1E	Yes	Leave in	-	-	-	-	-	-
Q9HCP0;Q9Y6M4	CSNK1G1;CSNK1G3	1.47437e-18	1	1	No	n.s.	CSNK1G1	Yes	Leave in	-	-	-	-	-	-
Q9HCP0	CSNK1G1	2.06333e-18	1	1	No	n.s.	CSNK1G1	Yes	Leave in	-	-	-	-	-	-
P78368;Q9HCP0;Q9Y6M4	CSNK1G2;CSNK1G1;CSNK1G3	-0.154706	0.0425322	0.0704646	No	n.s.	CSNK1G2	Yes	Leave in	-	-	-	-	-	-
P78368;Q9Y6M4	CSNK1G2;CSNK1G3	0.00631624	0.802484	1	No	n.s.	CSNK1G2	Yes	Leave in	-	-	-	-	-	-
P68400	CSNK2A1	0.0413606	0.203048	0.290442	No	n.s.	CSNK2A1	Yes	Leave in	-	-	-	-	-	-
P19784	CSNK2A2	0	1	1	No	n.s.	CSNK2A2	Yes	Leave in	-	-	-	-	-	-
O95196	CSPG5	-0.265124	0.00353562	0.00726727	Yes	Lower abundant	CSPG5	Yes	Leave in	Sign, same fold change	Subtract	-	-	-	-
P21291	CSRP1	1.71035	9.85932e-18	1.71937e-16	Yes	Higher abundant	CSRP1	Yes	Leave in	Sign, same fold change	Subtract	-	-	-	-
P01034	CST3	0	1	1	No	n.s.	CST3	Yes	Leave in	-	-	-	-	-	-
P04080	CSTB	1.25863	7.06435e-08	3.20845e-07	Yes	Higher abundant	CSTB	Yes	Leave in	Sign, same fold change	Subtract	-	-	-	-
Q12996	CSTF3	0.339017	0.00122902	0.00273389	Yes	Higher abundant	CSTF3	Yes	Leave in	Sign, same fold change	Subtract	-	-	-	-
Q13363	CTBP1	0.43624	0.00226435	0.00480215	Yes	Higher abundant	CTBP1	Yes	Leave in	Sign, opp fold change	Continue	Not sign	Continue	Not sign	Continue
P56545	CTBP2	0	1	1	No	n.s.	CTBP2	Yes	Leave in	-	-	-	-	-	-
P56545;Q13363	CTBP2;CTBP1	0.606532	0.000446496	0.00106011	Yes	Higher abundant	CTBP2	Yes	Leave in	Not sign	Continue	Not measured ≥2	Continue	Not measured ≥2	Continue
O95476	CTDNEP1	6.74883e-17	1	1	No	n.s.	CTDNEP1	No	Exclude	-	-	-	-	-	-
P35221	CTNNA1	0.497128	9.42148e-10	5.74842e-09	Yes	Higher abundant	CTNNA1	Yes	Leave in	Sign, opp fold change	Continue	Sign, same fold change	Subtract	-	-
P26232;P35221	CTNNA2;CTNNA1	0.402648	6.13829e-17	9.81538e-16	Yes	Higher abundant	CTNNA2	Yes	Leave in	Sign, same fold change	Subtract	-	-	-	-
P26232	CTNNA2	0.328109	4.27992e-14	4.74967e-13	Yes	Higher abundant	CTNNA2	Yes	Leave in	Sign, same fold change	Subtract	-	-	-	-
P35222	CTNNB1	0.18912	3.74592e-05	0.000109832	Yes	Higher abundant	CTNNB1	Yes	Leave in	Sign, opp fold change	Continue	Sign, same fold change	Subtract	-	-
Q8WYA6	CTNNBL1	0.560029	4.46115e-05	0.000129288	Yes	Higher abundant	CTNNBL1	Yes	Leave in	Not sign	Continue	Not measured ≥2	Continue	Not measured ≥2	Continue
O60716	CTNND1	3.19351e-14	1	1	No	n.s.	CTNND1	Yes	Leave in	-	-	-	-	-	-
Q9UQB3	CTNND2	0.188662	0.00132015	0.00292361	Yes	Higher abundant	CTNND2	Yes	Leave in	Sign, opp fold change	Continue	Not sign	Continue	Not sign	Continue
P17812;Q9NRF8	CTPS1;CTPS2	0.171693	0.125826	0.187763	No	n.s.	CTPS1	Yes	Leave in	-	-	-	-	-	-
P17812	CTPS1	-0.24225	7.40326e-07	2.87458e-06	Yes	Lower abundant	CTPS1	Yes	Leave in	Not sign	Continue	Not measured ≥2	Continue	Not sign	Continue
Q9NRF8	CTPS2	0.935544	8.205e-18	1.46664e-16	Yes	Higher abundant	CTPS2	Yes	Leave in	Sign, same fold change	Subtract	-	-	-	-
P07339	CTSD	0.745318	5.02393e-12	4.28361e-11	Yes	Higher abundant	CTSD	Yes	Leave in	Sign, same fold change	Subtract	-	-	-	-
Q14247	CTTN	-0.0423767	0.330212	0.45119	No	n.s.	CTTN	Yes	Leave in	-	-	-	-	-	-
Q9H467	CUEDC2	6.68602e-16	1	1	No	n.s.	CUEDC2	Yes	Leave in	-	-	-	-	-	-
Q13616	CUL1	-0.116023	0.00765425	0.0148257	No	n.s.	CUL1	Yes	Leave in	-	-	-	-	-	-
Q13617	CUL2	-0.456919	1.23935e-34	2.06765e-32	Yes	Lower abundant	CUL2	Yes	Leave in	Sign, same fold change	Subtract	-	-	-	-
Q13618	CUL3	-0.184062	4.69745e-08	2.19521e-07	Yes	Lower abundant	CUL3	Yes	Leave in	Sign, same fold change	Subtract	-	-	-	-
Q13619	CUL4A	0.129361	0.0839686	0.130719	No	n.s.	CUL4A	Yes	Leave in	-	-	-	-	-	-
Q13619;Q13620	CUL4A;CUL4B	-0.040117	0.344095	0.468243	No	n.s.	CUL4A	Yes	Leave in	-	-	-	-	-	-
Q13620	CUL4B	-0.137458	0.00156147	0.00341274	Yes	Lower abundant	CUL4B	Yes	Leave in	Not sign	Continue	Not sign	Continue	Sign, same fold change	Subtract
Q93034	CUL5	-0.12308	6.72299e-05	0.000188613	Yes	Lower abundant	CUL5	Yes	Leave in	Sign, opp fold change	Continue	Not sign	Continue	Not sign	Continue
O60888	CUTA	0.206672	0.1677	0.243782	No	n.s.	CUTA	Yes	Leave in	-	-	-	-	-	-
P78310	CXADR	-0.265888	0.000370373	0.000890782	Yes	Lower abundant	CXADR	Yes	Leave in	Sign, same fold change	Subtract	-	-	-	-
P00167	CYB5A	1.146e-11	0.999996	1	No	n.s.	CYB5A	Yes	Leave in	-	-	-	-	-	-
O43169	CYB5B	-0.204112	0.00196511	0.00422846	Yes	Lower abundant	CYB5B	Yes	Leave in	Not sign	Continue	Not sign	Continue	Not sign	Continue
Q9UHQ9	CYB5R1	3.60545e-17	1	1	No	n.s.	CYB5R1	Yes	Leave in	-	-	-	-	-	-
Q6BCY4	CYB5R2	0.200852	0.204171	0.291882	No	n.s.	CYB5R2	Yes	Leave in	-	-	-	-	-	-
P00387	CYB5R3	0.222752	6.19476e-07	2.4471e-06	Yes	Higher abundant	CYB5R3	Yes	Leave in	Sign, same fold change	Subtract	-	-	-	-
Q53TN4	CYBRD1	0.958491	3.94369e-09	2.22527e-08	Yes	Higher abundant	CYBRD1	Yes	Leave in	Not sign	Continue	Sign, same fold change	Subtract	-	-
P08574	CYC1	-0.192233	0.000250745	0.000627176	Yes	Lower abundant	CYC1	Yes	Leave in	Sign, same fold change	Subtract	-	-	-	-
P99999	CYCS	-1.81439e-14	1	1	No	n.s.	CYCS	Yes	Leave in	-	-	-	-	-	-
Q7L576	CYFIP1	0.263915	2.70244e-08	1.31005e-07	Yes	Higher abundant	CYFIP1	Yes	Leave in	Sign, same fold change	Subtract	-	-	-	-
Q7L576;Q96F07	CYFIP1;CYFIP2	-0.227817	2.20667e-06	7.96279e-06	Yes	Lower abundant	CYFIP1	Yes	Leave in	Sign, opp fold change	Continue	Not sign	Continue	Sign, opp fold change	Continue
Q96F07	CYFIP2	-0.359776	5.47723e-09	3.01911e-08	Yes	Lower abundant	CYFIP2	Yes	Leave in	Sign, same fold change	Subtract	-	-	-	-
Q8WWM9	CYGB	0.352021	0.00016312	0.000423015	Yes	Higher abundant	CYGB	Yes	Leave in	Not measured ≥2	Continue	Not measured ≥2	Continue	Not measured ≥2	Continue
Q9NQC7	CYLD	-0.266793	0.000245548	0.00061479	Yes	Lower abundant	CYLD	Yes	Leave in	Sign, same fold change	Subtract	-	-	-	-
Q9Y6A2	CYP46A1	-0.315197	0.000445351	0.0010584	Yes	Lower abundant	CYP46A1	Yes	Leave in	Not sign	Continue	Not measured ≥2	Continue	Not measured ≥2	Continue
Q8N118	CYP4X1	0	1	1	No	n.s.	CYP4X1	Yes	Leave in	-	-	-	-	-	-
Q16850	CYP51A1	-0.184954	0.0403057	0.0670868	No	n.s.	CYP51A1	Yes	Leave in	-	-	-	-	-	-
Q9H1C7	CYSTM1	0.0984642	0.343024	0.466912	No	n.s.	CYSTM1	Yes	Leave in	-	-	-	-	-	-
O43739;Q99418	CYTH3;CYTH2	-6.558e-17	1	1	No	n.s.	CYTH3	Yes	Leave in	-	-	-	-	-	-
O43739;Q15438;Q99418	CYTH3;CYTH1;CYTH2	-5.46141e-17	1	1	No	n.s.	CYTH3	Yes	Leave in	-	-	-	-	-	-
O43739;Q15438;Q99418;Q9UIA0	CYTH3;CYTH1;CYTH2;CYTH4	0	1	1	No	n.s.	CYTH3	Yes	Leave in	-	-	-	-	-	-
O43739	CYTH3	2.59745e-16	1	1	No	n.s.	CYTH3	Yes	Leave in	-	-	-	-	-	-
Q8N465	D2HGDH	1.1449e-15	1	1	No	n.s.	D2HGDH	Yes	Leave in	-	-	-	-	-	-
Q9Y4D1	DAAM1	0.111299	0.0231712	0.040493	No	n.s.	DAAM1	Yes	Leave in	-	-	-	-	-	-
Q86T65	DAAM2	1.20284	1.30737e-15	1.78913e-14	Yes	Higher abundant	DAAM2	Yes	Leave in	Sign, same fold change	Subtract	-	-	-	-
Q86T65;Q9Y4D1	DAAM2;DAAM1	0.442347	5.59225e-05	0.000159084	Yes	Higher abundant	DAAM2	Yes	Leave in	Sign, same fold change	Subtract	-	-	-	-
Q5VWQ8	DAB2IP	-3.88831e-16	1	1	No	n.s.	DAB2IP	Yes	Leave in	-	-	-	-	-	-
Q5VWQ8;Q96PV0	DAB2IP;SYNGAP1	-0.712621	5.98312e-08	2.75995e-07	Yes	Lower abundant	DAB2IP	Yes	Leave in	Sign, same fold change	Subtract	-	-	-	-
Q5VWQ8;Q96PV0;Q9UJF2	DAB2IP;SYNGAP1;RASAL2	-0.469636	0.000509086	0.00120358	Yes	Lower abundant	DAB2IP	Yes	Leave in	Sign, same fold change	Subtract	-	-	-	-
P61803	DAD1	0.289031	0.000380436	0.000914106	Yes	Higher abundant	DAD1	Yes	Leave in	Sign, same fold change	Subtract	-	-	-	-
Q14118	DAG1	0.406623	3.62536e-06	1.26006e-05	Yes	Higher abundant	DAG1	Yes	Leave in	Sign, same fold change	Subtract	-	-	-	-
Q9Y4D2	DAGLA	0.0523014	0.244582	0.344244	No	n.s.	DAGLA	Yes	Leave in	-	-	-	-	-	-
Q8NCG7	DAGLB	1.38178e-12	0.999999	1	No	n.s.	DAGLB	Yes	Leave in	-	-	-	-	-	-
P51398	DAP3	0.178541	0.0516072	0.0840801	No	n.s.	DAP3	Yes	Leave in	-	-	-	-	-	-
P53355	DAPK1	0.192331	0.0755893	0.119195	No	n.s.	DAPK1	Yes	Leave in	-	-	-	-	-	-
P14868	DARS	0.845262	1.23795e-12	1.14316e-11	Yes	Higher abundant	DARS	Yes	Leave in	Sign, same fold change	Subtract	-	-	-	-
Q6PI48	DARS2	1.02611	1.16132e-17	2.00428e-16	Yes	Higher abundant	DARS2	Yes	Leave in	Not sign	Continue	Not sign	Continue	Not measured ≥2	Continue
Q96EP5	DAZAP1	0.0811555	0.395412	0.531857	No	n.s.	DAZAP1	Yes	Leave in	-	-	-	-	-	-
Q16643	DBN1	-0.198881	0.000192641	0.000492174	Yes	Lower abundant	DBN1	Yes	Leave in	Sign, same fold change	Subtract	-	-	-	-
Q9UJU6	DBNL	-0.297959	8.89992e-09	4.73873e-08	Yes	Lower abundant	DBNL	Yes	Leave in	Sign, same fold change	Subtract	-	-	-	-
P11182	DBT	8.58566e-16	1	1	No	n.s.	DBT	Yes	Leave in	-	-	-	-	-	-
Q8TEB1	DCAF11	0.0418716	0.539025	0.705313	No	n.s.	DCAF11	Yes	Leave in	-	-	-	-	-	-
P61962	DCAF7	0.135532	0.157456	0.230362	No	n.s.	DCAF7	Yes	Leave in	-	-	-	-	-	-
Q8WVC6	DCAKD	0.361317	4.15087e-05	0.000120645	Yes	Higher abundant	DCAKD	Yes	Leave in	Not sign	Continue	Not sign	Continue	Not sign	Continue
P43146	DCC	0	1	1	No	n.s.	DCC	Yes	Leave in	-	-	-	-	-	-
M0R2J8	DCDC1	0.928293	8.71461e-07	3.34483e-06	Yes	Higher abundant	DCDC1	Yes	Leave in	Not measured ≥2	Continue	Not measured ≥2	Continue	Not measured ≥2	Continue
O15075;Q8N568	DCLK1;DCLK2	-5.17121e-18	1	1	No	n.s.	DCLK1	Yes	Leave in	-	-	-	-	-	-
O15075	DCLK1	-0.32737	4.00919e-12	3.47764e-11	Yes	Lower abundant	DCLK1	Yes	Leave in	Sign, same fold change	Subtract	-	-	-	-
O15075;O43602	DCLK1;DCX	-0.29893	0.000118045	0.000316112	Yes	Lower abundant	DCLK1	Yes	Leave in	Sign, same fold change	Subtract	-	-	-	-
Q8N568	DCLK2	0.054313	0.255506	0.357019	No	n.s.	DCLK2	Yes	Leave in	-	-	-	-	-	-
Q14203	DCTN1	-0.245055	8.72591e-14	9.35186e-13	Yes	Lower abundant	DCTN1	Yes	Leave in	Sign, same fold change	Subtract	-	-	-	-
Q13561	DCTN2	-0.0749979	0.172041	0.249162	No	n.s.	DCTN2	Yes	Leave in	-	-	-	-	-	-
O75935	DCTN3	-0.0554368	0.312531	0.429376	No	n.s.	DCTN3	Yes	Leave in	-	-	-	-	-	-
Q9UJW0	DCTN4	1.64713e-18	1	1	No	n.s.	DCTN4	Yes	Leave in	-	-	-	-	-	-
Q9BTE1	DCTN5	0.600583	0.000186996	0.000478728	Yes	Higher abundant	DCTN5	Yes	Leave in	Sign, opp fold change	Continue	Not sign	Continue	Not sign	Continue
Q96GG9	DCUN1D1	0	1	1	No	n.s.	DCUN1D1	Yes	Leave in	-	-	-	-	-	-
Q9BTE7	DCUN1D5	0.20466	0.0629204	0.100967	No	n.s.	DCUN1D5	Yes	Leave in	-	-	-	-	-	-
O43602;Q8N568	DCX;DCLK2	-0.0276683	0.68389	0.879271	No	n.s.	DCX	Yes	Leave in	-	-	-	-	-	-
O43602	DCX	2.41689e-17	1	1	No	n.s.	DCX	Yes	Leave in	-	-	-	-	-	-
Q7Z4W1	DCXR	0.592869	0.000119656	0.000319743	Yes	Higher abundant	DCXR	Yes	Leave in	Sign, same fold change	Subtract	-	-	-	-
O94760;O95865	DDAH1;DDAH2	1.35317	2.42231e-11	1.87383e-10	Yes	Higher abundant	DDAH1	Yes	Leave in	Sign, same fold change	Subtract	-	-	-	-
O94760	DDAH1	1.09984	3.59334e-10	2.31463e-09	Yes	Higher abundant	DDAH1	Yes	Leave in	Sign, same fold change	Subtract	-	-	-	-
O95865	DDAH2	1.23175	8.24607e-22	2.66268e-20	Yes	Higher abundant	DDAH2	Yes	Leave in	Sign, same fold change	Subtract	-	-	-	-
Q16531	DDB1	0.0560158	0.519442	0.682364	No	n.s.	DDB1	Yes	Leave in	-	-	-	-	-	-
O94830	DDHD2	-0.126927	0.00884582	0.01695	No	n.s.	DDHD2	Yes	Leave in	-	-	-	-	-	-
Q5TDH0	DDI2	0.128892	0.138026	0.204385	No	n.s.	DDI2	Yes	Leave in	-	-	-	-	-	-
P39656	DDOST	0.452051	1.79428e-07	7.72174e-07	Yes	Higher abundant	DDOST	Yes	Leave in	Not sign	Continue	Not sign	Continue	Not sign	Continue
Q08345	DDR1	0.891961	2.07986e-09	1.22036e-08	Yes	Higher abundant	DDR1	Yes	Leave in	Not measured ≥2	Continue	Not measured ≥2	Continue	Not measured ≥2	Continue
Q96HY6	DDRGK1	0.19298	0.0310127	0.0528854	No	n.s.	DDRGK1	Yes	Leave in	-	-	-	-	-	-
Q92499	DDX1	0.247723	2.68783e-10	1.77475e-09	Yes	Higher abundant	DDX1	Yes	Leave in	Sign, same fold change	Subtract	-	-	-	-
Q92841	DDX17	0.830782	1.09401e-12	1.01775e-11	Yes	Higher abundant	DDX17	Yes	Leave in	Sign, same fold change	Subtract	-	-	-	-
Q9NUU7	DDX19A	0.104983	0.0238206	0.0415264	No	n.s.	DDX19A	Yes	Leave in	-	-	-	-	-	-
O00148;Q13838	DDX39A;DDX39B	0.687867	1.40905e-19	3.235e-18	Yes	Higher abundant	DDX39A	Yes	Leave in	Not measured ≥2	Continue	Not measured ≥2	Continue	Not measured ≥2	Continue
Q13838	DDX39B	0.769297	2.33358e-08	1.14843e-07	Yes	Higher abundant	DDX39B	Yes	Leave in	Sign, opp fold change	Continue	Not sign	Continue	Not sign	Continue
O00571;O15523	DDX3X;DDX3Y	0.295261	1.23393e-07	5.40792e-07	Yes	Higher abundant	DDX3X	Yes	Leave in	Sign, same fold change	Subtract	-	-	-	-
O00571	DDX3X	0.276115	5.46163e-07	2.16948e-06	Yes	Higher abundant	DDX3X	Yes	Leave in	Sign, same fold change	Subtract	-	-	-	-
Q86XP3	DDX42	0.340523	9.55999e-08	4.24936e-07	Yes	Higher abundant	DDX42	Yes	Leave in	Not measured ≥2	Continue	Not measured ≥2	Continue	Not measured ≥2	Continue
Q7L014	DDX46	0.553942	2.65229e-11	2.036e-10	Yes	Higher abundant	DDX46	Yes	Leave in	Sign, same fold change	Subtract	-	-	-	-
P17844;Q92841	DDX5;DDX17	0.677338	1.11328e-08	5.81624e-08	Yes	Higher abundant	DDX5	Yes	Leave in	Sign, opp fold change	Continue	Sign, same fold change	Subtract	-	-
P17844	DDX5	0.269532	0.000146341	0.000385696	Yes	Higher abundant	DDX5	Yes	Leave in	Sign, opp fold change	Continue	Sign, same fold change	Subtract	-	-
Q9BQ39	DDX50	-0.294692	0.0105664	0.019859	No	n.s.	DDX50	Yes	Leave in	-	-	-	-	-	-
O95786	DDX58	0.113492	0.247055	0.347191	No	n.s.	DDX58	Yes	Leave in	-	-	-	-	-	-
P26196	DDX6	0.525799	8.14439e-09	4.3457e-08	Yes	Higher abundant	DDX6	Yes	Leave in	Sign, same fold change	Subtract	-	-	-	-
Q8IY21	DDX60	-0.684237	1.15896e-06	4.33851e-06	Yes	Lower abundant	DDX60	No	Exclude	-	-	-	-	-	-
Q16698	DECR1	0.568832	0.00192676	0.00415664	Yes	Higher abundant	DECR1	Yes	Leave in	Not sign	Continue	Not sign	Continue	Not sign	Continue
Q9NUI1	DECR2	0.299694	0.0127114	0.0235371	No	n.s.	DECR2	Yes	Leave in	-	-	-	-	-	-
O15121	DEGS1	-0.354025	0.00480858	0.00966933	Yes	Lower abundant	DEGS1	Yes	Leave in	Not measured ≥2	Continue	Not measured ≥2	Continue	Not measured ≥2	Continue
Q8TCE6	DENND10	0.0729778	0.224755	0.3185	No	n.s.	DENND10	Yes	Leave in	-	-	-	-	-	-
A4D1U4	DENND11	-0.105673	0.202521	0.28977	No	n.s.	DENND11	Yes	Leave in	-	-	-	-	-	-
Q8TEH3	DENND1A	-0.291206	3.34274e-06	1.16914e-05	Yes	Lower abundant	DENND1A	Yes	Leave in	Sign, same fold change	Subtract	-	-	-	-
O75064	DENND4B	-0.208748	0.000330485	0.000804513	Yes	Lower abundant	DENND4B	Yes	Leave in	Sign, same fold change	Subtract	-	-	-	-
Q6ZUT9	DENND5B	0	1	1	No	n.s.	DENND5B	Yes	Leave in	-	-	-	-	-	-
O43583	DENR	0.181925	0.152751	0.223805	No	n.s.	DENR	Yes	Leave in	-	-	-	-	-	-
Q9Y315	DERA	0.607778	3.80457e-05	0.000111226	Yes	Higher abundant	DERA	Yes	Leave in	Sign, same fold change	Subtract	-	-	-	-
Q9BUN8	DERL1	-0.135929	0.157589	0.230488	No	n.s.	DERL1	Yes	Leave in	-	-	-	-	-	-
P17661	DES	1.84837	4.52721e-15	5.80992e-14	Yes	Higher abundant	DES	Yes	Leave in	Sign, same fold change	Subtract	-	-	-	-
O00273	DFFA	0.832274	1.12205e-07	4.95224e-07	Yes	Higher abundant	DFFA	Yes	Leave in	Sign, same fold change	Subtract	-	-	-	-
P23743	DGKA	-0.69182	6.04267e-07	2.39079e-06	Yes	Lower abundant	DGKA	Yes	Leave in	Not sign	Continue	Not measured ≥2	Continue	Not measured ≥2	Continue
Q9Y6T7	DGKB	-0.865898	9.81423e-07	3.7156e-06	Yes	Lower abundant	DGKB	Yes	Leave in	Sign, same fold change	Subtract	-	-	-	-
P52429	DGKE	-0.00780814	0.744294	0.952247	No	n.s.	DGKE	Yes	Leave in	-	-	-	-	-	-
P49619	DGKG	0	1	1	No	n.s.	DGKG	Yes	Leave in	-	-	-	-	-	-
O75912;Q13574	DGKI;DGKZ	-0.154684	0.0895654	0.138742	No	n.s.	DGKI	Yes	Leave in	-	-	-	-	-	-
O75912	DGKI	-0.277613	0.00103456	0.00232404	Yes	Lower abundant	DGKI	Yes	Leave in	Sign, same fold change	Subtract	-	-	-	-
Q5KSL6	DGKK	-0.0436734	0.471023	0.622845	No	n.s.	DGKK	No	Exclude	-	-	-	-	-	-
P52824	DGKQ	-0.147947	0.0403705	0.0671723	No	n.s.	DGKQ	Yes	Leave in	-	-	-	-	-	-
Q13574	DGKZ	-0.552327	2.18937e-05	6.72452e-05	Yes	Lower abundant	DGKZ	Yes	Leave in	Sign, same fold change	Subtract	-	-	-	-
Q7Z3D6	DGLUCY	0.24953	0.0870194	0.135133	No	n.s.	DGLUCY	Yes	Leave in	-	-	-	-	-	-
Q16854	DGUOK	0.132283	0.0987031	0.151027	No	n.s.	DGUOK	Yes	Leave in	-	-	-	-	-	-
Q9UBM7	DHCR7	0	1	1	No	n.s.	DHCR7	Yes	Leave in	-	-	-	-	-	-
Q02127	DHODH	0.223559	0.00307399	0.00638925	Yes	Higher abundant	DHODH	Yes	Leave in	Not sign	Continue	Not measured ≥2	Continue	Not measured ≥2	Continue
Q9BTZ2	DHRS4	0.494138	0.000555655	0.00129873	Yes	Higher abundant	DHRS4	Yes	Leave in	Not sign	Continue	Not measured ≥2	Continue	Not measured ≥2	Continue
Q9Y394	DHRS7	0.287423	2.1785e-06	7.87818e-06	Yes	Higher abundant	DHRS7	Yes	Leave in	Sign, same fold change	Subtract	-	-	-	-
Q6IAN0	DHRS7B	0.0227212	0.562177	0.732924	No	n.s.	DHRS7B	Yes	Leave in	-	-	-	-	-	-
O43143	DHX15	0.874351	2.66742e-20	6.81144e-19	Yes	Higher abundant	DHX15	Yes	Leave in	Sign, same fold change	Subtract	-	-	-	-
Q7L2E3	DHX30	0.10635	0.129062	0.19202	No	n.s.	DHX30	Yes	Leave in	-	-	-	-	-	-
Q9H2U1	DHX36	0.220082	0.0155358	0.028306	No	n.s.	DHX36	Yes	Leave in	-	-	-	-	-	-
Q08211	DHX9	0.669949	3.42122e-42	1.42693e-39	Yes	Higher abundant	DHX9	Yes	Leave in	Sign, same fold change	Subtract	-	-	-	-
Q9NR28	DIABLO	0.6797	7.55076e-05	0.000209953	Yes	Higher abundant	DIABLO	Yes	Leave in	Sign, opp fold change	Continue	Not sign	Continue	Not sign	Continue
O60610	DIAPH1	-0.265847	0.00109061	0.00244228	Yes	Lower abundant	DIAPH1	Yes	Leave in	Sign, same fold change	Subtract	-	-	-	-
Q14689	DIP2A	0.126212	0.0678856	0.108103	No	n.s.	DIP2A	Yes	Leave in	-	-	-	-	-	-
Q14689;Q9P265	DIP2A;DIP2B	0.0805308	0.246623	0.346921	No	n.s.	DIP2A	Yes	Leave in	-	-	-	-	-	-
Q14689;Q9Y2E4	DIP2A;DIP2C	0.235525	0.000175641	0.000452203	Yes	Higher abundant	DIP2A	Yes	Leave in	Not sign	Continue	Not measured ≥2	Continue	Not measured ≥2	Continue
Q9P265	DIP2B	0.0953717	0.00736175	0.0142868	No	n.s.	DIP2B	Yes	Leave in	-	-	-	-	-	-
Q9Y2E4	DIP2C	0	1	1	No	n.s.	DIP2C	Yes	Leave in	-	-	-	-	-	-
O95057	DIRAS1	-0.174942	0.00221513	0.00470176	Yes	Lower abundant	DIRAS1	Yes	Leave in	Sign, same fold change	Subtract	-	-	-	-
Q96HU8	DIRAS2	0.157433	0.0351948	0.0594534	No	n.s.	DIRAS2	Yes	Leave in	-	-	-	-	-	-
Q8IYB7	DIS3L2	0	1	1	No	n.s.	DIS3L2	Yes	Leave in	-	-	-	-	-	-
Q155Q3	DIXDC1	-0.254303	0.0479182	0.0785043	No	n.s.	DIXDC1	Yes	Leave in	-	-	-	-	-	-
Q9UBP4	DKK3	-0.0882131	0.269619	0.374533	No	n.s.	DKK3	Yes	Leave in	-	-	-	-	-	-
P10515	DLAT	-0.177742	0.00264432	0.00554454	Yes	Lower abundant	DLAT	Yes	Leave in	Sign, same fold change	Subtract	-	-	-	-
P09622	DLD	0.224334	0.12418	0.185584	No	n.s.	DLD	Yes	Leave in	-	-	-	-	-	-
Q12959;Q15700	DLG1;DLG2	0	1	1	No	n.s.	DLG1	Yes	Leave in	-	-	-	-	-	-
Q12959;Q15700;Q92796	DLG1;DLG2;DLG3	0	1	1	No	n.s.	DLG1	Yes	Leave in	-	-	-	-	-	-
Q12959	DLG1	-0.177127	9.28667e-05	0.000253849	Yes	Lower abundant	DLG1	Yes	Leave in	Sign, same fold change	Subtract	-	-	-	-
Q15700	DLG2	-0.210539	0.00219337	0.00466545	Yes	Lower abundant	DLG2	Yes	Leave in	Sign, same fold change	Subtract	-	-	-	-
Q92796	DLG3	-0.162659	0.00253726	0.00533796	Yes	Lower abundant	DLG3	Yes	Leave in	Sign, same fold change	Subtract	-	-	-	-
P78352	DLG4	-0.767329	2.38516e-26	1.35656e-24	Yes	Lower abundant	DLG4	Yes	Leave in	Sign, same fold change	Subtract	-	-	-	-
P78352;Q12959	DLG4;DLG1	-0.676116	4.09339e-13	4.04322e-12	Yes	Lower abundant	DLG4	Yes	Leave in	Sign, same fold change	Subtract	-	-	-	-
P78352;Q12959;Q15700	DLG4;DLG1;DLG2	-0.73972	2.27426e-07	9.63e-07	Yes	Lower abundant	DLG4	Yes	Leave in	Sign, same fold change	Subtract	-	-	-	-
O14490	DLGAP1	-0.547616	7.26169e-14	7.86912e-13	Yes	Lower abundant	DLGAP1	Yes	Leave in	Sign, same fold change	Subtract	-	-	-	-
Q9P1A6	DLGAP2	-0.442013	1.15905e-05	3.72338e-05	Yes	Lower abundant	DLGAP2	Yes	Leave in	Sign, same fold change	Subtract	-	-	-	-
O95886	DLGAP3	-0.846467	1.14032e-11	9.23511e-11	Yes	Lower abundant	DLGAP3	Yes	Leave in	Sign, same fold change	Subtract	-	-	-	-
Q9Y2H0	DLGAP4	-0.210647	0.000275572	0.000681442	Yes	Lower abundant	DLGAP4	Yes	Leave in	Sign, same fold change	Subtract	-	-	-	-
P36957	DLST	5.09082e-16	1	1	No	n.s.	DLST	Yes	Leave in	-	-	-	-	-	-
Q99766	DMAC2L	0.271125	0.000271939	0.000673455	Yes	Higher abundant	DMAC2L	Yes	Leave in	Sign, opp fold change	Continue	Not sign	Continue	Not sign	Continue
P11532	DMD	0.621539	2.97369e-14	3.39076e-13	Yes	Higher abundant	DMD	Yes	Leave in	Not sign	Continue	Not measured ≥2	Continue	Not sign	Continue
Q08495	DMTN	-0.369395	7.12527e-12	5.94367e-11	Yes	Lower abundant	DMTN	Yes	Leave in	Sign, same fold change	Subtract	-	-	-	-
Q09019	DMWD	-0.098838	0.101866	0.155061	No	n.s.	DMWD	Yes	Leave in	-	-	-	-	-	-
Q9Y485	DMXL1	-0.0490795	0.169555	0.246121	No	n.s.	DMXL1	Yes	Leave in	-	-	-	-	-	-
Q8TDJ6	DMXL2	-0.616201	3.16545e-26	1.72207e-24	Yes	Lower abundant	DMXL2	Yes	Leave in	Sign, same fold change	Subtract	-	-	-	-
Q8TDJ6;Q9Y485	DMXL2;DMXL1	-0.739121	3.239e-08	1.54835e-07	Yes	Lower abundant	DMXL2	Yes	Leave in	Sign, same fold change	Subtract	-	-	-	-
Q96JB1	DNAH8	4.11513e-18	1	1	No	n.s.	DNAH8	Yes	Leave in	-	-	-	-	-	-
P31689	DNAJA1	1.81835e-16	1	1	No	n.s.	DNAJA1	Yes	Leave in	-	-	-	-	-	-
O60884	DNAJA2	-0.15391	0.000570738	0.00133048	Yes	Lower abundant	DNAJA2	Yes	Leave in	Sign, opp fold change	Continue	Not sign	Continue	Not sign	Continue
Q96EY1	DNAJA3	-3.34509e-14	0.999999	1	No	n.s.	DNAJA3	Yes	Leave in	-	-	-	-	-	-
Q8WW22	DNAJA4	-0.207834	0.0250718	0.0433672	No	n.s.	DNAJA4	Yes	Leave in	-	-	-	-	-	-
P25685	DNAJB1	0.0386968	0.450928	0.59817	No	n.s.	DNAJB1	Yes	Leave in	-	-	-	-	-	-
Q9UBS4	DNAJB11	0	1	1	No	n.s.	DNAJB11	Yes	Leave in	-	-	-	-	-	-
Q9NXW2	DNAJB12	0	1	1	No	n.s.	DNAJB12	Yes	Leave in	-	-	-	-	-	-
P25686	DNAJB2	-0.026483	0.505508	0.664933	No	n.s.	DNAJB2	Yes	Leave in	-	-	-	-	-	-
Q9UDY4	DNAJB4	-0.272666	6.8703e-08	3.12599e-07	Yes	Lower abundant	DNAJB4	Yes	Leave in	Sign, same fold change	Subtract	-	-	-	-
O75190	DNAJB6	-0.193242	0.0211271	0.0373379	No	n.s.	DNAJB6	Yes	Leave in	-	-	-	-	-	-
O75190;P25686	DNAJB6;DNAJB2	-0.12369	0.134688	0.199796	No	n.s.	DNAJB6	Yes	Leave in	-	-	-	-	-	-
Q9NVH1	DNAJC11	-0.203873	0.000284027	0.000699929	Yes	Lower abundant	DNAJC11	Yes	Leave in	Sign, same fold change	Subtract	-	-	-	-
O75165	DNAJC13	-0.0378066	0.290969	0.40207	No	n.s.	DNAJC13	Yes	Leave in	-	-	-	-	-	-
Q96DA6	DNAJC19	-0.490045	0.00113662	0.00253964	Yes	Lower abundant	DNAJC19	Yes	Leave in	Sign, same fold change	Subtract	-	-	-	-
Q6P3W2	DNAJC24	-0.443004	0.00231869	0.00490907	Yes	Lower abundant	DNAJC24	No	Exclude	-	-	-	-	-	-
Q96LL9	DNAJC30	-0.178839	0.00920984	0.0175936	No	n.s.	DNAJC30	Yes	Leave in	-	-	-	-	-	-
Q9H3Z4	DNAJC5	-0.650292	9.76104e-13	9.14869e-12	Yes	Lower abundant	DNAJC5	Yes	Leave in	Sign, same fold change	Subtract	-	-	-	-
O75061	DNAJC6	-0.332377	1.04291e-12	9.73833e-12	Yes	Lower abundant	DNAJC6	Yes	Leave in	Sign, same fold change	Subtract	-	-	-	-
Q99615	DNAJC7	0.0963053	0.0573871	0.092802	No	n.s.	DNAJC7	Yes	Leave in	-	-	-	-	-	-
Q05193	DNM1	-0.599673	8.43446e-22	2.70606e-20	Yes	Lower abundant	DNM1	Yes	Leave in	Sign, same fold change	Subtract	-	-	-	-
Q05193;Q9UQ16	DNM1;DNM3	-0.543689	2.00464e-13	2.05178e-12	Yes	Lower abundant	DNM1	Yes	Leave in	Sign, same fold change	Subtract	-	-	-	-
O00429	DNM1L	-0.443322	1.00207e-25	5.11771e-24	Yes	Lower abundant	DNM1L	Yes	Leave in	Sign, same fold change	Subtract	-	-	-	-
P50570;Q05193;Q9UQ16	DNM2;DNM1;DNM3	-0.596065	2.41097e-25	1.17154e-23	Yes	Lower abundant	DNM2	Yes	Leave in	Sign, same fold change	Subtract	-	-	-	-
P50570;Q05193	DNM2;DNM1	-0.524241	5.10072e-19	1.08634e-17	Yes	Lower abundant	DNM2	Yes	Leave in	Sign, same fold change	Subtract	-	-	-	-
P50570;Q9UQ16	DNM2;DNM3	-0.27319	6.17122e-09	3.36093e-08	Yes	Lower abundant	DNM2	Yes	Leave in	Sign, same fold change	Subtract	-	-	-	-
P50570	DNM2	0.208001	1.06833e-05	3.46531e-05	Yes	Higher abundant	DNM2	Yes	Leave in	Sign, opp fold change	Continue	Not sign	Continue	Not sign	Continue
Q9UQ16	DNM3	-0.358231	2.15349e-14	2.51827e-13	Yes	Lower abundant	DNM3	Yes	Leave in	Sign, same fold change	Subtract	-	-	-	-
Q9ULA0	DNPEP	1.28583	1.35656e-09	8.11182e-09	Yes	Higher abundant	DNPEP	Yes	Leave in	Sign, same fold change	Subtract	-	-	-	-
Q14183	DOC2A	-0.648199	2.79445e-11	2.1288e-10	Yes	Lower abundant	DOC2A	Yes	Leave in	Not sign	Continue	Not measured ≥2	Continue	Not measured ≥2	Continue
Q14185	DOCK1	0.307229	0.00035341	0.000853139	Yes	Higher abundant	DOCK1	Yes	Leave in	Not sign	Continue	Not measured ≥2	Continue	Not measured ≥2	Continue
Q96BY6	DOCK10	-0.0544001	0.41939	0.560493	No	n.s.	DOCK10	Yes	Leave in	-	-	-	-	-	-
Q8IZD9;Q8N1I0	DOCK3;DOCK4	-0.187267	0.0585494	0.0944376	No	n.s.	DOCK3	Yes	Leave in	-	-	-	-	-	-
Q8IZD9	DOCK3	-0.252764	0.000255484	0.000638072	Yes	Lower abundant	DOCK3	Yes	Leave in	Sign, same fold change	Subtract	-	-	-	-
Q8N1I0	DOCK4	0.154178	0.0130054	0.0240482	No	n.s.	DOCK4	Yes	Leave in	-	-	-	-	-	-
Q96N67	DOCK7	0.148227	0.0663363	0.105804	No	n.s.	DOCK7	Yes	Leave in	-	-	-	-	-	-
Q9BZ29	DOCK9	0	1	1	No	n.s.	DOCK9	Yes	Leave in	-	-	-	-	-	-
O60762	DPM1	1.4615e-13	0.999999	1	No	n.s.	DPM1	Yes	Leave in	-	-	-	-	-	-
Q9P2X0	DPM3	-0.0806775	0.357198	0.484492	No	n.s.	DPM3	Yes	Leave in	-	-	-	-	-	-
Q8N608	DPP10	-0.151312	0.0120608	0.0224737	No	n.s.	DPP10	Yes	Leave in	-	-	-	-	-	-
Q9NY33	DPP3	0.310401	0.000219881	0.000556092	Yes	Higher abundant	DPP3	Yes	Leave in	Sign, opp fold change	Continue	Not measured ≥2	Continue	Not sign	Continue
P42658	DPP6	-0.997617	2.2447e-45	1.60496e-42	Yes	Lower abundant	DPP6	Yes	Leave in	Sign, same fold change	Subtract	-	-	-	-
P42658;Q8N608	DPP6;DPP10	-0.789942	1.48737e-26	8.65616e-25	Yes	Lower abundant	DPP6	Yes	Leave in	Sign, same fold change	Subtract	-	-	-	-
Q9UHL4	DPP7	1.26264	1.22535e-11	9.89175e-11	Yes	Higher abundant	DPP7	Yes	Leave in	Not sign	Continue	Not measured ≥2	Continue	Not sign	Continue
Q86TI2	DPP9	0.312647	0.000325707	0.000793653	Yes	Higher abundant	DPP9	Yes	Leave in	Not measured ≥2	Continue	Not measured ≥2	Continue	Not measured ≥2	Continue
Q2PZI1;Q6NUT2	DPY19L1;DPY19L2	0.802543	1.7072e-08	8.62215e-08	Yes	Higher abundant	DPY19L1	Yes	Leave in	Not sign	Continue	Not measured ≥2	Continue	Not measured ≥2	Continue
Q2PZI1	DPY19L1	0.614077	1.25335e-05	4.01087e-05	Yes	Higher abundant	DPY19L1	Yes	Leave in	Not sign	Continue	Not measured ≥2	Continue	Not measured ≥2	Continue
Q16555	DPYSL2	0.358855	0.0657485	0.104967	No	n.s.	DPYSL2	Yes	Leave in	-	-	-	-	-	-
Q14195;Q16555	DPYSL3;DPYSL2	0.203806	0.255486	0.357019	No	n.s.	DPYSL3	Yes	Leave in	-	-	-	-	-	-
Q14195	DPYSL3	1.21086	1.55245e-05	4.88067e-05	Yes	Higher abundant	DPYSL3	Yes	Leave in	Sign, same fold change	Subtract	-	-	-	-
O14531	DPYSL4	7.54762e-17	1	1	No	n.s.	DPYSL4	Yes	Leave in	-	-	-	-	-	-
Q9BPU6	DPYSL5	4.91259e-15	1	1	No	n.s.	DPYSL5	Yes	Leave in	-	-	-	-	-	-
Q01658	DR1	7.6518e-15	1	1	No	n.s.	DR1	Yes	Leave in	-	-	-	-	-	-
Q14919	DRAP1	0.0892706	0.277747	0.384543	No	n.s.	DRAP1	Yes	Leave in	-	-	-	-	-	-
Q9Y295	DRG1	0.655407	9.56651e-06	3.12128e-05	Yes	Higher abundant	DRG1	Yes	Leave in	Not sign	Continue	Not sign	Continue	Not measured ≥2	Continue
P55039	DRG2	0.329025	0.000391621	0.000938729	Yes	Higher abundant	DRG2	Yes	Leave in	Sign, same fold change	Subtract	-	-	-	-
Q03001	DST	0.111738	0.0103152	0.0194674	No	n.s.	DST	Yes	Leave in	-	-	-	-	-	-
Q03001;Q9UPN3	DST;MACF1	0	1	1	No	n.s.	DST	Yes	Leave in	-	-	-	-	-	-
P60981	DSTN	-0.24081	3.42717e-05	0.000101138	Yes	Lower abundant	DSTN	Yes	Leave in	Sign, same fold change	Subtract	-	-	-	-
Q9Y4J8	DTNA	0.749326	2.30995e-28	1.86473e-26	Yes	Higher abundant	DTNA	Yes	Leave in	Sign, same fold change	Subtract	-	-	-	-
O60941;Q9Y4J8	DTNB;DTNA	0.723184	7.68623e-15	9.45198e-14	Yes	Higher abundant	DTNB	Yes	Leave in	Not measured ≥2	Continue	Not measured ≥2	Continue	Not measured ≥2	Continue
Q8N9I9	DTX3	0	1	1	No	n.s.	DTX3	Yes	Leave in	-	-	-	-	-	-
P23919	DTYMK	0.633705	7.06369e-15	8.77265e-14	Yes	Higher abundant	DTYMK	Yes	Leave in	Not measured ≥2	Continue	Not measured ≥2	Continue	Not measured ≥2	Continue
Q9BVJ7	DUSP23	0.10674	0.32896	0.449905	No	n.s.	DUSP23	Yes	Leave in	-	-	-	-	-	-
P51452	DUSP3	-3.16055e-14	1	1	No	n.s.	DUSP3	Yes	Leave in	-	-	-	-	-	-
Q14204	DYNC1H1	-0.0756395	0.0763875	0.120156	No	n.s.	DYNC1H1	Yes	Leave in	-	-	-	-	-	-
O14576	DYNC1I1	-0.418933	1.46106e-21	4.51397e-20	Yes	Lower abundant	DYNC1I1	Yes	Leave in	Sign, same fold change	Subtract	-	-	-	-
Q13409	DYNC1I2	0.501053	8.55166e-20	2.02849e-18	Yes	Higher abundant	DYNC1I2	Yes	Leave in	Sign, same fold change	Subtract	-	-	-	-
Q9Y6G9	DYNC1LI1	-5.4596e-14	0.999999	1	No	n.s.	DYNC1LI1	Yes	Leave in	-	-	-	-	-	-
O43237	DYNC1LI2	-0.0153524	0.478653	0.6321	No	n.s.	DYNC1LI2	Yes	Leave in	-	-	-	-	-	-
P63167;Q96FJ2	DYNLL1;DYNLL2	0	1	1	No	n.s.	DYNLL1	Yes	Leave in	-	-	-	-	-	-
Q9NP97	DYNLRB1	0.95118	9.04575e-05	0.000248077	Yes	Higher abundant	DYNLRB1	Yes	Leave in	Sign, opp fold change	Continue	Not sign	Continue	Not sign	Continue
Q5JPH6	EARS2	-0.187527	0.0510589	0.0832682	No	n.s.	EARS2	Yes	Leave in	-	-	-	-	-	-
O00559	EBAG9	-0.103095	0.352267	0.478063	No	n.s.	EBAG9	Yes	Leave in	-	-	-	-	-	-
Q13011	ECH1	0.743587	0.00157516	0.00343965	Yes	Higher abundant	ECH1	Yes	Leave in	Sign, opp fold change	Continue	Not sign	Continue	Sign, same fold change	Subtract
Q9NTX5	ECHDC1	1.23628	3.26166e-11	2.45114e-10	Yes	Higher abundant	ECHDC1	Yes	Leave in	Not sign	Continue	Not sign	Continue	Not sign	Continue
P30084	ECHS1	0.251447	0.124498	0.186003	No	n.s.	ECHS1	Yes	Leave in	-	-	-	-	-	-
P42126	ECI1	0.0707852	0.46044	0.610302	No	n.s.	ECI1	Yes	Leave in	-	-	-	-	-	-
Q5VYK3	ECPAS	-0.0830351	0.0216158	0.0380404	No	n.s.	ECPAS	Yes	Leave in	-	-	-	-	-	-
Q9BQ95	ECSIT	0	1	1	No	n.s.	ECSIT	Yes	Leave in	-	-	-	-	-	-
Q6P2E9	EDC4	0	1	1	No	n.s.	EDC4	Yes	Leave in	-	-	-	-	-	-
O60869	EDF1	0	1	1	No	n.s.	EDF1	Yes	Leave in	-	-	-	-	-	-
O43854	EDIL3	-0.489402	0.00418957	0.00849628	Yes	Lower abundant	EDIL3	Yes	Leave in	Not sign	Continue	Not measured ≥2	Continue	Not measured ≥2	Continue
Q15075	EEA1	0	1	1	No	n.s.	EEA1	Yes	Leave in	-	-	-	-	-	-
P68104;Q5VTE0	EEF1A1;EEF1A1P5	0.518308	1.30443e-15	1.78913e-14	Yes	Higher abundant	EEF1A1	Yes	Leave in	Sign, same fold change	Subtract	-	-	-	-
Q05639	EEF1A2	0.396586	6.3532e-08	2.90922e-07	Yes	Higher abundant	EEF1A2	Yes	Leave in	Sign, same fold change	Subtract	-	-	-	-
Q8N6R0	EEF1AKNMT	0	1	1	No	n.s.	EEF1AKNMT	Yes	Leave in	-	-	-	-	-	-
P24534	EEF1B2	0	1	1	No	n.s.	EEF1B2	Yes	Leave in	-	-	-	-	-	-
P29692	EEF1D	0.148272	0.0141695	0.0260633	No	n.s.	EEF1D	Yes	Leave in	-	-	-	-	-	-
O43324	EEF1E1	0.0474552	0.392704	0.528893	No	n.s.	EEF1E1	Yes	Leave in	-	-	-	-	-	-
P26641	EEF1G	-2.94598e-16	1	1	No	n.s.	EEF1G	Yes	Leave in	-	-	-	-	-	-
P13639	EEF2	0.245387	3.02891e-08	1.45626e-07	Yes	Higher abundant	EEF2	Yes	Leave in	Sign, same fold change	Subtract	-	-	-	-
P13639;Q15029	EEF2;EFTUD2	0.309343	5.82264e-05	0.000165039	Yes	Higher abundant	EEF2	Yes	Leave in	Sign, same fold change	Subtract	-	-	-	-
P57772	EEFSEC	0.208234	0.0511693	0.0834209	No	n.s.	EEFSEC	Yes	Leave in	-	-	-	-	-	-
A4FU69	EFCAB5	0	1	1	No	n.s.	EFCAB5	No	Exclude	-	-	-	-	-	-
Q96C19;Q9BUP0	EFHD2;EFHD1	-6.11729e-12	0.999996	1	No	n.s.	EFHD2	Yes	Leave in	-	-	-	-	-	-
Q96C19	EFHD2	-1.99374e-14	1	1	No	n.s.	EFHD2	Yes	Leave in	-	-	-	-	-	-
Q7Z2Z2	EFL1	7.36247e-16	1	1	No	n.s.	EFL1	Yes	Leave in	-	-	-	-	-	-
P52799	EFNB2	-0.0407023	0.485368	0.640291	No	n.s.	EFNB2	Yes	Leave in	-	-	-	-	-	-
Q15768	EFNB3	-0.407239	8.22824e-05	0.00022665	Yes	Lower abundant	EFNB3	Yes	Leave in	Not measured ≥2	Continue	Not measured ≥2	Continue	Not measured ≥2	Continue
Q14156	EFR3A	0.0752519	0.110852	0.167769	No	n.s.	EFR3A	Yes	Leave in	-	-	-	-	-	-
Q14156;Q9Y2G0	EFR3A;EFR3B	-0.708625	4.92189e-06	1.68036e-05	Yes	Lower abundant	EFR3A	Yes	Leave in	Not sign	Continue	Not measured ≥2	Continue	Not measured ≥2	Continue
Q9Y2G0	EFR3B	-0.701559	4.71662e-21	1.36455e-19	Yes	Lower abundant	EFR3B	Yes	Leave in	Sign, same fold change	Subtract	-	-	-	-
Q15029	EFTUD2	0.447656	3.50035e-29	3.12844e-27	Yes	Higher abundant	EFTUD2	Yes	Leave in	Sign, same fold change	Subtract	-	-	-	-
P00533	EGFR	1.2925	1.39087e-43	7.73478e-41	Yes	Higher abundant	EGFR	Yes	Leave in	Sign, same fold change	Subtract	-	-	-	-
P00533;Q15303	EGFR;ERBB4	1.26884	1.3067e-13	1.35125e-12	Yes	Higher abundant	EGFR	Yes	Leave in	Sign, same fold change	Subtract	-	-	-	-
Q9GZT9	EGLN1	0.317592	2.19135e-05	6.72452e-05	Yes	Higher abundant	EGLN1	Yes	Leave in	Sign, opp fold change	Continue	Not measured ≥2	Continue	Not measured ≥2	Continue
Q8NDI1	EHBP1	-0.108589	0.128791	0.191674	No	n.s.	EHBP1	Yes	Leave in	-	-	-	-	-	-
Q9H4M9;Q9NZN3	EHD1;EHD3	-0.36052	4.63734e-11	3.38336e-10	Yes	Lower abundant	EHD1	Yes	Leave in	Sign, same fold change	Subtract	-	-	-	-
Q9H4M9;Q9NZN3;Q9NZN4	EHD1;EHD3;EHD2	-0.485464	2.54931e-05	7.72499e-05	Yes	Lower abundant	EHD1	Yes	Leave in	Sign, same fold change	Subtract	-	-	-	-
Q9H4M9	EHD1	0.546178	4.66419e-28	3.59143e-26	Yes	Higher abundant	EHD1	Yes	Leave in	Sign, opp fold change	Continue	Not sign	Continue	Not sign	Continue
Q9NZN4	EHD2	0.969669	2.75258e-28	2.15261e-26	Yes	Higher abundant	EHD2	Yes	Leave in	Sign, same fold change	Subtract	-	-	-	-
Q9NZN3	EHD3	-0.501783	1.49627e-20	3.94149e-19	Yes	Lower abundant	EHD3	Yes	Leave in	Sign, same fold change	Subtract	-	-	-	-
Q9H223;Q9NZN3;Q9NZN4	EHD4;EHD3;EHD2	-0.154848	0.125157	0.186822	No	n.s.	EHD4	Yes	Leave in	-	-	-	-	-	-
Q9H223;Q9NZN3	EHD4;EHD3	-0.425679	7.11894e-08	3.23031e-07	Yes	Lower abundant	EHD4	Yes	Leave in	Not sign	Continue	Not measured ≥2	Continue	Not measured ≥2	Continue
Q9H223;Q9H4M9;Q9NZN3	EHD4;EHD1;EHD3	-0.386971	3.69127e-07	1.51185e-06	Yes	Lower abundant	EHD4	Yes	Leave in	Not sign	Continue	Not measured ≥2	Continue	Not measured ≥2	Continue
Q9H223	EHD4	0.254215	4.84896e-07	1.94308e-06	Yes	Higher abundant	EHD4	Yes	Leave in	Not sign	Continue	Not measured ≥2	Continue	Not measured ≥2	Continue
Q9H223;Q9NZN4	EHD4;EHD2	0.462341	0.000258361	0.000644614	Yes	Higher abundant	EHD4	Yes	Leave in	Not sign	Continue	Not measured ≥2	Continue	Not measured ≥2	Continue
O14681	EI24	-0.439756	6.26092e-06	2.10874e-05	Yes	Lower abundant	EI24	Yes	Leave in	Not measured ≥2	Continue	Not measured ≥2	Continue	Not measured ≥2	Continue
O14602;P47813	EIF1AY;EIF1AX	0.230682	0.0285451	0.0489947	No	n.s.	EIF1AY	Yes	Leave in	-	-	-	-	-	-
O60739;P41567	EIF1B;EIF1	7.73741e-18	1	1	No	n.s.	EIF1B	Yes	Leave in	-	-	-	-	-	-
Q9BY44	EIF2A	0.090494	0.0780468	0.122402	No	n.s.	EIF2A	Yes	Leave in	-	-	-	-	-	-
P19525	EIF2AK2	0.226967	7.98648e-05	0.00022072	Yes	Higher abundant	EIF2AK2	Yes	Leave in	Sign, same fold change	Subtract	-	-	-	-
Q14232	EIF2B1	4.65399e-17	1	1	No	n.s.	EIF2B1	Yes	Leave in	-	-	-	-	-	-
Q9NR50	EIF2B3	5.89162e-18	1	1	No	n.s.	EIF2B3	Yes	Leave in	-	-	-	-	-	-
Q9UI10	EIF2B4	0.112892	0.0376197	0.0630988	No	n.s.	EIF2B4	Yes	Leave in	-	-	-	-	-	-
Q13144	EIF2B5	0.215258	0.0986115	0.150933	No	n.s.	EIF2B5	Yes	Leave in	-	-	-	-	-	-
P05198	EIF2S1	0.451792	4.07432e-05	0.000118489	Yes	Higher abundant	EIF2S1	Yes	Leave in	Not sign	Continue	Not sign	Continue	Not sign	Continue
P20042	EIF2S2	0.291505	0.000238484	0.000598303	Yes	Higher abundant	EIF2S2	Yes	Leave in	Sign, same fold change	Subtract	-	-	-	-
P41091	EIF2S3	0.306849	0.000913792	0.0020648	Yes	Higher abundant	EIF2S3	Yes	Leave in	Sign, opp fold change	Continue	Not measured ≥2	Continue	Not sign	Continue
Q14152	EIF3A	0.30469	2.03383e-16	3.05685e-15	Yes	Higher abundant	EIF3A	Yes	Leave in	Sign, same fold change	Subtract	-	-	-	-
P55884	EIF3B	0.372946	1.27168e-05	4.06695e-05	Yes	Higher abundant	EIF3B	Yes	Leave in	Not sign	Continue	Not sign	Continue	Not sign	Continue
Q99613	EIF3C	0.216465	2.11087e-08	1.04603e-07	Yes	Higher abundant	EIF3C	Yes	Leave in	Not sign	Continue	Not measured ≥2	Continue	Not measured ≥2	Continue
O15371	EIF3D	0.28691	9.54265e-07	3.6265e-06	Yes	Higher abundant	EIF3D	Yes	Leave in	Sign, same fold change	Subtract	-	-	-	-
P60228	EIF3E	0.284483	1.79316e-14	2.11171e-13	Yes	Higher abundant	EIF3E	Yes	Leave in	Not sign	Continue	Sign, same fold change	Subtract	-	-
O00303	EIF3F	0.30793	7.76928e-09	4.15549e-08	Yes	Higher abundant	EIF3F	Yes	Leave in	Sign, opp fold change	Continue	Not sign	Continue	Not sign	Continue
O75821	EIF3G	0.489783	0.00138188	0.00305221	Yes	Higher abundant	EIF3G	Yes	Leave in	Sign, opp fold change	Continue	Not measured ≥2	Continue	Sign, opp fold change	Continue
O15372	EIF3H	0.418904	1.26249e-07	5.52339e-07	Yes	Higher abundant	EIF3H	Yes	Leave in	Sign, opp fold change	Continue	Not measured ≥2	Continue	Not measured ≥2	Continue
Q13347	EIF3I	0.550707	2.0015e-05	6.19129e-05	Yes	Higher abundant	EIF3I	Yes	Leave in	Not sign	Continue	Not measured ≥2	Continue	Sign, same fold change	Subtract
O75822	EIF3J	7.02689e-18	1	1	No	n.s.	EIF3J	Yes	Leave in	-	-	-	-	-	-
Q9UBQ5	EIF3K	0.120433	0.0441188	0.0729483	No	n.s.	EIF3K	Yes	Leave in	-	-	-	-	-	-
Q9Y262	EIF3L	0.416674	1.64262e-24	7.21166e-23	Yes	Higher abundant	EIF3L	Yes	Leave in	Not sign	Continue	Not sign	Continue	Not sign	Continue
Q7L2H7	EIF3M	0.221858	0.00493211	0.00990976	Yes	Higher abundant	EIF3M	Yes	Leave in	Sign, opp fold change	Continue	Not measured ≥2	Continue	Not sign	Continue
P60842	EIF4A1	0.61432	1.19882e-12	1.11113e-11	Yes	Higher abundant	EIF4A1	Yes	Leave in	Sign, same fold change	Subtract	-	-	-	-
P60842;Q14240	EIF4A1;EIF4A2	0.351927	7.99875e-05	0.000220937	Yes	Higher abundant	EIF4A1	Yes	Leave in	Sign, same fold change	Subtract	-	-	-	-
Q14240	EIF4A2	0.240335	0.00978962	0.0185806	No	n.s.	EIF4A2	Yes	Leave in	-	-	-	-	-	-
P38919	EIF4A3	0.940129	1.3789e-15	1.87538e-14	Yes	Higher abundant	EIF4A3	Yes	Leave in	Sign, same fold change	Subtract	-	-	-	-
P38919;P60842;Q14240	EIF4A3;EIF4A1;EIF4A2	0.388479	2.82704e-05	8.49299e-05	Yes	Higher abundant	EIF4A3	Yes	Leave in	Sign, same fold change	Subtract	-	-	-	-
P23588	EIF4B	-0.0991088	0.082313	0.128462	No	n.s.	EIF4B	Yes	Leave in	-	-	-	-	-	-
P06730	EIF4E	0.289507	0.025798	0.0445546	No	n.s.	EIF4E	Yes	Leave in	-	-	-	-	-	-
Q04637	EIF4G1	-3.02212e-16	1	1	No	n.s.	EIF4G1	Yes	Leave in	-	-	-	-	-	-
P78344	EIF4G2	0.195194	3.3189e-06	1.16162e-05	Yes	Higher abundant	EIF4G2	Yes	Leave in	Sign, opp fold change	Continue	Not sign	Continue	Not sign	Continue
O43432;Q04637	EIF4G3;EIF4G1	-2.74056e-15	1	1	No	n.s.	EIF4G3	Yes	Leave in	-	-	-	-	-	-
O43432	EIF4G3	-0.205415	0.000804537	0.00182949	Yes	Lower abundant	EIF4G3	Yes	Leave in	Sign, same fold change	Subtract	-	-	-	-
Q15056	EIF4H	0	1	1	No	n.s.	EIF4H	Yes	Leave in	-	-	-	-	-	-
P55010	EIF5	0.0981551	0.00865243	0.0166112	No	n.s.	EIF5	Yes	Leave in	-	-	-	-	-	-
P63241	EIF5A	0.0181095	0.660621	0.852167	No	n.s.	EIF5A	Yes	Leave in	-	-	-	-	-	-
O60841	EIF5B	0.297167	1.93112e-05	5.99211e-05	Yes	Higher abundant	EIF5B	Yes	Leave in	Sign, same fold change	Subtract	-	-	-	-
P56537	EIF6	0.142424	0.0645396	0.103235	No	n.s.	EIF6	Yes	Leave in	-	-	-	-	-	-
Q53HC9	EIPR1	-0.0686462	0.230504	0.325988	No	n.s.	EIPR1	Yes	Leave in	-	-	-	-	-	-
Q15717	ELAVL1	0.480298	3.76827e-08	1.7783e-07	Yes	Higher abundant	ELAVL1	Yes	Leave in	Sign, same fold change	Subtract	-	-	-	-
Q12926	ELAVL2	0	1	1	No	n.s.	ELAVL2	Yes	Leave in	-	-	-	-	-	-
Q14576	ELAVL3	0	1	1	No	n.s.	ELAVL3	Yes	Leave in	-	-	-	-	-	-
P26378	ELAVL4	-0.10014	0.324676	0.444597	No	n.s.	ELAVL4	Yes	Leave in	-	-	-	-	-	-
P26378;Q12926;Q15717	ELAVL4;ELAVL2;ELAVL1	0.0563364	0.419196	0.560383	No	n.s.	ELAVL4	Yes	Leave in	-	-	-	-	-	-
P26378;Q12926	ELAVL4;ELAVL2	-1.45993e-17	1	1	No	n.s.	ELAVL4	Yes	Leave in	-	-	-	-	-	-
P26378;Q12926;Q14576	ELAVL4;ELAVL2;ELAVL3	0	1	1	No	n.s.	ELAVL4	Yes	Leave in	-	-	-	-	-	-
P26378;Q14576	ELAVL4;ELAVL3	1.21384e-17	1	1	No	n.s.	ELAVL4	Yes	Leave in	-	-	-	-	-	-
Q5R3F8	ELFN2	-0.399567	3.67058e-06	1.2749e-05	Yes	Lower abundant	ELFN2	Yes	Leave in	Not sign	Continue	Not measured ≥2	Continue	Not measured ≥2	Continue
Q92556	ELMO1	6.90045e-14	0.999999	1	No	n.s.	ELMO1	Yes	Leave in	-	-	-	-	-	-
Q92556;Q96JJ3	ELMO1;ELMO2	0.650582	9.30568e-07	3.54452e-06	Yes	Higher abundant	ELMO1	Yes	Leave in	Not sign	Continue	Not measured ≥2	Continue	Not sign	Continue
Q96JJ3	ELMO2	0.490702	1.21254e-17	2.08549e-16	Yes	Higher abundant	ELMO2	Yes	Leave in	Not sign	Continue	Not measured ≥2	Continue	Not measured ≥2	Continue
Q8N336	ELMOD1	-0.220664	0.0248971	0.0431624	No	n.s.	ELMOD1	Yes	Leave in	-	-	-	-	-	-
Q15370	ELOB	0.17491	0.135432	0.20084	No	n.s.	ELOB	Yes	Leave in	-	-	-	-	-	-
Q15369	ELOC	-0.0608104	0.336934	0.458998	No	n.s.	ELOC	Yes	Leave in	-	-	-	-	-	-
O95163	ELP1	2.86942e-14	1	1	No	n.s.	ELP1	Yes	Leave in	-	-	-	-	-	-
Q6IA86	ELP2	7.08834e-13	0.999998	1	No	n.s.	ELP2	Yes	Leave in	-	-	-	-	-	-
Q9H9T3	ELP3	0.115102	0.0318608	0.0542392	No	n.s.	ELP3	Yes	Leave in	-	-	-	-	-	-
Q8N766	EMC1	0.051876	0.252565	0.35369	No	n.s.	EMC1	Yes	Leave in	-	-	-	-	-	-
Q15006	EMC2	0.0439765	0.255213	0.356899	No	n.s.	EMC2	Yes	Leave in	-	-	-	-	-	-
Q9P0I2	EMC3	0.122096	0.126397	0.188448	No	n.s.	EMC3	Yes	Leave in	-	-	-	-	-	-
Q5J8M3	EMC4	-0.0831085	0.24922	0.349887	No	n.s.	EMC4	Yes	Leave in	-	-	-	-	-	-
Q9NPA0	EMC7	-0.107478	0.0915302	0.141566	No	n.s.	EMC7	Yes	Leave in	-	-	-	-	-	-
P50402	EMD	0	1	1	No	n.s.	EMD	Yes	Leave in	-	-	-	-	-	-
O00423;O95834;Q6ZMW3	EML1;EML2;EML6	0.261094	0.0168112	0.0304084	No	n.s.	EML1	Yes	Leave in	-	-	-	-	-	-
Q8N8S7	ENAH	0	1	1	No	n.s.	ENAH	Yes	Leave in	-	-	-	-	-	-
O94919	ENDOD1	0.276656	7.90981e-07	3.05115e-06	Yes	Higher abundant	ENDOD1	Yes	Leave in	Sign, same fold change	Subtract	-	-	-	-
P06733	ENO1	1.94076	8.63671e-10	5.31041e-09	Yes	Higher abundant	ENO1	Yes	Leave in	Sign, same fold change	Subtract	-	-	-	-
P06733;P09104;P13929	ENO1;ENO2;ENO3	2.30481	1.91684e-09	1.13001e-08	Yes	Higher abundant	ENO1	Yes	Leave in	Sign, same fold change	Subtract	-	-	-	-
P09104	ENO2	0.997055	0.00272479	0.00569657	Yes	Higher abundant	ENO2	Yes	Leave in	Sign, same fold change	Subtract	-	-	-	-
Q9UHY7	ENOPH1	0.449	4.53665e-06	1.55627e-05	Yes	Higher abundant	ENOPH1	Yes	Leave in	Sign, opp fold change	Continue	Not sign	Continue	Not sign	Continue
Q9Y6X5	ENPP4	-0.00926468	0.751557	0.960558	No	n.s.	ENPP4	Yes	Leave in	-	-	-	-	-	-
Q6UWR7	ENPP6	-0.260463	0.250461	0.351333	No	n.s.	ENPP6	Yes	Leave in	-	-	-	-	-	-
P49961	ENTPD1	0.808051	7.80071e-08	3.52052e-07	Yes	Higher abundant	ENTPD1	Yes	Leave in	Not measured ≥2	Continue	Not measured ≥2	Continue	Not measured ≥2	Continue
Q9Y5L3	ENTPD2	2.74461	1.03633e-22	3.70488e-21	Yes	Higher abundant	ENTPD2	Yes	Leave in	Sign, same fold change	Subtract	-	-	-	-
O75355	ENTPD3	0.228005	1.27563e-05	4.07698e-05	Yes	Higher abundant	ENTPD3	Yes	Leave in	Not sign	Continue	Not measured ≥2	Continue	Not measured ≥2	Continue
P11171;Q9H4G0	EPB41;EPB41L1	0	1	1	No	n.s.	EPB41	Yes	Leave in	-	-	-	-	-	-
P11171	EPB41	0.581475	3.41787e-15	4.4548e-14	Yes	Higher abundant	EPB41	Yes	Leave in	Not sign	Continue	Not measured ≥2	Continue	Not measured ≥2	Continue
P11171;Q9Y2J2	EPB41;EPB41L3	-0.556155	0.000271753	0.000673329	Yes	Lower abundant	EPB41	Yes	Leave in	Not sign	Continue	Not measured ≥2	Continue	Not measured ≥2	Continue
Q9H4G0	EPB41L1	-0.131681	0.00131389	0.00291103	Yes	Lower abundant	EPB41L1	Yes	Leave in	Not sign	Continue	Not sign	Continue	Not sign	Continue
O43491;Q9H4G0	EPB41L2;EPB41L1	-0.230252	0.024504	0.0425843	No	n.s.	EPB41L2	Yes	Leave in	-	-	-	-	-	-
O43491;Q9H4G0;Q9Y2J2	EPB41L2;EPB41L1;EPB41L3	-0.655442	5.74807e-05	0.00016309	Yes	Lower abundant	EPB41L2	Yes	Leave in	Sign, same fold change	Subtract	-	-	-	-
O43491;Q9Y2J2	EPB41L2;EPB41L3	-0.303396	0.000205992	0.000524632	Yes	Lower abundant	EPB41L2	Yes	Leave in	Sign, same fold change	Subtract	-	-	-	-
O43491	EPB41L2	0.481788	2.31565e-08	1.14073e-07	Yes	Higher abundant	EPB41L2	Yes	Leave in	Sign, opp fold change	Continue	Not sign	Continue	Sign, same fold change	Subtract
Q9Y2J2	EPB41L3	-0.594757	1.87048e-20	4.90143e-19	Yes	Lower abundant	EPB41L3	Yes	Leave in	Sign, same fold change	Subtract	-	-	-	-
Q9H329;Q9HCM4	EPB41L4B;EPB41L5	-0.187769	0.0807304	0.126189	No	n.s.	EPB41L4B	Yes	Leave in	-	-	-	-	-	-
Q9HCM4	EPB41L5	0.909074	3.91511e-07	1.59295e-06	Yes	Higher abundant	EPB41L5	Yes	Leave in	Not measured ≥2	Continue	Not measured ≥2	Continue	Not measured ≥2	Continue
Q9UM22	EPDR1	3.43922e-12	0.999996	1	No	n.s.	EPDR1	Yes	Leave in	-	-	-	-	-	-
P29317;P29323;P54753;P54756;P54762;Q9UF33	EPHA2;EPHB2;EPHB3;EPHA5;EPHB1;EPHA6	-0.207969	0.0369015	0.0619979	No	n.s.	EPHA2	No	Exclude	-	-	-	-	-	-
P54764	EPHA4	-0.344016	1.13023e-07	4.97957e-07	Yes	Lower abundant	EPHA4	Yes	Leave in	Sign, same fold change	Subtract	-	-	-	-
P54756;P54764	EPHA5;EPHA4	-0.424717	1.10501e-06	4.16539e-06	Yes	Lower abundant	EPHA5	Yes	Leave in	Sign, same fold change	Subtract	-	-	-	-
P54762	EPHB1	0	1	1	No	n.s.	EPHB1	Yes	Leave in	-	-	-	-	-	-
P29323;P54762	EPHB2;EPHB1	0.315448	0.00703891	0.0137187	No	n.s.	EPHB2	Yes	Leave in	-	-	-	-	-	-
P29323	EPHB2	-0.0651867	0.109377	0.165687	No	n.s.	EPHB2	Yes	Leave in	-	-	-	-	-	-
P54753;P54762;P54764;Q9UF33	EPHB3;EPHB1;EPHA4;EPHA6	-0.233096	0.0184016	0.0330107	No	n.s.	EPHB3	Yes	Leave in	-	-	-	-	-	-
P54753	EPHB3	-7.98124e-17	1	1	No	n.s.	EPHB3	Yes	Leave in	-	-	-	-	-	-
O15197	EPHB6	-0.112448	0.0950704	0.146228	No	n.s.	EPHB6	Yes	Leave in	-	-	-	-	-	-
P07099	EPHX1	0.78949	3.30704e-23	1.27321e-21	Yes	Higher abundant	EPHX1	Yes	Leave in	Sign, same fold change	Subtract	-	-	-	-
P34913	EPHX2	1.0756	2.68956e-11	2.05515e-10	Yes	Higher abundant	EPHX2	Yes	Leave in	Sign, same fold change	Subtract	-	-	-	-
Q7L775	EPM2AIP1	0.127673	0.0318937	0.0542726	No	n.s.	EPM2AIP1	Yes	Leave in	-	-	-	-	-	-
Q9Y6I3	EPN1	-0.275551	2.59933e-05	7.85608e-05	Yes	Lower abundant	EPN1	Yes	Leave in	Sign, same fold change	Subtract	-	-	-	-
O95208	EPN2	0	1	1	No	n.s.	EPN2	Yes	Leave in	-	-	-	-	-	-
Q9H201;Q9Y6I3	EPN3;EPN1	-0.125156	0.256217	0.357724	No	n.s.	EPN3	Yes	Leave in	-	-	-	-	-	-
P58107;Q15149	EPPK1;PLEC	1.13238	1.27346e-16	1.94913e-15	Yes	Higher abundant	EPPK1	Yes	Leave in	Sign, same fold change	Subtract	-	-	-	-
P07814	EPRS	-7.37061e-13	0.999997	1	No	n.s.	EPRS	Yes	Leave in	-	-	-	-	-	-
P42566	EPS15	0.684661	1.49646e-18	2.98398e-17	Yes	Higher abundant	EPS15	Yes	Leave in	Not sign	Continue	Not measured ≥2	Continue	Not measured ≥2	Continue
Q9UBC2	EPS15L1	-0.0741238	0.0381538	0.0638876	No	n.s.	EPS15L1	Yes	Leave in	-	-	-	-	-	-
Q9NZ08	ERAP1	0.565032	1.83506e-09	1.08435e-08	Yes	Higher abundant	ERAP1	Yes	Leave in	Sign, same fold change	Subtract	-	-	-	-
Q15303	ERBB4	0.787168	5.19473e-07	2.07168e-06	Yes	Higher abundant	ERBB4	Yes	Leave in	Not sign	Continue	Not measured ≥2	Continue	Not measured ≥2	Continue
Q96RT1	ERBIN	0.355995	6.07343e-05	0.00017138	Yes	Higher abundant	ERBIN	Yes	Leave in	Sign, same fold change	Subtract	-	-	-	-
Q8IUD2	ERC1	0.225614	0.0133857	0.0246943	No	n.s.	ERC1	Yes	Leave in	-	-	-	-	-	-
O15083	ERC2	-0.364585	2.24538e-06	8.0908e-06	Yes	Lower abundant	ERC2	Yes	Leave in	Sign, same fold change	Subtract	-	-	-	-
O15083;Q8IUD2	ERC2;ERC1	-0.228657	1.52252e-05	4.7956e-05	Yes	Lower abundant	ERC2	Yes	Leave in	Sign, same fold change	Subtract	-	-	-	-
Q9UKR5	ERG28	1.8862e-17	1	1	No	n.s.	ERG28	Yes	Leave in	-	-	-	-	-	-
Q969X5	ERGIC1	0.0383554	0.341283	0.464668	No	n.s.	ERGIC1	Yes	Leave in	-	-	-	-	-	-
O43414	ERI3	0.197771	0.12294	0.183896	No	n.s.	ERI3	Yes	Leave in	-	-	-	-	-	-
Q96DZ1	ERLEC1	0.107726	0.128337	0.191055	No	n.s.	ERLEC1	Yes	Leave in	-	-	-	-	-	-
O75477;O94905	ERLIN1;ERLIN2	1.11301	9.87607e-24	3.98627e-22	Yes	Higher abundant	ERLIN1	Yes	Leave in	Not sign	Continue	Not measured ≥2	Continue	Not measured ≥2	Continue
O75477	ERLIN1	0.451344	1.64279e-06	6.03239e-06	Yes	Higher abundant	ERLIN1	Yes	Leave in	Not sign	Continue	Not measured ≥2	Continue	Not measured ≥2	Continue
O94905	ERLIN2	1.05413	1.57743e-45	1.31584e-42	Yes	Higher abundant	ERLIN2	Yes	Leave in	Sign, same fold change	Subtract	-	-	-	-
Q8TAM6	ERMN	-7.52271e-21	1	1	No	n.s.	ERMN	Yes	Leave in	-	-	-	-	-	-
Q7Z2K6	ERMP1	0.313045	9.0372e-08	4.0385e-07	Yes	Higher abundant	ERMP1	Yes	Leave in	Not sign	Continue	Not measured ≥2	Continue	Not measured ≥2	Continue
Q96HE7	ERO1A	8.86915e-17	1	1	No	n.s.	ERO1A	Yes	Leave in	-	-	-	-	-	-
P30040	ERP29	0.141392	0.209623	0.298737	No	n.s.	ERP29	Yes	Leave in	-	-	-	-	-	-
Q9BS26	ERP44	0.348441	5.82329e-06	1.96929e-05	Yes	Higher abundant	ERP44	Yes	Leave in	Sign, opp fold change	Continue	Not sign	Continue	Not sign	Continue
P10768	ESD	1.13004	3.42463e-07	1.41655e-06	Yes	Higher abundant	ESD	Yes	Leave in	Sign, same fold change	Subtract	-	-	-	-
Q9BSJ8	ESYT1	-0.324806	2.41799e-10	1.61146e-09	Yes	Lower abundant	ESYT1	Yes	Leave in	Sign, same fold change	Subtract	-	-	-	-
A0FGR8	ESYT2	-0.119292	0.00105815	0.00237385	Yes	Lower abundant	ESYT2	Yes	Leave in	Sign, opp fold change	Continue	Not sign	Continue	Not sign	Continue
P62495	ETF1	0.200359	0.000152596	0.000400285	Yes	Higher abundant	ETF1	Yes	Leave in	Sign, same fold change	Subtract	-	-	-	-
P13804	ETFA	0.171293	0.0525702	0.085482	No	n.s.	ETFA	Yes	Leave in	-	-	-	-	-	-
P38117	ETFB	0.606096	0.00454201	0.00917384	Yes	Higher abundant	ETFB	Yes	Leave in	Sign, same fold change	Subtract	-	-	-	-
Q16134	ETFDH	0.16302	7.4458e-05	0.000207183	Yes	Higher abundant	ETFDH	Yes	Leave in	Sign, opp fold change	Continue	Not sign	Continue	Not sign	Continue
O95571	ETHE1	0.713376	8.32648e-06	2.73991e-05	Yes	Higher abundant	ETHE1	Yes	Leave in	Not sign	Continue	Not measured ≥2	Continue	Not sign	Continue
Q96CN4	EVI5L	-0.213974	0.0321558	0.0546261	No	n.s.	EVI5L	Yes	Leave in	-	-	-	-	-	-
Q9UI08	EVL	-2.20485e-12	0.999996	1	No	n.s.	EVL	Yes	Leave in	-	-	-	-	-	-
Q01844	EWSR1	0.404665	9.93272e-05	0.000270328	Yes	Higher abundant	EWSR1	Yes	Leave in	Not sign	Continue	Not measured ≥2	Continue	Not sign	Continue
Q9NVH0	EXD2	0.281674	0.00948969	0.0180779	No	n.s.	EXD2	Yes	Leave in	-	-	-	-	-	-
Q9NV70	EXOC1	-0.176448	6.51666e-05	0.000183132	Yes	Lower abundant	EXOC1	Yes	Leave in	Sign, same fold change	Subtract	-	-	-	-
Q96KP1	EXOC2	-0.118834	6.34021e-05	0.000178575	Yes	Lower abundant	EXOC2	Yes	Leave in	Sign, same fold change	Subtract	-	-	-	-
O60645	EXOC3	-0.00295955	0.758946	0.969011	No	n.s.	EXOC3	Yes	Leave in	-	-	-	-	-	-
Q96A65	EXOC4	-0.156847	7.60157e-06	2.51959e-05	Yes	Lower abundant	EXOC4	Yes	Leave in	Sign, same fold change	Subtract	-	-	-	-
O00471	EXOC5	-0.15927	0.00104347	0.00234302	Yes	Lower abundant	EXOC5	Yes	Leave in	Sign, same fold change	Subtract	-	-	-	-
Q8TAG9;Q9Y2D4	EXOC6;EXOC6B	0	1	1	No	n.s.	EXOC6	Yes	Leave in	-	-	-	-	-	-
Q8TAG9	EXOC6	-0.513134	8.92033e-05	0.000244771	Yes	Lower abundant	EXOC6	Yes	Leave in	Not measured ≥2	Continue	Not measured ≥2	Continue	Not measured ≥2	Continue
Q9Y2D4	EXOC6B	1.13103e-13	0.999999	1	No	n.s.	EXOC6B	Yes	Leave in	-	-	-	-	-	-
Q9UPT5	EXOC7	-0.12284	0.000633729	0.00146979	Yes	Lower abundant	EXOC7	Yes	Leave in	Sign, same fold change	Subtract	-	-	-	-
Q8IYI6	EXOC8	-0.162258	0.00142321	0.00313106	Yes	Lower abundant	EXOC8	Yes	Leave in	Sign, same fold change	Subtract	-	-	-	-
Q9Y2C4	EXOG	-0.18104	0.107547	0.163015	No	n.s.	EXOG	Yes	Leave in	-	-	-	-	-	-
P15311	EZR	1.71917	3.93649e-23	1.49259e-21	Yes	Higher abundant	EZR	Yes	Leave in	Sign, same fold change	Subtract	-	-	-	-
P15311;P26038;P35241	EZR;MSN;RDX	1.7827	6.12997e-19	1.29454e-17	Yes	Higher abundant	EZR	Yes	Leave in	Sign, same fold change	Subtract	-	-	-	-
P15311;P35241	EZR;RDX	1.91532	2.96634e-16	4.32843e-15	Yes	Higher abundant	EZR	Yes	Leave in	Sign, same fold change	Subtract	-	-	-	-
P13726	F3	0.889447	1.04644e-16	1.61649e-15	Yes	Higher abundant	F3	Yes	Leave in	Sign, same fold change	Subtract	-	-	-	-
P23610	F8A1	-0.159367	0.053676	0.0871669	No	n.s.	F8A1	Yes	Leave in	-	-	-	-	-	-
O00519	FAAH	0.249445	0.000625942	0.00145241	Yes	Higher abundant	FAAH	Yes	Leave in	Not sign	Continue	Not measured ≥2	Continue	Not measured ≥2	Continue
P05413	FABP3	-0.132119	0.400733	0.53829	No	n.s.	FABP3	Yes	Leave in	-	-	-	-	-	-
Q01469	FABP5	1.59303	9.10161e-08	4.06003e-07	Yes	Higher abundant	FABP5	Yes	Leave in	Sign, same fold change	Subtract	-	-	-	-
O15540	FABP7	0.483704	0.00769438	0.0148976	No	n.s.	FABP7	Yes	Leave in	-	-	-	-	-	-
Q9UNN5	FAF1	-0.120709	0.00576332	0.0114602	No	n.s.	FAF1	Yes	Leave in	-	-	-	-	-	-
Q96CS3	FAF2	1.37155e-13	1	1	No	n.s.	FAF2	Yes	Leave in	-	-	-	-	-	-
Q6P587	FAHD1	0.0725136	0.406177	0.544579	No	n.s.	FAHD1	Yes	Leave in	-	-	-	-	-	-
Q96GK7	FAHD2A	1.23943	1.01653e-08	5.36679e-08	Yes	Higher abundant	FAHD2A	Yes	Leave in	Sign, opp fold change	Continue	Not measured ≥2	Continue	Not sign	Continue
Q9BWQ8	FAIM2	-0.660212	2.14022e-09	1.24992e-08	Yes	Lower abundant	FAIM2	Yes	Leave in	Not sign	Continue	Not measured ≥2	Continue	Not measured ≥2	Continue
Q9NRY5	FAM114A2	-5.45628e-12	0.999996	1	No	n.s.	FAM114A2	Yes	Leave in	-	-	-	-	-	-
Q6P1L5	FAM117B	8.07094e-18	1	1	No	n.s.	FAM117B	Yes	Leave in	-	-	-	-	-	-
Q9NZB2	FAM120A	-1.19416e-16	1	1	No	n.s.	FAM120A	Yes	Leave in	-	-	-	-	-	-
Q96EK7	FAM120B	0.228038	0.00350007	0.00721196	Yes	Higher abundant	FAM120B	Yes	Leave in	Not sign	Continue	Not measured ≥2	Continue	Not measured ≥2	Continue
Q9NX05	FAM120C	0.32013	5.48954e-06	1.86399e-05	Yes	Higher abundant	FAM120C	Yes	Leave in	Sign, same fold change	Subtract	-	-	-	-
Q8IXS8	FAM126B	-0.60271	8.11198e-18	1.45521e-16	Yes	Lower abundant	FAM126B	Yes	Leave in	Sign, same fold change	Subtract	-	-	-	-
Q86XD5	FAM131B	-0.366582	4.02578e-06	1.39196e-05	Yes	Lower abundant	FAM131B	Yes	Leave in	Sign, opp fold change	Continue	Not measured ≥2	Continue	Not measured ≥2	Continue
Q8N612	FAM160A2	-0.0644349	0.399524	0.536954	No	n.s.	FAM160A2	Yes	Leave in	-	-	-	-	-	-
Q5W0V3	FAM160B1	-0.16899	0.000750318	0.00171634	Yes	Lower abundant	FAM160B1	Yes	Leave in	Not sign	Continue	Not measured ≥2	Continue	Not measured ≥2	Continue
Q86V87	FAM160B2	0.200987	0.0851537	0.1324	No	n.s.	FAM160B2	Yes	Leave in	-	-	-	-	-	-
Q96A26	FAM162A	-0.595044	2.65082e-11	2.036e-10	Yes	Lower abundant	FAM162A	Yes	Leave in	Sign, same fold change	Subtract	-	-	-	-
Q9Y6X4	FAM169A	0.100874	0.0981705	0.150304	No	n.s.	FAM169A	Yes	Leave in	-	-	-	-	-	-
Q5VUB5	FAM171A1	-1.4046e-15	1	1	No	n.s.	FAM171A1	Yes	Leave in	-	-	-	-	-	-
A8MVW0	FAM171A2	-0.776414	1.54511e-22	5.4079e-21	Yes	Lower abundant	FAM171A2	Yes	Leave in	Not sign	Continue	Not measured ≥2	Continue	Not measured ≥2	Continue
A8MVW0;Q5VUB5	FAM171A2;FAM171A1	-0.519643	1.11871e-05	3.61236e-05	Yes	Lower abundant	FAM171A2	Yes	Leave in	Not sign	Continue	Not measured ≥2	Continue	Not measured ≥2	Continue
Q6P995	FAM171B	-0.0529822	0.206279	0.294642	No	n.s.	FAM171B	Yes	Leave in	-	-	-	-	-	-
Q8N128	FAM177A1	-3.08798e-17	1	1	No	n.s.	FAM177A1	Yes	Leave in	-	-	-	-	-	-
Q96ND0	FAM210A	-0.188214	0.016773	0.0303503	No	n.s.	FAM210A	Yes	Leave in	-	-	-	-	-	-
A2RU67	FAM234B	-0.0429829	0.362484	0.491129	No	n.s.	FAM234B	Yes	Leave in	-	-	-	-	-	-
Q92520	FAM3C	-0.314538	0.0209926	0.0371265	No	n.s.	FAM3C	Yes	Leave in	-	-	-	-	-	-
Q9H0Q0	FAM49A	-0.0472634	0.208764	0.297767	No	n.s.	FAM49A	Yes	Leave in	-	-	-	-	-	-
Q9H0Q0;Q9NUQ9	FAM49A;FAM49B	-0.602004	2.86942e-11	2.17598e-10	Yes	Lower abundant	FAM49A	Yes	Leave in	Sign, same fold change	Subtract	-	-	-	-
Q9NUQ9	FAM49B	-0.302258	5.71851e-06	1.93517e-05	Yes	Lower abundant	FAM49B	Yes	Leave in	Sign, same fold change	Subtract	-	-	-	-
Q8TBF8	FAM81A	-0.887108	1.11736e-16	1.71546e-15	Yes	Lower abundant	FAM81A	Yes	Leave in	Not sign	Continue	Not sign	Continue	Sign, same fold change	Subtract
Q9BQN1	FAM83C	-0.0993247	0.274185	0.380138	No	n.s.	FAM83C	No	Exclude	-	-	-	-	-	-
Q6ZRV2	FAM83H	-0.712135	2.83959e-07	1.18632e-06	Yes	Lower abundant	FAM83H	No	Exclude	-	-	-	-	-	-
Q8NCA5	FAM98A	0.201535	0.0512972	0.0836023	No	n.s.	FAM98A	Yes	Leave in	-	-	-	-	-	-
Q52LJ0;Q8NCA5	FAM98B;FAM98A	0.0765552	0.277418	0.384194	No	n.s.	FAM98B	Yes	Leave in	-	-	-	-	-	-
Q52LJ0	FAM98B	0.29825	3.52101e-05	0.000103663	Yes	Higher abundant	FAM98B	Yes	Leave in	Sign, same fold change	Subtract	-	-	-	-
Q9Y4F1	FARP1	0.845501	4.14692e-33	5.46192e-31	Yes	Higher abundant	FARP1	Yes	Leave in	Sign, same fold change	Subtract	-	-	-	-
O95363	FARS2	0.0673933	0.394579	0.530878	No	n.s.	FARS2	Yes	Leave in	-	-	-	-	-	-
Q9Y285	FARSA	-0.314363	0.000142997	0.00037728	Yes	Lower abundant	FARSA	Yes	Leave in	Sign, same fold change	Subtract	-	-	-	-
Q9NSD9	FARSB	-0.0254472	0.576737	0.750538	No	n.s.	FARSB	Yes	Leave in	-	-	-	-	-	-
P49327	FASN	-7.58165e-14	0.999999	1	No	n.s.	FASN	Yes	Leave in	-	-	-	-	-	-
P22087	FBL	0.568933	7.84811e-11	5.6114e-10	Yes	Higher abundant	FBL	Yes	Leave in	Sign, same fold change	Subtract	-	-	-	-
A6NHQ2;P22087	FBLL1;FBL	0	1	1	No	n.s.	FBLL1	Yes	Leave in	-	-	-	-	-	-
A6NHQ2	FBLL1	0.574875	5.24609e-10	3.30689e-09	Yes	Higher abundant	FBLL1	Yes	Leave in	Sign, same fold change	Subtract	-	-	-	-
P09467	FBP1	-0.35735	0.0015127	0.00331192	Yes	Lower abundant	FBP1	Yes	Leave in	Sign, opp fold change	Continue	Not measured ≥2	Continue	Not measured ≥2	Continue
Q9NXK8	FBXL12	0.580062	0.00038387	0.000921472	Yes	Higher abundant	FBXL12	No	Exclude	-	-	-	-	-	-
Q8N461	FBXL16	-0.312838	0.000431443	0.00102729	Yes	Lower abundant	FBXL16	Yes	Leave in	Sign, same fold change	Subtract	-	-	-	-
Q96ME1	FBXL18	-0.413433	1.56737e-09	9.33892e-09	Yes	Lower abundant	FBXL18	Yes	Leave in	Sign, same fold change	Subtract	-	-	-	-
Q96IG2	FBXL20	1.70632e-16	1	1	No	n.s.	FBXL20	Yes	Leave in	-	-	-	-	-	-
Q9UK22	FBXO2	0.316992	0.000396511	0.000949993	Yes	Higher abundant	FBXO2	Yes	Leave in	Sign, same fold change	Subtract	-	-	-	-
O94952	FBXO21	0.500455	5.04073e-05	0.00014491	Yes	Higher abundant	FBXO21	Yes	Leave in	Sign, opp fold change	Continue	Not measured ≥2	Continue	Not measured ≥2	Continue
Q8NEZ5	FBXO22	0.199098	0.00949227	0.0180779	No	n.s.	FBXO22	Yes	Leave in	-	-	-	-	-	-
Q9UK99	FBXO3	0.198568	0.00284062	0.00592634	Yes	Higher abundant	FBXO3	Yes	Leave in	Not sign	Continue	Not measured ≥2	Continue	Not measured ≥2	Continue
Q8TF61	FBXO41	-0.478157	1.47371e-06	5.45153e-06	Yes	Lower abundant	FBXO41	Yes	Leave in	Sign, same fold change	Subtract	-	-	-	-
Q9NRD1	FBXO6	5.20138e-18	1	1	No	n.s.	FBXO6	Yes	Leave in	-	-	-	-	-	-
P30273	FCER1G	0.510733	0.00318182	0.00659693	Yes	Higher abundant	FCER1G	Yes	Leave in	Not measured ≥2	Continue	Not measured ≥2	Continue	Not measured ≥2	Continue
Q8N0W3	FCSK	0.547435	4.67972e-06	1.60315e-05	Yes	Higher abundant	FCSK	Yes	Leave in	Not sign	Continue	Not measured ≥2	Continue	Not measured ≥2	Continue
P14324	FDPS	-1.60427e-17	1	1	No	n.s.	FDPS	Yes	Leave in	-	-	-	-	-	-
P22570	FDXR	0.321069	0.000536928	0.00126165	Yes	Higher abundant	FDXR	Yes	Leave in	Sign, same fold change	Subtract	-	-	-	-
P22830	FECH	0.163478	0.083296	0.129955	No	n.s.	FECH	Yes	Leave in	-	-	-	-	-	-
P39748	FEN1	0.185928	0.138982	0.205614	No	n.s.	FEN1	Yes	Leave in	-	-	-	-	-	-
P16591	FER	0.160574	0.117575	0.176981	No	n.s.	FER	Yes	Leave in	-	-	-	-	-	-
Q96AC1	FERMT2	0.856773	2.62946e-31	3.06057e-29	Yes	Higher abundant	FERMT2	Yes	Leave in	Sign, same fold change	Subtract	-	-	-	-
P02671	FGA	1.20957	1.84023e-05	5.7207e-05	Yes	Higher abundant	FGA	Yes	Leave in	Sign, same fold change	Subtract	-	-	-	-
P02675	FGB	1.19184	0.000101037	0.000274237	Yes	Higher abundant	FGB	Yes	Leave in	Sign, same fold change	Subtract	-	-	-	-
P61328	FGF12	6.88143e-17	1	1	No	n.s.	FGF12	Yes	Leave in	-	-	-	-	-	-
P22607	FGFR3	0	1	1	No	n.s.	FGFR3	Yes	Leave in	-	-	-	-	-	-
P02679	FGG	1.26193	3.14618e-05	9.37298e-05	Yes	Higher abundant	FGG	Yes	Leave in	Sign, same fold change	Subtract	-	-	-	-
P07954	FH	-0.170696	0.0672543	0.1072	No	n.s.	FH	Yes	Leave in	-	-	-	-	-	-
Q13642	FHL1	1.50275	3.86528e-11	2.88312e-10	Yes	Higher abundant	FHL1	Yes	Leave in	Sign, same fold change	Subtract	-	-	-	-
O43427	FIBP	-0.246059	8.29073e-06	2.72994e-05	Yes	Lower abundant	FIBP	Yes	Leave in	Sign, opp fold change	Continue	Not sign	Continue	Not sign	Continue
Q92562	FIG4	-8.14158e-19	1	1	No	n.s.	FIG4	Yes	Leave in	-	-	-	-	-	-
Q6UN15	FIP1L1	0.132098	0.209377	0.298471	No	n.s.	FIP1L1	Yes	Leave in	-	-	-	-	-	-
Q9Y3D6	FIS1	-0.0114239	0.729603	0.934168	No	n.s.	FIS1	Yes	Leave in	-	-	-	-	-	-
Q5T1M5	FKBP15	0.0329712	0.369227	0.499185	No	n.s.	FKBP15	Yes	Leave in	-	-	-	-	-	-
P62942	FKBP1A	0.584563	0.00838198	0.0161353	No	n.s.	FKBP1A	Yes	Leave in	-	-	-	-	-	-
P26885	FKBP2	0.970843	4.82932e-07	1.93676e-06	Yes	Higher abundant	FKBP2	Yes	Leave in	Sign, opp fold change	Continue	Sign, same fold change	Subtract	-	-
Q00688	FKBP3	0	1	1	No	n.s.	FKBP3	Yes	Leave in	-	-	-	-	-	-
Q02790	FKBP4	0.423844	0.0012319	0.00273908	Yes	Higher abundant	FKBP4	Yes	Leave in	Sign, same fold change	Subtract	-	-	-	-
Q13451	FKBP5	0.541816	0.000288493	0.000710234	Yes	Higher abundant	FKBP5	Yes	Leave in	Not sign	Continue	Not measured ≥2	Continue	Not measured ≥2	Continue
Q14318	FKBP8	-0.214061	0.0115922	0.021665	No	n.s.	FKBP8	Yes	Leave in	-	-	-	-	-	-
Q8NFG4	FLCN	0	1	1	No	n.s.	FLCN	Yes	Leave in	-	-	-	-	-	-
Q13045	FLII	0	1	1	No	n.s.	FLII	Yes	Leave in	-	-	-	-	-	-
P21333	FLNA	1.1125	2.1067e-28	1.75734e-26	Yes	Higher abundant	FLNA	Yes	Leave in	Sign, same fold change	Subtract	-	-	-	-
O75369	FLNB	1.00618	9.01171e-31	9.80514e-29	Yes	Higher abundant	FLNB	Yes	Leave in	Sign, same fold change	Subtract	-	-	-	-
O75369;P21333;Q14315	FLNB;FLNA;FLNC	1.2392	1.00674e-19	2.35454e-18	Yes	Higher abundant	FLNB	Yes	Leave in	Sign, same fold change	Subtract	-	-	-	-
O75369;Q14315	FLNB;FLNC	1.14865	3.38518e-12	2.96203e-11	Yes	Higher abundant	FLNB	Yes	Leave in	Sign, same fold change	Subtract	-	-	-	-
Q14315	FLNC	0.378775	0.0163041	0.0295659	No	n.s.	FLNC	Yes	Leave in	-	-	-	-	-	-
O75955	FLOT1	-0.549962	6.72533e-07	2.63795e-06	Yes	Lower abundant	FLOT1	Yes	Leave in	Sign, opp fold change	Continue	Not sign	Continue	Not sign	Continue
Q14254	FLOT2	-0.501534	1.48603e-05	4.68656e-05	Yes	Lower abundant	FLOT2	Yes	Leave in	Sign, opp fold change	Continue	Not sign	Continue	Not sign	Continue
O43155	FLRT2	-0.161084	0.0524588	0.0853565	No	n.s.	FLRT2	Yes	Leave in	-	-	-	-	-	-
Q9NZU0	FLRT3	0.390474	0.000687199	0.00158495	Yes	Higher abundant	FLRT3	Yes	Leave in	Not measured ≥2	Continue	Not measured ≥2	Continue	Not measured ≥2	Continue
Q9NZ56	FMN2	6.00041e-15	1	1	No	n.s.	FMN2	Yes	Leave in	-	-	-	-	-	-
O95466;Q96PY5	FMNL1;FMNL2	0.343895	0.000509394	0.00120374	Yes	Higher abundant	FMNL1	Yes	Leave in	Not measured ≥2	Continue	Not measured ≥2	Continue	Not measured ≥2	Continue
Q96PY5	FMNL2	0.306897	0.000325087	0.000792735	Yes	Higher abundant	FMNL2	Yes	Leave in	Sign, same fold change	Subtract	-	-	-	-
Q8IVF7;Q96PY5	FMNL3;FMNL2	0.455763	6.07563e-06	2.04909e-05	Yes	Higher abundant	FMNL3	Yes	Leave in	Not measured ≥2	Continue	Not measured ≥2	Continue	Not measured ≥2	Continue
Q06787	FMR1	0.110301	0.120277	0.18056	No	n.s.	FMR1	Yes	Leave in	-	-	-	-	-	-
P02751	FN1	0.261607	0.000686634	0.00158442	Yes	Higher abundant	FN1	Yes	Leave in	Not sign	Continue	Not measured ≥2	Continue	Not measured ≥2	Continue
Q9H479	FN3K	0.0236413	0.496099	0.652727	No	n.s.	FN3K	Yes	Leave in	-	-	-	-	-	-
Q9HA64	FN3KRP	0.361024	0.00920164	0.0175847	No	n.s.	FN3KRP	Yes	Leave in	-	-	-	-	-	-
Q96RU3	FNBP1	0.171985	0.00514948	0.0103051	No	n.s.	FNBP1	Yes	Leave in	-	-	-	-	-	-
Q9Y2H6	FNDC3A	1.60946e-16	1	1	No	n.s.	FNDC3A	Yes	Leave in	-	-	-	-	-	-
P49354	FNTA	0.955026	8.17487e-15	1.00037e-13	Yes	Higher abundant	FNTA	Yes	Leave in	Sign, same fold change	Subtract	-	-	-	-
Q5VW36	FOCAD	-1.52762e-17	1	1	No	n.s.	FOCAD	Yes	Leave in	-	-	-	-	-	-
Q04609	FOLH1	0.17262	0.168294	0.244574	No	n.s.	FOLH1	Yes	Leave in	-	-	-	-	-	-
Q96CU9	FOXRED1	-0.342602	0.0199677	0.035578	No	n.s.	FOXRED1	Yes	Leave in	-	-	-	-	-	-
P0C091	FREM3	0.0245365	0.669199	0.862122	No	n.s.	FREM3	No	Exclude	-	-	-	-	-	-
Q9P2Q2	FRMD4A	0	1	1	No	n.s.	FRMD4A	Yes	Leave in	-	-	-	-	-	-
Q9P0K9	FRRS1L	-0.244817	0.00323946	0.00670567	Yes	Lower abundant	FRRS1L	Yes	Leave in	Sign, same fold change	Subtract	-	-	-	-
Q5TBA9	FRY	-0.375803	3.49978e-05	0.000103098	Yes	Lower abundant	FRY	Yes	Leave in	Not sign	Continue	Not measured ≥2	Continue	Not measured ≥2	Continue
O94915;Q5TBA9	FRYL;FRY	2.13002e-18	1	1	No	n.s.	FRYL	Yes	Leave in	-	-	-	-	-	-
Q16658	FSCN1	1.1149e-14	1	1	No	n.s.	FSCN1	Yes	Leave in	-	-	-	-	-	-
Q9BTV5	FSD1	-0.59536	1.91504e-23	7.54706e-22	Yes	Lower abundant	FSD1	Yes	Leave in	Sign, same fold change	Subtract	-	-	-	-
Q9BXM9	FSD1L	-0.31031	6.68797e-08	3.04579e-07	Yes	Lower abundant	FSD1L	Yes	Leave in	Sign, opp fold change	Continue	Not measured ≥2	Continue	Not sign	Continue
P02794	FTH1	0.242261	0.175555	0.25402	No	n.s.	FTH1	Yes	Leave in	-	-	-	-	-	-
P02792	FTL	1.28194	2.8489e-07	1.18922e-06	Yes	Higher abundant	FTL	Yes	Leave in	Sign, same fold change	Subtract	-	-	-	-
Q96AE4;Q96I24	FUBP1;FUBP3	0.904703	2.69997e-08	1.31005e-07	Yes	Higher abundant	FUBP1	Yes	Leave in	Sign, opp fold change	Continue	Not sign	Continue	Not sign	Continue
Q96AE4	FUBP1	0.448467	7.92518e-05	0.000219147	Yes	Higher abundant	FUBP1	Yes	Leave in	Sign, opp fold change	Continue	Not sign	Continue	Not sign	Continue
Q96I24	FUBP3	0.841875	1.28753e-14	1.54534e-13	Yes	Higher abundant	FUBP3	Yes	Leave in	Not sign	Continue	Not measured ≥2	Continue	Not measured ≥2	Continue
Q9BWH2	FUNDC2	0.0574813	0.321333	0.440381	No	n.s.	FUNDC2	Yes	Leave in	-	-	-	-	-	-
P35637	FUS	0.452974	7.91288e-07	3.05115e-06	Yes	Higher abundant	FUS	Yes	Leave in	Not sign	Continue	Not sign	Continue	Not sign	Continue
Q16595	FXN	-1.05276e-13	0.999999	1	No	n.s.	FXN	Yes	Leave in	-	-	-	-	-	-
P51114;P51116	FXR1;FXR2	0.2106	0.0149475	0.0273436	No	n.s.	FXR1	Yes	Leave in	-	-	-	-	-	-
P51114;P51116;Q06787	FXR1;FXR2;FMR1	0.0606809	0.321597	0.440623	No	n.s.	FXR1	Yes	Leave in	-	-	-	-	-	-
P51114	FXR1	0.281761	4.4499e-09	2.49403e-08	Yes	Higher abundant	FXR1	Yes	Leave in	Not sign	Continue	Not measured ≥2	Continue	Not sign	Continue
P51116	FXR2	1.74563e-18	1	1	No	n.s.	FXR2	Yes	Leave in	-	-	-	-	-	-
O00168	FXYD1	0.257957	0.027253	0.0468734	No	n.s.	FXYD1	Yes	Leave in	-	-	-	-	-	-
Q9H0Q3	FXYD6	-0.134833	0.144429	0.21292	No	n.s.	FXYD6	Yes	Leave in	-	-	-	-	-	-
P06241;P07947;P07948;P20794;P22607	FYN;YES1;LYN;MAK;FGFR3	0.221008	0.00530543	0.010596	No	n.s.	FYN	Yes	Leave in	-	-	-	-	-	-
P06241;P07947;P07948;P12931	FYN;YES1;LYN;SRC	0.23912	0.021842	0.038398	No	n.s.	FYN	Yes	Leave in	-	-	-	-	-	-
P06241	FYN	-0.100576	0.0589308	0.0949916	No	n.s.	FYN	Yes	Leave in	-	-	-	-	-	-
P06241;P07947;P12931	FYN;YES1;SRC	0.132469	0.0662946	0.105771	No	n.s.	FYN	Yes	Leave in	-	-	-	-	-	-
P06241;P07947	FYN;YES1	0.0371222	0.420006	0.561166	No	n.s.	FYN	Yes	Leave in	-	-	-	-	-	-
Q13283;Q9UN86	G3BP1;G3BP2	-0.0236114	0.68841	0.884594	No	n.s.	G3BP1	Yes	Leave in	-	-	-	-	-	-
Q13283	G3BP1	0.378162	7.21224e-05	0.000201323	Yes	Higher abundant	G3BP1	Yes	Leave in	Sign, same fold change	Subtract	-	-	-	-
Q9UN86	G3BP2	-0.508492	1.58237e-06	5.84052e-06	Yes	Lower abundant	G3BP2	Yes	Leave in	Sign, same fold change	Subtract	-	-	-	-
P11413	G6PD	0.442578	0.000100101	0.00027199	Yes	Higher abundant	G6PD	Yes	Leave in	Sign, same fold change	Subtract	-	-	-	-
P60520	GABARAPL2	0.683011	7.29628e-06	2.42161e-05	Yes	Higher abundant	GABARAPL2	Yes	Leave in	Not sign	Continue	Not sign	Continue	Not sign	Continue
Q9UBS5	GABBR1	-0.50311	2.69214e-10	1.77525e-09	Yes	Lower abundant	GABBR1	Yes	Leave in	Sign, same fold change	Subtract	-	-	-	-
O75899	GABBR2	-0.512553	9.05699e-18	1.60746e-16	Yes	Lower abundant	GABBR2	Yes	Leave in	Sign, same fold change	Subtract	-	-	-	-
P14867	GABRA1	-0.219711	0.00702493	0.0136968	No	n.s.	GABRA1	Yes	Leave in	-	-	-	-	-	-
P14867;P31644	GABRA1;GABRA5	0	1	1	No	n.s.	GABRA1	Yes	Leave in	-	-	-	-	-	-
P14867;P31644;P34903;P47869	GABRA1;GABRA5;GABRA3;GABRA2	-0.587548	6.29912e-05	0.000177517	Yes	Lower abundant	GABRA1	Yes	Leave in	Sign, same fold change	Subtract	-	-	-	-
P14867;P34903;P47869	GABRA1;GABRA3;GABRA2	-0.316245	0.00252702	0.00531864	Yes	Lower abundant	GABRA1	Yes	Leave in	Sign, same fold change	Subtract	-	-	-	-
P47869	GABRA2	-0.464658	6.40898e-06	2.15282e-05	Yes	Lower abundant	GABRA2	Yes	Leave in	Not sign	Continue	Not measured ≥2	Continue	Not measured ≥2	Continue
P34903	GABRA3	-0.284315	0.000340091	0.000824439	Yes	Lower abundant	GABRA3	Yes	Leave in	Sign, opp fold change	Continue	Not measured ≥2	Continue	Not measured ≥2	Continue
P48169	GABRA4	-0.166368	0.0300031	0.0513036	No	n.s.	GABRA4	Yes	Leave in	-	-	-	-	-	-
P31644	GABRA5	1.74022e-15	1	1	No	n.s.	GABRA5	Yes	Leave in	-	-	-	-	-	-
P18505	GABRB1	-0.183234	0.037227	0.0625004	No	n.s.	GABRB1	Yes	Leave in	-	-	-	-	-	-
P18505;P47870	GABRB1;GABRB2	0	1	1	No	n.s.	GABRB1	Yes	Leave in	-	-	-	-	-	-
P18505;P28472;P47870	GABRB1;GABRB3;GABRB2	-0.286019	0.00151147	0.00331069	Yes	Lower abundant	GABRB1	Yes	Leave in	Sign, same fold change	Subtract	-	-	-	-
P47870	GABRB2	-2.10091e-15	1	1	No	n.s.	GABRB2	Yes	Leave in	-	-	-	-	-	-
P28472	GABRB3	-0.152969	0.0419597	0.0695622	No	n.s.	GABRB3	Yes	Leave in	-	-	-	-	-	-
P18507;Q8N1C3	GABRG2;GABRG1	-0.206598	0.0205966	0.0365554	No	n.s.	GABRG2	Yes	Leave in	-	-	-	-	-	-
P18507	GABRG2	-0.447726	3.98527e-05	0.000116102	Yes	Lower abundant	GABRG2	Yes	Leave in	Sign, same fold change	Subtract	-	-	-	-
Q99259	GAD1	0.414046	9.42948e-10	5.74842e-09	Yes	Higher abundant	GAD1	Yes	Leave in	Sign, same fold change	Subtract	-	-	-	-
Q05329	GAD2	0.02337	0.510655	0.671173	No	n.s.	GAD2	Yes	Leave in	-	-	-	-	-	-
Q05329;Q99259	GAD2;GAD1	1.35148e-17	1	1	No	n.s.	GAD2	Yes	Leave in	-	-	-	-	-	-
O14976	GAK	-0.103407	0.02125	0.0374891	No	n.s.	GAK	Yes	Leave in	-	-	-	-	-	-
P54803	GALC	0.230493	0.0417448	0.0692747	No	n.s.	GALC	Yes	Leave in	-	-	-	-	-	-
Q14376	GALE	0.611292	7.05766e-05	0.000197338	Yes	Higher abundant	GALE	Yes	Leave in	Not sign	Continue	Not measured ≥2	Continue	Not measured ≥2	Continue
P51570	GALK1	0.78371	4.78976e-27	2.9966e-25	Yes	Higher abundant	GALK1	Yes	Leave in	Sign, same fold change	Subtract	-	-	-	-
Q14353	GAMT	0.669296	6.48295e-06	2.1762e-05	Yes	Higher abundant	GAMT	Yes	Leave in	Not sign	Continue	Not measured ≥2	Continue	Not measured ≥2	Continue
Q9H2C0	GAN	0.890737	7.42232e-21	2.06382e-19	Yes	Higher abundant	GAN	Yes	Leave in	Sign, opp fold change	Continue	Not measured ≥2	Continue	Not measured ≥2	Continue
Q14697	GANAB	0.795614	4.85685e-07	1.94319e-06	Yes	Higher abundant	GANAB	Yes	Leave in	Sign, opp fold change	Continue	Sign, same fold change	Subtract	-	-
P17677	GAP43	-0.837688	2.4997e-22	8.62828e-21	Yes	Lower abundant	GAP43	Yes	Leave in	Sign, same fold change	Subtract	-	-	-	-
P04406	GAPDH	0.286928	0.128099	0.190814	No	n.s.	GAPDH	Yes	Leave in	-	-	-	-	-	-
Q14C86	GAPVD1	0	1	1	No	n.s.	GAPVD1	Yes	Leave in	-	-	-	-	-	-
Q75VX8	GAREM2	0	1	1	No	n.s.	GAREM2	No	Exclude	-	-	-	-	-	-
P41250	GARS1	5.36995e-15	1	1	No	n.s.	GARS1	Yes	Leave in	-	-	-	-	-	-
P22102	GART	0.664157	4.24046e-12	3.65292e-11	Yes	Higher abundant	GART	Yes	Leave in	Sign, same fold change	Subtract	-	-	-	-
Q99501	GAS2L1	0.122057	0.0690682	0.109742	No	n.s.	GAS2L1	Yes	Leave in	-	-	-	-	-	-
O60861	GAS7	-0.197858	0.000154491	0.000404196	Yes	Lower abundant	GAS7	Yes	Leave in	Sign, same fold change	Subtract	-	-	-	-
O75879	GATB	0	1	1	No	n.s.	GATB	Yes	Leave in	-	-	-	-	-	-
O43716	GATC	0.304317	0.023035	0.0402971	No	n.s.	GATC	Yes	Leave in	-	-	-	-	-	-
Q8NB37	GATD1	0.554895	0.010423	0.0196339	No	n.s.	GATD1	Yes	Leave in	-	-	-	-	-	-
A0A0B4J2D5;P0DPI2	GATD3B;GATD3A	1.07026	0.000795131	0.00181057	Yes	Higher abundant	GATD3B	No	Exclude	-	-	-	-	-	-
P50440	GATM	1.42914	9.93992e-10	6.02292e-09	Yes	Higher abundant	GATM	Yes	Leave in	Sign, same fold change	Subtract	-	-	-	-
Q9HCG7	GBA2	-2.01886e-15	1	1	No	n.s.	GBA2	Yes	Leave in	-	-	-	-	-	-
Q04446	GBE1	0.397475	4.69263e-13	4.59621e-12	Yes	Higher abundant	GBE1	Yes	Leave in	Sign, same fold change	Subtract	-	-	-	-
P28676	GCA	0.581308	7.20898e-06	2.39741e-05	Yes	Higher abundant	GCA	Yes	Leave in	Sign, same fold change	Subtract	-	-	-	-
Q92947	GCDH	0.698608	1.07988e-05	3.50051e-05	Yes	Higher abundant	GCDH	Yes	Leave in	Sign, same fold change	Subtract	-	-	-	-
P48506	GCLC	0.490508	1.01919e-10	7.11444e-10	Yes	Higher abundant	GCLC	Yes	Leave in	Sign, same fold change	Subtract	-	-	-	-
P48507	GCLM	0.407396	2.80994e-10	1.84322e-09	Yes	Higher abundant	GCLM	Yes	Leave in	Sign, same fold change	Subtract	-	-	-	-
Q92616	GCN1	0.240883	4.18076e-06	1.44209e-05	Yes	Higher abundant	GCN1	Yes	Leave in	Not sign	Continue	Not measured ≥2	Continue	Not measured ≥2	Continue
Q9Y2T3	GDA	2.99745e-16	1	1	No	n.s.	GDA	Yes	Leave in	-	-	-	-	-	-
Q8TB36	GDAP1	-0.492179	7.42322e-11	5.32281e-10	Yes	Lower abundant	GDAP1	Yes	Leave in	Sign, same fold change	Subtract	-	-	-	-
Q96MZ0	GDAP1L1	-0.477099	1.63609e-08	8.30488e-08	Yes	Lower abundant	GDAP1L1	Yes	Leave in	Sign, same fold change	Subtract	-	-	-	-
Q9NXN4	GDAP2	0.41181	0.000129972	0.000344551	Yes	Higher abundant	GDAP2	Yes	Leave in	Not measured ≥2	Continue	Not measured ≥2	Continue	Not measured ≥2	Continue
Q9NZC3	GDE1	-0.307543	0.00265879	0.00557254	Yes	Lower abundant	GDE1	Yes	Leave in	Not sign	Continue	Not measured ≥2	Continue	Not measured ≥2	Continue
P31150	GDI1	-7.86195e-17	1	1	No	n.s.	GDI1	Yes	Leave in	-	-	-	-	-	-
P31150;P50395	GDI1;GDI2	-5.72318e-17	1	1	No	n.s.	GDI1	Yes	Leave in	-	-	-	-	-	-
P50395	GDI2	0.466356	0.00202252	0.00433521	Yes	Higher abundant	GDI2	Yes	Leave in	Not sign	Continue	Not sign	Continue	Not sign	Continue
Q8N9F7	GDPD1	-0.195268	0.0020824	0.00444642	Yes	Lower abundant	GDPD1	Yes	Leave in	Sign, same fold change	Subtract	-	-	-	-
Q8WTR4	GDPD5	0.158662	0.0960176	0.147504	No	n.s.	GDPD5	Yes	Leave in	-	-	-	-	-	-
Q7L5D6	GET4	-2.40892e-16	1	1	No	n.s.	GET4	Yes	Leave in	-	-	-	-	-	-
P14136	GFAP	2.91938	8.16436e-24	3.32216e-22	Yes	Higher abundant	GFAP	Yes	Leave in	Sign, same fold change	Subtract	-	-	-	-
Q96RP9	GFM1	0.291707	0.000120792	0.00032209	Yes	Higher abundant	GFM1	Yes	Leave in	Sign, opp fold change	Continue	Not sign	Continue	Not sign	Continue
Q969S9	GFM2	0	1	1	No	n.s.	GFM2	Yes	Leave in	-	-	-	-	-	-
Q9NXC2	GFOD1	2.46299e-15	1	1	No	n.s.	GFOD1	Yes	Leave in	-	-	-	-	-	-
Q06210	GFPT1	0.244806	0.000259778	0.000647182	Yes	Higher abundant	GFPT1	Yes	Leave in	Not sign	Continue	Not measured ≥2	Continue	Not measured ≥2	Continue
O94808;Q06210	GFPT2;GFPT1	0.168081	0.0796466	0.124611	No	n.s.	GFPT2	Yes	Leave in	-	-	-	-	-	-
O00451	GFRA2	-1.09445	2.31169e-10	1.55094e-09	Yes	Lower abundant	GFRA2	Yes	Leave in	Sign, same fold change	Subtract	-	-	-	-
Q9UJY5	GGA1	-0.0784394	0.215362	0.306218	No	n.s.	GGA1	Yes	Leave in	-	-	-	-	-	-
Q9NZ52;Q9UJY4;Q9UJY5	GGA3;GGA2;GGA1	0	1	1	No	n.s.	GGA3	Yes	Leave in	-	-	-	-	-	-
Q9NZ52	GGA3	-0.273921	4.59403e-05	0.000132908	Yes	Lower abundant	GGA3	Yes	Leave in	Sign, same fold change	Subtract	-	-	-	-
Q92820	GGH	0.733086	1.83463e-07	7.88184e-07	Yes	Higher abundant	GGH	Yes	Leave in	Not sign	Continue	Not measured ≥2	Continue	Not measured ≥2	Continue
O95749	GGPS1	0.415899	0.00622189	0.0122988	No	n.s.	GGPS1	Yes	Leave in	-	-	-	-	-	-
P19440	GGT1	1.05236	1.44949e-15	1.96073e-14	Yes	Higher abundant	GGT1	Yes	Leave in	Not measured ≥2	Continue	Not measured ≥2	Continue	Not measured ≥2	Continue
Q9UJ14	GGT7	-0.396395	1.76017e-07	7.58797e-07	Yes	Lower abundant	GGT7	Yes	Leave in	Sign, same fold change	Subtract	-	-	-	-
Q8N2G8	GHDC	0.289658	2.54979e-05	7.72499e-05	Yes	Higher abundant	GHDC	Yes	Leave in	Sign, same fold change	Subtract	-	-	-	-
Q9H3K2	GHITM	0.10913	0.213502	0.303659	No	n.s.	GHITM	Yes	Leave in	-	-	-	-	-	-
Q6Y7W6	GIGYF2	1.95048e-13	0.999999	1	No	n.s.	GIGYF2	Yes	Leave in	-	-	-	-	-	-
Q8WWP7	GIMAP1	1.45025e-17	1	1	No	n.s.	GIMAP1	Yes	Leave in	-	-	-	-	-	-
Q9NUV9	GIMAP4	0.712791	5.81388e-08	2.6943e-07	Yes	Higher abundant	GIMAP4	Yes	Leave in	Not sign	Continue	Not measured ≥2	Continue	Not measured ≥2	Continue
O14908	GIPC1	0.133713	0.0098066	0.0186058	No	n.s.	GIPC1	Yes	Leave in	-	-	-	-	-	-
Q9Y2X7	GIT1	-0.356439	1.28774e-10	8.92677e-10	Yes	Lower abundant	GIT1	Yes	Leave in	Sign, same fold change	Subtract	-	-	-	-
Q14161;Q9Y2X7	GIT2;GIT1	-0.189723	0.0183028	0.0328768	No	n.s.	GIT2	Yes	Leave in	-	-	-	-	-	-
Q14161	GIT2	7.55986e-13	0.999997	1	No	n.s.	GIT2	Yes	Leave in	-	-	-	-	-	-
P17302	GJA1	1.46257	2.1505e-28	1.76447e-26	Yes	Higher abundant	GJA1	Yes	Leave in	Sign, same fold change	Subtract	-	-	-	-
O95452	GJB6	0	1	1	No	n.s.	GJB6	Yes	Leave in	-	-	-	-	-	-
P32189	GK	-5.68471e-15	1	1	No	n.s.	GK	Yes	Leave in	-	-	-	-	-	-
Q92896	GLG1	0.193157	0.0158864	0.0288785	No	n.s.	GLG1	Yes	Leave in	-	-	-	-	-	-
Q9H4G4	GLIPR2	0.298104	0.170885	0.247764	No	n.s.	GLIPR2	Yes	Leave in	-	-	-	-	-	-
Q92990	GLMN	-0.0482018	0.365236	0.49459	No	n.s.	GLMN	Yes	Leave in	-	-	-	-	-	-
Q04760	GLO1	1.73919	9.62945e-06	3.13976e-05	Yes	Higher abundant	GLO1	Yes	Leave in	Sign, same fold change	Subtract	-	-	-	-
Q9HC38	GLOD4	0.420816	0.0923299	0.142548	No	n.s.	GLOD4	Yes	Leave in	-	-	-	-	-	-
O76003	GLRX3	0.153278	0.00453862	0.00917069	Yes	Higher abundant	GLRX3	Yes	Leave in	Sign, same fold change	Subtract	-	-	-	-
Q86SX6	GLRX5	-0.0561089	0.486166	0.641007	No	n.s.	GLRX5	Yes	Leave in	-	-	-	-	-	-
O94925	GLS	-0.589699	3.06635e-14	3.48797e-13	Yes	Lower abundant	GLS	Yes	Leave in	Sign, same fold change	Subtract	-	-	-	-
Q9UI32	GLS2	-0.417566	8.51458e-05	0.000234151	Yes	Lower abundant	GLS2	Yes	Leave in	Not sign	Continue	Not measured ≥2	Continue	Not measured ≥2	Continue
Q9NZD2	GLTP	0.148517	0.257218	0.3589	No	n.s.	GLTP	Yes	Leave in	-	-	-	-	-	-
P00367;P49448	GLUD1;GLUD2	0.73518	9.53284e-11	6.70111e-10	Yes	Higher abundant	GLUD1	Yes	Leave in	Sign, same fold change	Subtract	-	-	-	-
P00367	GLUD1	0.652564	1.1031e-07	4.87291e-07	Yes	Higher abundant	GLUD1	Yes	Leave in	Sign, same fold change	Subtract	-	-	-	-
P15104	GLUL	-0.533863	0.00360931	0.00739443	Yes	Lower abundant	GLUL	Yes	Leave in	Sign, same fold change	Subtract	-	-	-	-
Q49A26	GLYR1	0.665278	4.66515e-07	1.87392e-06	Yes	Higher abundant	GLYR1	Yes	Leave in	Not sign	Continue	Not measured ≥2	Continue	Not measured ≥2	Continue
P60983	GMFB	-0.19329	0.00640605	0.0126324	No	n.s.	GMFB	Yes	Leave in	-	-	-	-	-	-
O60234;P60983	GMFG;GMFB	0	1	1	No	n.s.	GMFG	Yes	Leave in	-	-	-	-	-	-
Q96IJ6	GMPPA	0.619841	1.08732e-05	3.52009e-05	Yes	Higher abundant	GMPPA	Yes	Leave in	Sign, same fold change	Subtract	-	-	-	-
Q9Y5P6	GMPPB	0.899038	1.83182e-07	7.87653e-07	Yes	Higher abundant	GMPPB	Yes	Leave in	Sign, same fold change	Subtract	-	-	-	-
P36959;Q9P2T1	GMPR;GMPR2	1.48791	1.01185e-14	1.22622e-13	Yes	Higher abundant	GMPR	Yes	Leave in	Sign, same fold change	Subtract	-	-	-	-
Q9P2T1	GMPR2	0.353931	0.000282877	0.000697782	Yes	Higher abundant	GMPR2	Yes	Leave in	Sign, same fold change	Subtract	-	-	-	-
P49915	GMPS	0.512383	2.15746e-06	7.81337e-06	Yes	Higher abundant	GMPS	Yes	Leave in	Sign, opp fold change	Continue	Not measured ≥2	Continue	Not sign	Continue
P29992;P50148	GNA11;GNAQ	0.0478767	0.381752	0.515283	No	n.s.	GNA11	Yes	Leave in	-	-	-	-	-	-
P29992	GNA11	0.190356	0.00254742	0.00535482	Yes	Higher abundant	GNA11	Yes	Leave in	Sign, same fold change	Subtract	-	-	-	-
Q03113	GNA12	1.12502	1.05513e-13	1.11884e-12	Yes	Higher abundant	GNA12	Yes	Leave in	Not measured ≥2	Continue	Not measured ≥2	Continue	Not measured ≥2	Continue
Q14344	GNA13	1.32627	1.1786e-45	1.17978e-42	Yes	Higher abundant	GNA13	Yes	Leave in	Sign, same fold change	Subtract	-	-	-	-
O95837;P19086;P29992;P50148;Q03113;Q14344	GNA14;GNAZ;GNA11;GNAQ;GNA12;GNA13	-2.64574e-17	1	1	No	n.s.	GNA14	Yes	Leave in	-	-	-	-	-	-
O95837;P29992	GNA14;GNA11	0	1	1	No	n.s.	GNA14	Yes	Leave in	-	-	-	-	-	-
O95837;P29992;P50148	GNA14;GNA11;GNAQ	4.26639e-18	1	1	No	n.s.	GNA14	Yes	Leave in	-	-	-	-	-	-
P63096	GNAI1	-0.649741	1.45804e-29	1.37689e-27	Yes	Lower abundant	GNAI1	Yes	Leave in	Sign, same fold change	Subtract	-	-	-	-
P04899;P08754;P63096	GNAI2;GNAI3;GNAI1	-0.213003	0.00513335	0.0102811	No	n.s.	GNAI2	Yes	Leave in	-	-	-	-	-	-
P04899;P63096	GNAI2;GNAI1	-0.320936	0.0230719	0.0403474	No	n.s.	GNAI2	Yes	Leave in	-	-	-	-	-	-
P04899;P08754;P09471;P38405;P63096;Q5JWF2	GNAI2;GNAI3;GNAO1;GNAL;GNAI1;GNAS	0.819615	7.35251e-10	4.58273e-09	Yes	Higher abundant	GNAI2	Yes	Leave in	Sign, same fold change	Subtract	-	-	-	-
P04899	GNAI2	0.255696	2.60285e-09	1.50257e-08	Yes	Higher abundant	GNAI2	Yes	Leave in	Sign, same fold change	Subtract	-	-	-	-
P04899;P08754;P09471;P63096	GNAI2;GNAI3;GNAO1;GNAI1	-0.33433	0.000164252	0.000425508	Yes	Lower abundant	GNAI2	Yes	Leave in	Sign, same fold change	Subtract	-	-	-	-
P08754	GNAI3	0.78501	2.36585e-21	7.04826e-20	Yes	Higher abundant	GNAI3	Yes	Leave in	Sign, opp fold change	Continue	Not measured ≥2	Continue	Not measured ≥2	Continue
P38405;Q5JWF2	GNAL;GNAS	0.208737	0.0552429	0.0894792	No	n.s.	GNAL	Yes	Leave in	-	-	-	-	-	-
P38405	GNAL	-1.06244	3.94778e-11	2.93155e-10	Yes	Lower abundant	GNAL	Yes	Leave in	Sign, same fold change	Subtract	-	-	-	-
P09471	GNAO1	-0.207441	4.69417e-08	2.19521e-07	Yes	Lower abundant	GNAO1	Yes	Leave in	Sign, same fold change	Subtract	-	-	-	-
P50148	GNAQ	0	1	1	No	n.s.	GNAQ	Yes	Leave in	-	-	-	-	-	-
Q5JWF2	GNAS	0.343206	9.67898e-17	1.50792e-15	Yes	Higher abundant	GNAS	Yes	Leave in	Sign, same fold change	Subtract	-	-	-	-
P19086	GNAZ	-0.0334215	0.369174	0.499185	No	n.s.	GNAZ	Yes	Leave in	-	-	-	-	-	-
P62873	GNB1	-0.25776	0.0153691	0.0280227	No	n.s.	GNB1	Yes	Leave in	-	-	-	-	-	-
P62873;Q9HAV0	GNB1;GNB4	1.47704e-15	1	1	No	n.s.	GNB1	Yes	Leave in	-	-	-	-	-	-
Q9HAV0	GNB4	0.287069	0.00458835	0.0092637	Yes	Higher abundant	GNB4	Yes	Leave in	Sign, same fold change	Subtract	-	-	-	-
O14775	GNB5	-0.0561418	0.399843	0.537238	No	n.s.	GNB5	Yes	Leave in	-	-	-	-	-	-
Q9UBI6	GNG12	1.85089	1.4759e-16	2.2521e-15	Yes	Higher abundant	GNG12	Yes	Leave in	Sign, same fold change	Subtract	-	-	-	-
P59768	GNG2	-0.392888	0.00578407	0.0114969	No	n.s.	GNG2	Yes	Leave in	-	-	-	-	-	-
P63215	GNG3	-0.320587	0.00172596	0.00374769	Yes	Lower abundant	GNG3	Yes	Leave in	Sign, same fold change	Subtract	-	-	-	-
O60262	GNG7	0	1	1	No	n.s.	GNG7	Yes	Leave in	-	-	-	-	-	-
P36915	GNL1	-0.124511	0.0123546	0.0229443	No	n.s.	GNL1	Yes	Leave in	-	-	-	-	-	-
P46926	GNPDA1	0.511079	0.0149099	0.0272848	No	n.s.	GNPDA1	Yes	Leave in	-	-	-	-	-	-
P46926;Q8TDQ7	GNPDA1;GNPDA2	5.07736e-17	1	1	No	n.s.	GNPDA1	Yes	Leave in	-	-	-	-	-	-
Q08379	GOLGA2	-0.0522897	0.309231	0.425192	No	n.s.	GOLGA2	Yes	Leave in	-	-	-	-	-	-
Q08378	GOLGA3	-0.271541	1.79294e-08	9.01878e-08	Yes	Lower abundant	GOLGA3	Yes	Leave in	Not sign	Continue	Not measured ≥2	Continue	Not measured ≥2	Continue
Q7Z5G4	GOLGA7	-0.0896957	0.285339	0.394727	No	n.s.	GOLGA7	Yes	Leave in	-	-	-	-	-	-
Q2TAP0	GOLGA7B	-2.10611e-15	1	1	No	n.s.	GOLGA7B	Yes	Leave in	-	-	-	-	-	-
Q8NBJ4	GOLM1	0	1	1	No	n.s.	GOLM1	Yes	Leave in	-	-	-	-	-	-
Q9H4A6	GOLPH3	0	1	1	No	n.s.	GOLPH3	Yes	Leave in	-	-	-	-	-	-
Q9Y3E0	GOLT1B	0	1	1	No	n.s.	GOLT1B	Yes	Leave in	-	-	-	-	-	-
Q9HD26	GOPC	-0.603528	3.00418e-11	2.26445e-10	Yes	Lower abundant	GOPC	Yes	Leave in	Sign, same fold change	Subtract	-	-	-	-
P17174	GOT1	-0.0538058	0.430808	0.573761	No	n.s.	GOT1	Yes	Leave in	-	-	-	-	-	-
P00505	GOT2	-0.379514	6.71587e-13	6.47648e-12	Yes	Lower abundant	GOT2	Yes	Leave in	Sign, same fold change	Subtract	-	-	-	-
O43292	GPAA1	0	1	1	No	n.s.	GPAA1	Yes	Leave in	-	-	-	-	-	-
P35052	GPC1	-0.547088	1.13802e-13	1.19912e-12	Yes	Lower abundant	GPC1	Yes	Leave in	Sign, same fold change	Subtract	-	-	-	-
O75487	GPC4	0.116301	0.171572	0.248616	No	n.s.	GPC4	Yes	Leave in	-	-	-	-	-	-
P78333	GPC5	0.194916	0.12981	0.193063	No	n.s.	GPC5	Yes	Leave in	-	-	-	-	-	-
P21695	GPD1	-0.0085043	0.822203	1	No	n.s.	GPD1	Yes	Leave in	-	-	-	-	-	-
Q8N335	GPD1L	-0.0160159	0.652501	0.842344	No	n.s.	GPD1L	Yes	Leave in	-	-	-	-	-	-
P43304	GPD2	-0.0558877	0.147745	0.217618	No	n.s.	GPD2	Yes	Leave in	-	-	-	-	-	-
Q9NQX3	GPHN	-0.417281	1.35349e-05	4.30108e-05	Yes	Lower abundant	GPHN	Yes	Leave in	Sign, same fold change	Subtract	-	-	-	-
P06744	GPI	-0.198375	0.00299238	0.00622739	Yes	Lower abundant	GPI	Yes	Leave in	Sign, same fold change	Subtract	-	-	-	-
P51674	GPM6A	-0.216197	0.00168033	0.00365654	Yes	Lower abundant	GPM6A	Yes	Leave in	Sign, same fold change	Subtract	-	-	-	-
Q13491	GPM6B	0	1	1	No	n.s.	GPM6B	Yes	Leave in	-	-	-	-	-	-
Q14956	GPNMB	0.635072	0.000728816	0.00167173	Yes	Higher abundant	GPNMB	Yes	Leave in	Sign, same fold change	Subtract	-	-	-	-
Q5T848	GPR158	-0.329857	2.64803e-08	1.28924e-07	Yes	Lower abundant	GPR158	Yes	Leave in	Sign, same fold change	Subtract	-	-	-	-
O15354	GPR37	-0.0462043	0.550951	0.719788	No	n.s.	GPR37	Yes	Leave in	-	-	-	-	-	-
O60883	GPR37L1	0.401071	0.00106806	0.00239499	Yes	Higher abundant	GPR37L1	Yes	Leave in	Sign, same fold change	Subtract	-	-	-	-
Q9NZH0	GPRC5B	0.98503	4.09105e-12	3.53029e-11	Yes	Higher abundant	GPRC5B	Yes	Leave in	Sign, same fold change	Subtract	-	-	-	-
Q7Z2K8	GPRIN1	-0.648941	4.14706e-08	1.95075e-07	Yes	Lower abundant	GPRIN1	Yes	Leave in	Not sign	Continue	Not measured ≥2	Continue	Sign, same fold change	Subtract
Q13098	GPS1	-0.172882	8.48154e-08	3.80377e-07	Yes	Lower abundant	GPS1	Yes	Leave in	Sign, same fold change	Subtract	-	-	-	-
Q86YR5	GPSM1	-0.302927	6.26481e-05	0.00017665	Yes	Lower abundant	GPSM1	Yes	Leave in	Not sign	Continue	Not measured ≥2	Continue	Not measured ≥2	Continue
P07203	GPX1	0.0124739	0.668554	0.861513	No	n.s.	GPX1	Yes	Leave in	-	-	-	-	-	-
P36969	GPX4	-1.00165e-11	0.999988	1	No	n.s.	GPX4	Yes	Leave in	-	-	-	-	-	-
Q96CP6	GRAMD1A	0.0187411	0.690423	0.886725	No	n.s.	GRAMD1A	Yes	Leave in	-	-	-	-	-	-
Q6IC98	GRAMD4	0.269518	0.000353529	0.000853139	Yes	Higher abundant	GRAMD4	Yes	Leave in	Not measured ≥2	Continue	Not measured ≥2	Continue	Not measured ≥2	Continue
Q13322	GRB10	-0.240313	0.0446353	0.0736564	No	n.s.	GRB10	Yes	Leave in	-	-	-	-	-	-
P62993	GRB2	0.838168	1.12516e-05	3.62721e-05	Yes	Higher abundant	GRB2	Yes	Leave in	Sign, same fold change	Subtract	-	-	-	-
Q9UBQ7	GRHPR	1.1759	1.51454e-05	4.77347e-05	Yes	Higher abundant	GRHPR	Yes	Leave in	Sign, same fold change	Subtract	-	-	-	-
P42261;P42262;P42263	GRIA1;GRIA2;GRIA3	-0.40915	0.00694011	0.0135473	No	n.s.	GRIA1	Yes	Leave in	-	-	-	-	-	-
P42261;P42262	GRIA1;GRIA2	-0.750669	6.74791e-17	1.06878e-15	Yes	Lower abundant	GRIA1	Yes	Leave in	Sign, same fold change	Subtract	-	-	-	-
P42261	GRIA1	-0.510578	1.33595e-10	9.22268e-10	Yes	Lower abundant	GRIA1	Yes	Leave in	Sign, same fold change	Subtract	-	-	-	-
P42261;P42263;P48058	GRIA1;GRIA3;GRIA4	-0.718218	1.1142e-09	6.72688e-09	Yes	Lower abundant	GRIA1	Yes	Leave in	Sign, same fold change	Subtract	-	-	-	-
P42262	GRIA2	-0.829828	1.49058e-25	7.46035e-24	Yes	Lower abundant	GRIA2	Yes	Leave in	Sign, same fold change	Subtract	-	-	-	-
P42262;P42263;P48058	GRIA2;GRIA3;GRIA4	-0.856549	2.48822e-07	1.04916e-06	Yes	Lower abundant	GRIA2	Yes	Leave in	Sign, same fold change	Subtract	-	-	-	-
P42262;P42263	GRIA2;GRIA3	-0.519404	3.77233e-05	0.000110542	Yes	Lower abundant	GRIA2	Yes	Leave in	Sign, same fold change	Subtract	-	-	-	-
P42262;P48058	GRIA2;GRIA4	-0.473291	0.000428959	0.00102235	Yes	Lower abundant	GRIA2	Yes	Leave in	Sign, same fold change	Subtract	-	-	-	-
P42263	GRIA3	-0.873648	8.2083e-19	1.67684e-17	Yes	Lower abundant	GRIA3	Yes	Leave in	Sign, same fold change	Subtract	-	-	-	-
P48058	GRIA4	-0.626695	6.89207e-07	2.6907e-06	Yes	Lower abundant	GRIA4	Yes	Leave in	Sign, same fold change	Subtract	-	-	-	-
Q9ULK0	GRID1	2.61724e-14	1	1	No	n.s.	GRID1	Yes	Leave in	-	-	-	-	-	-
Q13002	GRIK2	0.0173809	0.617329	0.800241	No	n.s.	GRIK2	Yes	Leave in	-	-	-	-	-	-
Q05586	GRIN1	-0.291326	1.63609e-05	5.12429e-05	Yes	Lower abundant	GRIN1	Yes	Leave in	Sign, same fold change	Subtract	-	-	-	-
Q12879	GRIN2A	-0.161585	0.0247844	0.0429969	No	n.s.	GRIN2A	Yes	Leave in	-	-	-	-	-	-
Q13224	GRIN2B	-0.505568	1.07521e-10	7.49505e-10	Yes	Lower abundant	GRIN2B	Yes	Leave in	Sign, same fold change	Subtract	-	-	-	-
Q9Y3R0	GRIP1	0.226529	0.00948044	0.018076	No	n.s.	GRIP1	Yes	Leave in	-	-	-	-	-	-
Q9C0E4;Q9Y3R0	GRIP2;GRIP1	0.165445	0.0614176	0.0987139	No	n.s.	GRIP2	Yes	Leave in	-	-	-	-	-	-
Q4V328	GRIPAP1	-0.494037	2.55224e-18	4.89424e-17	Yes	Lower abundant	GRIPAP1	Yes	Leave in	Sign, same fold change	Subtract	-	-	-	-
P25098	GRK2	-0.102595	0.00973551	0.0184849	No	n.s.	GRK2	Yes	Leave in	-	-	-	-	-	-
P25098;P35626	GRK2;GRK3	0	1	1	No	n.s.	GRK2	Yes	Leave in	-	-	-	-	-	-
P43250	GRK6	-2.42813e-18	1	1	No	n.s.	GRK6	Yes	Leave in	-	-	-	-	-	-
Q13255	GRM1	-0.00494671	0.807835	1	No	n.s.	GRM1	Yes	Leave in	-	-	-	-	-	-
Q14416	GRM2	-0.329847	1.01293e-05	3.29418e-05	Yes	Lower abundant	GRM2	Yes	Leave in	Sign, same fold change	Subtract	-	-	-	-
Q14416;Q14832	GRM2;GRM3	-0.395607	0.000308609	0.000756039	Yes	Lower abundant	GRM2	Yes	Leave in	Sign, same fold change	Subtract	-	-	-	-
Q14832	GRM3	-0.386216	2.09074e-05	6.43552e-05	Yes	Lower abundant	GRM3	Yes	Leave in	Sign, same fold change	Subtract	-	-	-	-
P41594	GRM5	-0.1196	0.131156	0.194845	No	n.s.	GRM5	Yes	Leave in	-	-	-	-	-	-
P41594;Q13255	GRM5;GRM1	-0.0136494	0.748766	0.957235	No	n.s.	GRM5	Yes	Leave in	-	-	-	-	-	-
Q14831	GRM7	0	1	1	No	n.s.	GRM7	Yes	Leave in	-	-	-	-	-	-
Q9HAV7	GRPEL1	0.0959685	0.170977	0.247825	No	n.s.	GRPEL1	Yes	Leave in	-	-	-	-	-	-
Q12849	GRSF1	0.0757941	0.188593	0.27155	No	n.s.	GRSF1	Yes	Leave in	-	-	-	-	-	-
O60443	GSDME	0.248174	6.48883e-06	2.17672e-05	Yes	Higher abundant	GSDME	Yes	Leave in	Not sign	Continue	Not measured ≥2	Continue	Not measured ≥2	Continue
P49840;P49841	GSK3A;GSK3B	-0.0374718	0.346358	0.470791	No	n.s.	GSK3A	Yes	Leave in	-	-	-	-	-	-
P49840	GSK3A	-3.27578e-16	1	1	No	n.s.	GSK3A	Yes	Leave in	-	-	-	-	-	-
P49841	GSK3B	-9.30042e-15	1	1	No	n.s.	GSK3B	Yes	Leave in	-	-	-	-	-	-
P06396	GSN	1.28944	3.46549e-09	1.97324e-08	Yes	Higher abundant	GSN	Yes	Leave in	Sign, same fold change	Subtract	-	-	-	-
P15170;Q8IYD1	GSPT1;GSPT2	0.144139	0.0459463	0.0756145	No	n.s.	GSPT1	Yes	Leave in	-	-	-	-	-	-
P15170	GSPT1	0.33764	0.00018112	0.000465831	Yes	Higher abundant	GSPT1	Yes	Leave in	Sign, opp fold change	Continue	Not measured ≥2	Continue	Sign, same fold change	Subtract
Q8IYD1	GSPT2	-0.341289	0.00017387	0.000447874	Yes	Lower abundant	GSPT2	Yes	Leave in	Not sign	Continue	Not measured ≥2	Continue	Not measured ≥2	Continue
P00390	GSR	0.67792	0.00076009	0.00173495	Yes	Higher abundant	GSR	Yes	Leave in	Sign, same fold change	Subtract	-	-	-	-
P48637	GSS	0.665368	4.35003e-05	0.000126141	Yes	Higher abundant	GSS	Yes	Leave in	Sign, same fold change	Subtract	-	-	-	-
Q9Y2Q3	GSTK1	0.140473	0.0097164	0.0184556	No	n.s.	GSTK1	Yes	Leave in	-	-	-	-	-	-
P09488;P46439	GSTM1;GSTM5	1.10925	0.0248575	0.0431088	No	n.s.	GSTM1	Yes	Leave in	-	-	-	-	-	-
P09488;P28161;Q03013	GSTM1;GSTM2;GSTM4	1.25879	6.38482e-07	2.51574e-06	Yes	Higher abundant	GSTM1	Yes	Leave in	Not sign	Continue	Not measured ≥2	Continue	Not sign	Continue
P09488;P28161;P46439;Q03013	GSTM1;GSTM2;GSTM5;GSTM4	1.1861	2.4179e-06	8.65019e-06	Yes	Higher abundant	GSTM1	Yes	Leave in	Not sign	Continue	Not measured ≥2	Continue	Not sign	Continue
P28161	GSTM2	1.44433	7.96622e-22	2.58902e-20	Yes	Higher abundant	GSTM2	Yes	Leave in	Sign, same fold change	Subtract	-	-	-	-
P21266;P28161;P46439	GSTM3;GSTM2;GSTM5	1.2845	1.24753e-12	1.14778e-11	Yes	Higher abundant	GSTM3	Yes	Leave in	Sign, same fold change	Subtract	-	-	-	-
P21266	GSTM3	1.20095	3.09102e-10	2.02494e-09	Yes	Higher abundant	GSTM3	Yes	Leave in	Sign, same fold change	Subtract	-	-	-	-
P46439	GSTM5	1.74393	9.8048e-06	3.19278e-05	Yes	Higher abundant	GSTM5	Yes	Leave in	Not sign	Continue	Sign, same fold change	Subtract	-	-
P78417	GSTO1	0.44014	0.00246891	0.00520291	Yes	Higher abundant	GSTO1	Yes	Leave in	Not sign	Continue	Not sign	Continue	Not sign	Continue
P09211	GSTP1	1.26903	2.0235e-09	1.18869e-08	Yes	Higher abundant	GSTP1	Yes	Leave in	Sign, same fold change	Subtract	-	-	-	-
P30711	GSTT1	0.45142	0.00654299	0.0128624	No	n.s.	GSTT1	Yes	Leave in	-	-	-	-	-	-
P0CG29;P0CG30	GSTT2;GSTT2B	0.141439	0.427041	0.569502	No	n.s.	GSTT2	Yes	Leave in	-	-	-	-	-	-
P78347	GTF2I	0.559067	8.81514e-28	6.30282e-26	Yes	Higher abundant	GTF2I	Yes	Leave in	Sign, same fold change	Subtract	-	-	-	-
O00178	GTPBP1	0.158744	0.00379307	0.00774554	Yes	Higher abundant	GTPBP1	Yes	Leave in	Sign, opp fold change	Continue	Not measured ≥2	Continue	Not measured ≥2	Continue
Q02108	GUCY1A1	0.0792992	0.181162	0.261452	No	n.s.	GUCY1A1	Yes	Leave in	-	-	-	-	-	-
P33402	GUCY1A2	-0.149672	0.00726815	0.0141215	No	n.s.	GUCY1A2	Yes	Leave in	-	-	-	-	-	-
Q02153	GUCY1B1	-3.02034e-15	1	1	No	n.s.	GUCY1B1	Yes	Leave in	-	-	-	-	-	-
Q8N442	GUF1	0	1	1	No	n.s.	GUF1	Yes	Leave in	-	-	-	-	-	-
Q16774	GUK1	-0.228823	1.4781e-05	4.66451e-05	Yes	Lower abundant	GUK1	Yes	Leave in	Not sign	Continue	Not sign	Continue	Not sign	Continue
Q7Z2Y8	GVINP1	2.90658	2.06639e-11	1.63195e-10	Yes	Higher abundant	GVINP1	No	Exclude	-	-	-	-	-	-
A0A096LPI5	GVQW2	0.792907	2.34737e-07	9.9228e-07	Yes	Higher abundant	GVQW2	No	Exclude	-	-	-	-	-	-
P46976	GYG1	0.984328	6.65655e-08	3.03425e-07	Yes	Higher abundant	GYG1	Yes	Leave in	Sign, same fold change	Subtract	-	-	-	-
P13807	GYS1	0.615539	5.24124e-12	4.43115e-11	Yes	Higher abundant	GYS1	Yes	Leave in	Not sign	Continue	Not measured ≥2	Continue	Not sign	Continue
P13807;P54840	GYS1;GYS2	0.648365	3.68684e-06	1.27966e-05	Yes	Higher abundant	GYS1	Yes	Leave in	Not sign	Continue	Not measured ≥2	Continue	Not sign	Continue
P54840	GYS2	0.756696	1.67564e-07	7.24228e-07	Yes	Higher abundant	GYS2	No	Exclude	-	-	-	-	-	-
P10412;P16402;P16403;P22492	H1-4;H1-3;H1-2;HIST1H1T	2.21183	1.69249e-19	3.78165e-18	Yes	Higher abundant	H1-4	Yes	Leave in	Sign, same fold change	Subtract	-	-	-	-
P10412;P16402;P16403	H1-4;H1-3;H1-2	2.04417	3.86773e-12	3.36661e-11	Yes	Higher abundant	H1-4	Yes	Leave in	Sign, same fold change	Subtract	-	-	-	-
P04908;P0C0S5;P0C0S8;P16104;P20671;Q16777;Q6FI13;Q71UI9;Q7L7L0;Q93077;Q96KK5;Q96QV6;Q99878;Q9BTM1	H2AC8;H2AZ1;H2AC17;H2AFX;H2AC7;HIST2H2AC;HIST2H2AA3;H2AFV;HIST3H2A;HIST1H2AC;HIST1H2AH;HIST1H2AA;H2AC14;H2AFJ	1.08362	5.95481e-09	3.25725e-08	Yes	Higher abundant	H2AC8	No	Exclude	-	-	-	-	-	-
P04908;P0C0S8;P20671;Q16777;Q6FI13;Q7L7L0;Q93077;Q96KK5;Q99878;Q9BTM1	H2AC8;H2AC17;H2AC7;HIST2H2AC;HIST2H2AA3;HIST3H2A;HIST1H2AC;HIST1H2AH;H2AC14;H2AFJ	0.894308	9.18723e-08	4.09458e-07	Yes	Higher abundant	H2AC8	No	Exclude	-	-	-	-	-	-
O75367	H2AFY	0.908787	3.22633e-15	4.22717e-14	Yes	Higher abundant	H2AFY	Yes	Leave in	Sign, same fold change	Subtract	-	-	-	-
O75367;Q9P0M6	H2AFY;H2AFY2	1.03154	2.47373e-09	1.43133e-08	Yes	Higher abundant	H2AFY	Yes	Leave in	Sign, same fold change	Subtract	-	-	-	-
Q9P0M6	H2AFY2	0.702091	2.56462e-06	9.1359e-06	Yes	Higher abundant	H2AFY2	Yes	Leave in	Sign, same fold change	Subtract	-	-	-	-
O60814;P57053;P58876;P62807;Q5QNW6;Q93079;Q99877;Q99879;Q99880	H2BC12;H2BFS;HIST1H2BD;H2BC6;HIST2H2BF;HIST1H2BH;H2BC15;H2BC14;H2BC13	0.991495	1.17067e-08	6.07173e-08	Yes	Higher abundant	H2BC12	Yes	Leave in	Not sign	Continue	Not measured ≥2	Continue	Not measured ≥2	Continue
O60814;P57053;P58876;P62807;Q5QNW6;Q8N257;Q93079;Q99877;Q99879;Q99880	H2BC12;H2BFS;HIST1H2BD;H2BC6;HIST2H2BF;HIST3H2BB;HIST1H2BH;H2BC15;H2BC14;H2BC13	0.914933	1.54476e-05	4.85952e-05	Yes	Higher abundant	H2BC12	Yes	Leave in	Not sign	Continue	Not measured ≥2	Continue	Not measured ≥2	Continue
P68431;P84243;Q16695;Q71DI3	H3C11;H3-3A;HIST3H3;HIST2H3C	1.32171	2.27574e-11	1.77692e-10	Yes	Higher abundant	H3C11	No	Exclude	-	-	-	-	-	-
P62805	H4C12	1.02213	1.87136e-10	1.2657e-09	Yes	Higher abundant	H4C12	Yes	Leave in	Not measured ≥2	Continue	Sign, same fold change	Subtract	-	-
Q6Y1H2	HACD2	0.234835	0.0847845	0.131908	No	n.s.	HACD2	Yes	Leave in	-	-	-	-	-	-
Q9P035	HACD3	0.378369	5.39969e-19	1.14515e-17	Yes	Higher abundant	HACD3	Yes	Leave in	Sign, same fold change	Subtract	-	-	-	-
Q8IYU2	HACE1	0.0368864	0.414464	0.554947	No	n.s.	HACE1	Yes	Leave in	-	-	-	-	-	-
Q16836	HADH	0.735237	3.29606e-05	9.77877e-05	Yes	Higher abundant	HADH	Yes	Leave in	Sign, same fold change	Subtract	-	-	-	-
P40939	HADHA	0.709417	5.22858e-22	1.7446e-20	Yes	Higher abundant	HADHA	Yes	Leave in	Sign, same fold change	Subtract	-	-	-	-
P55084	HADHB	0.865364	3.42537e-21	9.96744e-20	Yes	Higher abundant	HADHB	Yes	Leave in	Sign, same fold change	Subtract	-	-	-	-
Q16775	HAGH	0.248186	0.00652243	0.0128371	No	n.s.	HAGH	Yes	Leave in	-	-	-	-	-	-
P10915	HAPLN1	0.305757	0.00186497	0.00403379	Yes	Higher abundant	HAPLN1	Yes	Leave in	Not sign	Continue	Not sign	Continue	Not sign	Continue
Q9GZV7	HAPLN2	0.100682	0.535338	0.701405	No	n.s.	HAPLN2	Yes	Leave in	-	-	-	-	-	-
P12081;P49590	HARS;HARS2	0.140877	0.115792	0.174402	No	n.s.	HARS	Yes	Leave in	-	-	-	-	-	-
P12081	HARS	0.116324	0.234278	0.330671	No	n.s.	HARS	Yes	Leave in	-	-	-	-	-	-
P49590	HARS2	0.157551	0.00183842	0.00397981	Yes	Higher abundant	HARS2	Yes	Leave in	Not sign	Continue	Not measured ≥2	Continue	Not measured ≥2	Continue
Q92839	HAS1	0.128893	0.133021	0.197499	No	n.s.	HAS1	No	Exclude	-	-	-	-	-	-
O00165	HAX1	-3.94956e-17	1	1	No	n.s.	HAX1	Yes	Leave in	-	-	-	-	-	-
P69905	HBA2	0.793363	0.000155812	0.000406591	Yes	Higher abundant	HBA2	Yes	Leave in	Sign, same fold change	Subtract	-	-	-	-
P68871	HBB	0.786091	2.81254e-05	8.45783e-05	Yes	Higher abundant	HBB	Yes	Leave in	Sign, same fold change	Subtract	-	-	-	-
P02042;P68871;P69891;P69892	HBD;HBB;HBG1;HBG2	0.788592	3.13801e-06	1.10216e-05	Yes	Higher abundant	HBD	Yes	Leave in	Sign, same fold change	Subtract	-	-	-	-
P02042	HBD	0.893828	3.3543e-05	9.93389e-05	Yes	Higher abundant	HBD	Yes	Leave in	Sign, same fold change	Subtract	-	-	-	-
P02042;P68871	HBD;HBB	0.636771	0.000696573	0.00160366	Yes	Higher abundant	HBD	Yes	Leave in	Sign, same fold change	Subtract	-	-	-	-
Q9Y450	HBS1L	0	1	1	No	n.s.	HBS1L	Yes	Leave in	-	-	-	-	-	-
P51610	HCFC1	0.222459	0.0175301	0.0315832	No	n.s.	HCFC1	Yes	Leave in	-	-	-	-	-	-
O60741;Q9UL51	HCN1;HCN2	-0.139624	0.0900441	0.13944	No	n.s.	HCN1	Yes	Leave in	-	-	-	-	-	-
O60741	HCN1	-0.294514	2.69882e-05	8.13709e-05	Yes	Lower abundant	HCN1	Yes	Leave in	Sign, same fold change	Subtract	-	-	-	-
Q9UL51	HCN2	-0.38867	2.81364e-05	8.45783e-05	Yes	Lower abundant	HCN2	Yes	Leave in	Not sign	Continue	Not measured ≥2	Continue	Not measured ≥2	Continue
Q96DB2	HDAC11	0	1	1	No	n.s.	HDAC11	Yes	Leave in	-	-	-	-	-	-
Q92769	HDAC2	0.952922	6.94485e-13	6.68442e-12	Yes	Higher abundant	HDAC2	Yes	Leave in	Sign, same fold change	Subtract	-	-	-	-
P56524	HDAC4	0.179496	0.0916191	0.141616	No	n.s.	HDAC4	Yes	Leave in	-	-	-	-	-	-
P56524;Q9UQL6	HDAC4;HDAC5	-0.12808	0.139791	0.206692	No	n.s.	HDAC4	Yes	Leave in	-	-	-	-	-	-
Q9UQL6	HDAC5	0	1	1	No	n.s.	HDAC5	Yes	Leave in	-	-	-	-	-	-
Q9UBN7	HDAC6	0.544989	1.08939e-07	4.82512e-07	Yes	Higher abundant	HDAC6	Yes	Leave in	Not sign	Continue	Not measured ≥2	Continue	Not measured ≥2	Continue
Q9H0R4	HDHD2	1.02237	2.23495e-07	9.47155e-07	Yes	Higher abundant	HDHD2	Yes	Leave in	Sign, same fold change	Subtract	-	-	-	-
Q9BSH5	HDHD3	0.353897	0.00680009	0.0133155	No	n.s.	HDHD3	Yes	Leave in	-	-	-	-	-	-
Q9BXW7	HDHD5	0.73685	2.44495e-07	1.03178e-06	Yes	Higher abundant	HDHD5	Yes	Leave in	Not measured ≥2	Continue	Not measured ≥2	Continue	Not measured ≥2	Continue
Q00341	HDLBP	0.0423415	0.330893	0.451874	No	n.s.	HDLBP	Yes	Leave in	-	-	-	-	-	-
Q9P2D3	HEATR5B	-2.03566e-17	1	1	No	n.s.	HEATR5B	Yes	Leave in	-	-	-	-	-	-
Q9NRV9	HEBP1	0.767823	2.29414e-07	9.70596e-07	Yes	Higher abundant	HEBP1	Yes	Leave in	Sign, opp fold change	Continue	Not sign	Continue	Not sign	Continue
Q9ULT8	HECTD1	-0.0783614	0.299991	0.413283	No	n.s.	HECTD1	Yes	Leave in	-	-	-	-	-	-
Q5T447	HECTD3	0.00577602	0.755904	0.96562	No	n.s.	HECTD3	Yes	Leave in	-	-	-	-	-	-
Q9Y4D8	HECTD4	-0.040791	0.262704	0.36574	No	n.s.	HECTD4	Yes	Leave in	-	-	-	-	-	-
Q76N89;Q9P2P5	HECW1;HECW2	-0.229662	0.0214816	0.0378442	No	n.s.	HECW1	Yes	Leave in	-	-	-	-	-	-
Q76N89	HECW1	-0.0643889	0.326951	0.44759	No	n.s.	HECW1	Yes	Leave in	-	-	-	-	-	-
Q9P2P5	HECW2	-0.341084	2.3764e-10	1.59009e-09	Yes	Lower abundant	HECW2	Yes	Leave in	Not sign	Continue	Not measured ≥2	Continue	Not measured ≥2	Continue
Q14CZ8	HEPACAM	1.54696	2.52605e-32	3.16072e-30	Yes	Higher abundant	HEPACAM	Yes	Leave in	Sign, same fold change	Subtract	-	-	-	-
Q15751	HERC1	0	1	1	No	n.s.	HERC1	Yes	Leave in	-	-	-	-	-	-
Q5GLZ8	HERC4	-0.0623153	0.200826	0.287428	No	n.s.	HERC4	Yes	Leave in	-	-	-	-	-	-
P07686	HEXB	0.00476277	0.855884	1	No	n.s.	HEXB	Yes	Leave in	-	-	-	-	-	-
O14964	HGS	-0.0565801	0.194093	0.278828	No	n.s.	HGS	Yes	Leave in	-	-	-	-	-	-
P31937	HIBADH	0.685977	0.000135967	0.000359679	Yes	Higher abundant	HIBADH	Yes	Leave in	Sign, same fold change	Subtract	-	-	-	-
Q6NVY1	HIBCH	0.509293	2.83142e-06	1.00079e-05	Yes	Higher abundant	HIBCH	Yes	Leave in	Sign, same fold change	Subtract	-	-	-	-
Q8IV36	HID1	-0.127804	0.0358229	0.0603682	No	n.s.	HID1	Yes	Leave in	-	-	-	-	-	-
Q9NWT6	HIF1AN	0.0340978	0.578451	0.752573	No	n.s.	HIF1AN	Yes	Leave in	-	-	-	-	-	-
P49773	HINT1	0.911265	0.000188217	0.000481608	Yes	Higher abundant	HINT1	Yes	Leave in	Sign, same fold change	Subtract	-	-	-	-
Q9BX68	HINT2	1.55948	2.80152e-10	1.84011e-09	Yes	Higher abundant	HINT2	Yes	Leave in	Sign, same fold change	Subtract	-	-	-	-
Q9NQE9	HINT3	-7.52526e-15	1	1	No	n.s.	HINT3	Yes	Leave in	-	-	-	-	-	-
O00291	HIP1	0.286326	0.0111897	0.0209363	No	n.s.	HIP1	Yes	Leave in	-	-	-	-	-	-
O75146	HIP1R	0.67069	1.17822e-20	3.17043e-19	Yes	Higher abundant	HIP1R	Yes	Leave in	Sign, opp fold change	Continue	Sign, same fold change	Subtract	-	-
Q9H2X6	HIPK2	-0.678575	5.11573e-05	0.000146729	Yes	Lower abundant	HIPK2	No	Exclude	-	-	-	-	-	-
Q5TEC6	HIST2H3PS2	1.08655	9.37049e-09	4.96957e-08	Yes	Higher abundant	HIST2H3PS2	Yes	Leave in	Sign, same fold change	Subtract	-	-	-	-
Q8N257	HIST3H2BB	1.22074	2.05559e-08	1.02167e-07	Yes	Higher abundant	HIST3H2BB	Yes	Leave in	Not measured ≥2	Continue	Not measured ≥2	Continue	Not measured ≥2	Continue
P19367	HK1	-0.495384	4.44891e-26	2.36881e-24	Yes	Lower abundant	HK1	Yes	Leave in	Sign, same fold change	Subtract	-	-	-	-
P19367;P52789;Q2TB90	HK1;HK2;HKDC1	-0.574239	5.79824e-13	5.62407e-12	Yes	Lower abundant	HK1	Yes	Leave in	Sign, same fold change	Subtract	-	-	-	-
P19367;P52789	HK1;HK2	-0.590015	1.10273e-08	5.76716e-08	Yes	Lower abundant	HK1	Yes	Leave in	Sign, same fold change	Subtract	-	-	-	-
P19367;Q2TB90	HK1;HKDC1	-0.308786	0.000265672	0.00065924	Yes	Lower abundant	HK1	Yes	Leave in	Sign, same fold change	Subtract	-	-	-	-
P52789	HK2	-0.649319	8.45211e-08	3.79397e-07	Yes	Lower abundant	HK2	Yes	Leave in	Not measured ≥2	Continue	Not measured ≥2	Continue	Not measured ≥2	Continue
Q2TB90	HKDC1	-0.368015	3.42021e-06	1.1954e-05	Yes	Lower abundant	HKDC1	No	Exclude	-	-	-	-	-	-
P04439	HLA-A	0.890697	1.34652e-08	6.91925e-08	Yes	Higher abundant	HLA-A	Yes	Leave in	Sign, same fold change	Subtract	-	-	-	-
P01889	HLA-B	1.3495	2.47249e-10	1.6434e-09	Yes	Higher abundant	HLA-B	Yes	Leave in	Not sign	Continue	Not measured ≥2	Continue	Not measured ≥2	Continue
P01889;P04439;P10321	HLA-B;HLA-A;HLA-C	1.35878	2.94767e-07	1.22534e-06	Yes	Higher abundant	HLA-B	Yes	Leave in	Not sign	Continue	Not measured ≥2	Continue	Not measured ≥2	Continue
P01889;P04439	HLA-B;HLA-A	0.998213	3.80737e-07	1.55431e-06	Yes	Higher abundant	HLA-B	Yes	Leave in	Not sign	Continue	Not measured ≥2	Continue	Not measured ≥2	Continue
P30511	HLA-F	0.957364	3.87704e-07	1.57889e-06	Yes	Higher abundant	HLA-F	No	Exclude	-	-	-	-	-	-
Q8TCT9	HM13	0.0125282	0.732562	0.937717	No	n.s.	HM13	Yes	Leave in	-	-	-	-	-	-
P09429	HMGB1	0.381266	0.0166639	0.0301638	No	n.s.	HMGB1	Yes	Leave in	-	-	-	-	-	-
Q01581	HMGCS1	-0.176381	0.142383	0.210214	No	n.s.	HMGCS1	Yes	Leave in	-	-	-	-	-	-
P30519	HMOX2	-0.362489	4.12022e-09	2.31965e-08	Yes	Lower abundant	HMOX2	Yes	Leave in	Sign, same fold change	Subtract	-	-	-	-
P50135	HNMT	1.27681	5.26814e-10	3.31661e-09	Yes	Higher abundant	HNMT	Yes	Leave in	Sign, same fold change	Subtract	-	-	-	-
Q13151	HNRNPA0	0.190627	0.0447542	0.0738039	No	n.s.	HNRNPA0	Yes	Leave in	-	-	-	-	-	-
P09651	HNRNPA1	0.442101	1.12563e-05	3.62721e-05	Yes	Higher abundant	HNRNPA1	Yes	Leave in	Sign, same fold change	Subtract	-	-	-	-
P22626	HNRNPA2B1	0.620439	3.96388e-07	1.61032e-06	Yes	Higher abundant	HNRNPA2B1	Yes	Leave in	Sign, same fold change	Subtract	-	-	-	-
P51991	HNRNPA3	0.61867	1.08076e-05	3.50109e-05	Yes	Higher abundant	HNRNPA3	Yes	Leave in	Not sign	Continue	Sign, same fold change	Subtract	-	-
Q99729	HNRNPAB	0.450538	2.68479e-07	1.12635e-06	Yes	Higher abundant	HNRNPAB	Yes	Leave in	Sign, opp fold change	Continue	Not sign	Continue	Not sign	Continue
P07910	HNRNPC	0.568522	1.99126e-09	1.17112e-08	Yes	Higher abundant	HNRNPC	Yes	Leave in	Sign, same fold change	Subtract	-	-	-	-
Q14103	HNRNPD	0.387738	0.000116349	0.000312072	Yes	Higher abundant	HNRNPD	Yes	Leave in	Not sign	Continue	Sign, opp fold change	Continue	Not sign	Continue
O14979	HNRNPDL	0.738253	4.39857e-12	3.76966e-11	Yes	Higher abundant	HNRNPDL	Yes	Leave in	Sign, opp fold change	Continue	Not measured ≥2	Continue	Not sign	Continue
O14979;Q14103	HNRNPDL;HNRNPD	0.411469	0.000675084	0.00155992	Yes	Higher abundant	HNRNPDL	Yes	Leave in	Sign, opp fold change	Continue	Not measured ≥2	Continue	Not sign	Continue
P52597	HNRNPF	0.737904	4.67539e-10	2.96207e-09	Yes	Higher abundant	HNRNPF	Yes	Leave in	Sign, same fold change	Subtract	-	-	-	-
P31943;P52597;P55795	HNRNPH1;HNRNPF;HNRNPH2	0	1	1	No	n.s.	HNRNPH1	Yes	Leave in	-	-	-	-	-	-
P31943	HNRNPH1	0.446563	6.18813e-08	2.84143e-07	Yes	Higher abundant	HNRNPH1	Yes	Leave in	Sign, same fold change	Subtract	-	-	-	-
P31943;P55795	HNRNPH1;HNRNPH2	0.260549	5.03288e-06	1.71708e-05	Yes	Higher abundant	HNRNPH1	Yes	Leave in	Sign, same fold change	Subtract	-	-	-	-
P31943;P52597	HNRNPH1;HNRNPF	0.559606	5.55205e-05	0.000158336	Yes	Higher abundant	HNRNPH1	Yes	Leave in	Sign, same fold change	Subtract	-	-	-	-
P55795	HNRNPH2	5.37057e-16	1	1	No	n.s.	HNRNPH2	Yes	Leave in	-	-	-	-	-	-
P31942	HNRNPH3	0.354824	7.71535e-08	3.48514e-07	Yes	Higher abundant	HNRNPH3	Yes	Leave in	Sign, same fold change	Subtract	-	-	-	-
P61978	HNRNPK	0.443786	7.95684e-10	4.91048e-09	Yes	Higher abundant	HNRNPK	Yes	Leave in	Sign, same fold change	Subtract	-	-	-	-
P14866	HNRNPL	0.46237	2.05266e-06	7.46081e-06	Yes	Higher abundant	HNRNPL	Yes	Leave in	Not sign	Continue	Not sign	Continue	Not sign	Continue
Q8WVV9	HNRNPLL	0.150921	0.0173975	0.0313669	No	n.s.	HNRNPLL	Yes	Leave in	-	-	-	-	-	-
P52272	HNRNPM	0.368005	1.41377e-08	7.2351e-08	Yes	Higher abundant	HNRNPM	Yes	Leave in	Sign, same fold change	Subtract	-	-	-	-
O43390	HNRNPR	0.601022	6.16331e-09	3.36028e-08	Yes	Higher abundant	HNRNPR	Yes	Leave in	Sign, same fold change	Subtract	-	-	-	-
O43390;O60506	HNRNPR;SYNCRIP	0.527755	9.19539e-09	4.88566e-08	Yes	Higher abundant	HNRNPR	Yes	Leave in	Sign, same fold change	Subtract	-	-	-	-
Q00839	HNRNPU	0.449171	1.01906e-10	7.11444e-10	Yes	Higher abundant	HNRNPU	Yes	Leave in	Sign, same fold change	Subtract	-	-	-	-
Q9BUJ2	HNRNPUL1	0.413763	5.0285e-08	2.33466e-07	Yes	Higher abundant	HNRNPUL1	Yes	Leave in	Not sign	Continue	Not measured ≥2	Continue	Not measured ≥2	Continue
Q1KMD3	HNRNPUL2	0.274413	1.75826e-06	6.42342e-06	Yes	Higher abundant	HNRNPUL2	Yes	Leave in	Not sign	Continue	Not measured ≥2	Continue	Not sign	Continue
Q86YM7	HOMER1	-0.774792	3.50859e-23	1.34049e-21	Yes	Lower abundant	HOMER1	Yes	Leave in	Sign, same fold change	Subtract	-	-	-	-
Q86YM7;Q9NSB8;Q9NSC5	HOMER1;HOMER2;HOMER3	-0.623349	8.19755e-08	3.68632e-07	Yes	Lower abundant	HOMER1	Yes	Leave in	Sign, same fold change	Subtract	-	-	-	-
Q9NSB8	HOMER2	0	1	1	No	n.s.	HOMER2	Yes	Leave in	-	-	-	-	-	-
Q9UJC3	HOOK1	-0.0894498	0.293972	0.40566	No	n.s.	HOOK1	Yes	Leave in	-	-	-	-	-	-
Q86VS8	HOOK3	-0.0900506	0.028936	0.0496485	No	n.s.	HOOK3	Yes	Leave in	-	-	-	-	-	-
P00738	HP	1.11909	0.00181715	0.00393886	Yes	Higher abundant	HP	Yes	Leave in	Sign, same fold change	Subtract	-	-	-	-
Q5SSJ5	HP1BP3	0.94612	2.52251e-23	9.86342e-22	Yes	Higher abundant	HP1BP3	Yes	Leave in	Sign, same fold change	Subtract	-	-	-	-
P84074	HPCA	3.00718e-16	1	1	No	n.s.	HPCA	Yes	Leave in	-	-	-	-	-	-
P37235;P84074	HPCAL1;HPCA	-1.20624e-17	1	1	No	n.s.	HPCAL1	Yes	Leave in	-	-	-	-	-	-
P37235	HPCAL1	-0.541337	3.94822e-08	1.85897e-07	Yes	Lower abundant	HPCAL1	Yes	Leave in	Sign, same fold change	Subtract	-	-	-	-
P37235;P61601;P84074	HPCAL1;NCALD;HPCA	-0.36168	3.28102e-06	1.14996e-05	Yes	Lower abundant	HPCAL1	Yes	Leave in	Sign, same fold change	Subtract	-	-	-	-
Q9UM19	HPCAL4	0	1	1	No	n.s.	HPCAL4	Yes	Leave in	-	-	-	-	-	-
P00492	HPRT1	0.298444	0.111005	0.16795	No	n.s.	HPRT1	Yes	Leave in	-	-	-	-	-	-
P01112	HRAS	-0.252439	0.00283075	0.00590822	Yes	Lower abundant	HRAS	Yes	Leave in	Sign, same fold change	Subtract	-	-	-	-
Q9Y5N1	HRH3	0	1	1	No	n.s.	HRH3	No	Exclude	-	-	-	-	-	-
Q53T59	HS1BP3	0.522378	0.000230431	0.000580088	Yes	Higher abundant	HS1BP3	Yes	Leave in	Not sign	Continue	Not measured ≥2	Continue	Not measured ≥2	Continue
P28845	HSD11B1	0.107881	0.305608	0.420442	No	n.s.	HSD11B1	Yes	Leave in	-	-	-	-	-	-
Q99714	HSD17B10	1.67093	1.55205e-07	6.73722e-07	Yes	Higher abundant	HSD17B10	Yes	Leave in	Sign, same fold change	Subtract	-	-	-	-
Q8NBQ5	HSD17B11	0.0864485	0.189826	0.273168	No	n.s.	HSD17B11	Yes	Leave in	-	-	-	-	-	-
Q53GQ0	HSD17B12	0.113726	0.0857638	0.133307	No	n.s.	HSD17B12	Yes	Leave in	-	-	-	-	-	-
P51659	HSD17B4	0.459816	5.96682e-09	3.26026e-08	Yes	Higher abundant	HSD17B4	Yes	Leave in	Sign, same fold change	Subtract	-	-	-	-
Q92506	HSD17B8	0.945435	1.02321e-08	5.3907e-08	Yes	Higher abundant	HSD17B8	Yes	Leave in	Not sign	Continue	Not sign	Continue	Not sign	Continue
Q3SXM5	HSDL1	0.175616	0.00153501	0.00335636	Yes	Higher abundant	HSDL1	Yes	Leave in	Not sign	Continue	Not sign	Continue	Not sign	Continue
Q6YN16	HSDL2	0.682942	1.63372e-17	2.74388e-16	Yes	Higher abundant	HSDL2	Yes	Leave in	Not sign	Continue	Sign, same fold change	Subtract	-	-
P07900;P08238;Q58FF7	HSP90AA1;HSP90AB1;HSP90AB3P	-0.201773	0.0143858	0.0264224	No	n.s.	HSP90AA1	Yes	Leave in	-	-	-	-	-	-
P07900;P08238	HSP90AA1;HSP90AB1	-0.0208397	0.674704	0.868319	No	n.s.	HSP90AA1	Yes	Leave in	-	-	-	-	-	-
P07900	HSP90AA1	-2.58501e-13	0.999998	1	No	n.s.	HSP90AA1	Yes	Leave in	-	-	-	-	-	-
P07900;P08238;Q58FF8	HSP90AA1;HSP90AB1;HSP90AB2P	-1.35088e-18	1	1	No	n.s.	HSP90AA1	Yes	Leave in	-	-	-	-	-	-
P07900;P08238;Q58FF6;Q58FF7	HSP90AA1;HSP90AB1;HSP90AB4P;HSP90AB3P	0	1	1	No	n.s.	HSP90AA1	Yes	Leave in	-	-	-	-	-	-
P07900;P08238;Q58FF6;Q58FF7;Q58FF8	HSP90AA1;HSP90AB1;HSP90AB4P;HSP90AB3P;HSP90AB2P	0	1	1	No	n.s.	HSP90AA1	Yes	Leave in	-	-	-	-	-	-
P08238;Q58FF7	HSP90AB1;HSP90AB3P	0.0933641	0.019758	0.0352545	No	n.s.	HSP90AB1	Yes	Leave in	-	-	-	-	-	-
P08238	HSP90AB1	-0.104331	0.0221875	0.0389644	No	n.s.	HSP90AB1	Yes	Leave in	-	-	-	-	-	-
P08238;Q58FF8	HSP90AB1;HSP90AB2P	0	1	1	No	n.s.	HSP90AB1	Yes	Leave in	-	-	-	-	-	-
P08238;P14625	HSP90AB1;HSP90B1	3.1619e-16	1	1	No	n.s.	HSP90AB1	Yes	Leave in	-	-	-	-	-	-
Q58FF6	HSP90AB4P	0.577792	6.39078e-07	2.51574e-06	Yes	Higher abundant	HSP90AB4P	Yes	Leave in	Not sign	Continue	Not measured ≥2	Continue	Not measured ≥2	Continue
P14625	HSP90B1	0	1	1	No	n.s.	HSP90B1	Yes	Leave in	-	-	-	-	-	-
O43301	HSPA12A	-0.707328	4.18649e-31	4.76213e-29	Yes	Lower abundant	HSPA12A	Yes	Leave in	Sign, same fold change	Subtract	-	-	-	-
O43301;Q96MM6	HSPA12A;HSPA12B	-0.612597	3.20604e-17	5.31332e-16	Yes	Lower abundant	HSPA12A	Yes	Leave in	Sign, same fold change	Subtract	-	-	-	-
Q96MM6	HSPA12B	0.566836	1.75723e-05	5.48312e-05	Yes	Higher abundant	HSPA12B	Yes	Leave in	Not sign	Continue	Sign, opp fold change	Continue	Not sign	Continue
P48723	HSPA13	1.73703e-16	1	1	No	n.s.	HSPA13	Yes	Leave in	-	-	-	-	-	-
P0DMV8;P0DMV9	HSPA1A;HSPA1B	0.346673	0.00421696	0.00854489	Yes	Higher abundant	HSPA1A	Yes	Leave in	Sign, same fold change	Subtract	-	-	-	-
[truncated: 2,979 more rows]
