# Supplementary material for: Proteomics of the temporal cortex in semantic dementia reveals brain-region specific molecular pathology and regulation of the TDP-43-ANXA11 interactome
Source: Acta Neuropathol Commun. 2025 Jul 25;13:162. doi: 10.1186/s40478-025-02077-x (PMC12291262; doi:10.1186/s40478-025-02077-x)
Supplement: Supplementary file 3 — Additional file3. [file 40478_2025_2077_MOESM3_ESM.xlsx]

## Sheet: Information
Additional File 3 Absolute protein abundance for major brain cell types in the SD temporal cortex and SD dentate gyrus proteomes. We analysed the raw proteomic data for the presence of major brain cell populations. Using the total set of measured peptides, we compared iBAQ-values as measure for absolute protein abundance for major brain cell types between SD patients and NDCs. Cell type-specific …
Tab	Description
AstrocyteProteins	List of astrocyte-specific proteins for the temporal cortex (based on Darmanis and Hodge data sets) and the dentate gyrus (based on Habib data set) and their specificity level (fraction)
MicroglialProteins	List of microglia-specific proteins for the temporal cortex (based on Darmanis and Hodge data sets) and the dentate gyrus (based on Habib data set) and their specificity level (fraction)
NeuronalProteins(inh+exc)	List of neuron-specific proteins for the temporal cortex (based on Darmanis and Hodge data sets) and the dentate gyrus (based on Habib data set), split into excitatory and inhibitory neuron types, and their specificity level (fraction)
OligodendrocyteProteins	List of oligodendrocyte-specific proteins for the temporal cortex (based on Darmanis and Hodge data sets) and the dentate gyrus (based on Habib data set) and their specificity level (fraction)
Abbreviations
exc	excitatory
iBAQ	intensity-based absolute quantification
inh	inhibitory
n	number
SD	semantic dementia

## Sheet: AstrocyteProteins
Measured in SD temporal cortex proteome and used for cell type-specific iBAQ analysis (n=53)			Measured in SD dentate gyrus proteome and used for cell type-specific iBAQ analysis (n=19)
GeneName	Specificity according to Darmanis & Hodge (fraction)		GeneName	Specificity according to Habib (fraction)
ACOX2	0.881963		ACOX2	0.818631
ACSBG1	0.873786		ACSBG1	0.670164
ACSS1	0.682752		AIFM3	0.679291
ACSS3	0.70662		ANGPTL4	0.694622
ADGRV1	0.877905		AQP4	0.698526
AGT	0.79466		CD38	0.798285
AHNAK	0.689912		CD44	0.709824
ALDH1L1	0.801716		CYP4F11	0.665544
ALDH4A1	0.695946		ETNPPL	0.853729
AQP4	0.911175		F3	0.675943
ATP1A2	0.716401		FGFR3	0.683917
BBOX1	0.731133		GPC5	0.720984
CD38	0.969982		MRVI1	0.863942
CGNL1	0.812976		PHYHD1	0.737312
CLDN5	0.763126		PRODH	0.694971
COL1A2	0.907749		SDC4	0.778216
COLEC12	0.773083		SLC14A1	0.782083
CYP4F11	0.870751		SLC25A18	0.808705
ENTPD2	0.927845		TNC	0.77112
ETNPPL	0.907143
F3	0.720924
FGFR3	0.805787
GFAP	0.881727
GGT5	0.715294
GJA1	0.910519
GJB6	0.939863
GPC5	0.783867
GSTM5	0.755587
HKDC1	0.935185
HP	0.727751
ITGB4	0.919359
LAMA1	0.818612
LAMB2	0.687062
LGALS3	0.726834
MGST1	0.781474
MLC1	0.880186
P2RY1	0.933858
PCK1	0.931788
PHYHD1	0.891661
PLIN4	0.879631
PRODH	0.868182
PYGM	0.879053
RGS20	0.842548
RLBP1	0.802867
SDC4	0.722071
SERPINA3	0.800383
SLC1A2	0.800959
SLC7A10	0.685496
SLC7A11	0.792059
SLC14A1	0.946224
SLC25A18	0.847501
SLC39A12	0.948583
SOD3	0.897036

## Sheet: MicroglialProteins
Measured in SD temporal cortex proteome and used for cell type-specific iBAQ analysis (n=58)			Measured in SD dentate gyrus proteome and used for cell type-specific iBAQ analysis (n=45)
GeneName	Specificity according to Darmanis & Hodge (fraction)		GeneName	Specificity according to Habib (fraction)
A2M	0.711281		ACY3	0.951566
ABCC4	0.679139		ALOX5AP	0.997323
ALOX5AP	0.985125		APBB1IP	0.927658
ALPK1	0.847321		C1QB	0.938037
APBB1IP	0.989017		C1QC	0.964395
ARHGAP25	0.90973		C3	0.903812
ARHGDIB	0.936797		CD14	0.849852
ARPC1B	0.820221		COL8A2	0.877279
C1QA	0.997484		CSF3R	0.956158
C1QB	0.995506		CTSZ	0.715315
C1QC	0.976141		CX3CR1	0.904127
C3	0.991588		CYBB	0.933659
CD14	0.960079		DOCK2	0.836624
CD74	0.975098		FCGBP	0.857698
CLIC1	0.745485		FCGR1A	0.952324
CYBB	0.972636		FOLR2	0.793497
CYTH4	0.992662		HCLS1	0.944576
DEF6	0.845882		HMOX1	0.79991
FCER1G	0.971353		IKBKE	0.734217
FCGBP	0.892395		INPP5D	0.665172
FCGR1A	0.976287		ITGAL	0.704425
FCGR3B	0.892026		ITGAM	0.851719
FGA	0.965777		ITGAX	0.895955
FGD2	0.988841		ITGB2	0.962798
FGG	0.684211		LCP1	0.904777
GAB3	0.823925		LPCAT2	0.859757
GIMAP1	0.959671		MNDA	0.857113
GIMAP4	0.845725		MYO1F	0.867307
HCLS1	0.967386		NCKAP1L	0.916383
HK2	0.848717		P2RY12	0.928576
HSPA6	0.717644		PLCG2	0.75257
ITGAM	0.98835		PLD4	0.963474
ITGAX	0.985129		PRAM1	0.810477
ITGB2	0.994912		PTGS1	0.847297
LCP1	0.953903		PTPRC	0.798862
LGALS9	0.79032		RGS10	0.869581
LILRB5	0.919672		RNASET2	0.822507
LPCAT2	0.825176		SCIN	0.680701
LYZ	0.910974		SH3TC1	0.763334
MNDA	0.994755		SLC2A5	0.872793
MX2	0.794017		SYK	0.958421
MYOF	0.877677		TBXAS1	0.859381
NCKAP1L	0.987661		TGFBI	0.967731
P2RY12	0.968217		TLR2	0.894674
PALD1	0.878847		TMEM119	0.832679
PLBD1	0.900761
PLCB2	0.932009
PTPRC	0.976903
RAB32	0.766529
RHAG	0.962988
RPGRIP1	0.85196
SCIN	0.990256
SERPINA1	0.971227
SIPA1	0.752636
SLC2A5	0.972245
SLCO2B1	0.889991
TBXAS1	0.95087
TMEM119	0.939251

## Sheet: NeuronalProteins(inh+exc)
Measured in SD temporal cortex proteome and used for cell type-specific iBAQ analysis (n=250)				Measured in SD dentate gyrus proteome and used for cell type-specific iBAQ analysis (n=239)
GeneName	Specificity_ExcitatoryNeurons according to Darmanis & Hodge (fraction)	Specificity_InhibitoryNeurons according to Darmanis & Hodge (fraction)		GeneName	Specificity_ExcitatoryNeurons according to Habib (fraction)	Specificity_InhibitoryNeurons according to Habib (fraction)
ACE	0.619424	0.249424		ACTL6B	0.401388	0.435526
ACTL6B	0.399844	0.38184		ADAM11	0.478332	0.23029
ACTN1	0.569931	0.171594		ADAM23	0.331104	0.330959
ACTN3	0.634546	0.311653		ADD2	0.378981	0.325614
ADGRL2	0.456008	0.381503		ADRA2A	0.0309202	0.758199
AGAP2	0.489193	0.262476		AKAP5	0.487406	0.232632
AGPAT2	0.314149	0.398959		ANK1	0.0371213	0.751222
ALDH1A2	0.335523	0.531261		ANO3	0.713756	0.077137
AMIGO1	0.269446	0.472943		AP3B2	0.376737	0.293909
ANK1	0.023391	0.688374		ARHGAP44	0.499045	0.258791
APOA1	0.344656	0.440149		ATP1A3	0.256715	0.490796
APOB	0.312541	0.414487		ATP2B3	0.410276	0.386778
ARHGAP44	0.387859	0.327564		ATP8A2	0.289903	0.514025
ATP1A3	0.1962	0.62744		B4GALNT1	0.417747	0.317332
ATP2B3	0.373884	0.400329		BCL11A	0.478312	0.275868
ATP4A	0.691303	0.169443		BCL11B	0.450638	0.211172
ATP8A2	0.354952	0.420721		BDNF	0.64121	0.0230049
BPIFB6	0.638655	0.361112		BSN	0.460017	0.371728
C1QL3	0.635868	0.0756784		CACNA1B	0.330303	0.445422
C12ORF74	0.623456	0.102548		CACNA1E	0.529913	0.250257
CABP1	0.615079	0.112946		CACNG2	0.215741	0.581004
CACNA1B	0.392444	0.39606		CACNG3	0.450811	0.386725
CACNA1C	0.412173	0.314499		CACNG8	0.411995	0.374745
CACNB3	0.584944	0.161639		CADPS	0.410031	0.269076
CACNG2	0.275994	0.44763		CALB1	0.53271	0.156319
CACNG3	0.464698	0.316109		CALB2	0.0112858	0.94933
CACNG8	0.347421	0.38605		CALY	0.224513	0.457312
CALB1	0.147482	0.597667		CAMK1G	0.321216	0.639311
CAMK1G	0.4578	0.36919		CAMK2A	0.582212	0.108691
CAMKV	0.396737	0.342008		CAMK2B	0.496172	0.222043
CBLN4	0.285826	0.571077		CAMKK1	0.546439	0.160025
CCDC172	0.931359	0.0238339		CAMKV	0.44713	0.279052
CCDC177	0.594478	0.31916		CAMSAP3	0.323014	0.397271
CCDC184	0.219101	0.651242		CAP2	0.438416	0.286852
CCKBR	0.589503	0.185069		CELF3	0.440147	0.367431
CDH9	0.354633	0.502513		CELF4	0.411245	0.447408
CDH18	0.525971	0.192292		CELF5	0.491624	0.306175
CELF4	0.422461	0.354874		CHD5	0.39706	0.435006
CHGA	0.404413	0.364373		CHGA	0.158558	0.69744
CHRM1	0.353061	0.38583		CHGB	0.454104	0.209372
CHRM3	0.45672	0.367736		CHRM1	0.307263	0.48423
CKMT1B	0.440701	0.38728		CKMT1B	0.278523	0.599863
CLEC2L	0.375893	0.389186		CLSTN2	0.614021	0.183002
CLVS2	0.394437	0.442077		CLSTN3	0.249209	0.501904
CNGB1	0.72585	0.00517055		CLVS2	0.332021	0.456656
CNNM1	0.354116	0.395944		CNR1	0.0480436	0.833366
CNTN5	0.243169	0.506993		CNTNAP2	0.0872093	0.641398
COL4A1	0.277362	0.464857		CORO6	0.369355	0.435776
CORO6	0.360043	0.457121		CPLX1	0.153593	0.566191
CPLX1	0.299777	0.497996		CPLX2	0.39812	0.377753
CPNE4	0.708286	0.0595758		CPNE4	0.622876	0.197945
CPNE7	0.365297	0.452816		CPNE7	0.253618	0.610715
CXCR1	0.0267125	0.913084		CRABP1	0.0539451	0.896554
CYGB	0.163212	0.549503		CREG2	0.528397	0.240597
CYP4A11	0.527126	0.402372		CYP4X1	0.254934	0.616616
CYP4X1	0.477592	0.356776		DACH2	0.620082	0.198285
DCLK1	0.467767	0.257919		DGKB	0.41244	0.299515
DGKK	0.13002	0.66257		DIRAS1	0.159241	0.549668
DIRAS1	0.394879	0.400003		DLGAP1	0.374021	0.378073
DLGAP2	0.565674	0.247396		DMTN	0.407438	0.288735
DLGAP3	0.53992	0.31634		DNM1	0.393258	0.359189
DNM1	0.41634	0.319799		DPYS	0.321786	0.553823
DSG1	0.572011	0.385093		DYNC1I1	0.342318	0.35379
EFNA3	0.355514	0.517466		EEF1A2	0.284038	0.409479
ELAVL2	0.232714	0.525764		ELAVL2	0.103069	0.816508
ELFN1	0.0228122	0.780101		ENC1	0.567062	0.0943085
EPHB6	0.412429	0.408474		ENTPD3	0.121173	0.800471
EPHX4	0.479484	0.288973		EPHA7	0.557625	0.295918
FAM81A	0.486341	0.307299		ERC2	0.465457	0.276051
FBLL1	0.296253	0.444252		FABP3	0.357674	0.354693
FHL2	0.683105	0.0432696		FBXL16	0.376819	0.285133
FRRS1L	0.397492	0.358616		FBXO41	0.371879	0.352181
FSTL5	0.107471	0.661069		FGF12	0.108003	0.616811
FXYD7	0.579857	0.220158		FGF13	0.376595	0.440876
GABBR2	0.318421	0.446453		FRMPD4	0.348545	0.464355
GABRA1	0.281302	0.470143		FRRS1L	0.295105	0.447222
GABRA4	0.35968	0.392364		GABBR2	0.231766	0.548605
GABRA5	0.560242	0.276631		GABRA1	0.215238	0.653128
GABRB2	0.294068	0.499095		GABRA4	0.270578	0.458661
GABRB3	0.4792	0.253311		GABRA5	0.637644	0.144307
GABRD	0.395769	0.447074		GABRB2	0.248196	0.573932
GABRG2	0.397508	0.339719		GABRB3	0.476927	0.230419
GAD2	0.00382907	0.893122		GABRD	0.420758	0.422647
GAP43	0.56758	0.164265		GABRG2	0.428734	0.464961
GDA	0.588863	0.224276		GAD1	0.0750071	0.653585
GFRA2	0.583573	0.176481		GAD2	0.00627859	0.942533
GLS2	0.42638	0.309466		GDA	0.454862	0.282883
GPRIN1	0.329983	0.38771		GFRA2	0.498913	0.327166
GRIN1	0.362255	0.473257		GLS2	0.360001	0.407903
GRIN2A	0.355356	0.379047		GNAL	0.418923	0.281316
GRIN2B	0.370279	0.423358		GPRIN1	0.391634	0.387625
GRIP2	0.0105218	0.879858		GRIA1	0.454884	0.309418
GRM1	0.528354	0.282157		GRIK2	0.241319	0.451595
GRM2	0.708186	0.0286247		GRIN1	0.370911	0.418658
HBD	0.888044	0		GRIN2A	0.346783	0.447676
HCN1	0.326051	0.490227		GRIN2B	0.43807	0.413334
HOOK1	0.414714	0.347725		GRM1	0.46907	0.388818
HPCA	0.522122	0.206709		GRM2	0.711915	0.0221874
HRH3	0.0972626	0.792017		HOOK1	0.374355	0.371859
HTR2A	0.644326	0.133817		HPCA	0.513596	0.151622
ICAM5	0.559903	0.226294		HPCAL4	0.391991	0.307101
INA	0.337774	0.403935		HPX	0.731679	0.268321
IQSEC3	0.45769	0.349921		ICAM5	0.65013	0.0957412
IRGC	0.263521	0.663974		INA	0.220661	0.602802
ITGB6	0.723462	0.0990796		IQSEC3	0.335658	0.487947
ITPKA	0.700529	0.0108569		JAKMIP1	0.396283	0.344847
JPH1	0.521152	0.235676		JPH3	0.324583	0.338695
KALRN	0.539367	0.195874		JPH4	0.399145	0.349127
KCNA3	0.1909	0.578401		KCNA3	0.280895	0.64422
KCNA4	0.730477	0.136092		KCNA4	0.519215	0.211264
KCNAB2	0.43777	0.291149		KCNIP2	0.536082	0.19084
KCNB1	0.423226	0.289598		KCNJ3	0.372153	0.349599
KCNC1	0.268786	0.505334		KCNJ6	0.580318	0.239847
KCNH1	0.586528	0.227148		KCTD16	0.478815	0.197485
KCNJ3	0.309446	0.455694		KHDRBS2	0.311133	0.377134
KCNJ4	0.484179	0.325421		KIAA0513	0.294727	0.402724
KCNJ11	0.344008	0.381779		KIAA1211L	0.649342	0.0213413
KCNQ5	0.557869	0.226834		KIAA1324	0.472685	0.247181
KCNT1	0.384691	0.448214		KIT	0.102527	0.723046
KERA	0.367319	0.632677		KLHL29	0.3459	0.425055
KIAA1549L	0.520786	0.285211		KSR2	0.481398	0.214125
KIT	0.00551557	0.757102		L1CAM	0.222301	0.593722
KRT1	0.965263	0.0241151		LAMB1	0.584327	0.0843987
KRT5	0.766648	0.0442342		LAMP5	0.254117	0.552924
KRT6A	0.141622	0.849445		LRRTM1	0.216727	0.456035
KRT7	0.741034	0.0736047		MAL2	0.471955	0.219019
KRT14	0.350113	0.628111		MAP7D2	0.318796	0.455854
KRT16	0.111472	0.614198		MAST1	0.333062	0.385369
KRT222	0.449488	0.359812		MYT1L	0.315865	0.39866
L1CAM	0.372544	0.465109		NAP1L3	0.121487	0.576484
LANCL3	0.271858	0.623587		NAP1L5	0.138562	0.682864
LHFPL4	0.308699	0.406353		NCDN	0.459373	0.207595
LIN7A	0.50654	0.233155		NDST3	0.457251	0.270966
LINGO2	0.550579	0.290687		NECAB2	0.0950034	0.594437
LRRC73	0.447172	0.443351		NEFH	0.193337	0.509508
MAL2	0.610329	0.105469		NEUROD2	0.752687	0.0397973
MAST1	0.391155	0.35065		NPM2	0.317515	0.492932
MIA2	0.644094	0.352578		NPTX1	0.783667	0.0557175
MLIP	0.76507	0.0100842		NPTXR	0.462721	0.228578
MYO1B	0.370974	0.349978		NRIP3	0.214061	0.600317
NECAB2	0.192205	0.547702		NRXN3	0.15119	0.604706
NEK10	0.433336	0.337484		NUDT18	0.344333	0.353151
NGEF	0.640292	0.0895897		OLFM1	0.43074	0.235383
NPM2	0.387662	0.388542		PACSIN1	0.326747	0.449624
NPTX1	0.731726	0.0337014		PAK3	0.354283	0.424527
NPTX2	0.67029	0.119451		PCDH8	0.377538	0.31866
NRSN1	0.436018	0.312691		PCDH19	0.282097	0.529835
NT5C1A	0.324998	0.521048		PCLO	0.370454	0.428671
NTF3	0.0667301	0.933269		PCSK2	0.353856	0.41885
NWD2	0.741934	0.0667415		PDE2A	0.439061	0.272033
NYAP2	0.356216	0.530665		PGM2L1	0.408453	0.373584
OLFM3	0.605663	0.172753		PHYHIP	0.559321	0.111701
OR2M4	0.647533	0.352465		PLXNA4	0.496833	0.279438
OR51A7	0.0281552	0.971783		PNCK	0.438018	0.274021
OR56B4	0.819838	0.180151		PNMA2	0.221945	0.483223
OSBPL10	0.382484	0.418694		PPFIA4	0.46542	0.231481
PACSIN1	0.408121	0.330486		PRKCE	0.351103	0.402104
PADI4	0.873271	0.0047211		PRKCG	0.485229	0.272609
PAK3	0.398687	0.338217		PRLR	0.512755	0.178214
PCLO	0.381237	0.397341		PRMT8	0.232333	0.629779
PDE2A	0.475581	0.249777		PSD	0.413791	0.263756
PITPNM3	0.319253	0.403703		PTPN5	0.321864	0.521552
PKLR	0.464041	0.340296		PTPRN	0.377952	0.418529
PKP2	0.0255123	0.850513		RAB3A	0.267694	0.49678
PNCK	0.392587	0.347638		RAB3B	0.143481	0.694669
PPFIA4	0.471158	0.241883		RAB3C	0.144135	0.777872
PPM1E	0.304809	0.416109		RAB15	0.414067	0.308637
PRDM13	0.073176	0.74302		RAPGEFL1	0.502214	0.160447
PRKACG	0.115426	0.8136		RASGEF1A	0.476039	0.238986
PRKCE	0.300581	0.410731		RASGRP1	0.624859	0.147403
PRKCG	0.459985	0.310648		RBFOX1	0.560035	0.253016
PRMT8	0.428119	0.442725		RBFOX3	0.488919	0.367451
PSKH2	0.0243606	0.968847		REEP1	0.22333	0.463599
PTPN5	0.439724	0.370787		RGS14	0.708828	0.0224558
PTPRN	0.364647	0.410537		RIMBP2	0.400038	0.330755
PTPRR	0.510378	0.317561		RIMS1	0.368195	0.369394
RAB3C	0.173469	0.593187		RIN1	0.602524	0.0989356
RAC3	0.253704	0.495329		RPH3A	0.114237	0.747761
RAP1GAP2	0.544536	0.194594		RUNDC3A	0.447221	0.233928
RASGRF1	0.288347	0.42321		RYR2	0.56369	0.213765
RBFOX3	0.505698	0.306037		SCG2	0.0390011	0.678515
RELN	0.00389912	0.756051		SCGN	0.578217	0.421783
RFTN1	0.652161	0.0941391		SCN2A	0.358857	0.352841
RGS6	0.493612	0.244115		SCN2B	0.302422	0.457924
RGS8	0.0537265	0.807833		SCN3B	0.485978	0.312922
RIMBP2	0.366051	0.472806		SCN8A	0.467438	0.275939
RIMS2	0.44983	0.266475		SDR9C7	0.350856	0.538219
RIMS3	0.499243	0.245362		SEZ6L2	0.219483	0.520632
RPEL1	0.569419	0.389768		SH2D5	0.561682	0.25472
RPH3A	0.279609	0.492602		SHANK1	0.619027	0.224269
RTN1	0.318165	0.407636		SLC1A6	0.432443	0.340624
RYR2	0.566404	0.207915		SLC4A10	0.326134	0.364757
SAA4	0.71711	0.282885		SLC6A7	0.529847	0.328311
SCN3B	0.532722	0.222335		SLC6A17	0.225605	0.537003
SCN10A	0.8096	0.0141655		SLC7A14	0.443903	0.275987
SFN	0.250313	0.629867		SLC8A1	0.390098	0.306587
SH2D5	0.512626	0.343803		SLC8A2	0.487672	0.252736
SHANK1	0.402465	0.409366		SLC12A5	0.342602	0.432907
SIDT1	0.374865	0.369573		SLC17A7	0.706579	0.0297015
SLC4A10	0.361134	0.403292		SLC30A3	0.735533	0.0678096
SLC6A7	0.755678	0.0912799		SLC32A1	0.0234691	0.862814
SLC6A17	0.354039	0.461668		SMPD3	0.542639	0.168912
SLC8A2	0.563592	0.230471		SNAP25	0.422297	0.296698
SLC12A5	0.401489	0.394316		SNCB	0.319932	0.440015
SLC17A6	0.76973	0.012934		SPHKAP	0.599338	0.13523
SLC17A7	0.745229	0.010411		SPTBN2	0.447273	0.237331
SLC27A2	0.270877	0.464988		SPTBN4	0.396801	0.330839
SLC30A3	0.750776	0.0680911		SRRM4	0.267799	0.617965
SLC32A1	0.00428298	0.896345		ST6GALNAC5	0.54921	0.150483
SNCB	0.437544	0.346772		ST8SIA3	0.3533	0.342629
SPINT2	0.199098	0.521216		STMN2	0.328192	0.431262
STX1A	0.612077	0.147543		STX1A	0.452495	0.290533
STXBP5L	0.537448	0.199518		STXBP1	0.340254	0.331412
SULT4A1	0.387209	0.350811		STXBP5L	0.510772	0.191372
SV2B	0.711793	0.0156766		SULT4A1	0.305645	0.442404
SV2C	0.0754131	0.850833		SYN1	0.366265	0.415766
SVOP	0.352723	0.444248		SYN2	0.352503	0.392636
SYN2	0.437358	0.305602		SYNGR3	0.120493	0.729772
SYNGR3	0.301219	0.486924		SYNPR	0.187167	0.706027
SYNPO2	0.601475	0.146511		SYP	0.339264	0.377404
SYNPO	0.609743	0.116422		SYT1	0.258517	0.607407
SYNPR	0.0740904	0.732391		SYT5	0.494784	0.319197
SYT1	0.390185	0.382346		SYT7	0.650976	0.130657
SYT5	0.47348	0.307611		SYTL5	0.387488	0.387783
SYT7	0.679697	0.134358		TENM2	0.395801	0.43712
SYT12	0.460781	0.270913		TMEM130	0.336849	0.383723
SYT13	0.446352	0.367663		TMEM178B	0.161648	0.604185
SYT16	0.410001	0.329665		TNFAIP8L3	0.289003	0.393561
SYTL5	0.0487371	0.821663		TRHDE	0.264992	0.454659
TBL1Y	0.175506	0.615989		TRIM32	0.12963	0.637334
TBR1	0.772799	0.0207075		TTR	0.763475	0.0150569
TENM2	0.388096	0.441731		TUBA8	0.72428	0
TENM3	0.300484	0.535228		UCHL1	0.367741	0.294621
TPBG	0.816204	0.0241181		UNC13A	0.451866	0.314846
TRHDE	0.389332	0.446886		VGF	0.141787	0.7374
TTC9	0.292398	0.471907		VSNL1	0.251732	0.528421
TTC39B	0.318464	0.399701		VSTM2L	0.418503	0.338698
TUBA4B	0.598785	0.172216		YJEFN3	0.394975	0.29595
TUBA8	0.478837	0.256807		ZMAT4	0.473157	0.437589
TUBAL3	0.398967	0.45733
TUSC3	0.29969	0.436138
UNC5A	0.597062	0.224584
UNC13A	0.414857	0.306325
UNC13C	0.238951	0.530564
VGF	0.219579	0.633325
VWA5B2	0.487932	0.346442
ZBBX	0.712907	0.115538
ZBED9	0.419107	0.444431
ZBTB32	0.398706	0.47658
ZNF385B	0.482329	0.325054

## Sheet: OligodendrocyteProteins
Measured in SD temporal cortex proteome and used for cell type-specific iBAQ analysis (n=54)			Measured in SD dentate gyrus proteome and used for cell type-specific iBAQ analysis (n=14)
GeneName	Specificity according to Darmanis & Hodge (fraction)		GeneName	Specificity according to Habib (fraction)
ABCA2	0.771156		ANLN	0.720811
ABCA8	0.881684		ASPA	0.694467
ACTBL2	0.960591		BTBD16	0.757457
ANLN	0.820657		CDK18	0.684643
ASPA	0.868948		CLDN11	0.708015
CA2	0.706657		CNDP1	0.73757
CA14	0.824163		HAPLN2	0.725984
CARNS1	0.93071		KLK6	0.806572
CD9	0.675981		MAG	0.759112
CDC42EP1	0.663161		MOG	0.742948
CDK18	0.865035		OPALIN	0.731293
CLDN11	0.897558		PLP1	0.712428
CLDND1	0.721951		SCD	0.673158
CLMN	0.771361		TF	0.743272
CMTM5	0.750698
CNP	0.661829
CNTN2	0.834385
CRYAB	0.751594
CYB5R2	0.916816
DOCK5	0.692763
EFHD1	0.720785
ENPP2	0.869563
ERMN	0.880723
FOLH1	0.927655
GPR37	0.849012
HAPLN2	0.879991
HSD11B1	0.90081
HSPA2	0.855222
ITGA2	0.815138
KIF19	0.73262
KRT9	0.692228
LPAR1	0.787088
LRP2	0.874369
MAG	0.945104
MBP	0.87201
MOBP	0.933174
MOG	0.930264
NDRG1	0.671906
NINJ2	0.931455
OPALIN	0.866748
PI16	0.89109
PIP	0.888712
PLP1	0.878853
QDPR	0.77175
S1PR5	0.880902
SCD	0.728982
SUN2	0.67656
TF	0.885715
TMEM63A	0.833385
TPPP3	0.693119
TSPAN8	0.784016
TSPAN15	0.686389
TTYH2	0.709303
VWA1	0.695268
