# Supplementary material for: Proteomics of the temporal cortex in semantic dementia reveals brain-region specific molecular pathology and regulation of the TDP-43-ANXA11 interactome
Source: Acta Neuropathol Commun. 2025 Jul 25;13:162. doi: 10.1186/s40478-025-02077-x (PMC12291262; doi:10.1186/s40478-025-02077-x)
Supplement: Supplementary file 4 — Additional file4. [file 40478_2025_2077_MOESM4_ESM.xlsx]

## Sheet: Information
Additional File 4 Statistical outcomes for all proteins measured within the proteomic analysis of our SD temporal cortex cohort and the effect of our bioinformatic analysis steps. After measuring the SD temporal cortex proteome, we refined it by filtering out proteins shared with other published AD and/or FTLD proteomes. Furthermore, we compared the SD temporal cortex proteome to our previously m…
Tab	Description
Proteome_statistics	Statistical measurements for all proteins measured within the SD temporal cortex proteome
Proteome_refinement	Demonstration of the effects of refinement of the SD temporal cortex proteome with published AD and FTLD proteomic data sets
Proteome_TCvsDG	Comparison of the statistical data for the SD temporal cortex and SD dentate gyrus proteomes, including effects of refinement with published AD and FTLD proteomic data sets
SD_TC_DAP	List of all DAPs in SD temporal cortex proteome
SD_TC_refined_DAP	List of all DAPs in SD temporal cortex proteome after refinement
SD_TC&DG_DAP	List of all DAPs shared by SD temporal cortex and SD dentate gyrus proteomes
SD_TConly_DAP	List of all DAPs only found in the SD temporal cortex proteome
SD_DGonly_DAP	List of all DAPs only found in the SD dentate gyrus proteome
Abbreviations
AD	Alzheimer's disease
DAP	differentially abundant protein
DG	dentate gyrus
FC	fold change
FTLD-TAU	frontotemporal lobar degeneration with TAU pathology
FTLD-TDP	frontotemporal lobar degeneration with TDP-43 pathology
NDC	non-demented control
q	q-value
SD	semantic dementia
TC	temporal cortex

## Sheet: Proteome_statistics
protein_id	gene_symbols_or_id	gene_symbols_or_id_ONLYFIRSTannotation	log2FC_NDCvsSD	pvalue_NDCvsSD	qvalue_NDCvsSD	FC_direction	DAP (q<0.01)?
Q96AQ6	PBXIP1	PBXIP1	1.8583	9.29556e-54	4.65243e-50	Higher abundance	Yes
P17655	CAPN2	CAPN2	1.00724	2.85798e-52	7.15208e-49	Higher abundance	Yes
Q9Y490	TLN1	TLN1	1.00496	5.33116e-48	8.06435e-45	Higher abundance	Yes
Q8N3E9	PLCD3	PLCD3	1.77543	6.44504e-48	8.06435e-45	Higher abundance	Yes
Q14344	GNA13	GNA13	1.32627	1.1786e-45	1.17978e-42	Higher abundance	Yes
O94905	ERLIN2	ERLIN2	1.05413	1.57743e-45	1.31584e-42	Higher abundance	Yes
P42658	DPP6	DPP6	-0.997617	2.2447e-45	1.60496e-42	Lower abundance	Yes
Q9NVD7	PARVA	PARVA	1.42288	3.07541e-45	1.92405e-42	Higher abundance	Yes
P00533	EGFR	EGFR	1.2925	1.39087e-43	7.73478e-41	Higher abundance	Yes
Q15349	RPS6KA2	RPS6KA2	0.776901	1.47548e-42	6.71344e-40	Higher abundance	Yes
P11217	PYGM	PYGM	2.0212	1.38231e-42	6.71344e-40	Higher abundance	Yes
Q08211	DHX9	DHX9	0.669949	3.42122e-42	1.42693e-39	Higher abundance	Yes
P41240	CSK	CSK	0.55811	6.48062e-42	2.49504e-39	Higher abundance	Yes
P42765	ACAA2	ACAA2	0.993417	2.17975e-41	7.79261e-39	Higher abundance	Yes
P18206	VCL	VCL	1.10904	2.72633e-41	9.09686e-39	Higher abundance	Yes
P46940	IQGAP1	IQGAP1	1.10665	6.73915e-41	2.10809e-38	Higher abundance	Yes
Q15149	PLEC	PLEC	1.35944	1.13386e-40	3.33821e-38	Higher abundance	Yes
P05556	ITGB1	ITGB1	1.35214	2.66752e-40	7.41718e-38	Higher abundance	Yes
Q12797	ASPH	ASPH	0.941437	3.70102e-38	9.74927e-36	Higher abundance	Yes
O43175	PHGDH	PHGDH	1.48258	1.05341e-37	2.63615e-35	Higher abundance	Yes
P54289	CACNA2D1	CACNA2D1	-0.565398	1.43828e-37	3.42791e-35	Lower abundance	Yes
Q9HBL0	TNS1	TNS1	0.779584	3.26165e-37	7.42024e-35	Higher abundance	Yes
P35609	ACTN2	ACTN2	-1.1783	6.25161e-37	1.36041e-34	Lower abundance	Yes
P62760	VSNL1	VSNL1	-0.809421	2.94875e-36	6.14938e-34	Lower abundance	Yes
Q13740	ALCAM	ALCAM	0.888497	3.92136e-36	7.85057e-34	Higher abundance	Yes
P12814	ACTN1	ACTN1	-0.987445	4.50306e-36	8.66838e-34	Lower abundance	Yes
Q14258	TRIM25	TRIM25	0.783867	7.62258e-36	1.413e-33	Higher abundance	Yes
O43157	PLXNB1	PLXNB1	1.02352	1.27323e-35	2.2759e-33	Higher abundance	Yes
Q9NR46	SH3GLB2	SH3GLB2	-0.719297	1.73601e-35	2.99612e-33	Lower abundance	Yes
Q13617	CUL2	CUL2	-0.456919	1.23935e-34	2.06765e-32	Lower abundance	Yes
P10155	RO60	RO60	0.877494	6.83427e-34	1.1034e-31	Higher abundance	Yes
P78527	PRKDC	PRKDC	0.519851	7.8921e-34	1.23437e-31	Higher abundance	Yes
P09874	PARP1	PARP1	0.817686	9.08843e-34	1.37841e-31	Higher abundance	Yes
Q99784	OLFM1	OLFM1	-1.21137	1.13051e-33	1.66418e-31	Lower abundance	Yes
Q93100	PHKB	PHKB	0.74594	2.15583e-33	3.08284e-31	Higher abundance	Yes
Q15049	MLC1	MLC1	1.73191	2.51077e-33	3.49067e-31	Higher abundance	Yes
Q92974	ARHGEF2	ARHGEF2	-0.876767	2.79985e-33	3.78737e-31	Lower abundance	Yes
Q9Y4F1	FARP1	FARP1	0.845501	4.14692e-33	5.46192e-31	Higher abundance	Yes
Q9UEY8	ADD3	ADD3	1.04033	6.36573e-33	8.16935e-31	Higher abundance	Yes
Q14CZ8	HEPACAM	HEPACAM	1.54696	2.52605e-32	3.16072e-30	Higher abundance	Yes
Q15334	LLGL1	LLGL1	1.05368	3.02075e-32	3.68752e-30	Higher abundance	Yes
P02545	LMNA	LMNA	1.45818	9.42639e-32	1.12331e-29	Higher abundance	Yes
Q96AC1	FERMT2	FERMT2	0.856773	2.62946e-31	3.06057e-29	Higher abundance	Yes
O43301	HSPA12A	HSPA12A	-0.707328	4.18649e-31	4.76213e-29	Lower abundance	Yes
Q15746	MYLK	MYLK	1.00329	7.38427e-31	8.21295e-29	Higher abundance	Yes
O75369	FLNB	FLNB	1.00618	9.01171e-31	9.80514e-29	Higher abundance	Yes
Q9UM54	MYO6	MYO6	0.618651	1.98166e-30	2.11025e-28	Higher abundance	Yes
O43707;P12814;P35609;Q08043	ACTN4;ACTN1;ACTN2;ACTN3	ACTN4	-0.750454	5.52463e-30	5.76057e-28	Lower abundance	Yes
Q7Z2W4	ZC3HAV1	ZC3HAV1	0.832948	7.4019e-30	7.56052e-28	Higher abundance	Yes
O00192	ARVCF	ARVCF	0.884895	8.76482e-30	8.77359e-28	Higher abundance	Yes
Q14289	PTK2B	PTK2B	-1.59138	1.2535e-29	1.23015e-27	Lower abundance	Yes
O00159	MYO1C	MYO1C	0.647205	1.29743e-29	1.24877e-27	Higher abundance	Yes
P63096	GNAI1	GNAI1	-0.649741	1.45804e-29	1.37689e-27	Lower abundance	Yes
P25705	ATP5F1A	ATP5F1A	-0.417163	1.65533e-29	1.53424e-27	Lower abundance	Yes
Q8N3V7	SYNPO	SYNPO	-1.66889	2.1406e-29	1.94795e-27	Lower abundance	Yes
Q15029	EFTUD2	EFTUD2	0.447656	3.50035e-29	3.12844e-27	Higher abundance	Yes
Q9UQB8	BAIAP2	BAIAP2	-0.752985	7.16203e-29	6.28877e-27	Lower abundance	Yes
Q5FWE3	PRRT3	PRRT3	-0.858541	8.87674e-29	7.66001e-27	Lower abundance	Yes
Q13424	SNTA1	SNTA1	0.916396	1.11416e-28	9.45148e-27	Higher abundance	Yes
P21333	FLNA	FLNA	1.1125	2.1067e-28	1.75734e-26	Higher abundance	Yes
P17302	GJA1	GJA1	1.46257	2.1505e-28	1.76447e-26	Higher abundance	Yes
Q9Y4J8	DTNA	DTNA	0.749326	2.30995e-28	1.86473e-26	Higher abundance	Yes
O76054	SEC14L2	SEC14L2	0.55825	2.57081e-28	2.04236e-26	Higher abundance	Yes
Q9NZN4	EHD2	EHD2	0.969669	2.75258e-28	2.15261e-26	Higher abundance	Yes
Q9H4M9	EHD1	EHD1	0.546178	4.66419e-28	3.59143e-26	Higher abundance	Yes
Q9H8H3	METTL7A	METTL7A	0.948574	6.461e-28	4.89643e-26	Higher abundance	Yes
Q6P2Q9	PRPF8	PRPF8	0.517039	6.55466e-28	4.89643e-26	Higher abundance	Yes
O75643	SNRNP200	SNRNP200	0.470016	6.91534e-28	5.08989e-26	Higher abundance	Yes
P27338	MAOB	MAOB	1.11846	8.64668e-28	6.27197e-26	Higher abundance	Yes
P78347	GTF2I	GTF2I	0.559067	8.81514e-28	6.30282e-26	Higher abundance	Yes
P53677	AP3M2	AP3M2	-0.460624	1.09194e-27	7.69743e-26	Lower abundance	Yes
Q9NUB1	ACSS1	ACSS1	1.22732	1.51102e-27	1.05037e-25	Higher abundance	Yes
P55087	AQP4	AQP4	1.37943	2.41915e-27	1.65861e-25	Higher abundance	Yes
Q6NV74	KIAA1211L	KIAA1211L	-0.756623	2.75583e-27	1.83906e-25	Lower abundance	Yes
Q9UPY8	MAPRE3	MAPRE3	-0.521558	2.74805e-27	1.83906e-25	Lower abundance	Yes
Q13683	ITGA7	ITGA7	1.51116	3.19254e-27	2.10246e-25	Higher abundance	Yes
O14523	C2CD2L	C2CD2L	-0.546002	3.62167e-27	2.35409e-25	Lower abundance	Yes
O75116	ROCK2	ROCK2	-0.432931	3.95496e-27	2.53776e-25	Lower abundance	Yes
P11047	LAMC1	LAMC1	0.916129	4.54293e-27	2.87815e-25	Higher abundance	Yes
P51570	GALK1	GALK1	0.78371	4.78976e-27	2.9966e-25	Higher abundance	Yes
O43707;P12814	ACTN4;ACTN1	ACTN4	-0.958539	6.64687e-27	4.10711e-25	Lower abundance	Yes
Q9Y4F5	CEP170B	CEP170B	-0.712623	8.24271e-27	5.03107e-25	Lower abundance	Yes
Q9UI12	ATP6V1H	ATP6V1H	-0.549755	1.01612e-26	6.05435e-25	Lower abundance	Yes
O43592	XPOT	XPOT	0.597232	1.00687e-26	6.05435e-25	Higher abundance	Yes
Q9UPV7	PHF24	PHF24	-0.459419	1.39805e-26	8.23206e-25	Lower abundance	Yes
P42658;Q8N608	DPP6;DPP10	DPP6	-0.789942	1.48737e-26	8.65616e-25	Lower abundance	Yes
P04083	ANXA1	ANXA1	2.1047	1.86715e-26	1.07415e-24	Higher abundance	Yes
P78352	DLG4	DLG4	-0.767329	2.38516e-26	1.35656e-24	Lower abundance	Yes
P49748	ACADVL	ACADVL	0.866408	2.4137e-26	1.35737e-24	Higher abundance	Yes
Q13367	AP3B2	AP3B2	-0.523874	2.48316e-26	1.38091e-24	Lower abundance	Yes
P11216;P11217	PYGB;PYGM	PYGB	0.901162	2.65463e-26	1.46005e-24	Higher abundance	Yes
Q8TDJ6	DMXL2	DMXL2	-0.616201	3.16545e-26	1.72207e-24	Lower abundance	Yes
O95197	RTN3	RTN3	-0.735097	3.26115e-26	1.75506e-24	Lower abundance	Yes
P19367	HK1	HK1	-0.495384	4.44891e-26	2.36881e-24	Lower abundance	Yes
Q8NEU8	APPL2	APPL2	0.716902	5.78357e-26	3.04703e-24	Higher abundance	Yes
O43772	SLC25A20	SLC25A20	1.00075	7.30953e-26	3.81086e-24	Higher abundance	Yes
P21283	ATP6V1C1	ATP6V1C1	-0.465996	8.56588e-26	4.41982e-24	Lower abundance	Yes
O00429	DNM1L	DNM1L	-0.443322	1.00207e-25	5.11771e-24	Lower abundance	Yes
Q68CZ2	TNS3	TNS3	1.31967	1.12251e-25	5.67492e-24	Higher abundance	Yes
P42262	GRIA2	GRIA2	-0.829828	1.49058e-25	7.46035e-24	Lower abundance	Yes
P20020	ATP2B1	ATP2B1	-0.721505	1.6502e-25	8.17748e-24	Lower abundance	Yes
Q9C0D0	PHACTR1	PHACTR1	-0.916435	2.17006e-25	1.06482e-23	Lower abundance	Yes
P50570;Q05193;Q9UQ16	DNM2;DNM1;DNM3	DNM2	-0.596065	2.41097e-25	1.17154e-23	Lower abundance	Yes
O14495	PLPP3	PLPP3	1.32823	2.99656e-25	1.4421e-23	Higher abundance	Yes
P45985	MAP2K4	MAP2K4	-0.643117	3.06884e-25	1.46281e-23	Lower abundance	Yes
P46459	NSF	NSF	-0.686931	3.46357e-25	1.63539e-23	Lower abundance	Yes
P23229	ITGA6	ITGA6	1.18658	4.45879e-25	2.08563e-23	Higher abundance	Yes
Q96FE5	LINGO1	LINGO1	-0.940286	6.68572e-25	3.09834e-23	Lower abundance	Yes
Q15223	NECTIN1	NECTIN1	-0.80522	7.18833e-25	3.3007e-23	Lower abundance	Yes
Q9Y2S2	CRYL1	CRYL1	1.38464	8.66265e-25	3.94151e-23	Higher abundance	Yes
P78324	SIRPA	SIRPA	-0.633442	9.27883e-25	4.18383e-23	Lower abundance	Yes
Q96CV9	OPTN	OPTN	-0.470877	9.45458e-25	4.22502e-23	Lower abundance	Yes
Q8NBF2	NHLRC2	NHLRC2	0.891198	1.56625e-24	6.93724e-23	Higher abundance	Yes
Q9Y262	EIF3L	EIF3L	0.416674	1.64262e-24	7.21166e-23	Higher abundance	Yes
Q8WXF7	ATL1	ATL1	-0.619375	1.68312e-24	7.32523e-23	Lower abundance	Yes
Q9P0V9	SEPTIN10	SEPTIN10	1.77156	2.0412e-24	8.80709e-23	Higher abundance	Yes
A7KAX9	ARHGAP32	ARHGAP32	-0.532457	2.06265e-24	8.82354e-23	Lower abundance	Yes
Q96PV0	SYNGAP1	SYNGAP1	-0.848798	2.23243e-24	9.46892e-23	Lower abundance	Yes
P51178	PLCD1	PLCD1	1.77176	2.37637e-24	9.99474e-23	Higher abundance	Yes
Q96DH6	MSI2	MSI2	0.989513	2.77005e-24	1.15534e-22	Higher abundance	Yes
Q8N987	NECAB1	NECAB1	-1.05936	3.89016e-24	1.60911e-22	Lower abundance	Yes
Q8N5S9	CAMKK1	CAMKK1	-1.0326	6.3582e-24	2.60842e-22	Lower abundance	Yes
P14136	GFAP	GFAP	2.91938	8.16436e-24	3.32216e-22	Higher abundance	Yes
O75477;O94905	ERLIN1;ERLIN2	ERLIN1	1.11301	9.87607e-24	3.98627e-22	Higher abundance	Yes
P24043	LAMA2	LAMA2	0.731525	1.23538e-23	4.94646e-22	Higher abundance	Yes
Q96BJ3	AIDA	AIDA	0.665613	1.67638e-23	6.65896e-22	Higher abundance	Yes
Q9BTV5	FSD1	FSD1	-0.59536	1.91504e-23	7.54706e-22	Lower abundance	Yes
Q5SSJ5	HP1BP3	HP1BP3	0.94612	2.52251e-23	9.86342e-22	Higher abundance	Yes
O60331	PIP5K1C	PIP5K1C	-0.666111	2.67334e-23	1.03722e-21	Lower abundance	Yes
P07099	EPHX1	EPHX1	0.78949	3.30704e-23	1.27321e-21	Higher abundance	Yes
Q86YM7	HOMER1	HOMER1	-0.774792	3.50859e-23	1.34049e-21	Lower abundance	Yes
P15311	EZR	EZR	1.71917	3.93649e-23	1.49259e-21	Higher abundance	Yes
Q96I99	SUCLG2	SUCLG2	1.16332	4.3834e-23	1.64954e-21	Higher abundance	Yes
P60880	SNAP25	SNAP25	-0.727254	4.59327e-23	1.71562e-21	Lower abundance	Yes
Q7L1I2	SV2B	SV2B	-0.881805	4.66319e-23	1.72884e-21	Lower abundance	Yes
Q9H3Q1	CDC42EP4	CDC42EP4	1.13998	7.26793e-23	2.67471e-21	Higher abundance	Yes
O14994	SYN3	SYN3	-0.717974	9.70147e-23	3.54422e-21	Lower abundance	Yes
Q9HBT6	CDH20	CDH20	0.947411	1.01889e-22	3.66875e-21	Higher abundance	Yes
O00299	CLIC1	CLIC1	1.58076	1.0147e-22	3.66875e-21	Higher abundance	Yes
Q9Y5L3	ENTPD2	ENTPD2	2.74461	1.03633e-22	3.70488e-21	Higher abundance	Yes
P16284	PECAM1	PECAM1	1.33163	1.11561e-22	3.96001e-21	Higher abundance	Yes
Q9NY65	TUBA8	TUBA8	-0.920832	1.48565e-22	5.23638e-21	Lower abundance	Yes
A8MVW0	FAM171A2	FAM171A2	-0.776414	1.54511e-22	5.4079e-21	Lower abundance	Yes
Q14980	NUMA1	NUMA1	0.636348	2.32414e-22	8.078e-21	Higher abundance	Yes
P17677	GAP43	GAP43	-0.837688	2.4997e-22	8.62828e-21	Lower abundance	Yes
Q96RR4	CAMKK2	CAMKK2	-0.977431	2.57359e-22	8.82247e-21	Lower abundance	Yes
Q14643	ITPR1	ITPR1	-0.868253	2.79203e-22	9.5062e-21	Lower abundance	Yes
Q9H115	NAPB	NAPB	-0.701269	3.1247e-22	1.0567e-20	Lower abundance	Yes
P40123	CAP2	CAP2	-0.507312	3.42561e-22	1.15068e-20	Lower abundance	Yes
P40939	HADHA	HADHA	0.709417	5.22858e-22	1.7446e-20	Higher abundance	Yes
Q9BQI7	PSD2	PSD2	1.18649	5.39795e-22	1.78919e-20	Higher abundance	Yes
Q8IV38	ANKMY2	ANKMY2	-0.722061	5.59189e-22	1.84128e-20	Lower abundance	Yes
O95782	AP2A1	AP2A1	-0.653555	6.26257e-22	2.04864e-20	Lower abundance	Yes
P28161	GSTM2	GSTM2	1.44433	7.96622e-22	2.58902e-20	Higher abundance	Yes
O95865	DDAH2	DDAH2	1.23175	8.24607e-22	2.66268e-20	Higher abundance	Yes
Q05193	DNM1	DNM1	-0.599673	8.43446e-22	2.70606e-20	Lower abundance	Yes
Q92558	WASF1	WASF1	-0.864576	8.88601e-22	2.83277e-20	Lower abundance	Yes
Q15417	CNN3	CNN3	1.23903	9.01043e-22	2.85425e-20	Higher abundance	Yes
P13611	VCAN	VCAN	1.45183	9.27479e-22	2.91952e-20	Higher abundance	Yes
Q8NE62	CHDH	CHDH	1.32133	1.18339e-21	3.70179e-20	Higher abundance	Yes
Q14012;Q8IU85	CAMK1;CAMK1D	CAMK1	-0.605385	1.34706e-21	4.1876e-20	Lower abundance	Yes
O14576	DYNC1I1	DYNC1I1	-0.418933	1.46106e-21	4.51397e-20	Lower abundance	Yes
Q15020	SART3	SART3	0.468868	1.5544e-21	4.77285e-20	Higher abundance	Yes
Q03252	LMNB2	LMNB2	0.699809	1.58364e-21	4.83299e-20	Higher abundance	Yes
Q5TZA2	CROCC	CROCC	1.83278	1.96115e-21	5.94883e-20	Higher abundance	Yes
Q9Y617	PSAT1	PSAT1	1.32059	2.06172e-21	6.21622e-20	Higher abundance	Yes
P00568	AK1	AK1	0.998975	2.13805e-21	6.40774e-20	Higher abundance	Yes
P08754	GNAI3	GNAI3	0.78501	2.36585e-21	7.04826e-20	Higher abundance	Yes
P06737;P11216;P11217	PYGL;PYGB;PYGM	PYGL	0.988612	2.39788e-21	7.10142e-20	Higher abundance	Yes
Q9NRD5	PICK1	PICK1	-0.528388	2.73235e-21	8.04436e-20	Lower abundance	Yes
Q9NQ86	TRIM36	TRIM36	-1.21729	2.93577e-21	8.59272e-20	Lower abundance	Yes
P55084	HADHB	HADHB	0.865364	3.42537e-21	9.96744e-20	Higher abundance	Yes
Q9Y2G0	EFR3B	EFR3B	-0.701559	4.71662e-21	1.36455e-19	Lower abundance	Yes
Q9NRQ2	PLSCR4	PLSCR4	2.25339	4.92371e-21	1.41627e-19	Higher abundance	Yes
P02545;P20700;Q03252	LMNA;LMNB1;LMNB2	LMNA	1.06601	4.97052e-21	1.42157e-19	Higher abundance	Yes
Q96HC4	PDLIM5	PDLIM5	0.737864	5.21222e-21	1.48222e-19	Higher abundance	Yes
Q9UPR5	SLC8A2	SLC8A2	-0.631613	6.11351e-21	1.72871e-19	Lower abundance	Yes
Q9NRZ7	AGPAT3	AGPAT3	0.538784	6.54873e-21	1.84137e-19	Higher abundance	Yes
Q5VWW1	C1QL3	C1QL3	-1.22419	6.81948e-21	1.90679e-19	Lower abundance	Yes
Q9H2C0	GAN	GAN	0.890737	7.42232e-21	2.06382e-19	Higher abundance	Yes
O15031	PLXNB2	PLXNB2	0.838759	8.16019e-21	2.25645e-19	Higher abundance	Yes
Q8IYB4	PEX5L	PEX5L	-0.455041	9.7205e-21	2.67314e-19	Lower abundance	Yes
P63010;Q10567	AP2B1;AP1B1	AP2B1	-0.549194	9.94273e-21	2.71931e-19	Lower abundance	Yes
P46020	PHKA1	PHKA1	0.827098	1.15375e-20	3.13833e-19	Higher abundance	Yes
Q05084	ICA1	ICA1	-0.728137	1.16221e-20	3.14425e-19	Lower abundance	Yes
O75146	HIP1R	HIP1R	0.67069	1.17822e-20	3.17043e-19	Higher abundance	Yes
Q93052	LPP	LPP	1.22897	1.30994e-20	3.506e-19	Higher abundance	Yes
Q15120	PDK3	PDK3	-0.55459	1.46625e-20	3.90351e-19	Lower abundance	Yes
Q9NZN3	EHD3	EHD3	-0.501783	1.49627e-20	3.94149e-19	Lower abundance	Yes
Q13884	SNTB1	SNTB1	1.46353	1.49539e-20	3.94149e-19	Higher abundance	Yes
Q9Y2J2	EPB41L3	EPB41L3	-0.594757	1.87048e-20	4.90143e-19	Lower abundance	Yes
Q05682	CALD1	CALD1	1.06303	2.10403e-20	5.48473e-19	Higher abundance	Yes
P51648	ALDH3A2	ALDH3A2	0.401855	2.20388e-20	5.71525e-19	Higher abundance	Yes
Q8TCU6	PREX1	PREX1	0.445169	2.40252e-20	6.19824e-19	Higher abundance	Yes
P40763	STAT3	STAT3	0.737348	2.59492e-20	6.66028e-19	Higher abundance	Yes
O43143	DHX15	DHX15	0.874351	2.66742e-20	6.81144e-19	Higher abundance	Yes
Q13336	SLC14A1	SLC14A1	2.79024	2.89221e-20	7.34798e-19	Higher abundance	Yes
P24821	TNC	TNC	3.38058	2.91571e-20	7.37026e-19	Higher abundance	Yes
O15061	SYNM	SYNM	2.09342	3.38342e-20	8.50956e-19	Higher abundance	Yes
P61764	STXBP1	STXBP1	-0.62916	3.90542e-20	9.77332e-19	Lower abundance	Yes
Q7Z6G3	NECAB2	NECAB2	-1.19483	4.13058e-20	1.02853e-18	Lower abundance	Yes
P61266	STX1B	STX1B	-0.745205	4.16633e-20	1.0323e-18	Lower abundance	Yes
Q12792	TWF1	TWF1	0.714901	4.19195e-20	1.03353e-18	Higher abundance	Yes
P48059	LIMS1	LIMS1	1.61106	4.64407e-20	1.13939e-18	Higher abundance	Yes
Q9UDY2	TJP2	TJP2	1.53494	6.78175e-20	1.6477e-18	Higher abundance	Yes
Q7L099	RUFY3	RUFY3	-0.354698	6.93725e-20	1.67734e-18	Lower abundance	Yes
Q15165	PON2	PON2	1.36518	7.53655e-20	1.81348e-18	Higher abundance	Yes
O60641	SNAP91	SNAP91	-0.613477	7.80051e-20	1.86802e-18	Lower abundance	Yes
Q4KMQ2	ANO6	ANO6	1.61433	7.96202e-20	1.89762e-18	Higher abundance	Yes
Q13409	DYNC1I2	DYNC1I2	0.501053	8.55166e-20	2.02849e-18	Higher abundance	Yes
Q99490	AGAP2	AGAP2	-0.490428	9.21568e-20	2.17568e-18	Lower abundance	Yes
Q99250;Q9NY46	SCN2A;SCN3A	SCN2A	-0.737583	9.41909e-20	2.21327e-18	Lower abundance	Yes
O75369;P21333;Q14315	FLNB;FLNA;FLNC	FLNB	1.2392	1.00674e-19	2.35454e-18	Higher abundance	Yes
P31939	ATIC	ATIC	0.661411	1.08355e-19	2.52241e-18	Higher abundance	Yes
Q8NCN5	PDPR	PDPR	0.713836	1.27337e-19	2.95056e-18	Higher abundance	Yes
Q9NY47	CACNA2D2	CACNA2D2	0.498876	1.30729e-19	3.0152e-18	Higher abundance	Yes
O00148;Q13838	DDX39A;DDX39B	DDX39A	0.687867	1.40905e-19	3.235e-18	Higher abundance	Yes
P10301	RRAS	RRAS	0.786774	1.44901e-19	3.31155e-18	Higher abundance	Yes
P16144	ITGB4	ITGB4	1.37769	1.51345e-19	3.4431e-18	Higher abundance	Yes
Q92859	NEO1	NEO1	0.545954	1.54193e-19	3.49201e-18	Higher abundance	Yes
P26038	MSN	MSN	1.86927	1.57078e-19	3.54132e-18	Higher abundance	Yes
Q86TV6	TTC7B	TTC7B	-0.524332	1.64674e-19	3.69593e-18	Lower abundance	Yes
P10412;P16402;P16403;P22492	H1-4;H1-3;H1-2;HIST1H1T	H1-4	2.21183	1.69249e-19	3.78165e-18	Higher abundance	Yes
Q15149;Q9UPN3	PLEC;MACF1	PLEC	1.36963	1.84327e-19	4.10026e-18	Higher abundance	Yes
Q99250	SCN2A	SCN2A	-0.534655	1.89153e-19	4.18898e-18	Lower abundance	Yes
Q68DU8	KCTD16	KCTD16	-0.663241	2.03716e-19	4.49162e-18	Lower abundance	Yes
Q9UKF7	PITPNC1	PITPNC1	0.706128	2.49339e-19	5.47343e-18	Higher abundance	Yes
Q92973	TNPO1	TNPO1	0.438507	2.54019e-19	5.55182e-18	Higher abundance	Yes
O75914;Q13153	PAK3;PAK1	PAK3	-0.68235	3.32326e-19	7.23169e-18	Lower abundance	Yes
O43707;P12814;P35609	ACTN4;ACTN1;ACTN2	ACTN4	-0.778272	3.58574e-19	7.76909e-18	Lower abundance	Yes
O00445;P21579;Q8N9I0	SYT5;SYT1;SYT2	SYT5	-0.637177	4.22381e-19	9.11214e-18	Lower abundance	Yes
Q9Y4E6	WDR7	WDR7	-0.568392	4.63065e-19	9.94696e-18	Lower abundance	Yes
Q9H3N1	TMX1	TMX1	0.705461	4.99855e-19	1.06913e-17	Higher abundance	Yes
P50570;Q05193	DNM2;DNM1	DNM2	-0.524241	5.10072e-19	1.08634e-17	Lower abundance	Yes
Q9P035	HACD3	HACD3	0.378369	5.39969e-19	1.14515e-17	Higher abundance	Yes
P15311;P26038;P35241	EZR;MSN;RDX	EZR	1.7827	6.12997e-19	1.29454e-17	Higher abundance	Yes
Q01064	PDE1B	PDE1B	-0.509163	7.19694e-19	1.51347e-17	Lower abundance	Yes
Q16891	IMMT	IMMT	-0.436846	7.49166e-19	1.56886e-17	Lower abundance	Yes
Q7Z6G8	ANKS1B	ANKS1B	-0.70248	7.77693e-19	1.62181e-17	Lower abundance	Yes
Q8N5V2	NGEF	NGEF	-1.06149	7.97477e-19	1.65617e-17	Lower abundance	Yes
Q13418	ILK	ILK	0.900957	8.13136e-19	1.67416e-17	Higher abundance	Yes
P41586	ADCYAP1R1	ADCYAP1R1	1.14733	8.14036e-19	1.67416e-17	Higher abundance	Yes
P51178;Q4KWH8	PLCD1;PLCH1	PLCD1	1.51906	8.16173e-19	1.67416e-17	Higher abundance	Yes
P42263	GRIA3	GRIA3	-0.873648	8.2083e-19	1.67684e-17	Lower abundance	Yes
Q14683	SMC1A	SMC1A	0.596505	8.51072e-19	1.72579e-17	Higher abundance	Yes
P05362	ICAM1	ICAM1	2.23543	8.51687e-19	1.72579e-17	Higher abundance	Yes
Q01813	PFKP	PFKP	-0.608507	9.09702e-19	1.83591e-17	Lower abundance	Yes
Q9H1K4	SLC25A18	SLC25A18	0.644875	9.17977e-19	1.84517e-17	Higher abundance	Yes
Q9UJS0	SLC25A13	SLC25A13	0.55938	1.18868e-18	2.37973e-17	Higher abundance	Yes
P42566	EPS15	EPS15	0.684661	1.49646e-18	2.98398e-17	Higher abundance	Yes
Q6DD88	ATL3	ATL3	0.492629	1.7734e-18	3.52217e-17	Higher abundance	Yes
O75936	BBOX1	BBOX1	2.12408	1.81972e-18	3.59989e-17	Higher abundance	Yes
Q07157	TJP1	TJP1	0.590895	2.17636e-18	4.28845e-17	Higher abundance	Yes
Q8IWA5	SLC44A2	SLC44A2	0.850861	2.25283e-18	4.42173e-17	Higher abundance	Yes
O00186	STXBP3	STXBP3	0.459742	2.42302e-18	4.73719e-17	Higher abundance	Yes
P62760;Q9UM19	VSNL1;HPCAL4	VSNL1	-0.676752	2.4384e-18	4.74871e-17	Lower abundance	Yes
Q63HR2;Q68CZ2;Q9HBL0	TNS2;TNS3;TNS1	TNS2	1.20874	2.48475e-18	4.82023e-17	Higher abundance	Yes
Q8IU85	CAMK1D	CAMK1D	-0.734371	2.52848e-18	4.88611e-17	Lower abundance	Yes
O15020	SPTBN2	SPTBN2	-0.625228	2.54313e-18	4.89424e-17	Lower abundance	Yes
Q4V328	GRIPAP1	GRIPAP1	-0.494037	2.55224e-18	4.89424e-17	Lower abundance	Yes
Q13554;Q13557;Q9UQM7	CAMK2B;CAMK2D;CAMK2A	CAMK2B	-0.907173	2.70566e-18	5.16864e-17	Lower abundance	Yes
O43707	ACTN4	ACTN4	-0.482407	2.96592e-18	5.64426e-17	Lower abundance	Yes
Q13228	SELENBP1	SELENBP1	1.69582	3.07148e-18	5.82301e-17	Higher abundance	Yes
O00478	BTN3A3	BTN3A3	0.978788	3.28993e-18	6.21362e-17	Higher abundance	Yes
Q496J9;Q7L1I2	SV2C;SV2B	SV2C	-1.28529	3.33597e-18	6.27689e-17	Lower abundance	Yes
O94826	TOMM70	TOMM70	-0.402416	3.41753e-18	6.40626e-17	Lower abundance	Yes
O14807	MRAS	MRAS	0.477549	3.99165e-18	7.45455e-17	Higher abundance	Yes
Q14155	ARHGEF7	ARHGEF7	-0.396268	4.15156e-18	7.72436e-17	Lower abundance	Yes
Q06136	KDSR	KDSR	1.02859	4.26805e-18	7.9117e-17	Higher abundance	Yes
Q96TA1	NIBAN2	NIBAN2	0.613612	4.39485e-18	8.11669e-17	Higher abundance	Yes
Q9UQM7	CAMK2A	CAMK2A	-1.01959	4.56923e-18	8.40773e-17	Lower abundance	Yes
P46939	UTRN	UTRN	0.624851	6.01371e-18	1.10251e-16	Higher abundance	Yes
Q9UMF0	ICAM5	ICAM5	-1.25135	6.30189e-18	1.14872e-16	Lower abundance	Yes
Q9BQ24	ZFYVE21	ZFYVE21	1.03421	6.31163e-18	1.14872e-16	Higher abundance	Yes
P13010	XRCC5	XRCC5	0.515842	6.33729e-18	1.14921e-16	Higher abundance	Yes
Q02156	PRKCE	PRKCE	-0.458576	6.61803e-18	1.19579e-16	Lower abundance	Yes
Q9P260	RELCH	RELCH	-0.477094	7.70829e-18	1.38777e-16	Lower abundance	Yes
Q8IXS8	FAM126B	FAM126B	-0.60271	8.11198e-18	1.45521e-16	Lower abundance	Yes
Q9NRF8	CTPS2	CTPS2	0.935544	8.205e-18	1.46664e-16	Higher abundance	Yes
Q08AD1	CAMSAP2	CAMSAP2	-0.394671	8.74128e-18	1.55694e-16	Lower abundance	Yes
O75899	GABBR2	GABBR2	-0.512553	9.05699e-18	1.60746e-16	Lower abundance	Yes
Q9BW30	TPPP3	TPPP3	1.8319	9.12072e-18	1.61305e-16	Higher abundance	Yes
P12111	COL6A3	COL6A3	1.15269	9.35118e-18	1.64798e-16	Higher abundance	Yes
P12814;P35609	ACTN1;ACTN2	ACTN1	-0.913615	9.39928e-18	1.65065e-16	Lower abundance	Yes
Q14699	RFTN1	RFTN1	-0.672929	9.67633e-18	1.69336e-16	Lower abundance	Yes
P21291	CSRP1	CSRP1	1.71035	9.85932e-18	1.71937e-16	Higher abundance	Yes
Q16623	STX1A	STX1A	-0.653657	1.09777e-17	1.90775e-16	Lower abundance	Yes
O75533	SF3B1	SF3B1	0.506197	1.11938e-17	1.93857e-16	Higher abundance	Yes
Q6PI48	DARS2	DARS2	1.02611	1.16132e-17	2.00428e-16	Higher abundance	Yes
Q96JJ3	ELMO2	ELMO2	0.490702	1.21254e-17	2.08549e-16	Higher abundance	Yes
Q15126	PMVK	PMVK	0.64684	1.30484e-17	2.22892e-16	Higher abundance	Yes
P0C0L4;P0C0L5	C4A;C4B_2	C4A	1.74874	1.30361e-17	2.22892e-16	Higher abundance	Yes
O75334	PPFIA2	PPFIA2	-0.423985	1.378e-17	2.34589e-16	Lower abundance	Yes
Q9UIW2	PLXNA1	PLXNA1	-0.434828	1.41859e-17	2.4026e-16	Lower abundance	Yes
Q9Y3Z3	SAMHD1	SAMHD1	0.790371	1.42092e-17	2.4026e-16	Higher abundance	Yes
P12814;P35609;Q08043	ACTN1;ACTN2;ACTN3	ACTN1	-1.09429	1.58123e-17	2.66467e-16	Lower abundance	Yes
Q6YN16	HSDL2	HSDL2	0.682942	1.63372e-17	2.74388e-16	Higher abundance	Yes
P52788	SMS	SMS	0.708736	2.14128e-17	3.58432e-16	Higher abundance	Yes
P27987	ITPKB	ITPKB	2.03186	2.49189e-17	4.1573e-16	Higher abundance	Yes
P31146	CORO1A	CORO1A	-0.596498	2.98287e-17	4.95988e-16	Lower abundance	Yes
O43301;Q96MM6	HSPA12A;HSPA12B	HSPA12A	-0.612597	3.20604e-17	5.31332e-16	Lower abundance	Yes
Q15631	TSN	TSN	0.606674	3.47572e-17	5.74125e-16	Higher abundance	Yes
O60825	PFKFB2	PFKFB2	0.661781	3.60815e-17	5.94038e-16	Higher abundance	Yes
O60313	OPA1	OPA1	-0.542348	4.08844e-17	6.70906e-16	Lower abundance	Yes
O75051;P51805;Q9HCM2;Q9UIW2	PLXNA2;PLXNA3;PLXNA4;PLXNA1	PLXNA2	-0.567225	4.44259e-17	7.2664e-16	Lower abundance	Yes
P16070	CD44	CD44	2.73204	4.55921e-17	7.43284e-16	Higher abundance	Yes
P08247	SYP	SYP	-0.599502	4.79225e-17	7.7874e-16	Lower abundance	Yes
Q9NUP9	LIN7C	LIN7C	0.688968	4.81715e-17	7.80254e-16	Higher abundance	Yes
Q9P1Y5	CAMSAP3	CAMSAP3	-0.439712	4.97102e-17	8.02578e-16	Lower abundance	Yes
Q99726	SLC30A3	SLC30A3	-1.13062	5.67567e-17	9.13399e-16	Lower abundance	Yes
Q15052	ARHGEF6	ARHGEF6	0.453035	5.80412e-17	9.31078e-16	Higher abundance	Yes
P26232;P35221	CTNNA2;CTNNA1	CTNNA2	0.402648	6.13829e-17	9.81538e-16	Higher abundance	Yes
Q9NYB9	ABI2	ABI2	-0.471603	6.34571e-17	1.01147e-15	Lower abundance	Yes
Q9UPA5	BSN	BSN	-0.784748	6.44972e-17	1.02479e-15	Lower abundance	Yes
P42261;P42262	GRIA1;GRIA2	GRIA1	-0.750669	6.74791e-17	1.06878e-15	Lower abundance	Yes
P42330	AKR1C3	AKR1C3	1.17327	7.0809e-17	1.11798e-15	Higher abundance	Yes
P55268	LAMB2	LAMB2	0.85768	7.80929e-17	1.2291e-15	Higher abundance	Yes
Q08722	CD47	CD47	-0.571425	8.57831e-17	1.34591e-15	Lower abundance	Yes
Q7KZI7	MARK2	MARK2	-0.48698	8.63888e-17	1.35118e-15	Lower abundance	Yes
P54829	PTPN5	PTPN5	-0.768914	9.70127e-17	1.50792e-15	Lower abundance	Yes
Q5JWF2	GNAS	GNAS	0.343206	9.67898e-17	1.50792e-15	Higher abundance	Yes
P16615	ATP2A2	ATP2A2	-0.548234	1.0287e-16	1.59401e-15	Lower abundance	Yes
P13726	F3	F3	0.889447	1.04644e-16	1.61649e-15	Higher abundance	Yes
Q09028	RBBP4	RBBP4	0.634692	1.05707e-16	1.62788e-15	Higher abundance	Yes
Q8TBF8	FAM81A	FAM81A	-0.887108	1.11736e-16	1.71546e-15	Lower abundance	Yes
P58107;Q15149	EPPK1;PLEC	EPPK1	1.13238	1.27346e-16	1.94913e-15	Higher abundance	Yes
Q9UBI6	GNG12	GNG12	1.85089	1.4759e-16	2.2521e-15	Higher abundance	Yes
Q96PU5	NEDD4L	NEDD4L	-0.642715	1.50068e-16	2.28295e-15	Lower abundance	Yes
Q15019	SEPTIN2	SEPTIN2	0.945013	1.56721e-16	2.37694e-15	Higher abundance	Yes
Q9NY72	SCN3B	SCN3B	-0.574085	1.75485e-16	2.65348e-15	Lower abundance	Yes
Q8TDX7	NEK7	NEK7	0.68096	1.84385e-16	2.77966e-15	Higher abundance	Yes
Q14152	EIF3A	EIF3A	0.30469	2.03383e-16	3.05685e-15	Higher abundance	Yes
P36507;Q02750	MAP2K2;MAP2K1	MAP2K2	-0.51199	2.1167e-16	3.17188e-15	Lower abundance	Yes
P12956	XRCC6	XRCC6	0.598844	2.13918e-16	3.19599e-15	Higher abundance	Yes
O15230	LAMA5	LAMA5	0.956464	2.23488e-16	3.32904e-15	Higher abundance	Yes
Q14160	SCRIB	SCRIB	0.623885	2.29644e-16	3.41059e-15	Higher abundance	Yes
P20020;P23634;Q01814;Q16720	ATP2B1;ATP2B4;ATP2B2;ATP2B3	ATP2B1	-0.514653	2.5153e-16	3.72458e-15	Lower abundance	Yes
Q9Y2J8	PADI2	PADI2	1.62231	2.53585e-16	3.74394e-15	Higher abundance	Yes
P09496	CLTA	CLTA	-0.69916	2.56626e-16	3.77022e-15	Lower abundance	Yes
Q6VY07	PACS1	PACS1	-0.290803	2.56872e-16	3.77022e-15	Lower abundance	Yes
P54920;Q9H115	NAPA;NAPB	NAPA	-0.6756	2.59624e-16	3.79947e-15	Lower abundance	Yes
P15311;P35241	EZR;RDX	EZR	1.91532	2.96634e-16	4.32843e-15	Higher abundance	Yes
Q643R3	LPCAT4	LPCAT4	-0.692329	3.08903e-16	4.49435e-15	Lower abundance	Yes
O00203;Q13367	AP3B1;AP3B2	AP3B1	-0.417572	3.17045e-16	4.59945e-15	Lower abundance	Yes
Q13232	NME3	NME3	0.480209	3.46501e-16	5.01224e-15	Higher abundance	Yes
P23677	ITPKA	ITPKA	-1.21702	3.87336e-16	5.5868e-15	Lower abundance	Yes
P53680	AP2S1	AP2S1	-0.423685	4.07972e-16	5.86753e-15	Lower abundance	Yes
Q5VIR6	VPS53	VPS53	-0.381185	4.38108e-16	6.28289e-15	Lower abundance	Yes
Q5EBM0	CMPK2	CMPK2	0.566945	4.66862e-16	6.67612e-15	Higher abundance	Yes
P50895	BCAM	BCAM	0.844053	5.08904e-16	7.2566e-15	Higher abundance	Yes
Q16401	PSMD5	PSMD5	0.480392	5.22662e-16	7.4316e-15	Higher abundance	Yes
P51812;Q15349;Q15418	RPS6KA3;RPS6KA2;RPS6KA1	RPS6KA3	0.501898	5.54325e-16	7.85949e-15	Higher abundance	Yes
Q16799	RTN1	RTN1	-0.66765	5.90957e-16	8.35519e-15	Lower abundance	Yes
Q5VWJ9	SNX30	SNX30	-0.472421	6.36973e-16	8.98042e-15	Lower abundance	Yes
P20700	LMNB1	LMNB1	0.668852	7.06942e-16	9.93889e-15	Higher abundance	Yes
Q6ZVL6	KIAA1549L	KIAA1549L	-0.807126	9.40405e-16	1.31841e-14	Lower abundance	Yes
Q53EL6	PDCD4	PDCD4	0.925988	9.78698e-16	1.36826e-14	Higher abundance	Yes
Q92673	SORL1	SORL1	0.478823	1.05298e-15	1.46802e-14	Higher abundance	Yes
Q7L1Q6	BZW1	BZW1	0.587446	1.10878e-15	1.5392e-14	Higher abundance	Yes
Q9UPY5	SLC7A11	SLC7A11	0.942199	1.11019e-15	1.5392e-14	Higher abundance	Yes
P00568;Q9Y6K8	AK1;AK5	AK1	0.850472	1.13984e-15	1.57593e-14	Higher abundance	Yes
P05023;P13637	ATP1A1;ATP1A3	ATP1A1	-0.453643	1.22193e-15	1.68478e-14	Lower abundance	Yes
P68104;Q5VTE0	EEF1A1;EEF1A1P5	EEF1A1	0.518308	1.30443e-15	1.78913e-14	Higher abundance	Yes
P51805;Q9UIW2	PLXNA3;PLXNA1	PLXNA3	-0.422549	1.30834e-15	1.78913e-14	Lower abundance	Yes
Q86T65	DAAM2	DAAM2	1.20284	1.30737e-15	1.78913e-14	Higher abundance	Yes
P06737;P11217	PYGL;PYGM	PYGL	1.70366	1.37646e-15	1.87538e-14	Higher abundance	Yes
P38919	EIF4A3	EIF4A3	0.940129	1.3789e-15	1.87538e-14	Higher abundance	Yes
O14924	RGS12	RGS12	0.408567	1.40591e-15	1.90693e-14	Higher abundance	Yes
P19440	GGT1	GGT1	1.05236	1.44949e-15	1.96073e-14	Higher abundance	Yes
Q13153	PAK1	PAK1	-0.734713	1.54351e-15	2.08229e-14	Lower abundance	Yes
P49802	RGS7	RGS7	-0.481246	1.66538e-15	2.24065e-14	Lower abundance	Yes
Q9UPT6	MAPK8IP3	MAPK8IP3	-0.429206	1.74509e-15	2.34161e-14	Lower abundance	Yes
P63010	AP2B1	AP2B1	-0.574471	1.96309e-15	2.62707e-14	Lower abundance	Yes
Q02750	MAP2K1	MAP2K1	-0.510513	2.00155e-15	2.6714e-14	Lower abundance	Yes
P40145	ADCY8	ADCY8	1.3569	2.02663e-15	2.69768e-14	Higher abundance	Yes
Q9BYB0	SHANK3	SHANK3	-0.943581	2.11103e-15	2.80257e-14	Lower abundance	Yes
P12268	IMPDH2	IMPDH2	0.670046	2.13917e-15	2.83242e-14	Higher abundance	Yes
P08758	ANXA5	ANXA5	1.28467	2.224e-15	2.93698e-14	Higher abundance	Yes
Q8N126	CADM3	CADM3	-0.602531	2.53534e-15	3.33931e-14	Lower abundance	Yes
Q14019	COTL1	COTL1	1.09098	2.65502e-15	3.48776e-14	Higher abundance	Yes
O75367	H2AFY	H2AFY	0.908787	3.22633e-15	4.22717e-14	Higher abundance	Yes
P11387	TOP1	TOP1	0.715615	3.40377e-15	4.448e-14	Higher abundance	Yes
P11171	EPB41	EPB41	0.581475	3.41787e-15	4.4548e-14	Higher abundance	Yes
P27694	RPA1	RPA1	0.860394	3.64259e-15	4.73537e-14	Higher abundance	Yes
P46019	PHKA2	PHKA2	1.14686	3.80095e-15	4.92843e-14	Higher abundance	Yes
P28838	LAP3	LAP3	1.02154	3.81193e-15	4.9299e-14	Higher abundance	Yes
Q16566	CAMK4	CAMK4	-0.743363	3.82684e-15	4.93643e-14	Lower abundance	Yes
P19338	NCL	NCL	0.85937	3.9379e-15	5.06663e-14	Higher abundance	Yes
P17661	DES	DES	1.84837	4.52721e-15	5.80992e-14	Higher abundance	Yes
Q5TH69	ARFGEF3	ARFGEF3	-0.552442	4.62067e-15	5.9147e-14	Lower abundance	Yes
Q92529	SHC3	SHC3	-0.430564	4.67614e-15	5.97043e-14	Lower abundance	Yes
Q6PCB7	SLC27A1	SLC27A1	0.502149	4.83681e-15	6.15985e-14	Higher abundance	Yes
Q86UN3	RTN4RL2	RTN4RL2	-0.910496	5.01537e-15	6.37104e-14	Lower abundance	Yes
Q01130;Q9BRL6	SRSF2;SRSF8	SRSF2	1.29174	5.32857e-15	6.75177e-14	Higher abundance	Yes
Q09666	AHNAK	AHNAK	1.20626	5.48792e-15	6.93612e-14	Higher abundance	Yes
P02786	TFRC	TFRC	-0.946292	6.16893e-15	7.7772e-14	Lower abundance	Yes
Q96B86	RGMA	RGMA	1.10746	6.20328e-15	7.80085e-14	Higher abundance	Yes
O00534	VWA5A	VWA5A	0.750442	6.29763e-15	7.89966e-14	Higher abundance	Yes
P33121	ACSL1	ACSL1	0.442159	6.48435e-15	8.11355e-14	Higher abundance	Yes
Q9GZT4	SRR	SRR	0.955737	6.8449e-15	8.54332e-14	Higher abundance	Yes
Q5TC84	OGFRL1	OGFRL1	1.12871	7.01693e-15	8.73625e-14	Higher abundance	Yes
P23919	DTYMK	DTYMK	0.633705	7.06369e-15	8.77265e-14	Higher abundance	Yes
P05455	SSB	SSB	0.496798	7.18051e-15	8.89566e-14	Higher abundance	Yes
Q92688	ANP32B	ANP32B	1.24338	7.43954e-15	9.1938e-14	Higher abundance	Yes
Q9Y5K8	ATP6V1D	ATP6V1D	-0.354274	7.56007e-15	9.31975e-14	Lower abundance	Yes
O60941;Q9Y4J8	DTNB;DTNA	DTNB	0.723184	7.68623e-15	9.45198e-14	Higher abundance	Yes
P23786	CPT2	CPT2	0.756788	7.83469e-15	9.61094e-14	Higher abundance	Yes
P49354	FNTA	FNTA	0.955026	8.17487e-15	1.00037e-13	Higher abundance	Yes
Q9Y2X3	NOP58	NOP58	0.815677	8.51404e-15	1.03934e-13	Higher abundance	Yes
Q15691;Q9UPY8	MAPRE1;MAPRE3	MAPRE1	-0.467531	9.44115e-15	1.14971e-13	Lower abundance	Yes
Q15119	PDK2	PDK2	-0.458431	9.67335e-15	1.17512e-13	Lower abundance	Yes
P36959;Q9P2T1	GMPR;GMPR2	GMPR	1.48791	1.01185e-14	1.22622e-13	Higher abundance	Yes
Q14982	OPCML	OPCML	-0.453622	1.03257e-14	1.24831e-13	Lower abundance	Yes
P42330;P52895	AKR1C3;AKR1C2	AKR1C3	1.59613	1.0458e-14	1.26126e-13	Higher abundance	Yes
Q96PU8	QKI	QKI	0.82225	1.20232e-14	1.44654e-13	Higher abundance	Yes
Q96I24	FUBP3	FUBP3	0.841875	1.28753e-14	1.54534e-13	Higher abundance	Yes
Q5SRE7	PHYHD1	PHYHD1	2.5496	1.30599e-14	1.56375e-13	Higher abundance	Yes
O43157;Q9ULL4	PLXNB1;PLXNB3	PLXNB1	1.28671	1.33005e-14	1.58876e-13	Higher abundance	Yes
Q9H4A4	RNPEP	RNPEP	0.716653	1.43506e-14	1.71012e-13	Higher abundance	Yes
O75914	PAK3	PAK3	-0.494412	1.5231e-14	1.81071e-13	Lower abundance	Yes
Q96RF0	SNX18	SNX18	0.78155	1.55031e-14	1.83869e-13	Higher abundance	Yes
Q16563	SYPL1	SYPL1	1.14314	1.70545e-14	2.01791e-13	Higher abundance	Yes
Q9BQ04;Q9BWF3	RBM4B;RBM4	RBM4B	0.52964	1.76462e-14	2.083e-13	Higher abundance	Yes
P60228	EIF3E	EIF3E	0.284483	1.79316e-14	2.11171e-13	Higher abundance	Yes
P47900	P2RY1	P2RY1	1.17636	2.11285e-14	2.48235e-13	Higher abundance	Yes
P27544	CERS1	CERS1	0.681849	2.13403e-14	2.50136e-13	Higher abundance	Yes
Q9UQ16	DNM3	DNM3	-0.358231	2.15349e-14	2.51827e-13	Lower abundance	Yes
P12270	TPR	TPR	0.384149	2.1625e-14	2.52291e-13	Higher abundance	Yes
Q9HCM2	PLXNA4	PLXNA4	-0.42206	2.27151e-14	2.64393e-13	Lower abundance	Yes
O95876	WDPCP	WDPCP	1.63569	2.27855e-14	2.64597e-13	Higher abundance	Yes
Q9UHJ6	SHPK	SHPK	0.715983	2.33107e-14	2.70069e-13	Higher abundance	Yes
Q99598	TSNAX	TSNAX	0.527814	2.33975e-14	2.7045e-13	Higher abundance	Yes
P07947	YES1	YES1	0.945875	2.46945e-14	2.84783e-13	Higher abundance	Yes
Q00796	SORD	SORD	1.21314	2.49415e-14	2.8697e-13	Higher abundance	Yes
Q7Z6L0	PRRT2	PRRT2	-0.824046	2.74982e-14	3.15662e-13	Lower abundance	Yes
P20020;P23634	ATP2B1;ATP2B4	ATP2B1	-0.594049	2.77673e-14	3.18021e-13	Lower abundance	Yes
P11532	DMD	DMD	0.621539	2.97369e-14	3.39076e-13	Higher abundance	Yes
Q9UL46	PSME2	PSME2	1.23382	2.97411e-14	3.39076e-13	Higher abundance	Yes
O94925	GLS	GLS	-0.589699	3.06635e-14	3.48797e-13	Lower abundance	Yes
O00468	AGRN	AGRN	0.599919	3.07892e-14	3.49434e-13	Higher abundance	Yes
P35609;Q08043	ACTN2;ACTN3	ACTN2	-1.10513	3.61794e-14	4.07833e-13	Lower abundance	Yes
O00161	SNAP23	SNAP23	1.25864	3.61207e-14	4.07833e-13	Higher abundance	Yes
O14841	OPLAH	OPLAH	1.36019	3.6086e-14	4.07833e-13	Higher abundance	Yes
Q13425	SNTB2	SNTB2	0.665842	3.78464e-14	4.24722e-13	Higher abundance	Yes
P33176	KIF5B	KIF5B	0.32256	3.78474e-14	4.24722e-13	Higher abundance	Yes
Q5TF21	SOGA3	SOGA3	-0.325174	4.04145e-14	4.51505e-13	Lower abundance	Yes
Q15555	MAPRE2	MAPRE2	-0.385655	4.08726e-14	4.55606e-13	Lower abundance	Yes
Q12768	WASHC5	WASHC5	0.380179	4.21359e-14	4.68645e-13	Higher abundance	Yes
P26232	CTNNA2	CTNNA2	0.328109	4.27992e-14	4.74967e-13	Higher abundance	Yes
P10301;P62070	RRAS;RRAS2	RRAS	0.701215	4.57461e-14	5.06547e-13	Higher abundance	Yes
O95169	NDUFB8	NDUFB8	-0.612835	4.68874e-14	5.18039e-13	Lower abundance	Yes
P10644	PRKAR1A	PRKAR1A	0.590471	4.74442e-14	5.23035e-13	Higher abundance	Yes
P49758	RGS6	RGS6	-0.478534	4.85447e-14	5.33992e-13	Lower abundance	Yes
Q15404	RSU1	RSU1	1.14775	4.89271e-14	5.37017e-13	Higher abundance	Yes
P11310	ACADM	ACADM	0.626771	5.32993e-14	5.83726e-13	Higher abundance	Yes
Q13510	ASAH1	ASAH1	0.819484	5.88569e-14	6.43185e-13	Higher abundance	Yes
Q9Y6N5	SQOR	SQOR	0.779561	6.35398e-14	6.92846e-13	Higher abundance	Yes
O14490	DLGAP1	DLGAP1	-0.547616	7.26169e-14	7.86912e-13	Lower abundance	Yes
Q8WXE9	STON2	STON2	0.892957	7.23462e-14	7.86912e-13	Higher abundance	Yes
Q96CW1	AP2M1	AP2M1	-0.413416	7.26381e-14	7.86912e-13	Lower abundance	Yes
P02649	APOE	APOE	-0.805472	7.62249e-14	8.23986e-13	Lower abundance	Yes
O14773	TPP1	TPP1	0.869386	8.40035e-14	9.06115e-13	Higher abundance	Yes
Q6UXN9	WDR82	WDR82	0.479166	8.51255e-14	9.16244e-13	Higher abundance	Yes
Q9H2G2	SLK	SLK	-0.297036	8.72558e-14	9.35186e-13	Lower abundance	Yes
Q14203	DCTN1	DCTN1	-0.245055	8.72591e-14	9.35186e-13	Lower abundance	Yes
O14578	CIT	CIT	-0.804447	8.99349e-14	9.61803e-13	Lower abundance	Yes
P21964	COMT	COMT	0.697262	9.37403e-14	1.00036e-12	Higher abundance	Yes
Q9P2R3	ANKFY1	ANKFY1	0.44157	1.01168e-13	1.07733e-12	Higher abundance	Yes
P04216	THY1	THY1	-0.711879	1.05054e-13	1.11634e-12	Lower abundance	Yes
Q03113	GNA12	GNA12	1.12502	1.05513e-13	1.11884e-12	Higher abundance	Yes
P30041	PRDX6	PRDX6	2.36213	1.12771e-13	1.19327e-12	Higher abundance	Yes
P61966	AP1S1	AP1S1	-0.435462	1.13471e-13	1.19815e-12	Lower abundance	Yes
P35052	GPC1	GPC1	-0.547088	1.13802e-13	1.19912e-12	Lower abundance	Yes
O75051;Q9HCM2	PLXNA2;PLXNA4	PLXNA2	-0.485412	1.15671e-13	1.21397e-12	Lower abundance	Yes
O75027	ABCB7	ABCB7	0.429958	1.15697e-13	1.21397e-12	Higher abundance	Yes
Q96D96	HVCN1	HVCN1	1.45042	1.16809e-13	1.22052e-12	Higher abundance	Yes
P00491	PNP	PNP	2.15155	1.16649e-13	1.22052e-12	Higher abundance	Yes
Q13636	RAB31	RAB31	0.657754	1.19587e-13	1.24694e-12	Higher abundance	Yes
P61421	ATP6V0D1	ATP6V0D1	-0.504494	1.21401e-13	1.26322e-12	Lower abundance	Yes
Q6NZI2	CAVIN1	CAVIN1	0.650895	1.22235e-13	1.26927e-12	Higher abundance	Yes
Q8NBF6	AVL9	AVL9	-0.425746	1.26542e-13	1.31127e-12	Lower abundance	Yes
P00533;Q15303	EGFR;ERBB4	EGFR	1.26884	1.3067e-13	1.35125e-12	Higher abundance	Yes
Q8N6T3	ARFGAP1	ARFGAP1	-0.515134	1.49508e-13	1.54286e-12	Lower abundance	Yes
Q9UGV2	NDRG3	NDRG3	-0.389051	1.79286e-13	1.84635e-12	Lower abundance	Yes
O94973	AP2A2	AP2A2	-0.458687	1.81643e-13	1.86678e-12	Lower abundance	Yes
Q96IU4	ABHD14B	ABHD14B	1.51383	1.83666e-13	1.8837e-12	Higher abundance	Yes
Q05193;Q9UQ16	DNM1;DNM3	DNM1	-0.543689	2.00464e-13	2.05178e-12	Lower abundance	Yes
Q96FS4	SIPA1	SIPA1	1.43614	2.03944e-13	2.08314e-12	Higher abundance	Yes
Q9UJ70	NAGK	NAGK	0.756894	2.04524e-13	2.08481e-12	Higher abundance	Yes
Q9UKS6	PACSIN3	PACSIN3	0.631077	2.23419e-13	2.27279e-12	Higher abundance	Yes
P05129	PRKCG	PRKCG	-1.16203	2.29105e-13	2.32591e-12	Lower abundance	Yes
O95294	RASAL1	RASAL1	-0.647194	2.36489e-13	2.396e-12	Lower abundance	Yes
Q15393	SF3B3	SF3B3	1.05289	2.53331e-13	2.56146e-12	Higher abundance	Yes
P04350;P07437;P68371;Q13509;Q13885;Q3ZCM7;Q9BUF5;Q9BVA1	TUBB4A;TUBB;TUBB4B;TUBB3;TUBB2A;TUBB8;TUBB6;TUBB2B	TUBB4A	-0.295636	2.55548e-13	2.57867e-12	Lower abundance	Yes
Q16720	ATP2B3	ATP2B3	-0.596856	2.57199e-13	2.59011e-12	Lower abundance	Yes
Q8TB96	ITFG1	ITFG1	-0.489931	2.62636e-13	2.63955e-12	Lower abundance	Yes
P07355	ANXA2	ANXA2	1.4705	2.93206e-13	2.94088e-12	Higher abundance	Yes
Q08170;Q13243;Q13247	SRSF4;SRSF5;SRSF6	SRSF4	0.907386	2.93902e-13	2.94196e-12	Higher abundance	Yes
Q96PB7	OLFM3	OLFM3	-0.967608	2.9635e-13	2.96054e-12	Lower abundance	Yes
Q86UR5	RIMS1	RIMS1	-0.429835	3.02596e-13	3.01692e-12	Lower abundance	Yes
P54652	HSPA2	HSPA2	1.32131	3.08222e-13	3.0669e-12	Higher abundance	Yes
P30536	TSPO	TSPO	0.827853	3.4363e-13	3.41243e-12	Higher abundance	Yes
Q8WWI1	LMO7	LMO7	-0.930432	3.55259e-13	3.52093e-12	Lower abundance	Yes
P78352;Q12959	DLG4;DLG1	DLG4	-0.676116	4.09339e-13	4.04322e-12	Lower abundance	Yes
Q9UID3	VPS51	VPS51	-0.2799	4.09573e-13	4.04322e-12	Lower abundance	Yes
Q13496	MTM1	MTM1	0.912912	4.1509e-13	4.08961e-12	Higher abundance	Yes
Q05397;Q14289	PTK2;PTK2B	PTK2	-0.939583	4.36129e-13	4.28846e-12	Lower abundance	Yes
P08670;P17661	VIM;DES	VIM	1.48939	4.54909e-13	4.46436e-12	Higher abundance	Yes
Q04446	GBE1	GBE1	0.397475	4.69263e-13	4.59621e-12	Higher abundance	Yes
P05026	ATP1B1	ATP1B1	-0.342189	4.71947e-13	4.61346e-12	Lower abundance	Yes
P26639	TARS1	TARS1	0.327509	4.79585e-13	4.67899e-12	Higher abundance	Yes
Q9Y3A5	SBDS	SBDS	0.779281	4.81426e-13	4.68781e-12	Higher abundance	Yes
Q8TD55	PLEKHO2	PLEKHO2	0.752169	5.44735e-13	5.29398e-12	Higher abundance	Yes
P19367;P52789;Q2TB90	HK1;HK2;HKDC1	HK1	-0.574239	5.79824e-13	5.62407e-12	Lower abundance	Yes
Q7L0J3	SV2A	SV2A	-0.46899	6.04094e-13	5.84814e-12	Lower abundance	Yes
P04350;Q9BUF5	TUBB4A;TUBB6	TUBB4A	-0.799968	6.13861e-13	5.93122e-12	Lower abundance	Yes
P00505	GOT2	GOT2	-0.379514	6.71587e-13	6.47648e-12	Lower abundance	Yes
Q92769	HDAC2	HDAC2	0.952922	6.94485e-13	6.68442e-12	Higher abundance	Yes
P08670	VIM	VIM	1.45233	7.34099e-13	7.05214e-12	Higher abundance	Yes
Q15042	RAB3GAP1	RAB3GAP1	-0.319479	7.38708e-13	7.08282e-12	Lower abundance	Yes
P46821	MAP1B	MAP1B	-0.537253	7.41727e-13	7.09817e-12	Lower abundance	Yes
A6NL88	SHISA7	SHISA7	-1.09607	7.52819e-13	7.19057e-12	Lower abundance	Yes
Q9H6R3	ACSS3	ACSS3	0.883053	7.65931e-13	7.30188e-12	Higher abundance	Yes
Q16762	TST	TST	1.22332	7.79127e-13	7.41356e-12	Higher abundance	Yes
Q9H008	LHPP	LHPP	1.65993	8.24784e-13	7.8331e-12	Higher abundance	Yes
Q9H425	C1ORF198	C1ORF198	1.04046	8.98445e-13	8.51651e-12	Higher abundance	Yes
Q9P258	RCC2	RCC2	1.39407	9.10267e-13	8.61226e-12	Higher abundance	Yes
P08195	SLC3A2	SLC3A2	0.353582	9.14622e-13	8.63714e-12	Higher abundance	Yes
Q9UHX1	PUF60	PUF60	0.67174	9.20063e-13	8.67216e-12	Higher abundance	Yes
Q93050	ATP6V0A1	ATP6V0A1	-0.55249	9.35391e-13	8.80006e-12	Lower abundance	Yes
P05771	PRKCB	PRKCB	-0.678977	9.57637e-13	8.99245e-12	Lower abundance	Yes
Q9H3Z4	DNAJC5	DNAJC5	-0.650292	9.76104e-13	9.14869e-12	Lower abundance	Yes
P43121	MCAM	MCAM	0.601166	9.7834e-13	9.15251e-12	Higher abundance	Yes
O75061	DNAJC6	DNAJC6	-0.332377	1.04291e-12	9.73833e-12	Lower abundance	Yes
O60359	CACNG3	CACNG3	-1.6145	1.05414e-12	9.82493e-12	Lower abundance	Yes
Q92841	DDX17	DDX17	0.830782	1.09401e-12	1.01775e-11	Higher abundance	Yes
O43488	AKR7A2	AKR7A2	1.65593	1.16196e-12	1.07896e-11	Higher abundance	Yes
P60842	EIF4A1	EIF4A1	0.61432	1.19882e-12	1.11113e-11	Higher abundance	Yes
Q9C0C9	UBE2O	UBE2O	-0.280245	1.21969e-12	1.12838e-11	Lower abundance	Yes
P14868	DARS	DARS	0.845262	1.23795e-12	1.14316e-11	Higher abundance	Yes
Q96JA1	LRIG1	LRIG1	0.904014	1.24395e-12	1.14658e-11	Higher abundance	Yes
P21266;P28161;P46439	GSTM3;GSTM2;GSTM5	GSTM3	1.2845	1.24753e-12	1.14778e-11	Higher abundance	Yes
Q99536	VAT1	VAT1	1.46635	1.30669e-12	1.2e-11	Higher abundance	Yes
P21579;Q8N9I0	SYT1;SYT2	SYT1	-0.534683	1.3486e-12	1.23622e-11	Lower abundance	Yes
O60307	MAST3	MAST3	-0.914388	1.42903e-12	1.30755e-11	Lower abundance	Yes
P50897	PPT1	PPT1	0.70842	1.49337e-12	1.36393e-11	Higher abundance	Yes
P37802	TAGLN2	TAGLN2	0.76824	1.5639e-12	1.42574e-11	Higher abundance	Yes
P11169	SLC2A3	SLC2A3	-0.559257	1.59482e-12	1.45128e-11	Lower abundance	Yes
P13716	ALAD	ALAD	1.48499	1.74994e-12	1.58956e-11	Higher abundance	Yes
P53779	MAPK10	MAPK10	-0.393017	1.7763e-12	1.61058e-11	Lower abundance	Yes
Q9UNH7	SNX6	SNX6	0.355931	1.79376e-12	1.62347e-11	Higher abundance	Yes
P31323	PRKAR2B	PRKAR2B	-0.303377	1.80638e-12	1.62909e-11	Lower abundance	Yes
Q9HB90	RRAGC	RRAGC	0.455622	1.80648e-12	1.62909e-11	Higher abundance	Yes
Q6U841;Q9Y6M7	SLC4A10;SLC4A7	SLC4A10	-1.25861	1.87294e-12	1.68599e-11	Lower abundance	Yes
Q06830;Q13162	PRDX1;PRDX4	PRDX1	1.27343	2.03954e-12	1.83266e-11	Higher abundance	Yes
P36542	ATP5F1C	ATP5F1C	-0.352948	2.07498e-12	1.86116e-11	Lower abundance	Yes
P13637	ATP1A3	ATP1A3	-0.436439	2.11245e-12	1.89138e-11	Lower abundance	Yes
Q9NY59	SMPD3	SMPD3	-0.606921	2.12806e-12	1.90195e-11	Lower abundance	Yes
Q71U36	TUBA1A	TUBA1A	1.12786	2.26628e-12	2.02187e-11	Higher abundance	Yes
P56199	ITGA1	ITGA1	0.682988	2.39018e-12	2.12862e-11	Higher abundance	Yes
Q9Y639	NPTN	NPTN	-0.507866	2.45866e-12	2.18572e-11	Lower abundance	Yes
Q9BRK0	REEP2	REEP2	-0.666844	2.49343e-12	2.2127e-11	Lower abundance	Yes
P11279	LAMP1	LAMP1	0.616506	2.53309e-12	2.24391e-11	Higher abundance	Yes
P21397;P27338	MAOA;MAOB	MAOA	1.2327	2.56792e-12	2.27075e-11	Higher abundance	Yes
P09960	LTA4H	LTA4H	0.330604	2.61127e-12	2.30501e-11	Higher abundance	Yes
Q12756	KIF1A	KIF1A	-0.255528	2.63753e-12	2.32409e-11	Lower abundance	Yes
Q6U841	SLC4A10	SLC4A10	-0.991315	2.69455e-12	2.37016e-11	Lower abundance	Yes
Q9UH65	SWAP70	SWAP70	0.705968	2.81513e-12	2.47188e-11	Higher abundance	Yes
P00352	ALDH1A1	ALDH1A1	1.81574	2.87327e-12	2.51851e-11	Higher abundance	Yes
O75369;Q14315	FLNB;FLNC	FLNB	1.14865	3.38518e-12	2.96203e-11	Higher abundance	Yes
P21579	SYT1	SYT1	-0.535448	3.55457e-12	3.10482e-11	Lower abundance	Yes
Q16816	PHKG1	PHKG1	1.14547	3.67852e-12	3.20749e-11	Higher abundance	Yes
P10412;P16402;P16403	H1-4;H1-3;H1-2	H1-4	2.04417	3.86773e-12	3.36661e-11	Higher abundance	Yes
P21980	TGM2	TGM2	0.947089	3.89856e-12	3.38755e-11	Higher abundance	Yes
O15075	DCLK1	DCLK1	-0.32737	4.00919e-12	3.47764e-11	Lower abundance	Yes
O14639	ABLIM1	ABLIM1	0.62948	4.0201e-12	3.48108e-11	Higher abundance	Yes
Q8NFF2	SLC24A4	SLC24A4	-0.96677	4.04535e-12	3.49689e-11	Lower abundance	Yes
Q9NZH0	GPRC5B	GPRC5B	0.98503	4.09105e-12	3.53029e-11	Higher abundance	Yes
P22102	GART	GART	0.664157	4.24046e-12	3.65292e-11	Higher abundance	Yes
Q8N9R8	SCAI	SCAI	-0.484655	4.29716e-12	3.69541e-11	Lower abundance	Yes
O94874	UFL1	UFL1	0.279536	4.35112e-12	3.7354e-11	Higher abundance	Yes
O14979	HNRNPDL	HNRNPDL	0.738253	4.39857e-12	3.76966e-11	Higher abundance	Yes
P61018	RAB4B	RAB4B	-0.487584	4.44976e-12	3.80702e-11	Lower abundance	Yes
P04843	RPN1	RPN1	0.28408	4.73256e-12	4.04206e-11	Higher abundance	Yes
P07339	CTSD	CTSD	0.745318	5.02393e-12	4.28361e-11	Higher abundance	Yes
P11766	ADH5	ADH5	0.940895	5.06525e-12	4.3115e-11	Higher abundance	Yes
A5PKW4	PSD	PSD	-0.84364	5.07716e-12	4.31429e-11	Lower abundance	Yes
Q9H0B6	KLC2	KLC2	-0.510282	5.12979e-12	4.35163e-11	Lower abundance	Yes
Q9P2U7	SLC17A7	SLC17A7	-0.614963	5.2361e-12	4.43115e-11	Lower abundance	Yes
P13807	GYS1	GYS1	0.615539	5.24124e-12	4.43115e-11	Higher abundance	Yes
Q13423	NNT	NNT	-0.398108	5.30864e-12	4.48056e-11	Lower abundance	Yes
Q9NQC3	RTN4	RTN4	-0.394784	5.42391e-12	4.57015e-11	Lower abundance	Yes
Q02880	TOP2B	TOP2B	0.574442	5.66202e-12	4.76276e-11	Higher abundance	Yes
Q2M2I8	AAK1	AAK1	-0.497593	6.4758e-12	5.43815e-11	Lower abundance	Yes
P29475	NOS1	NOS1	0.573766	6.66448e-12	5.58722e-11	Higher abundance	Yes
Q9Y4G8	RAPGEF2	RAPGEF2	-0.332426	6.95836e-12	5.82384e-11	Lower abundance	Yes
Q8TF44	C2CD4C	C2CD4C	-1.14487	7.05632e-12	5.89597e-11	Lower abundance	Yes
Q08495	DMTN	DMTN	-0.369395	7.12527e-12	5.94367e-11	Lower abundance	Yes
O00499	BIN1	BIN1	-0.608627	7.42942e-12	6.18706e-11	Lower abundance	Yes
O95219	SNX4	SNX4	-0.451167	7.53062e-12	6.26092e-11	Lower abundance	Yes
P16157	ANK1	ANK1	0.556074	7.72283e-12	6.41008e-11	Higher abundance	Yes
O43295	SRGAP3	SRGAP3	-0.409237	7.84467e-12	6.50042e-11	Lower abundance	Yes
Q15691	MAPRE1	MAPRE1	0.592747	7.93809e-12	6.56696e-11	Higher abundance	Yes
O15533	TAPBP	TAPBP	1.09652	8.25688e-12	6.81942e-11	Higher abundance	Yes
Q9BUR5	APOO	APOO	-0.423221	8.27466e-12	6.82284e-11	Lower abundance	Yes
P47736	RAP1GAP	RAP1GAP	-0.41134	8.40303e-12	6.9173e-11	Lower abundance	Yes
O75431	MTX2	MTX2	-0.400608	8.76907e-12	7.20676e-11	Lower abundance	Yes
Q86U42	PABPN1	PABPN1	0.924391	9.00276e-12	7.38669e-11	Higher abundance	Yes
O95183	VAMP5	VAMP5	0.885435	9.21876e-12	7.55154e-11	Higher abundance	Yes
O43581	SYT7	SYT7	-0.575898	9.76627e-12	7.98339e-11	Lower abundance	Yes
Q13976	PRKG1	PRKG1	1.06223	9.77786e-12	7.98339e-11	Higher abundance	Yes
Q9BXS5	AP1M1	AP1M1	-0.217377	1.02175e-11	8.32878e-11	Lower abundance	Yes
Q9BV35	SLC25A23	SLC25A23	-0.543167	1.10114e-11	8.96134e-11	Lower abundance	Yes
P53675;Q00610	CLTCL1;CLTC	CLTCL1	-0.662879	1.1054e-11	8.98138e-11	Lower abundance	Yes
Q9P1Z2	CALCOCO1	CALCOCO1	-0.262111	1.13634e-11	9.21777e-11	Lower abundance	Yes
O95886	DLGAP3	DLGAP3	-0.846467	1.14032e-11	9.23511e-11	Lower abundance	Yes
O43865	AHCYL1	AHCYL1	0.922327	1.16847e-11	9.44777e-11	Higher abundance	Yes
Q9UHL4	DPP7	DPP7	1.26264	1.22535e-11	9.89175e-11	Higher abundance	Yes
O95336	PGLS	PGLS	0.700382	1.26715e-11	1.02127e-10	Higher abundance	Yes
Q8WXS5	CACNG8	CACNG8	-1.11484	1.3082e-11	1.05266e-10	Lower abundance	Yes
Q96GR2	ACSBG1	ACSBG1	0.552049	1.38052e-11	1.10907e-10	Higher abundance	Yes
P06756	ITGAV	ITGAV	0.453486	1.42293e-11	1.14131e-10	Higher abundance	Yes
Q8NDX2;Q9P2U7;Q9P2U8	SLC17A8;SLC17A7;SLC17A6	SLC17A8	-0.822704	1.56259e-11	1.25132e-10	Lower abundance	Yes
Q96AG3	SLC25A46	SLC25A46	-0.473768	1.60662e-11	1.28453e-10	Lower abundance	Yes
P27824	CANX	CANX	0.241525	1.6135e-11	1.28797e-10	Higher abundance	Yes
Q8IV01	SYT12	SYT12	-0.665027	1.66456e-11	1.32661e-10	Lower abundance	Yes
P78559	MAP1A	MAP1A	-0.702052	1.76192e-11	1.3998e-10	Lower abundance	Yes
Q9HB21	PLEKHA1	PLEKHA1	-0.405422	1.76198e-11	1.3998e-10	Lower abundance	Yes
Q9UNF1	MAGED2	MAGED2	0.549737	1.8996e-11	1.50674e-10	Higher abundance	Yes
O14782;O15066	KIF3C;KIF3B	KIF3C	-0.553348	1.91936e-11	1.52e-10	Lower abundance	Yes
Q7Z2Y8	GVINP1	GVINP1	2.90658	2.06639e-11	1.63195e-10	Higher abundance	Yes
Q96P47	AGAP3	AGAP3	-0.330888	2.06724e-11	1.63195e-10	Lower abundance	Yes
Q9Y5S9	RBM8A	RBM8A	0.70604	2.21748e-11	1.7478e-10	Higher abundance	Yes
Q9Y2J0	RPH3A	RPH3A	-0.75418	2.24249e-11	1.75919e-10	Lower abundance	Yes
Q96NN9	AIFM3	AIFM3	0.639007	2.23741e-11	1.75919e-10	Higher abundance	Yes
Q8N8N7	PTGR2	PTGR2	1.68432	2.24238e-11	1.75919e-10	Higher abundance	Yes
Q6XQN6	NAPRT	NAPRT	1.63058	2.25368e-11	1.76521e-10	Higher abundance	Yes
P08670;P41219	VIM;PRPH	VIM	1.40377	2.25994e-11	1.76735e-10	Higher abundance	Yes
P68431;P84243;Q16695;Q71DI3	H3C11;H3-3A;HIST3H3;HIST2H3C	H3C11	1.32171	2.27574e-11	1.77692e-10	Higher abundance	Yes
P04792	HSPB1	HSPB1	1.10657	2.28175e-11	1.77884e-10	Higher abundance	Yes
Q9Y230	RUVBL2	RUVBL2	0.69711	2.36443e-11	1.84043e-10	Higher abundance	Yes
Q7Z6L1	TECPR1	TECPR1	-0.362877	2.40715e-11	1.87077e-10	Lower abundance	Yes
P40616	ARL1	ARL1	0.410646	2.414e-11	1.87319e-10	Higher abundance	Yes
Q00610	CLTC	CLTC	-0.690785	2.42181e-11	1.87383e-10	Lower abundance	Yes
O94760;O95865	DDAH1;DDAH2	DDAH1	1.35317	2.42231e-11	1.87383e-10	Higher abundance	Yes
P16112	ACAN	ACAN	0.681273	2.44825e-11	1.89097e-10	Higher abundance	Yes
Q16348	SLC15A2	SLC15A2	0.620522	2.57257e-11	1.98393e-10	Higher abundance	Yes
O76041	NEBL	NEBL	0.720437	2.6344e-11	2.02849e-10	Higher abundance	Yes
Q96A26	FAM162A	FAM162A	-0.595044	2.65082e-11	2.036e-10	Lower abundance	Yes
Q7L014	DDX46	DDX46	0.553942	2.65229e-11	2.036e-10	Higher abundance	Yes
P04350	TUBB4A	TUBB4A	-0.540922	2.6717e-11	2.04775e-10	Lower abundance	Yes
A6NIH7	UNC119B	UNC119B	0.582354	2.67598e-11	2.0479e-10	Higher abundance	Yes
P34913	EPHX2	EPHX2	1.0756	2.68956e-11	2.05515e-10	Higher abundance	Yes
Q9P2U8	SLC17A6	SLC17A6	-0.685561	2.75557e-11	2.10238e-10	Lower abundance	Yes
Q14183	DOC2A	DOC2A	-0.648199	2.79445e-11	2.1288e-10	Lower abundance	Yes
P51692	STAT5B	STAT5B	0.425533	2.83352e-11	2.15472e-10	Higher abundance	Yes
Q9Y265	RUVBL1	RUVBL1	0.633812	2.83708e-11	2.15472e-10	Higher abundance	Yes
Q9H0Q0;Q9NUQ9	FAM49A;FAM49B	FAM49A	-0.602004	2.86942e-11	2.17598e-10	Lower abundance	Yes
Q8IZP0;Q9NYB9	ABI1;ABI2	ABI1	-0.461631	2.9401e-11	2.22284e-10	Lower abundance	Yes
P51812;Q15349	RPS6KA3;RPS6KA2	RPS6KA3	0.771048	2.93912e-11	2.22284e-10	Higher abundance	Yes
Q13303	KCNAB2	KCNAB2	-0.614982	2.98402e-11	2.25264e-10	Lower abundance	Yes
Q9HD26	GOPC	GOPC	-0.603528	3.00418e-11	2.26445e-10	Lower abundance	Yes
O00203	AP3B1	AP3B1	0.371741	3.17602e-11	2.39038e-10	Higher abundance	Yes
Q9NTX5	ECHDC1	ECHDC1	1.23628	3.26166e-11	2.45114e-10	Higher abundance	Yes
Q8TC07	TBC1D15	TBC1D15	0.380762	3.27231e-11	2.45546e-10	Higher abundance	Yes
Q96DG6	CMBL	CMBL	1.3291	3.52374e-11	2.64017e-10	Higher abundance	Yes
Q96GA7	SDSL	SDSL	1.7098	3.81587e-11	2.85477e-10	Higher abundance	Yes
Q13642	FHL1	FHL1	1.50275	3.86528e-11	2.88312e-10	Higher abundance	Yes
O14827	RASGRF2	RASGRF2	-0.75813	3.89125e-11	2.89817e-10	Lower abundance	Yes
Q96CM8	ACSF2	ACSF2	0.526025	3.90186e-11	2.90176e-10	Higher abundance	Yes
P38405	GNAL	GNAL	-1.06244	3.94778e-11	2.93155e-10	Lower abundance	Yes
Q8N3J6	CADM2	CADM2	-0.428937	3.97351e-11	2.94628e-10	Lower abundance	Yes
P30153	PPP2R1A	PPP2R1A	-0.346792	4.00206e-11	2.96307e-10	Lower abundance	Yes
P13473	LAMP2	LAMP2	0.651679	4.01808e-11	2.97053e-10	Higher abundance	Yes
Q8TD19	NEK9	NEK9	0.637897	4.11404e-11	3.03699e-10	Higher abundance	Yes
O75077	ADAM23	ADAM23	-0.822652	4.17372e-11	3.07651e-10	Lower abundance	Yes
P10114;P61225;Q9Y3L5	RAP2A;RAP2B;RAP2C	RAP2A	-0.40562	4.30915e-11	3.17166e-10	Lower abundance	Yes
P48067	SLC6A9	SLC6A9	1.37052	4.43518e-11	3.25963e-10	Higher abundance	Yes
Q06830	PRDX1	PRDX1	1.01644	4.45883e-11	3.2722e-10	Higher abundance	Yes
Q15818	NPTX1	NPTX1	-0.691458	4.50966e-11	3.30466e-10	Lower abundance	Yes
P46977	STT3A	STT3A	0.487288	4.51776e-11	3.30576e-10	Higher abundance	Yes
Q13263	TRIM28	TRIM28	0.360104	4.54581e-11	3.32143e-10	Higher abundance	Yes
Q9H4M9;Q9NZN3	EHD1;EHD3	EHD1	-0.36052	4.63734e-11	3.38336e-10	Lower abundance	Yes
O15240	VGF	VGF	-1.32807	4.80078e-11	3.49751e-10	Lower abundance	Yes
O60282	KIF5C	KIF5C	-0.25912	5.20219e-11	3.78444e-10	Lower abundance	Yes
O75832	PSMD10	PSMD10	0.665721	5.3896e-11	3.91509e-10	Higher abundance	Yes
Q13057	COASY	COASY	0.318298	5.54155e-11	4.01382e-10	Higher abundance	Yes
P51608	MECP2	MECP2	0.6347	5.5371e-11	4.01382e-10	Higher abundance	Yes
Q9UIJ7	AK3	AK3	1.18031	5.67141e-11	4.10194e-10	Higher abundance	Yes
Q13478	IL18R1	IL18R1	1.50064	6.15887e-11	4.44807e-10	Higher abundance	Yes
Q8WUM4	PDCD6IP	PDCD6IP	-0.23525	6.29251e-11	4.53804e-10	Lower abundance	Yes
Q12874	SF3A3	SF3A3	0.942628	6.34235e-11	4.5674e-10	Higher abundance	Yes
Q13131	PRKAA1	PRKAA1	0.32552	7.06416e-11	5.0799e-10	Higher abundance	Yes
P12109	COL6A1	COL6A1	0.885774	7.3646e-11	5.28835e-10	Higher abundance	Yes
Q8TB36	GDAP1	GDAP1	-0.492179	7.42322e-11	5.32281e-10	Lower abundance	Yes
P84103	SRSF3	SRSF3	0.908757	7.48836e-11	5.36184e-10	Higher abundance	Yes
P22087	FBL	FBL	0.568933	7.84811e-11	5.6114e-10	Higher abundance	Yes
P59190	RAB15	RAB15	-0.849622	7.871e-11	5.61974e-10	Lower abundance	Yes
Q969M1	TOMM40L	TOMM40L	-0.426398	7.97832e-11	5.68824e-10	Lower abundance	Yes
Q08945	SSRP1	SSRP1	0.520899	8.09581e-11	5.7638e-10	Higher abundance	Yes
O14936	CASK	CASK	0.328778	8.15622e-11	5.79856e-10	Higher abundance	Yes
Q96KP4	CNDP2	CNDP2	1.42742	8.24079e-11	5.85038e-10	Higher abundance	Yes
Q5JU85	IQSEC2	IQSEC2	-0.513574	8.38117e-11	5.94161e-10	Lower abundance	Yes
Q00325	SLC25A3	SLC25A3	-0.296217	8.43789e-11	5.97336e-10	Lower abundance	Yes
P54750	PDE1A	PDE1A	-0.29262	8.72065e-11	6.16481e-10	Lower abundance	Yes
P68366;Q9BQE3;Q9NY65	TUBA4A;TUBA1C;TUBA8	TUBA4A	-0.257794	8.92814e-11	6.30259e-10	Lower abundance	Yes
P17858;Q01813	PFKL;PFKP	PFKL	-0.580811	9.32258e-11	6.57176e-10	Lower abundance	Yes
Q7Z460	CLASP1	CLASP1	-0.324841	9.40691e-11	6.62189e-10	Lower abundance	Yes
P00367;P49448	GLUD1;GLUD2	GLUD1	0.73518	9.53284e-11	6.70111e-10	Higher abundance	Yes
A6NEC2;P55786	NPEPPSL1;NPEPPS	NPEPPSL1	0.263113	9.79388e-11	6.87495e-10	Higher abundance	Yes
P42356	PI4KA	PI4KA	-0.436519	1.00683e-10	7.05765e-10	Lower abundance	Yes
Q7L523	RRAGA	RRAGA	0.323326	1.00929e-10	7.06503e-10	Higher abundance	Yes
Q00839	HNRNPU	HNRNPU	0.449171	1.01906e-10	7.11444e-10	Higher abundance	Yes
P48506	GCLC	GCLC	0.490508	1.01919e-10	7.11444e-10	Higher abundance	Yes
Q13224	GRIN2B	GRIN2B	-0.505568	1.07521e-10	7.49505e-10	Lower abundance	Yes
Q9BR76	CORO1B	CORO1B	0.400308	1.11826e-10	7.78426e-10	Higher abundance	Yes
Q96JG6	VPS50	VPS50	-0.284152	1.16319e-10	8.08577e-10	Lower abundance	Yes
Q00535	CDK5	CDK5	-0.4671	1.22993e-10	8.53788e-10	Lower abundance	Yes
Q9Y2X7	GIT1	GIT1	-0.356439	1.28774e-10	8.92677e-10	Lower abundance	Yes
P49959	MRE11	MRE11	0.917681	1.29981e-10	8.99801e-10	Higher abundance	Yes
P04844	RPN2	RPN2	0.57428	1.32492e-10	9.15918e-10	Higher abundance	Yes
P42261	GRIA1	GRIA1	-0.510578	1.33595e-10	9.22268e-10	Lower abundance	Yes
P29401	TKT	TKT	0.790562	1.34353e-10	9.26223e-10	Higher abundance	Yes
Q53S08;Q9H0N0	RAB6D;RAB6C	RAB6D	0.785587	1.39201e-10	9.58325e-10	Higher abundance	Yes
Q7L985;Q96FE5	LINGO2;LINGO1	LINGO2	-1.07285	1.43242e-10	9.84788e-10	Lower abundance	Yes
P35612	ADD2	ADD2	-0.446577	1.45882e-10	1.00156e-09	Lower abundance	Yes
Q99946	PRRT1	PRRT1	-0.720145	1.49421e-10	1.02445e-09	Lower abundance	Yes
Q13332	PTPRS	PTPRS	-0.30583	1.52025e-10	1.04089e-09	Lower abundance	Yes
O60939	SCN2B	SCN2B	-0.430676	1.5228e-10	1.04121e-09	Lower abundance	Yes
Q9UI15	TAGLN3	TAGLN3	-0.466562	1.53845e-10	1.05047e-09	Lower abundance	Yes
P11908	PRPS2	PRPS2	0.660245	1.57873e-10	1.07651e-09	Higher abundance	Yes
Q7Z406	MYH14	MYH14	0.310341	1.70574e-10	1.16153e-09	Higher abundance	Yes
Q9H6U6	BCAS3	BCAS3	-0.311796	1.71142e-10	1.16381e-09	Lower abundance	Yes
P15056	BRAF	BRAF	-0.562663	1.73656e-10	1.1793e-09	Lower abundance	Yes
P41732	TSPAN7	TSPAN7	-0.73449	1.74549e-10	1.18376e-09	Lower abundance	Yes
Q9UKU6	TRHDE	TRHDE	0.474569	1.78476e-10	1.20876e-09	Higher abundance	Yes
P62805	H4C12	H4C12	1.02213	1.87136e-10	1.2657e-09	Higher abundance	Yes
Q9Y6R0	NUMBL	NUMBL	-0.575763	2.08351e-10	1.40507e-09	Lower abundance	Yes
Q8WU79	SMAP2	SMAP2	-0.550535	2.08585e-10	1.40507e-09	Lower abundance	Yes
A6NGN9	IGLON5	IGLON5	-0.408515	2.08506e-10	1.40507e-09	Lower abundance	Yes
Q13017	ARHGAP5	ARHGAP5	0.319379	2.14066e-10	1.44005e-09	Higher abundance	Yes
P07384	CAPN1	CAPN1	0.489136	2.2619e-10	1.51957e-09	Higher abundance	Yes
O00451	GFRA2	GFRA2	-1.09445	2.31169e-10	1.55094e-09	Lower abundance	Yes
P49257	LMAN1	LMAN1	0.409074	2.34589e-10	1.57178e-09	Higher abundance	Yes
Q9P2P5	HECW2	HECW2	-0.341084	2.3764e-10	1.59009e-09	Lower abundance	Yes
O95202	LETM1	LETM1	-0.265784	2.39247e-10	1.59871e-09	Lower abundance	Yes
O95502	NPTXR	NPTXR	-1.08095	2.40369e-10	1.60406e-09	Lower abundance	Yes
Q9BSJ8	ESYT1	ESYT1	-0.324806	2.41799e-10	1.61146e-09	Lower abundance	Yes
P09914	IFIT1	IFIT1	1.07994	2.44488e-10	1.62721e-09	Higher abundance	Yes
P01889	HLA-B	HLA-B	1.3495	2.47249e-10	1.6434e-09	Higher abundance	Yes
Q14498	RBM39	RBM39	0.893743	2.58206e-10	1.71207e-09	Higher abundance	Yes
Q5T5C0	STXBP5	STXBP5	-0.267244	2.58264e-10	1.71207e-09	Lower abundance	Yes
Q8WXG6	MADD	MADD	-0.375501	2.6279e-10	1.73822e-09	Lower abundance	Yes
Q9BWM7	SFXN3	SFXN3	-0.50678	2.62904e-10	1.73822e-09	Lower abundance	Yes
Q92499	DDX1	DDX1	0.247723	2.68783e-10	1.77475e-09	Higher abundance	Yes
Q9UBS5	GABBR1	GABBR1	-0.50311	2.69214e-10	1.77525e-09	Lower abundance	Yes
Q8N1B4	VPS52	VPS52	-0.249351	2.71611e-10	1.7887e-09	Lower abundance	Yes
P20336	RAB3A	RAB3A	-0.518625	2.73784e-10	1.80064e-09	Lower abundance	Yes
Q9BX68	HINT2	HINT2	1.55948	2.80152e-10	1.84011e-09	Higher abundance	Yes
P48507	GCLM	GCLM	0.407396	2.80994e-10	1.84322e-09	Higher abundance	Yes
P21266	GSTM3	GSTM3	1.20095	3.09102e-10	2.02494e-09	Higher abundance	Yes
Q08828	ADCY1	ADCY1	-0.439026	3.09982e-10	2.02805e-09	Lower abundance	Yes
O43353;Q16566	RIPK2;CAMK4	RIPK2	-0.784493	3.19995e-10	2.09083e-09	Lower abundance	Yes
O95810	CAVIN2	CAVIN2	0.584172	3.22913e-10	2.10536e-09	Higher abundance	Yes
P12110	COL6A2	COL6A2	1.16254	3.2306e-10	2.10536e-09	Higher abundance	Yes
Q04206	RELA	RELA	0.593548	3.26493e-10	2.12477e-09	Higher abundance	Yes
Q9BW83	IFT27	IFT27	0.487572	3.26888e-10	2.12477e-09	Higher abundance	Yes
P22676	CALB2	CALB2	1.25467	3.3184e-10	2.15416e-09	Higher abundance	Yes
Q7Z4S6	KIF21A	KIF21A	-0.308128	3.34072e-10	2.16584e-09	Lower abundance	Yes
Q9Y6W3	CAPN7	CAPN7	0.719923	3.44166e-10	2.2284e-09	Higher abundance	Yes
Q04917	YWHAH	YWHAH	-0.326917	3.48277e-10	2.2521e-09	Lower abundance	Yes
P55854;P61956;Q6EEV6	SUMO3;SUMO2;SUMO4	SUMO3	1.54492	3.49679e-10	2.25825e-09	Higher abundance	Yes
O75051;Q9HCM2;Q9UIW2	PLXNA2;PLXNA4;PLXNA1	PLXNA2	-0.554474	3.56191e-10	2.29734e-09	Lower abundance	Yes
O94760	DDAH1	DDAH1	1.09984	3.59334e-10	2.31463e-09	Higher abundance	Yes
Q99569	PKP4	PKP4	-0.248289	3.77402e-10	2.42789e-09	Lower abundance	Yes
Q8N4C8	MINK1	MINK1	-0.439419	3.90987e-10	2.51205e-09	Lower abundance	Yes
Q9UNA1	ARHGAP26	ARHGAP26	-0.467594	4.20538e-10	2.69845e-09	Lower abundance	Yes
Q06323	PSME1	PSME1	1.23469	4.24894e-10	2.72291e-09	Higher abundance	Yes
Q9NQG5	RPRD1B	RPRD1B	0.673834	4.30367e-10	2.75446e-09	Higher abundance	Yes
Q6WCQ1	MPRIP	MPRIP	-0.431235	4.39795e-10	2.81121e-09	Lower abundance	Yes
Q07955	SRSF1	SRSF1	1.10846	4.53555e-10	2.89546e-09	Higher abundance	Yes
P53007	SLC25A1	SLC25A1	0.429958	4.55791e-10	2.90603e-09	Higher abundance	Yes
P35606	COPB2	COPB2	0.300082	4.57146e-10	2.91096e-09	Higher abundance	Yes
Q9BYH1	SEZ6L	SEZ6L	-0.594325	4.58304e-10	2.91415e-09	Lower abundance	Yes
P36871	PGM1	PGM1	1.37807	4.58811e-10	2.91415e-09	Higher abundance	Yes
Q86XE0	SNX32	SNX32	-0.778073	4.60459e-10	2.92091e-09	Lower abundance	Yes
P52597	HNRNPF	HNRNPF	0.737904	4.67539e-10	2.96207e-09	Higher abundance	Yes
P09936	UCHL1	UCHL1	-0.468412	4.88647e-10	3.09188e-09	Lower abundance	Yes
Q9Y5X3	SNX5	SNX5	0.341089	4.99843e-10	3.15873e-09	Higher abundance	Yes
Q9H936	SLC25A22	SLC25A22	-0.38808	5.11141e-10	3.22605e-09	Lower abundance	Yes
A6NHQ2	FBLL1	FBLL1	0.574875	5.24609e-10	3.30689e-09	Higher abundance	Yes
P50135	HNMT	HNMT	1.27681	5.26814e-10	3.31661e-09	Higher abundance	Yes
P49418	AMPH	AMPH	-0.579348	5.28122e-10	3.32067e-09	Lower abundance	Yes
Q9UHB9	SRP68	SRP68	0.257616	5.45492e-10	3.42558e-09	Higher abundance	Yes
Q01814	ATP2B2	ATP2B2	-0.604378	5.69562e-10	3.57225e-09	Lower abundance	Yes
P12235	SLC25A4	SLC25A4	-0.328075	5.77019e-10	3.61449e-09	Lower abundance	Yes
P50416	CPT1A	CPT1A	0.408368	5.83162e-10	3.64841e-09	Higher abundance	Yes
Q14558	PRPSAP1	PRPSAP1	0.942699	6.32422e-10	3.95165e-09	Higher abundance	Yes
Q2Y0W8;Q6U841	SLC4A8;SLC4A10	SLC4A8	-0.948707	6.62398e-10	4.1338e-09	Lower abundance	Yes
P04899;P08754;P09471;P38405;P63096;Q5JWF2	GNAI2;GNAI3;GNAO1;GNAL;GNAI1;GNAS	GNAI2	0.819615	7.35251e-10	4.58273e-09	Higher abundance	Yes
O43684	BUB3	BUB3	0.995001	7.76165e-10	4.83172e-09	Higher abundance	Yes
Q9P0J0	NDUFA13	NDUFA13	-0.494134	7.78813e-10	4.84218e-09	Lower abundance	Yes
P26368	U2AF2	U2AF2	0.942731	7.82235e-10	4.85539e-09	Higher abundance	Yes
P46379	BAG6	BAG6	-0.299505	7.82878e-10	4.85539e-09	Lower abundance	Yes
P22307	SCP2	SCP2	0.422335	7.85207e-10	4.86381e-09	Higher abundance	Yes
Q52LD8	RFTN2	RFTN2	0.510257	7.8935e-10	4.88344e-09	Higher abundance	Yes
Q9Y6F6	MRVI1	MRVI1	1.08272	7.92115e-10	4.89449e-09	Higher abundance	Yes
P61978	HNRNPK	HNRNPK	0.443786	7.95684e-10	4.91048e-09	Higher abundance	Yes
Q9UQE7	SMC3	SMC3	0.792508	8.0294e-10	4.94915e-09	Higher abundance	Yes
Q9NR46;Q9Y371	SH3GLB2;SH3GLB1	SH3GLB2	-0.743645	8.11229e-10	4.9941e-09	Lower abundance	Yes
P06733	ENO1	ENO1	1.94076	8.63671e-10	5.31041e-09	Higher abundance	Yes
O75494	SRSF10	SRSF10	1.09627	8.82244e-10	5.41795e-09	Higher abundance	Yes
Q8NBM8	PCYOX1L	PCYOX1L	-0.415823	8.90825e-10	5.45725e-09	Lower abundance	Yes
Q9UEW8	STK39	STK39	-0.337368	8.90453e-10	5.45725e-09	Lower abundance	Yes
Q08357	SLC20A2	SLC20A2	0.637758	8.9426e-10	5.4716e-09	Higher abundance	Yes
P26599	PTBP1	PTBP1	0.73814	9.1395e-10	5.58525e-09	Higher abundance	Yes
Q99259	GAD1	GAD1	0.414046	9.42948e-10	5.74842e-09	Higher abundance	Yes
P35221	CTNNA1	CTNNA1	0.497128	9.42148e-10	5.74842e-09	Higher abundance	Yes
A0AVT1	UBA6	UBA6	0.239198	9.51879e-10	5.79581e-09	Higher abundance	Yes
P49407	ARRB1	ARRB1	1.09098	9.5635e-10	5.81596e-09	Higher abundance	Yes
P23468;Q13332	PTPRD;PTPRS	PTPRD	-0.324001	9.58288e-10	5.82067e-09	Lower abundance	Yes
P23396	RPS3	RPS3	0.669386	9.93179e-10	6.02292e-09	Higher abundance	Yes
P50440	GATM	GATM	1.42914	9.93992e-10	6.02292e-09	Higher abundance	Yes
P10114	RAP2A	RAP2A	-0.500005	1.03081e-09	6.23845e-09	Lower abundance	Yes
P42261;P42263;P48058	GRIA1;GRIA3;GRIA4	GRIA1	-0.718218	1.1142e-09	6.72688e-09	Lower abundance	Yes
Q13148	TARDBP	TARDBP	0.330935	1.14376e-09	6.89703e-09	Higher abundance	Yes
P78356	PIP4K2B	PIP4K2B	-0.357687	1.17188e-09	7.05807e-09	Lower abundance	Yes
Q9BXP5	SRRT	SRRT	0.429927	1.19384e-09	7.17951e-09	Higher abundance	Yes
P10398;P15056	ARAF;BRAF	ARAF	-0.570137	1.19491e-09	7.17951e-09	Lower abundance	Yes
P11498	PC	PC	0.334243	1.2047e-09	7.22964e-09	Higher abundance	Yes
P68366	TUBA4A	TUBA4A	-0.320775	1.24411e-09	7.45723e-09	Lower abundance	Yes
O43272	PRODH	PRODH	0.910695	1.2566e-09	7.52308e-09	Higher abundance	Yes
Q9ULA0	DNPEP	DNPEP	1.28583	1.35656e-09	8.11182e-09	Higher abundance	Yes
Q96P70	IPO9	IPO9	0.276636	1.42635e-09	8.51896e-09	Higher abundance	Yes
P55265	ADAR	ADAR	0.494034	1.50799e-09	8.99582e-09	Higher abundance	Yes
Q96ME1	FBXL18	FBXL18	-0.413433	1.56737e-09	9.33892e-09	Lower abundance	Yes
P22748	CA4	CA4	-0.624728	1.60201e-09	9.53395e-09	Lower abundance	Yes
Q17R89	ARHGAP44	ARHGAP44	-0.33997	1.62691e-09	9.67064e-09	Lower abundance	Yes
P00966	ASS1	ASS1	1.35897	1.65575e-09	9.83042e-09	Higher abundance	Yes
Q4G0N4	NADK2	NADK2	1.3817	1.68899e-09	1.00159e-08	Higher abundance	Yes
Q684P5	RAP1GAP2	RAP1GAP2	-0.275402	1.70071e-09	1.00734e-08	Lower abundance	Yes
Q9ULB1	NRXN1	NRXN1	-0.273197	1.7526e-09	1.03685e-08	Lower abundance	Yes
Q9NZ08	ERAP1	ERAP1	0.565032	1.83506e-09	1.08435e-08	Higher abundance	Yes
P02655	APOC2	APOC2	-0.809855	1.86271e-09	1.09939e-08	Lower abundance	Yes
P06733;P09104;P13929	ENO1;ENO2;ENO3	ENO1	2.30481	1.91684e-09	1.13001e-08	Higher abundance	Yes
P12004	PCNA	PCNA	0.771363	1.95596e-09	1.15172e-08	Higher abundance	Yes
P07910	HNRNPC	HNRNPC	0.568522	1.99126e-09	1.17112e-08	Higher abundance	Yes
P09211	GSTP1	GSTP1	1.26903	2.0235e-09	1.18869e-08	Higher abundance	Yes
Q08345	DDR1	DDR1	0.891961	2.07986e-09	1.22036e-08	Higher abundance	Yes
P20020;Q01814	ATP2B1;ATP2B2	ATP2B1	-0.773788	2.09424e-09	1.22593e-08	Lower abundance	Yes
P04350;P68371;Q3ZCM7	TUBB4A;TUBB4B;TUBB8	TUBB4A	-0.554799	2.09385e-09	1.22593e-08	Lower abundance	Yes
Q13177	PAK2	PAK2	0.360561	2.12558e-09	1.24282e-08	Higher abundance	Yes
Q9BWQ8	FAIM2	FAIM2	-0.660212	2.14022e-09	1.24992e-08	Lower abundance	Yes
Q6NT16	SLC18B1	SLC18B1	1.02748	2.21287e-09	1.29084e-08	Higher abundance	Yes
Q92572	AP3S1	AP3S1	-0.328382	2.24637e-09	1.30886e-08	Lower abundance	Yes
O00499;P49418	BIN1;AMPH	BIN1	-0.522759	2.25972e-09	1.31511e-08	Lower abundance	Yes
P11216	PYGB	PYGB	0.382721	2.36646e-09	1.37562e-08	Higher abundance	Yes
P19634	SLC9A1	SLC9A1	-0.452623	2.40373e-09	1.39567e-08	Lower abundance	Yes
P23470	PTPRG	PTPRG	0.617551	2.43501e-09	1.41219e-08	Higher abundance	Yes
Q13885;Q9BVA1	TUBB2A;TUBB2B	TUBB2A	-0.404001	2.44127e-09	1.41419e-08	Lower abundance	Yes
O75367;Q9P0M6	H2AFY;H2AFY2	H2AFY	1.03154	2.47373e-09	1.43133e-08	Higher abundance	Yes
Q6GMV2	SMYD5	SMYD5	0.888622	2.50185e-09	1.44593e-08	Higher abundance	Yes
P04899	GNAI2	GNAI2	0.255696	2.60285e-09	1.50257e-08	Higher abundance	Yes
Q8IYQ7	THNSL1	THNSL1	-0.290166	2.7076e-09	1.56124e-08	Lower abundance	Yes
Q15366	PCBP2	PCBP2	0.414011	2.84539e-09	1.6388e-08	Higher abundance	Yes
Q53HC0	CCDC92	CCDC92	-0.487008	2.84934e-09	1.63919e-08	Lower abundance	Yes
O94973;O95782	AP2A2;AP2A1	AP2A2	-0.342361	2.86302e-09	1.64517e-08	Lower abundance	Yes
O60749	SNX2	SNX2	0.271494	2.9096e-09	1.67002e-08	Higher abundance	Yes
O00712;P08651;Q14938	NFIB;NFIC;NFIX	NFIB	0.904867	3.00739e-09	1.72417e-08	Higher abundance	Yes
Q9BTT0	ANP32E	ANP32E	0.743137	3.03237e-09	1.7365e-08	Higher abundance	Yes
Q14194;Q14195	CRMP1;DPYSL3	CRMP1	1.09443	3.05735e-09	1.7488e-08	Higher abundance	Yes
Q92692	NECTIN2	NECTIN2	0.614724	3.06356e-09	1.75036e-08	Higher abundance	Yes
Q6DKJ4	NXN	NXN	0.630897	3.07255e-09	1.75349e-08	Higher abundance	Yes
Q9Y3C8	UFC1	UFC1	1.11804	3.18546e-09	1.81586e-08	Higher abundance	Yes
P06396	GSN	GSN	1.28944	3.46549e-09	1.97324e-08	Higher abundance	Yes
Q9BRQ6	CHCHD6	CHCHD6	-0.532635	3.5003e-09	1.9908e-08	Lower abundance	Yes
Q08174	PCDH1	PCDH1	-0.440617	3.67083e-09	2.08541e-08	Lower abundance	Yes
A1A5C7	SLC22A23	SLC22A23	-0.503167	3.69352e-09	2.09593e-08	Lower abundance	Yes
P23458	JAK1	JAK1	0.45979	3.70787e-09	2.10169e-08	Higher abundance	Yes
Q8WZA9	IRGQ	IRGQ	-0.419657	3.72298e-09	2.10786e-08	Lower abundance	Yes
O60664	PLIN3	PLIN3	0.879175	3.83967e-09	2.17148e-08	Higher abundance	Yes
Q9UPX8	SHANK2	SHANK2	-0.626162	3.87197e-09	2.18727e-08	Lower abundance	Yes
Q53TN4	CYBRD1	CYBRD1	0.958491	3.94369e-09	2.22527e-08	Higher abundance	Yes
Q12955	ANK3	ANK3	-0.461044	4.06565e-09	2.29151e-08	Lower abundance	Yes
P30519	HMOX2	HMOX2	-0.362489	4.12022e-09	2.31965e-08	Lower abundance	Yes
Q6GMV3	PTRHD1	PTRHD1	0.490173	4.25329e-09	2.39188e-08	Higher abundance	Yes
Q9Y4G6	TLN2	TLN2	-0.286213	4.33484e-09	2.435e-08	Lower abundance	Yes
P46940;Q13576	IQGAP1;IQGAP2	IQGAP1	0.927608	4.39686e-09	2.46707e-08	Higher abundance	Yes
P51114	FXR1	FXR1	0.281761	4.4499e-09	2.49403e-08	Higher abundance	Yes
Q96JD6	AKR1E2	AKR1E2	1.51578	4.6018e-09	2.57629e-08	Higher abundance	Yes
Q92854	SEMA4D	SEMA4D	-0.805582	4.65066e-09	2.60073e-08	Lower abundance	Yes
Q9NZ45	CISD1	CISD1	-0.911867	4.68971e-09	2.61964e-08	Lower abundance	Yes
P23246;Q15233	SFPQ;NONO	SFPQ	1.11795	4.76067e-09	2.65265e-08	Higher abundance	Yes
P11274;Q12979	BCR;ABR	BCR	-0.340125	4.76471e-09	2.65265e-08	Lower abundance	Yes
P48730;P49674	CSNK1D;CSNK1E	CSNK1D	0.503331	4.76433e-09	2.65265e-08	Higher abundance	Yes
Q96NW7	LRRC7	LRRC7	-0.407091	4.82404e-09	2.6827e-08	Lower abundance	Yes
Q15233	NONO	NONO	0.661832	4.83825e-09	2.68762e-08	Higher abundance	Yes
Q2M389	WASHC4	WASHC4	0.31371	4.86657e-09	2.70035e-08	Higher abundance	Yes
Q6ZVM7	TOM1L2	TOM1L2	-0.27031	5.00593e-09	2.7746e-08	Lower abundance	Yes
Q9Y5B9	SUPT16H	SUPT16H	0.379564	5.11738e-09	2.83324e-08	Higher abundance	Yes
Q15102	PAFAH1B3	PAFAH1B3	1.24761	5.1288e-09	2.83643e-08	Higher abundance	Yes
O95847	SLC25A27	SLC25A27	-0.530106	5.21904e-09	2.88315e-08	Lower abundance	Yes
P54646	PRKAA2	PRKAA2	-0.544782	5.40832e-09	2.98441e-08	Lower abundance	Yes
Q96F07	CYFIP2	CYFIP2	-0.359776	5.47723e-09	3.01911e-08	Lower abundance	Yes
P27695	APEX1	APEX1	1.24847	5.54197e-09	3.05144e-08	Higher abundance	Yes
P48066	SLC6A11	SLC6A11	0.665423	5.55182e-09	3.0535e-08	Higher abundance	Yes
P12268;P20839	IMPDH2;IMPDH1	IMPDH2	0.982047	5.80592e-09	3.18975e-08	Higher abundance	Yes
C9J069	AJM1	AJM1	-0.506958	5.81456e-09	3.19099e-08	Lower abundance	Yes
Q9UPR0	PLCL2	PLCL2	-0.290704	5.82819e-09	3.19497e-08	Lower abundance	Yes
Q16629	SRSF7	SRSF7	0.912833	5.93352e-09	3.24915e-08	Higher abundance	Yes
P04908;P0C0S5;P0C0S8;P16104;P20671;Q16777;Q6FI13;Q71UI9;Q7L7L0;Q93077;Q96KK5;Q96QV6;Q99878;Q9BTM1	H2AC8;H2AZ1;H2AC17;H2AFX;H2AC7;HIST2H2AC;HIST2H2AA3;H2AFV;HIST3H2A;HIST1H2AC;HIST1H2AH;HIST1H2AA;H2AC14;H2AFJ	H2AC8	1.08362	5.95481e-09	3.25725e-08	Higher abundance	Yes
P51659	HSD17B4	HSD17B4	0.459816	5.96682e-09	3.26026e-08	Higher abundance	Yes
Q9H2M9	RAB3GAP2	RAB3GAP2	-0.258499	6.14449e-09	3.35367e-08	Lower abundance	Yes
O43390	HNRNPR	HNRNPR	0.601022	6.16331e-09	3.36028e-08	Higher abundance	Yes
P50570;Q9UQ16	DNM2;DNM3	DNM2	-0.27319	6.17122e-09	3.36093e-08	Lower abundance	Yes
P27105	STOM	STOM	0.884863	6.20077e-09	3.37335e-08	Higher abundance	Yes
Q12791	KCNMA1	KCNMA1	-0.41068	6.39817e-09	3.47696e-08	Lower abundance	Yes
O43426	SYNJ1	SYNJ1	-0.347508	6.41627e-09	3.48302e-08	Lower abundance	Yes
Q9NZW5	MPP6	MPP6	0.368887	6.48535e-09	3.5167e-08	Higher abundance	Yes
Q96EQ0	SGTB	SGTB	-0.562821	6.90388e-09	3.7396e-08	Lower abundance	Yes
P0DP58	LYNX1	LYNX1	-0.944307	6.92793e-09	3.74857e-08	Lower abundance	Yes
Q9Y2I8	WDR37	WDR37	-0.348922	6.99053e-09	3.77428e-08	Lower abundance	Yes
P39060	COL18A1	COL18A1	0.723194	6.9851e-09	3.77428e-08	Higher abundance	Yes
Q9P0K1	ADAM22	ADAM22	-0.364576	7.18464e-09	3.8749e-08	Lower abundance	Yes
O60245	PCDH7	PCDH7	-0.318441	7.25223e-09	3.90715e-08	Lower abundance	Yes
Q504Y0	SLC39A12	SLC39A12	1.12909	7.30318e-09	3.93037e-08	Higher abundance	Yes
O75914;Q13153;Q13177	PAK3;PAK1;PAK2	PAK3	-0.600511	7.31357e-09	3.93173e-08	Lower abundance	Yes
O60503	ADCY9	ADCY9	-0.720968	7.33224e-09	3.93754e-08	Lower abundance	Yes
Q9BY11	PACSIN1	PACSIN1	-0.58907	7.62074e-09	4.08808e-08	Lower abundance	Yes
Q9HCD6	TANC2	TANC2	-0.380542	7.70986e-09	4.13146e-08	Lower abundance	Yes
P13073	COX4I1	COX4I1	-0.521504	7.77131e-09	4.15549e-08	Lower abundance	Yes
O00303	EIF3F	EIF3F	0.30793	7.76928e-09	4.15549e-08	Higher abundance	Yes
Q8NC56	LEMD2	LEMD2	0.339777	8.11161e-09	4.33283e-08	Higher abundance	Yes
P26196	DDX6	DDX6	0.525799	8.14439e-09	4.3457e-08	Higher abundance	Yes
P16389;P17658;P22001;P22459;Q09470	KCNA2;KCNA6;KCNA3;KCNA4;KCNA1	KCNA2	-0.532567	8.45962e-09	4.5091e-08	Lower abundance	Yes
Q9UJU6	DBNL	DBNL	-0.297959	8.89992e-09	4.73873e-08	Lower abundance	Yes
Q5T9L3	WLS	WLS	0.939469	9.17134e-09	4.87806e-08	Higher abundance	Yes
O43390;O60506	HNRNPR;SYNCRIP	HNRNPR	0.527755	9.19539e-09	4.88566e-08	Higher abundance	Yes
O94875	SORBS2	SORBS2	-0.528642	9.37317e-09	4.96957e-08	Lower abundance	Yes
Q5TEC6	HIST2H3PS2	HIST2H3PS2	1.08655	9.37049e-09	4.96957e-08	Higher abundance	Yes
P05023;P13637;P20648;P50993;Q13733	ATP1A1;ATP1A3;ATP4A;ATP1A2;ATP1A4	ATP1A1	-0.338364	9.65711e-09	5.11469e-08	Lower abundance	Yes
Q9NV96	TMEM30A	TMEM30A	-0.425999	9.6954e-09	5.12954e-08	Lower abundance	Yes
Q9Y512	SAMM50	SAMM50	-0.295189	1.00454e-08	5.30913e-08	Lower abundance	Yes
Q96GK7	FAHD2A	FAHD2A	1.23943	1.01653e-08	5.36679e-08	Higher abundance	Yes
Q9UHY1	NRBP1	NRBP1	-0.297215	1.02035e-08	5.38128e-08	Lower abundance	Yes
Q92506	HSD17B8	HSD17B8	0.945435	1.02321e-08	5.3907e-08	Higher abundance	Yes
O60256	PRPSAP2	PRPSAP2	1.0854	1.05313e-08	5.54252e-08	Higher abundance	Yes
Q8N684	CPSF7	CPSF7	0.468998	1.0599e-08	5.57228e-08	Higher abundance	Yes
P13667	PDIA4	PDIA4	0.563618	1.06102e-08	5.5723e-08	Higher abundance	Yes
Q8NHH9;Q8WXF7	ATL2;ATL1	ATL2	-0.724576	1.06564e-08	5.59068e-08	Lower abundance	Yes
O00567	NOP56	NOP56	0.640468	1.07207e-08	5.61857e-08	Higher abundance	Yes
O43707;P12814;Q08043	ACTN4;ACTN1;ACTN3	ACTN4	-0.638515	1.09321e-08	5.72335e-08	Lower abundance	Yes
P19367;P52789	HK1;HK2	HK1	-0.590015	1.10273e-08	5.76716e-08	Lower abundance	Yes
P17844;Q92841	DDX5;DDX17	DDX5	0.677338	1.11328e-08	5.81624e-08	Higher abundance	Yes
O95394	PGM3	PGM3	0.967431	1.11934e-08	5.84179e-08	Higher abundance	Yes
Q09161	NCBP1	NCBP1	0.504253	1.14357e-08	5.96203e-08	Higher abundance	Yes
P54886	ALDH18A1	ALDH18A1	0.422901	1.15501e-08	6.01098e-08	Higher abundance	Yes
Q9Y696	CLIC4	CLIC4	1.13291	1.15536e-08	6.01098e-08	Higher abundance	Yes
Q9BYB0;Q9UPX8;Q9Y566	SHANK3;SHANK2;SHANK1	SHANK3	-0.757745	1.16518e-08	6.05472e-08	Lower abundance	Yes
Q9H089	LSG1	LSG1	0.474315	1.16618e-08	6.05472e-08	Higher abundance	Yes
O60814;P57053;P58876;P62807;Q5QNW6;Q93079;Q99877;Q99879;Q99880	H2BC12;H2BFS;HIST1H2BD;H2BC6;HIST2H2BF;HIST1H2BH;H2BC15;H2BC14;H2BC13	H2BC12	0.991495	1.17067e-08	6.07173e-08	Higher abundance	Yes
Q6DN90	IQSEC1	IQSEC1	-0.281263	1.1729e-08	6.07697e-08	Lower abundance	Yes
P11388;Q02880	TOP2A;TOP2B	TOP2A	0.400903	1.18397e-08	6.12798e-08	Higher abundance	Yes
P05023	ATP1A1	ATP1A1	-0.476052	1.22016e-08	6.30228e-08	Lower abundance	Yes
P62826	RAN	RAN	1.0027	1.21892e-08	6.30228e-08	Higher abundance	Yes
P08670;P14136	VIM;GFAP	VIM	3.28376	1.26475e-08	6.52584e-08	Higher abundance	Yes
O75122	CLASP2	CLASP2	-0.259031	1.32048e-08	6.80637e-08	Lower abundance	Yes
P13489	RNH1	RNH1	0.734429	1.34208e-08	6.9106e-08	Higher abundance	Yes
Q5VWZ2	LYPLAL1	LYPLAL1	0.639831	1.3463e-08	6.91925e-08	Higher abundance	Yes
P04439	HLA-A	HLA-A	0.890697	1.34652e-08	6.91925e-08	Higher abundance	Yes
Q9HB19	PLEKHA2	PLEKHA2	-0.525573	1.37804e-08	7.07392e-08	Lower abundance	Yes
Q15773	MLF2	MLF2	-0.759558	1.40067e-08	7.17538e-08	Lower abundance	Yes
P05155	SERPING1	SERPING1	0.85975	1.4e-08	7.17538e-08	Higher abundance	Yes
P52272	HNRNPM	HNRNPM	0.368005	1.41377e-08	7.2351e-08	Higher abundance	Yes
P17066	HSPA6	HSPA6	0.728216	1.4262e-08	7.29126e-08	Higher abundance	Yes
Q6RW13	AGTRAP	AGTRAP	0.951904	1.43364e-08	7.31433e-08	Higher abundance	Yes
O60641;Q13492	SNAP91;PICALM	SNAP91	-0.337686	1.433e-08	7.31433e-08	Lower abundance	Yes
Q9H0A8	COMMD4	COMMD4	0.473254	1.45812e-08	7.43166e-08	Higher abundance	Yes
P22732	SLC2A5	SLC2A5	1.00198	1.478e-08	7.52532e-08	Higher abundance	Yes
Q15274	QPRT	QPRT	1.409	1.59326e-08	8.10394e-08	Higher abundance	Yes
P54284	CACNB3	CACNB3	-0.37433	1.59656e-08	8.11248e-08	Lower abundance	Yes
Q96MZ0	GDAP1L1	GDAP1L1	-0.477099	1.63609e-08	8.30488e-08	Lower abundance	Yes
Q7Z3B1	NEGR1	NEGR1	-0.283919	1.65596e-08	8.39722e-08	Lower abundance	Yes
Q86UW7;Q9ULU8	CADPS2;CADPS	CADPS2	-0.363333	1.66941e-08	8.45687e-08	Lower abundance	Yes
P35270	SPR	SPR	1.07041	1.68241e-08	8.51412e-08	Higher abundance	Yes
P35580	MYH10	MYH10	-0.273084	1.70188e-08	8.60394e-08	Lower abundance	Yes
Q2PZI1;Q6NUT2	DPY19L1;DPY19L2	DPY19L1	0.802543	1.7072e-08	8.62215e-08	Higher abundance	Yes
Q13885	TUBB2A	TUBB2A	-0.352216	1.72736e-08	8.71518e-08	Lower abundance	Yes
Q15365	PCBP1	PCBP1	0.282238	1.78801e-08	9.01209e-08	Higher abundance	Yes
Q7KZF4	SND1	SND1	0.366616	1.79177e-08	9.01878e-08	Higher abundance	Yes
Q08378	GOLGA3	GOLGA3	-0.271541	1.79294e-08	9.01878e-08	Lower abundance	Yes
P19022	CDH2	CDH2	0.41771	1.86866e-08	9.37383e-08	Higher abundance	Yes
P26012	ITGB8	ITGB8	0.421024	1.86915e-08	9.37383e-08	Higher abundance	Yes
Q5T5P2	KIAA1217	KIAA1217	0.27688	1.86606e-08	9.37383e-08	Higher abundance	Yes
Q8TAC9	SCAMP5	SCAMP5	-0.414223	1.87167e-08	9.37709e-08	Lower abundance	Yes
Q13595	TRA2A	TRA2A	1.00694	1.89847e-08	9.50183e-08	Higher abundance	Yes
P30740	SERPINB1	SERPINB1	0.917473	1.90048e-08	9.50238e-08	Higher abundance	Yes
P21796	VDAC1	VDAC1	-0.351457	1.90688e-08	9.52486e-08	Lower abundance	Yes
Q13554	CAMK2B	CAMK2B	-0.449047	1.98209e-08	9.89067e-08	Lower abundance	Yes
P45983;P45984;P53779	MAPK8;MAPK9;MAPK10	MAPK8	-0.398425	1.98418e-08	9.89123e-08	Lower abundance	Yes
Q96E17	RAB3C	RAB3C	-0.505723	1.98615e-08	9.89124e-08	Lower abundance	Yes
P45984	MAPK9	MAPK9	-0.465679	2.0075e-08	9.98763e-08	Lower abundance	Yes
Q8N257	HIST3H2BB	HIST3H2BB	1.22074	2.05559e-08	1.02167e-07	Higher abundance	Yes
Q13325	IFIT5	IFIT5	0.538414	2.07495e-08	1.03027e-07	Higher abundance	Yes
O60241	ADGRB2	ADGRB2	-0.415408	2.10948e-08	1.04603e-07	Lower abundance	Yes
Q99613	EIF3C	EIF3C	0.216465	2.11087e-08	1.04603e-07	Higher abundance	Yes
Q96G97	BSCL2	BSCL2	-0.399302	2.17728e-08	1.07787e-07	Lower abundance	Yes
P43004	SLC1A2	SLC1A2	-0.616718	2.18151e-08	1.0789e-07	Lower abundance	Yes
P18084	ITGB5	ITGB5	0.944904	2.22014e-08	1.09692e-07	Higher abundance	Yes
Q96HN2	AHCYL2	AHCYL2	0.928459	2.22855e-08	1.09999e-07	Higher abundance	Yes
P10620	MGST1	MGST1	0.954064	2.27722e-08	1.12291e-07	Higher abundance	Yes
O43491	EPB41L2	EPB41L2	0.481788	2.31565e-08	1.14073e-07	Higher abundance	Yes
Q13838	DDX39B	DDX39B	0.769297	2.33358e-08	1.14843e-07	Higher abundance	Yes
Q9BRJ7	NUDT16L1	NUDT16L1	0.743759	2.35361e-08	1.15715e-07	Higher abundance	Yes
P49189	ALDH9A1	ALDH9A1	1.39204	2.38425e-08	1.17107e-07	Higher abundance	Yes
Q12905	ILF2	ILF2	0.902947	2.39155e-08	1.1735e-07	Higher abundance	Yes
Q9UBB6	NCDN	NCDN	-0.393996	2.42092e-08	1.18675e-07	Lower abundance	Yes
P46063	RECQL	RECQL	0.635336	2.42334e-08	1.18677e-07	Higher abundance	Yes
P34896;P34897	SHMT1;SHMT2	SHMT1	0.821355	2.48489e-08	1.21572e-07	Higher abundance	Yes
P04350;P07437;P68371;Q13509;Q13885;Q9BVA1	TUBB4A;TUBB;TUBB4B;TUBB3;TUBB2A;TUBB2B	TUBB4A	-0.474851	2.48908e-08	1.21658e-07	Lower abundance	Yes
Q15172	PPP2R5A	PPP2R5A	0.285019	2.5323e-08	1.2365e-07	Higher abundance	Yes
Q16795	NDUFA9	NDUFA9	-0.45771	2.59459e-08	1.26568e-07	Lower abundance	Yes
Q9ULU8	CADPS	CADPS	-0.319526	2.61388e-08	1.27385e-07	Lower abundance	Yes
Q5T848	GPR158	GPR158	-0.329857	2.64803e-08	1.28924e-07	Lower abundance	Yes
Q68D91	MBLAC2	MBLAC2	-0.346649	2.66523e-08	1.29635e-07	Lower abundance	Yes
P04040	CAT	CAT	1.1996	2.69261e-08	1.3084e-07	Higher abundance	Yes
Q96AE4;Q96I24	FUBP1;FUBP3	FUBP1	0.904703	2.69997e-08	1.31005e-07	Higher abundance	Yes
P63104	YWHAZ	YWHAZ	-0.236429	2.70386e-08	1.31005e-07	Lower abundance	Yes
Q7L576	CYFIP1	CYFIP1	0.263915	2.70244e-08	1.31005e-07	Higher abundance	Yes
O14494	PLPP1	PLPP1	0.882313	2.74385e-08	1.32814e-07	Higher abundance	Yes
P17252	PRKCA	PRKCA	0.403565	2.75945e-08	1.3344e-07	Higher abundance	Yes
P24588	AKAP5	AKAP5	-0.770435	2.79713e-08	1.35052e-07	Lower abundance	Yes
O94819	KBTBD11	KBTBD11	0.302022	2.79818e-08	1.35052e-07	Higher abundance	Yes
Q9C0H5	ARHGAP39	ARHGAP39	-0.31442	2.91775e-08	1.40652e-07	Lower abundance	Yes
Q8NFW9	MYRIP	MYRIP	-0.997933	2.91983e-08	1.40652e-07	Lower abundance	Yes
Q7Z3J2	VPS35L	VPS35L	0.305743	3.02067e-08	1.4537e-07	Higher abundance	Yes
P13639	EEF2	EEF2	0.245387	3.02891e-08	1.45626e-07	Higher abundance	Yes
Q9HAR2	ADGRL3	ADGRL3	-0.366431	3.03782e-08	1.45914e-07	Lower abundance	Yes
O00408	PDE2A	PDE2A	-0.625525	3.08998e-08	1.48135e-07	Lower abundance	Yes
P52209	PGD	PGD	0.905599	3.08726e-08	1.48135e-07	Higher abundance	Yes
Q9ULJ8	PPP1R9A	PPP1R9A	-0.232085	3.16363e-08	1.51521e-07	Lower abundance	Yes
O43747	AP1G1	AP1G1	-0.179678	3.22557e-08	1.5434e-07	Lower abundance	Yes
Q8TDJ6;Q9Y485	DMXL2;DMXL1	DMXL2	-0.739121	3.239e-08	1.54835e-07	Lower abundance	Yes
Q9NUQ7	UFSP2	UFSP2	0.374912	3.28929e-08	1.57042e-07	Higher abundance	Yes
Q08462	ADCY2	ADCY2	0.324959	3.29145e-08	1.57042e-07	Higher abundance	Yes
P36873	PPP1CC	PPP1CC	1.16229	3.32166e-08	1.58239e-07	Higher abundance	Yes
P12694	BCKDHA	BCKDHA	1.01394	3.32285e-08	1.58239e-07	Higher abundance	Yes
Q8TDC3	BRSK1	BRSK1	-0.291765	3.33509e-08	1.5867e-07	Lower abundance	Yes
Q13554;Q13555;Q13557;Q9UQM7	CAMK2B;CAMK2G;CAMK2D;CAMK2A	CAMK2B	-0.639741	3.34097e-08	1.58799e-07	Lower abundance	Yes
Q86UP2	KTN1	KTN1	0.36738	3.51239e-08	1.66789e-07	Higher abundance	Yes
O15085	ARHGEF11	ARHGEF11	-0.397075	3.53954e-08	1.67919e-07	Lower abundance	Yes
P61981	YWHAG	YWHAG	-0.297199	3.5777e-08	1.69568e-07	Lower abundance	Yes
Q7Z6K5	ARPIN	ARPIN	0.702729	3.65224e-08	1.72937e-07	Higher abundance	Yes
Q9Y2A7	NCKAP1	NCKAP1	-0.30299	3.66552e-08	1.73402e-07	Lower abundance	Yes
Q14738	PPP2R5D	PPP2R5D	-0.2198	3.7215e-08	1.75884e-07	Lower abundance	Yes
P63027	VAMP2	VAMP2	-0.510013	3.76979e-08	1.7783e-07	Lower abundance	Yes
Q15717	ELAVL1	ELAVL1	0.480298	3.76827e-08	1.7783e-07	Higher abundance	Yes
O43719	HTATSF1	HTATSF1	0.748335	3.85031e-08	1.81458e-07	Higher abundance	Yes
P37235	HPCAL1	HPCAL1	-0.541337	3.94822e-08	1.85897e-07	Lower abundance	Yes
Q7Z2K8	GPRIN1	GPRIN1	-0.648941	4.14706e-08	1.95075e-07	Lower abundance	Yes
P40121	CAPG	CAPG	1.75611	4.19052e-08	1.96935e-07	Higher abundance	Yes
Q8N350	CBARP	CBARP	-0.468187	4.38993e-08	2.06112e-07	Lower abundance	Yes
Q9BZ72	PITPNM2	PITPNM2	-0.48354	4.45332e-08	2.08697e-07	Lower abundance	Yes
Q09470	KCNA1	KCNA1	-0.839526	4.45068e-08	2.08697e-07	Lower abundance	Yes
Q8WXD9	CASKIN1	CASKIN1	-0.373901	4.52078e-08	2.1166e-07	Lower abundance	Yes
P09471	GNAO1	GNAO1	-0.207441	4.69417e-08	2.19521e-07	Lower abundance	Yes
Q13618	CUL3	CUL3	-0.184062	4.69745e-08	2.19521e-07	Lower abundance	Yes
O75400	PRPF40A	PRPF40A	0.684285	4.71608e-08	2.20187e-07	Higher abundance	Yes
Q96JJ7	TMX3	TMX3	-0.26553	4.79793e-08	2.23799e-07	Lower abundance	Yes
Q13509	TUBB3	TUBB3	-0.307837	4.82299e-08	2.24758e-07	Lower abundance	Yes
P55786	NPEPPS	NPEPPS	0.194718	4.85331e-08	2.25961e-07	Higher abundance	Yes
P26992	CNTFR	CNTFR	0.495647	4.98532e-08	2.31892e-07	Higher abundance	Yes
Q16822	PCK2	PCK2	0.515854	5.01924e-08	2.33252e-07	Higher abundance	Yes
Q9BUJ2	HNRNPUL1	HNRNPUL1	0.413763	5.0285e-08	2.33466e-07	Higher abundance	Yes
Q9Y376	CAB39	CAB39	-0.194208	5.24845e-08	2.43452e-07	Lower abundance	Yes
Q9NUV9	GIMAP4	GIMAP4	0.712791	5.81388e-08	2.6943e-07	Higher abundance	Yes
O75335	PPFIA4	PPFIA4	-0.499749	5.83372e-08	2.701e-07	Lower abundance	Yes
P23284	PPIB	PPIB	1.58491	5.84192e-08	2.70229e-07	Higher abundance	Yes
Q99624	SLC38A3	SLC38A3	0.648302	5.88371e-08	2.71911e-07	Higher abundance	Yes
Q8NE86	MCU	MCU	-0.349408	5.89015e-08	2.71957e-07	Lower abundance	Yes
Q5VWQ8;Q96PV0	DAB2IP;SYNGAP1	DAB2IP	-0.712621	5.98312e-08	2.75995e-07	Lower abundance	Yes
O43865;Q96HN2	AHCYL1;AHCYL2	AHCYL1	0.990824	6.11453e-08	2.81798e-07	Higher abundance	Yes
P54105	CLNS1A	CLNS1A	0.67551	6.13895e-08	2.82663e-07	Higher abundance	Yes
Q16773	KYAT1	KYAT1	0.551479	6.15576e-08	2.83176e-07	Higher abundance	Yes
Q8N111	CEND1	CEND1	-0.57917	6.18469e-08	2.84143e-07	Lower abundance	Yes
P31943	HNRNPH1	HNRNPH1	0.446563	6.18813e-08	2.84143e-07	Higher abundance	Yes
O15126	SCAMP1	SCAMP1	-0.471708	6.3308e-08	2.90162e-07	Lower abundance	Yes
Q96SB3	PPP1R9B	PPP1R9B	-0.344091	6.32809e-08	2.90162e-07	Lower abundance	Yes
Q05639	EEF1A2	EEF1A2	0.396586	6.3532e-08	2.90922e-07	Higher abundance	Yes
O75947	ATP5PD	ATP5PD	-0.333798	6.39481e-08	2.9256e-07	Lower abundance	Yes
P11233	RALA	RALA	-0.336345	6.54342e-08	2.99085e-07	Lower abundance	Yes
Q13625;Q96KQ4	TP53BP2;PPP1R13B	TP53BP2	0.635477	6.61058e-08	3.01879e-07	Higher abundance	Yes
Q3LXA3	TKFC	TKFC	0.653804	6.61716e-08	3.01904e-07	Higher abundance	Yes
P46976	GYG1	GYG1	0.984328	6.65655e-08	3.03425e-07	Higher abundance	Yes
Q9BXM9	FSD1L	FSD1L	-0.31031	6.68797e-08	3.04579e-07	Lower abundance	Yes
Q9UDY4	DNAJB4	DNAJB4	-0.272666	6.8703e-08	3.12599e-07	Lower abundance	Yes
Q8IWQ3;Q8TDC3	BRSK2;BRSK1	BRSK2	-0.389773	7.03202e-08	3.19666e-07	Lower abundance	Yes
P04080	CSTB	CSTB	1.25863	7.06435e-08	3.20845e-07	Higher abundance	Yes
Q9H223;Q9NZN3	EHD4;EHD3	EHD4	-0.425679	7.11894e-08	3.23031e-07	Lower abundance	Yes
A1L0T0	ILVBL	ILVBL	0.388058	7.20565e-08	3.26669e-07	Higher abundance	Yes
P24539	ATP5PB	ATP5PB	-0.346796	7.28589e-08	3.30008e-07	Lower abundance	Yes
P35611	ADD1	ADD1	0.323955	7.30951e-08	3.30779e-07	Higher abundance	Yes
P05023;P13637;P50993	ATP1A1;ATP1A3;ATP1A2	ATP1A1	-0.239417	7.4612e-08	3.37338e-07	Lower abundance	Yes
P31942	HNRNPH3	HNRNPH3	0.354824	7.71535e-08	3.48514e-07	Higher abundance	Yes
P49961	ENTPD1	ENTPD1	0.808051	7.80071e-08	3.52052e-07	Higher abundance	Yes
Q14839	CHD4	CHD4	0.532225	7.86179e-08	3.54489e-07	Higher abundance	Yes
O15034	RIMBP2	RIMBP2	-0.311756	7.94069e-08	3.57724e-07	Lower abundance	Yes
P08069	IGF1R	IGF1R	0.444462	8.08944e-08	3.64098e-07	Higher abundance	Yes
Q86YM7;Q9NSB8;Q9NSC5	HOMER1;HOMER2;HOMER3	HOMER1	-0.623349	8.19755e-08	3.68632e-07	Lower abundance	Yes
Q53H12	AGK	AGK	-0.326205	8.44217e-08	3.79291e-07	Lower abundance	Yes
P52789	HK2	HK2	-0.649319	8.45211e-08	3.79397e-07	Lower abundance	Yes
Q13098	GPS1	GPS1	-0.172882	8.48154e-08	3.80377e-07	Lower abundance	Yes
Q10567	AP1B1	AP1B1	-0.199032	8.75341e-08	3.92219e-07	Lower abundance	Yes
Q15459	SF3A1	SF3A1	0.467623	8.88117e-08	3.97587e-07	Higher abundance	Yes
Q9Y698	CACNG2	CACNG2	-0.804173	8.93546e-08	3.9966e-07	Lower abundance	Yes
Q7Z2K6	ERMP1	ERMP1	0.313045	9.0372e-08	4.0385e-07	Higher abundance	Yes
Q9Y3D7	PAM16	PAM16	-0.589009	9.0805e-08	4.05423e-07	Lower abundance	Yes
Q01469	FABP5	FABP5	1.59303	9.10161e-08	4.06003e-07	Higher abundance	Yes
P04908;P0C0S8;P20671;Q16777;Q6FI13;Q7L7L0;Q93077;Q96KK5;Q99878;Q9BTM1	H2AC8;H2AC17;H2AC7;HIST2H2AC;HIST2H2AA3;HIST3H2A;HIST1H2AC;HIST1H2AH;H2AC14;H2AFJ	H2AC8	0.894308	9.18723e-08	4.09458e-07	Higher abundance	Yes
Q9UBT2	UBA2	UBA2	0.483362	9.20802e-08	4.10019e-07	Higher abundance	Yes
Q13303;Q14722	KCNAB2;KCNAB1	KCNAB2	-0.57394	9.42792e-08	4.19438e-07	Lower abundance	Yes
Q86XP3	DDX42	DDX42	0.340523	9.55999e-08	4.24936e-07	Higher abundance	Yes
Q2TAY7	SMU1	SMU1	0.502122	9.7359e-08	4.32371e-07	Higher abundance	Yes
P18085	ARF4	ARF4	0.27536	1.07402e-07	4.7655e-07	Higher abundance	Yes
O76039	CDKL5	CDKL5	-0.371385	1.08004e-07	4.78794e-07	Lower abundance	Yes
Q9UBN7	HDAC6	HDAC6	0.544989	1.08939e-07	4.82512e-07	Higher abundance	Yes
Q7L266	ASRGL1	ASRGL1	0.715263	1.09092e-07	4.82762e-07	Higher abundance	Yes
Q96JE9	MAP6	MAP6	-0.479344	1.09647e-07	4.84789e-07	Lower abundance	Yes
P00367	GLUD1	GLUD1	0.652564	1.1031e-07	4.87291e-07	Higher abundance	Yes
O00273	DFFA	DFFA	0.832274	1.12205e-07	4.95224e-07	Higher abundance	Yes
Q96S97	MYADM	MYADM	-0.429092	1.12526e-07	4.96206e-07	Lower abundance	Yes
P54764	EPHA4	EPHA4	-0.344016	1.13023e-07	4.97957e-07	Lower abundance	Yes
O43347;Q96DH6	MSI1;MSI2	MSI1	0.715111	1.14043e-07	5.02008e-07	Higher abundance	Yes
P21399	ACO1	ACO1	0.695866	1.15421e-07	5.0763e-07	Higher abundance	Yes
P09110	ACAA1	ACAA1	0.82149	1.18869e-07	5.22334e-07	Higher abundance	Yes
P30876	POLR2B	POLR2B	0.5408	1.206e-07	5.29476e-07	Higher abundance	Yes
Q66K74	MAP1S	MAP1S	-0.235977	1.22212e-07	5.36083e-07	Lower abundance	Yes
O00571;O15523	DDX3X;DDX3Y	DDX3X	0.295261	1.23393e-07	5.40792e-07	Higher abundance	Yes
P61019;Q8WUD1	RAB2A;RAB2B	RAB2A	-0.310085	1.25687e-07	5.50362e-07	Lower abundance	Yes
O15372	EIF3H	EIF3H	0.418904	1.26249e-07	5.52339e-07	Higher abundance	Yes
Q96DD7	SHISA4	SHISA4	-0.96524	1.34269e-07	5.86916e-07	Lower abundance	Yes
P11172	UMPS	UMPS	0.478344	1.34697e-07	5.88155e-07	Higher abundance	Yes
Q969Z3	MARC2	MARC2	0.453583	1.34788e-07	5.88155e-07	Higher abundance	Yes
P04049;P15056	RAF1;BRAF	RAF1	-0.431909	1.40718e-07	6.13498e-07	Lower abundance	Yes
O75038	PLCH2	PLCH2	0.330042	1.41192e-07	6.15025e-07	Higher abundance	Yes
P54750;Q01064;Q14123	PDE1A;PDE1B;PDE1C	PDE1A	-0.716178	1.45701e-07	6.34117e-07	Lower abundance	Yes
P62316	SNRPD2	SNRPD2	0.807744	1.4615e-07	6.35518e-07	Higher abundance	Yes
Q96QE2	SLC2A13	SLC2A13	-0.463222	1.51038e-07	6.56202e-07	Lower abundance	Yes
Q99714	HSD17B10	HSD17B10	1.67093	1.55205e-07	6.73722e-07	Higher abundance	Yes
O15079;Q9NX95	SNPH;SYBU	SNPH	-0.3983	1.56747e-07	6.79826e-07	Lower abundance	Yes
Q13136	PPFIA1	PPFIA1	0.336318	1.5734e-07	6.81806e-07	Higher abundance	Yes
O60229	KALRN	KALRN	-0.451192	1.59579e-07	6.90909e-07	Lower abundance	Yes
P10586;P23468;Q13332	PTPRF;PTPRD;PTPRS	PTPRF	-0.458679	1.66388e-07	7.19768e-07	Lower abundance	Yes
P54840	GYS2	GYS2	0.756696	1.67564e-07	7.24228e-07	Higher abundance	Yes
Q92890	UFD1	UFD1	0.783182	1.69816e-07	7.33328e-07	Higher abundance	Yes
P31431	SDC4	SDC4	0.801755	1.74175e-07	7.51504e-07	Higher abundance	Yes
Q9UJ14	GGT7	GGT7	-0.396395	1.76017e-07	7.58797e-07	Lower abundance	Yes
Q8WZA0	LZIC	LZIC	0.562854	1.7847e-07	7.6871e-07	Higher abundance	Yes
P39656	DDOST	DDOST	0.452051	1.79428e-07	7.72174e-07	Higher abundance	Yes
Q9Y5P6	GMPPB	GMPPB	0.899038	1.83182e-07	7.87653e-07	Higher abundance	Yes
Q92820	GGH	GGH	0.733086	1.83463e-07	7.88184e-07	Higher abundance	Yes
O75145	PPFIA3	PPFIA3	-0.278785	1.8836e-07	8.08528e-07	Lower abundance	Yes
O43759	SYNGR1	SYNGR1	-0.462382	1.90935e-07	8.18878e-07	Lower abundance	Yes
Q92878	RAD50	RAD50	0.504833	1.93871e-07	8.30758e-07	Higher abundance	Yes
P11137	MAP2	MAP2	-0.703451	1.96697e-07	8.42145e-07	Lower abundance	Yes
Q9BQE3	TUBA1C	TUBA1C	-0.23976	1.97252e-07	8.43802e-07	Lower abundance	Yes
O75874	IDH1	IDH1	1.1951	1.97974e-07	8.46167e-07	Higher abundance	Yes
Q14112	NID2	NID2	0.918552	2.00917e-07	8.58012e-07	Higher abundance	Yes
Q9Y3S1	WNK2	WNK2	-0.292836	2.02195e-07	8.62735e-07	Lower abundance	Yes
Q13885;Q9BUF5;Q9BVA1	TUBB2A;TUBB6;TUBB2B	TUBB2A	-1.14931	2.02809e-07	8.64614e-07	Lower abundance	Yes
Q9HCM3	KIAA1549	KIAA1549	-0.471959	2.05848e-07	8.76823e-07	Lower abundance	Yes
P68366;Q9BQE3	TUBA4A;TUBA1C	TUBA4A	-0.418235	2.06225e-07	8.77684e-07	Lower abundance	Yes
Q8NFW8	CMAS	CMAS	0.300048	2.07927e-07	8.84177e-07	Higher abundance	Yes
P61201	COPS2	COPS2	-0.219305	2.09621e-07	8.90623e-07	Lower abundance	Yes
Q9BX66	SORBS1	SORBS1	0.41377	2.13184e-07	9.04993e-07	Higher abundance	Yes
Q96JH7	VCPIP1	VCPIP1	-0.324396	2.17831e-07	9.23935e-07	Lower abundance	Yes
Q9H0R4	HDHD2	HDHD2	1.02237	2.23495e-07	9.47155e-07	Higher abundance	Yes
P78352;Q12959;Q15700	DLG4;DLG1;DLG2	DLG4	-0.73972	2.27426e-07	9.63e-07	Lower abundance	Yes
Q9NRV9	HEBP1	HEBP1	0.767823	2.29414e-07	9.70596e-07	Higher abundance	Yes
A0A096LPI5	GVQW2	GVQW2	0.792907	2.34737e-07	9.9228e-07	Higher abundance	Yes
P11215	ITGAM	ITGAM	0.652476	2.35922e-07	9.96448e-07	Higher abundance	Yes
Q9BXW7	HDHD5	HDHD5	0.73685	2.44495e-07	1.03178e-06	Higher abundance	Yes
P42262;P42263;P48058	GRIA2;GRIA3;GRIA4	GRIA2	-0.856549	2.48822e-07	1.04916e-06	Lower abundance	Yes
Q5JT25	RAB41	RAB41	0.526506	2.49332e-07	1.05043e-06	Higher abundance	Yes
O75083	WDR1	WDR1	0.344361	2.49819e-07	1.05071e-06	Higher abundance	Yes
Q96NI6	LRFN5	LRFN5	-0.463336	2.49702e-07	1.05071e-06	Lower abundance	Yes
P55196	AFDN	AFDN	0.184552	2.60266e-07	1.09373e-06	Higher abundance	Yes
Q8IWQ3	BRSK2	BRSK2	-0.281326	2.60685e-07	1.09457e-06	Lower abundance	Yes
Q99729	HNRNPAB	HNRNPAB	0.450538	2.68479e-07	1.12635e-06	Higher abundance	Yes
P53365	ARFIP2	ARFIP2	-0.266492	2.714e-07	1.13765e-06	Lower abundance	Yes
O14525	ASTN1	ASTN1	-0.29121	2.75463e-07	1.15372e-06	Lower abundance	Yes
O00217	NDUFS8	NDUFS8	-0.433143	2.79837e-07	1.17106e-06	Lower abundance	Yes
Q9P1U1	ACTR3B	ACTR3B	-0.582259	2.82169e-07	1.17983e-06	Lower abundance	Yes
Q6ZRV2	FAM83H	FAM83H	-0.712135	2.83959e-07	1.18632e-06	Lower abundance	Yes
P02792	FTL	FTL	1.28194	2.8489e-07	1.18922e-06	Higher abundance	Yes
Q13873	BMPR2	BMPR2	-0.276191	2.8587e-07	1.19232e-06	Lower abundance	Yes
Q9NP72	RAB18	RAB18	-0.188368	2.88498e-07	1.20228e-06	Lower abundance	Yes
Q12906	ILF3	ILF3	0.640971	2.91838e-07	1.21518e-06	Higher abundance	Yes
P14543;Q14112	NID1;NID2	NID1	0.835946	2.93381e-07	1.22059e-06	Higher abundance	Yes
P01889;P04439;P10321	HLA-B;HLA-A;HLA-C	HLA-B	1.35878	2.94767e-07	1.22534e-06	Higher abundance	Yes
P04350;P68371	TUBB4A;TUBB4B	TUBB4A	-0.877675	3.08408e-07	1.28098e-06	Lower abundance	Yes
O75334;O75335;Q13136	PPFIA2;PPFIA4;PPFIA1	PPFIA2	-0.402301	3.19863e-07	1.32746e-06	Lower abundance	Yes
O43566	RGS14	RGS14	-0.78541	3.2784e-07	1.35944e-06	Lower abundance	Yes
Q96G03	PGM2	PGM2	1.03854	3.28622e-07	1.36155e-06	Higher abundance	Yes
O75891;Q3SY69	ALDH1L1;ALDH1L2	ALDH1L1	0.595462	3.38172e-07	1.39996e-06	Higher abundance	Yes
P10768	ESD	ESD	1.13004	3.42463e-07	1.41655e-06	Higher abundance	Yes
Q96Q04	LMTK3	LMTK3	-0.36203	3.4494e-07	1.42562e-06	Lower abundance	Yes
O94985	CLSTN1	CLSTN1	-0.387041	3.4871e-07	1.43764e-06	Lower abundance	Yes
O75056	SDC3	SDC3	0.338643	3.4862e-07	1.43764e-06	Higher abundance	Yes
P30043	BLVRB	BLVRB	1.38402	3.48209e-07	1.43764e-06	Higher abundance	Yes
P62995	TRA2B	TRA2B	1.0095	3.50674e-07	1.44454e-06	Higher abundance	Yes
Q9Y6K8	AK5	AK5	-0.474819	3.54118e-07	1.45753e-06	Lower abundance	Yes
P52735	VAV2	VAV2	-0.950588	3.56226e-07	1.46501e-06	Lower abundance	Yes
Q9Y5A7	NUB1	NUB1	0.575703	3.60433e-07	1.48109e-06	Higher abundance	Yes
Q96GQ5	C16ORF58	C16ORF58	-0.291458	3.61196e-07	1.48301e-06	Lower abundance	Yes
Q16849	PTPRN	PTPRN	-0.569457	3.66244e-07	1.5025e-06	Lower abundance	Yes
Q8WVJ2	NUDCD2	NUDCD2	0.594341	3.69e-07	1.51185e-06	Higher abundance	Yes
Q9H223;Q9H4M9;Q9NZN3	EHD4;EHD1;EHD3	EHD4	-0.386971	3.69127e-07	1.51185e-06	Lower abundance	Yes
Q13586	STIM1	STIM1	-0.384047	3.75608e-07	1.53714e-06	Lower abundance	Yes
O75694	NUP155	NUP155	0.304	3.76283e-07	1.53864e-06	Higher abundance	Yes
Q8IX04	UEVLD	UEVLD	0.604316	3.7761e-07	1.54281e-06	Higher abundance	Yes
P01889;P04439	HLA-B;HLA-A	HLA-B	0.998213	3.80737e-07	1.55431e-06	Higher abundance	Yes
O60331;Q99755	PIP5K1C;PIP5K1A	PIP5K1C	-0.531408	3.8217e-07	1.55889e-06	Lower abundance	Yes
Q96KG9	SCYL1	SCYL1	-0.238285	3.87017e-07	1.57738e-06	Lower abundance	Yes
P30511	HLA-F	HLA-F	0.957364	3.87704e-07	1.57889e-06	Higher abundance	Yes
Q9HCM4	EPB41L5	EPB41L5	0.909074	3.91511e-07	1.59295e-06	Higher abundance	Yes
Q02338	BDH1	BDH1	-0.444118	3.91793e-07	1.59295e-06	Lower abundance	Yes
P22626	HNRNPA2B1	HNRNPA2B1	0.620439	3.96388e-07	1.61032e-06	Higher abundance	Yes
Q8ND76	CCNY	CCNY	-0.341455	3.97017e-07	1.61157e-06	Lower abundance	Yes
O95716	RAB3D	RAB3D	-0.626429	3.97762e-07	1.61285e-06	Lower abundance	Yes
Q99747	NAPG	NAPG	-0.301565	3.98278e-07	1.61285e-06	Lower abundance	Yes
Q92621	NUP205	NUP205	0.381741	3.98299e-07	1.61285e-06	Higher abundance	Yes
P62266	RPS23	RPS23	0.88353	3.98892e-07	1.61395e-06	Higher abundance	Yes
P23246	SFPQ	SFPQ	1.09817	4.03575e-07	1.63158e-06	Higher abundance	Yes
Q9BT78	COPS4	COPS4	-0.141897	4.08892e-07	1.65174e-06	Lower abundance	Yes
Q99884	SLC6A7	SLC6A7	-0.465513	4.12099e-07	1.66335e-06	Lower abundance	Yes
Q9Y2K9	STXBP5L	STXBP5L	-0.387785	4.17836e-07	1.68515e-06	Lower abundance	Yes
O60282;Q12840	KIF5C;KIF5A	KIF5C	-0.387847	4.26083e-07	1.71702e-06	Lower abundance	Yes
O75582;O75676	RPS6KA5;RPS6KA4	RPS6KA5	0.626484	4.36838e-07	1.75895e-06	Higher abundance	Yes
Q9Y4L1	HYOU1	HYOU1	-0.293153	4.39425e-07	1.76795e-06	Lower abundance	Yes
O14683	TP53I11	TP53I11	-0.908424	4.51107e-07	1.81349e-06	Lower abundance	Yes
Q49A26	GLYR1	GLYR1	0.665278	4.66515e-07	1.87392e-06	Higher abundance	Yes
Q9NSY0	NRBP2	NRBP2	0.264882	4.7296e-07	1.89829e-06	Higher abundance	Yes
P26885	FKBP2	FKBP2	0.970843	4.82932e-07	1.93676e-06	Higher abundance	Yes
Q9H223	EHD4	EHD4	0.254215	4.84896e-07	1.94308e-06	Higher abundance	Yes
Q8N414	PGBD5	PGBD5	-0.337167	4.857e-07	1.94319e-06	Lower abundance	Yes
Q14697	GANAB	GANAB	0.795614	4.85685e-07	1.94319e-06	Higher abundance	Yes
P98160	HSPG2	HSPG2	0.590597	4.94398e-07	1.97641e-06	Higher abundance	Yes
O60285	NUAK1	NUAK1	-0.544591	5.11767e-07	2.04421e-06	Lower abundance	Yes
P03886	MT-ND1	MT-ND1	-0.370766	5.18848e-07	2.07084e-06	Lower abundance	Yes
Q15303	ERBB4	ERBB4	0.787168	5.19473e-07	2.07168e-06	Higher abundance	Yes
O75891	ALDH1L1	ALDH1L1	0.543268	5.28087e-07	2.10436e-06	Higher abundance	Yes
Q16288;Q16620	NTRK3;NTRK2	NTRK3	-0.295427	5.39573e-07	2.14842e-06	Lower abundance	Yes
Q96L92	SNX27	SNX27	0.178509	5.40692e-07	2.14945e-06	Higher abundance	Yes
Q86SE5	RALYL	RALYL	0.55023	5.40456e-07	2.14945e-06	Higher abundance	Yes
O00571	DDX3X	DDX3X	0.276115	5.46163e-07	2.16948e-06	Higher abundance	Yes
Q99962	SH3GL2	SH3GL2	-0.452656	5.51869e-07	2.19041e-06	Lower abundance	Yes
O00592	PODXL	PODXL	0.557295	5.54918e-07	2.20076e-06	Higher abundance	Yes
Q9UPN3	MACF1	MACF1	0.214522	5.85107e-07	2.31865e-06	Higher abundance	Yes
P60033	CD81	CD81	0.544303	5.87585e-07	2.32663e-06	Higher abundance	Yes
P23743	DGKA	DGKA	-0.69182	6.04267e-07	2.39079e-06	Lower abundance	Yes
Q01085	TIAL1	TIAL1	0.520543	6.07842e-07	2.40304e-06	Higher abundance	Yes
P00387	CYB5R3	CYB5R3	0.222752	6.19476e-07	2.4471e-06	Higher abundance	Yes
Q9UBE0	SAE1	SAE1	0.483554	6.2209e-07	2.45549e-06	Higher abundance	Yes
O60256;Q14558	PRPSAP2;PRPSAP1	PRPSAP2	1.05968	6.2716e-07	2.47355e-06	Higher abundance	Yes
P09488;P28161;Q03013	GSTM1;GSTM2;GSTM4	GSTM1	1.25879	6.38482e-07	2.51574e-06	Higher abundance	Yes
O95299	NDUFA10	NDUFA10	-0.231313	6.39364e-07	2.51574e-06	Lower abundance	Yes
Q58FF6	HSP90AB4P	HSP90AB4P	0.577792	6.39078e-07	2.51574e-06	Higher abundance	Yes
P62310	LSM3	LSM3	0.915395	6.39985e-07	2.5162e-06	Higher abundance	Yes
Q9NVS9	PNPO	PNPO	1.20903	6.46586e-07	2.54016e-06	Higher abundance	Yes
P54920	NAPA	NAPA	-0.237983	6.66329e-07	2.61567e-06	Lower abundance	Yes
O75955	FLOT1	FLOT1	-0.549962	6.72533e-07	2.63795e-06	Lower abundance	Yes
Q96GW7	BCAN	BCAN	0.348021	6.7464e-07	2.64414e-06	Higher abundance	Yes
P47736;Q684P5	RAP1GAP;RAP1GAP2	RAP1GAP	-0.398835	6.76782e-07	2.64839e-06	Lower abundance	Yes
Q96QG7	MTMR9	MTMR9	-0.308464	6.76514e-07	2.64839e-06	Lower abundance	Yes
P54687	BCAT1	BCAT1	0.808347	6.79658e-07	2.65757e-06	Higher abundance	Yes
P05023;P13637;P50993;Q13733	ATP1A1;ATP1A3;ATP1A2;ATP1A4	ATP1A1	-0.57498	6.82495e-07	2.66658e-06	Lower abundance	Yes
P48058	GRIA4	GRIA4	-0.626695	6.89207e-07	2.6907e-06	Lower abundance	Yes
H3BS89	TMEM178B	TMEM178B	-0.563309	6.93168e-07	2.70406e-06	Lower abundance	Yes
P62070	RRAS2	RRAS2	0.435384	6.9761e-07	2.71927e-06	Higher abundance	Yes
Q9NQZ5	STARD7	STARD7	0.622409	7.02164e-07	2.73489e-06	Higher abundance	Yes
P16389;P22001;Q09470	KCNA2;KCNA3;KCNA1	KCNA2	-0.614794	7.12363e-07	2.77245e-06	Lower abundance	Yes
O14558	HSPB6	HSPB6	0.704642	7.17155e-07	2.78894e-06	Higher abundance	Yes
Q9NX46	ADPRHL2	ADPRHL2	0.626217	7.20629e-07	2.80027e-06	Higher abundance	Yes
P17812	CTPS1	CTPS1	-0.24225	7.40326e-07	2.87458e-06	Lower abundance	Yes
P04350;P07437;P68371;Q13509	TUBB4A;TUBB;TUBB4B;TUBB3	TUBB4A	-0.403526	7.41987e-07	2.8788e-06	Lower abundance	Yes
Q99961	SH3GL1	SH3GL1	-0.319693	7.46715e-07	2.8949e-06	Lower abundance	Yes
P14550	AKR1A1	AKR1A1	1.1648	7.49686e-07	2.90416e-06	Higher abundance	Yes
Q9H9B4	SFXN1	SFXN1	-0.324211	7.58307e-07	2.93529e-06	Lower abundance	Yes
Q9UPX0	IGSF9B	IGSF9B	-0.684156	7.61203e-07	2.94422e-06	Lower abundance	Yes
P60891	PRPS1	PRPS1	1.08039	7.71081e-07	2.97783e-06	Higher abundance	Yes
Q96K19	RNF170	RNF170	0.369347	7.70799e-07	2.97783e-06	Higher abundance	Yes
P35637	FUS	FUS	0.452974	7.91288e-07	3.05115e-06	Higher abundance	Yes
O94919	ENDOD1	ENDOD1	0.276656	7.90981e-07	3.05115e-06	Higher abundance	Yes
P06732	CKM	CKM	0.702287	7.93715e-07	3.05815e-06	Higher abundance	Yes
Q16881	TXNRD1	TXNRD1	0.473806	8.23112e-07	3.16898e-06	Higher abundance	Yes
Q9H1E5	TMX4	TMX4	-0.403926	8.23851e-07	3.16939e-06	Lower abundance	Yes
Q15904	ATP6AP1	ATP6AP1	-0.312159	8.24617e-07	3.1699e-06	Lower abundance	Yes
Q15878	CACNA1E	CACNA1E	-0.456156	8.6872e-07	3.33687e-06	Lower abundance	Yes
M0R2J8	DCDC1	DCDC1	0.928293	8.71461e-07	3.34483e-06	Higher abundance	Yes
Q96N16	JAKMIP1	JAKMIP1	0.515889	8.84932e-07	3.39394e-06	Higher abundance	Yes
P62851	RPS25	RPS25	0.827314	8.87646e-07	3.40174e-06	Higher abundance	Yes
Q13685	AAMP	AAMP	0.385308	9.01369e-07	3.45169e-06	Higher abundance	Yes
Q8TCD5	NT5C	NT5C	0.723068	9.14465e-07	3.49916e-06	Higher abundance	Yes
P23297	S100A1	S100A1	0.62032	9.18279e-07	3.51107e-06	Higher abundance	Yes
Q9NUQ2	AGPAT5	AGPAT5	0.356113	9.19672e-07	3.51371e-06	Higher abundance	Yes
O75306	NDUFS2	NDUFS2	-0.303727	9.21079e-07	3.5164e-06	Lower abundance	Yes
Q9Y3I0	RTCB	RTCB	0.570338	9.21818e-07	3.51654e-06	Higher abundance	Yes
Q9NQA3	WASH6P	WASH6P	0.478545	9.2869e-07	3.54005e-06	Higher abundance	Yes
Q92556;Q96JJ3	ELMO1;ELMO2	ELMO1	0.650582	9.30568e-07	3.54452e-06	Higher abundance	Yes
Q7L9L4;Q9H8S9	MOB1B;MOB1A	MOB1B	0.57457	9.35883e-07	3.56205e-06	Higher abundance	Yes
Q9ULH7	MRTFB	MRTFB	-0.386208	9.49378e-07	3.61067e-06	Lower abundance	Yes
O15371	EIF3D	EIF3D	0.28691	9.54265e-07	3.6265e-06	Higher abundance	Yes
P63244	RACK1	RACK1	0.648806	9.62212e-07	3.65392e-06	Higher abundance	Yes
Q00005	PPP2R2B	PPP2R2B	0.4826	9.74581e-07	3.69809e-06	Higher abundance	Yes
Q9H267	VPS33B	VPS33B	-0.209901	9.7794e-07	3.7065e-06	Lower abundance	Yes
Q13671	RIN1	RIN1	-0.45397	9.78278e-07	3.7065e-06	Lower abundance	Yes
Q9Y6T7	DGKB	DGKB	-0.865898	9.81423e-07	3.7156e-06	Lower abundance	Yes
O75493	CA11	CA11	-0.617573	1.02559e-06	3.87987e-06	Lower abundance	Yes
Q8WXF1	PSPC1	PSPC1	0.703315	1.02877e-06	3.88897e-06	Higher abundance	Yes
Q15111	PLCL1	PLCL1	-0.412389	1.03459e-06	3.90803e-06	Lower abundance	Yes
O14744	PRMT5	PRMT5	0.565152	1.06331e-06	4.01346e-06	Higher abundance	Yes
P54756;P54764	EPHA5;EPHA4	EPHA5	-0.424717	1.10501e-06	4.16539e-06	Lower abundance	Yes
P25398	RPS12	RPS12	0.598037	1.10522e-06	4.16539e-06	Higher abundance	Yes
P43490	NAMPT	NAMPT	0.519248	1.11623e-06	4.20371e-06	Higher abundance	Yes
Q92871	PMM1	PMM1	-0.446022	1.11748e-06	4.20527e-06	Lower abundance	Yes
Q9NZQ3	NCKIPSD	NCKIPSD	-0.375491	1.12143e-06	4.21694e-06	Lower abundance	Yes
Q3KQU3	MAP7D1	MAP7D1	-0.436599	1.13691e-06	4.27197e-06	Lower abundance	Yes
Q96K76	USP47	USP47	0.265668	1.14166e-06	4.28657e-06	Higher abundance	Yes
P05141;P12235;P12236	SLC25A5;SLC25A4;SLC25A6	SLC25A5	-0.456614	1.14659e-06	4.30185e-06	Lower abundance	Yes
O15079	SNPH	SNPH	-0.351926	1.15157e-06	4.31644e-06	Lower abundance	Yes
Q86XE3	MICU3	MICU3	-0.330606	1.1522e-06	4.31644e-06	Lower abundance	Yes
Q8IY21	DDX60	DDX60	-0.684237	1.15896e-06	4.33851e-06	Lower abundance	Yes
O60502	OGA	OGA	-0.407689	1.23729e-06	4.62828e-06	Lower abundance	Yes
P53367	ARFIP1	ARFIP1	0.285243	1.23966e-06	4.63369e-06	Higher abundance	Yes
Q96SU4	OSBPL9	OSBPL9	0.533747	1.26385e-06	4.72056e-06	Higher abundance	Yes
O95881	TXNDC12	TXNDC12	0.880689	1.29839e-06	4.84595e-06	Higher abundance	Yes
Q9BTV4	TMEM43	TMEM43	0.401853	1.3205e-06	4.92482e-06	Higher abundance	Yes
P60660	MYL6	MYL6	0.322304	1.32945e-06	4.95449e-06	Higher abundance	Yes
P17066;P48741	HSPA6;HSPA7	HSPA6	0.694315	1.33981e-06	4.98938e-06	Higher abundance	Yes
Q13554;Q13555;Q13557	CAMK2B;CAMK2G;CAMK2D	CAMK2B	-1.04719	1.34968e-06	5.02139e-06	Lower abundance	Yes
Q13613	MTMR1	MTMR1	0.300416	1.35041e-06	5.02139e-06	Higher abundance	Yes
Q7Z3U7	MON2	MON2	0.191603	1.38282e-06	5.1381e-06	Higher abundance	Yes
Q969H8	MYDGF	MYDGF	1.16326	1.39188e-06	5.16793e-06	Higher abundance	Yes
Q96P48	ARAP1	ARAP1	0.665863	1.40599e-06	5.21646e-06	Higher abundance	Yes
O75689	ADAP1	ADAP1	-0.328811	1.426e-06	5.28674e-06	Lower abundance	Yes
Q9NTZ6	RBM12	RBM12	0.448226	1.43485e-06	5.31564e-06	Higher abundance	Yes
Q86UX2	ITIH5	ITIH5	0.648421	1.45399e-06	5.38254e-06	Higher abundance	Yes
Q8TF61	FBXO41	FBXO41	-0.478157	1.47371e-06	5.45153e-06	Lower abundance	Yes
Q68DH5	LMBRD2	LMBRD2	-0.309849	1.48077e-06	5.4736e-06	Lower abundance	Yes
Q9BZE1	MRPL37	MRPL37	0.337323	1.50469e-06	5.55791e-06	Higher abundance	Yes
Q9UN86	G3BP2	G3BP2	-0.508492	1.58237e-06	5.84052e-06	Lower abundance	Yes
A6NNT2	C16ORF96	C16ORF96	-0.716806	1.58665e-06	5.85202e-06	Lower abundance	Yes
P54819	AK2	AK2	0.914257	1.59802e-06	5.88963e-06	Higher abundance	Yes
Q14938	NFIX	NFIX	0.731274	1.60069e-06	5.89512e-06	Higher abundance	Yes
Q6UWE0	LRSAM1	LRSAM1	-0.249695	1.63224e-06	6.00688e-06	Lower abundance	Yes
P10636	MAPT	MAPT	-0.70583	1.63729e-06	6.02104e-06	Lower abundance	Yes
P43003	SLC1A3	SLC1A3	0.449323	1.63917e-06	6.02351e-06	Higher abundance	Yes
O75477	ERLIN1	ERLIN1	0.451344	1.64279e-06	6.03239e-06	Higher abundance	Yes
O60825;Q16875	PFKFB2;PFKFB3	PFKFB2	0.497624	1.65308e-06	6.06572e-06	Higher abundance	Yes
O14745	SLC9A3R1	SLC9A3R1	0.733858	1.65774e-06	6.07839e-06	Higher abundance	Yes
Q15814	TBCC	TBCC	-0.244866	1.66735e-06	6.10915e-06	Lower abundance	Yes
Q6FI81	CIAPIN1	CIAPIN1	-0.230083	1.67398e-06	6.12896e-06	Lower abundance	Yes
Q8NE01	CNNM3	CNNM3	0.46463	1.71153e-06	6.26184e-06	Higher abundance	Yes
O94967	WDR47	WDR47	-0.270775	1.71698e-06	6.27719e-06	Lower abundance	Yes
Q1KMD3	HNRNPUL2	HNRNPUL2	0.274413	1.75826e-06	6.42342e-06	Higher abundance	Yes
Q99735	MGST2	MGST2	0.614345	1.83811e-06	6.71023e-06	Higher abundance	Yes
Q13630	TSTA3	TSTA3	0.796195	1.84849e-06	6.7432e-06	Higher abundance	Yes
O14787;Q92973	TNPO2;TNPO1	TNPO2	0.330214	1.90245e-06	6.935e-06	Higher abundance	Yes
Q8WW59	SPRYD4	SPRYD4	1.12521	1.92146e-06	6.9992e-06	Higher abundance	Yes
Q8NBS9	TXNDC5	TXNDC5	0.268619	1.97526e-06	7.18996e-06	Higher abundance	Yes
Q9P244	LRFN1	LRFN1	-0.575928	2.0156e-06	7.33145e-06	Lower abundance	Yes
P14866	HNRNPL	HNRNPL	0.46237	2.05266e-06	7.46081e-06	Higher abundance	Yes
Q6P1M0	SLC27A4	SLC27A4	-0.308005	2.07868e-06	7.54992e-06	Lower abundance	Yes
O14974	PPP1R12A	PPP1R12A	-0.442821	2.08808e-06	7.57856e-06	Lower abundance	Yes
Q9UDR5	AASS	AASS	0.775913	2.10508e-06	7.63473e-06	Higher abundance	Yes
P41217	CD200	CD200	-0.393033	2.10834e-06	7.64101e-06	Lower abundance	Yes
P49915	GMPS	GMPS	0.512383	2.15746e-06	7.81337e-06	Higher abundance	Yes
P22033	MMUT	MMUT	0.449186	2.16625e-06	7.83953e-06	Higher abundance	Yes
Q9Y394	DHRS7	DHRS7	0.287423	2.1785e-06	7.87818e-06	Higher abundance	Yes
P36873;P62136;P62140	PPP1CC;PPP1CA;PPP1CB	PPP1CC	0.78022	2.20555e-06	7.96279e-06	Higher abundance	Yes
Q5JU85;Q6DN90	IQSEC2;IQSEC1	IQSEC2	-0.291766	2.20553e-06	7.96279e-06	Lower abundance	Yes
Q7L576;Q96F07	CYFIP1;CYFIP2	CYFIP1	-0.227817	2.20667e-06	7.96279e-06	Lower abundance	Yes
Q8TEV9	SMCR8	SMCR8	-0.307085	2.21278e-06	7.97907e-06	Lower abundance	Yes
O15083	ERC2	ERC2	-0.364585	2.24538e-06	8.0908e-06	Lower abundance	Yes
Q969L2	MAL2	MAL2	-0.458399	2.2685e-06	8.16824e-06	Lower abundance	Yes
Q99873;Q9NR22	PRMT1;PRMT8	PRMT1	0.904106	2.28494e-06	8.22152e-06	Higher abundance	Yes
P04424	ASL	ASL	0.482427	2.30317e-06	8.28114e-06	Higher abundance	Yes
P61106	RAB14	RAB14	-0.239893	2.32114e-06	8.33979e-06	Lower abundance	Yes
P11908;P60891	PRPS2;PRPS1	PRPS2	1.20251	2.33097e-06	8.36908e-06	Higher abundance	Yes
P04350;P07437;P68371;Q13885;Q3ZCM7;Q9BUF5;Q9BVA1	TUBB4A;TUBB;TUBB4B;TUBB2A;TUBB8;TUBB6;TUBB2B	TUBB4A	-0.57488	2.34779e-06	8.42342e-06	Lower abundance	Yes
P14923;P35222	JUP;CTNNB1	JUP	0.350751	2.3672e-06	8.48698e-06	Higher abundance	Yes
Q9NQ29;Q9Y383	LUC7L;LUC7L2	LUC7L	0.777326	2.37107e-06	8.49477e-06	Higher abundance	Yes
P38159;Q96E39	RBMX;RBMXL1	RBMX	0.816763	2.39354e-06	8.56914e-06	Higher abundance	Yes
P09488;P28161;P46439;Q03013	GSTM1;GSTM2;GSTM5;GSTM4	GSTM1	1.1861	2.4179e-06	8.65019e-06	Higher abundance	Yes
Q96LT7	C9ORF72	C9ORF72	-0.343534	2.44846e-06	8.75324e-06	Lower abundance	Yes
Q16352	INA	INA	-0.704415	2.47312e-06	8.8351e-06	Lower abundance	Yes
Q7L099;Q8WXA3;Q96T51	RUFY3;RUFY2;RUFY1	RUFY3	-0.347456	2.51178e-06	8.96679e-06	Lower abundance	Yes
O14617	AP3D1	AP3D1	-0.250072	2.53037e-06	9.02673e-06	Lower abundance	Yes
Q8IYB5;Q8WU79	SMAP1;SMAP2	SMAP1	-0.632534	2.5475e-06	9.08137e-06	Lower abundance	Yes
Q9P0M6	H2AFY2	H2AFY2	0.702091	2.56462e-06	9.1359e-06	Higher abundance	Yes
P45974	USP5	USP5	-0.225639	2.60381e-06	9.26888e-06	Lower abundance	Yes
O15031;O43157;O60486;Q9Y4D7	PLXNB2;PLXNB1;PLXNC1;PLXND1	PLXNB2	0.634953	2.61151e-06	9.28971e-06	Higher abundance	Yes
Q8TEM1	NUP210	NUP210	0.426223	2.66138e-06	9.46036e-06	Higher abundance	Yes
P80404	ABAT	ABAT	0.602461	2.67826e-06	9.51364e-06	Higher abundance	Yes
P04350;P68371;Q13509	TUBB4A;TUBB4B;TUBB3	TUBB4A	-0.369903	2.70371e-06	9.5972e-06	Lower abundance	Yes
Q8WUD1	RAB2B	RAB2B	-0.328361	2.7577e-06	9.78192e-06	Lower abundance	Yes
O95897	OLFM2	OLFM2	-0.580632	2.76851e-06	9.81332e-06	Lower abundance	Yes
Q9UHA4	LAMTOR3	LAMTOR3	0.727112	2.77319e-06	9.82294e-06	Higher abundance	Yes
Q9HBL7	PLGRKT	PLGRKT	0.723366	2.78838e-06	9.86976e-06	Higher abundance	Yes
P09382	LGALS1	LGALS1	1.16444	2.79218e-06	9.87623e-06	Higher abundance	Yes
Q6NVY1	HIBCH	HIBCH	0.509293	2.83142e-06	1.00079e-05	Higher abundance	Yes
Q9H9Q2	COPS7B	COPS7B	-0.267815	2.84986e-06	1.0066e-05	Lower abundance	Yes
Q8NHG7	SVIP	SVIP	-0.590852	2.904e-06	1.025e-05	Lower abundance	Yes
Q5T6V5	C9ORF64	C9ORF64	0.704425	2.93209e-06	1.03419e-05	Higher abundance	Yes
Q9Y4I1	MYO5A	MYO5A	-0.276287	2.98669e-06	1.0525e-05	Lower abundance	Yes
Q86UX6	STK32C	STK32C	-0.343586	2.98821e-06	1.0525e-05	Lower abundance	Yes
Q8NBR6	MINDY2	MINDY2	0.494192	3.06384e-06	1.07838e-05	Higher abundance	Yes
O96000	NDUFB10	NDUFB10	-0.473573	3.08126e-06	1.08375e-05	Lower abundance	Yes
P55327	TPD52	TPD52	-0.637843	3.12798e-06	1.09941e-05	Lower abundance	Yes
P02042;P68871;P69891;P69892	HBD;HBB;HBG1;HBG2	HBD	0.788592	3.13801e-06	1.10216e-05	Higher abundance	Yes
P56945	BCAR1	BCAR1	0.275771	3.16754e-06	1.11175e-05	Higher abundance	Yes
P15121	AKR1B1	AKR1B1	1.56509	3.21473e-06	1.12752e-05	Higher abundance	Yes
P37235;P61601;P84074	HPCAL1;NCALD;HPCA	HPCAL1	-0.36168	3.28102e-06	1.14996e-05	Lower abundance	Yes
Q8IXT5	RBM12B	RBM12B	0.476722	3.29079e-06	1.15258e-05	Higher abundance	Yes
P78344	EIF4G2	EIF4G2	0.195194	3.3189e-06	1.16162e-05	Higher abundance	Yes
Q8TEH3	DENND1A	DENND1A	-0.291206	3.34274e-06	1.16914e-05	Lower abundance	Yes
Q2TB90	HKDC1	HKDC1	-0.368015	3.42021e-06	1.1954e-05	Lower abundance	Yes
P05067	APP	APP	-0.228322	3.44191e-06	1.20131e-05	Lower abundance	Yes
Q9C0I1	MTMR12	MTMR12	-0.323059	3.44012e-06	1.20131e-05	Lower abundance	Yes
P49758;P49802	RGS6;RGS7	RGS6	-0.302636	3.46219e-06	1.20745e-05	Lower abundance	Yes
Q9UHD9	UBQLN2	UBQLN2	-0.277399	3.46674e-06	1.20745e-05	Lower abundance	Yes
Q13554;Q13555	CAMK2B;CAMK2G	CAMK2B	-0.253662	3.46643e-06	1.20745e-05	Lower abundance	Yes
Q8N9F0	NAT8L	NAT8L	-0.568094	3.4923e-06	1.2155e-05	Lower abundance	Yes
Q99873	PRMT1	PRMT1	1.03629	3.56993e-06	1.24166e-05	Higher abundance	Yes
Q14118	DAG1	DAG1	0.406623	3.62536e-06	1.26006e-05	Higher abundance	Yes
Q5R3F8	ELFN2	ELFN2	-0.399567	3.67058e-06	1.2749e-05	Lower abundance	Yes
P13807;P54840	GYS1;GYS2	GYS1	0.648365	3.68684e-06	1.27966e-05	Higher abundance	Yes
O43526	KCNQ2	KCNQ2	-0.361325	3.89769e-06	1.3519e-05	Lower abundance	Yes
Q12979	ABR	ABR	-0.247202	3.97441e-06	1.37756e-05	Lower abundance	Yes
O43707;Q9H254	ACTN4;SPTBN4	ACTN4	-0.649442	4.00256e-06	1.38635e-05	Lower abundance	Yes
Q8N9N7	LRRC57	LRRC57	-0.4473	4.00694e-06	1.38691e-05	Lower abundance	Yes
Q9UKM9	RALY	RALY	0.48641	4.02708e-06	1.39196e-05	Higher abundance	Yes
Q86XD5	FAM131B	FAM131B	-0.366582	4.02578e-06	1.39196e-05	Lower abundance	Yes
Q96JB5	CDK5RAP3	CDK5RAP3	0.245099	4.05781e-06	1.40161e-05	Higher abundance	Yes
Q9BW62	KATNAL1	KATNAL1	-0.298374	4.12515e-06	1.42389e-05	Lower abundance	Yes
Q92616	GCN1	GCN1	0.240883	4.18076e-06	1.44209e-05	Higher abundance	Yes
Q9NYI0	PSD3	PSD3	-0.329936	4.23643e-06	1.46029e-05	Lower abundance	Yes
Q12846	STX4	STX4	0.250481	4.24249e-06	1.46137e-05	Higher abundance	Yes
O15357	INPPL1	INPPL1	0.593057	4.27496e-06	1.47154e-05	Higher abundance	Yes
Q9Y490;Q9Y4G6	TLN1;TLN2	TLN1	0.21501	4.36552e-06	1.50168e-05	Higher abundance	Yes
O60506	SYNCRIP	SYNCRIP	0.30865	4.41143e-06	1.51643e-05	Higher abundance	Yes
P16152	CBR1	CBR1	1.44036	4.45309e-06	1.5297e-05	Higher abundance	Yes
Q5JTV8	TOR1AIP1	TOR1AIP1	0.393385	4.52719e-06	1.55409e-05	Higher abundance	Yes
Q9UHY7	ENOPH1	ENOPH1	0.449	4.53665e-06	1.55627e-05	Higher abundance	Yes
Q96DB5	RMDN1	RMDN1	0.245931	4.59659e-06	1.57575e-05	Higher abundance	Yes
Q8N0W3	FCSK	FCSK	0.547435	4.67972e-06	1.60315e-05	Higher abundance	Yes
Q15036	SNX17	SNX17	0.271254	4.70691e-06	1.61136e-05	Higher abundance	Yes
P32856;P61266;Q16623	STX2;STX1B;STX1A	STX2	-0.600464	4.72105e-06	1.6151e-05	Lower abundance	Yes
Q9NR31;Q9Y6B6	SAR1A;SAR1B	SAR1A	0.260404	4.80326e-06	1.6421e-05	Higher abundance	Yes
Q02978	SLC25A11	SLC25A11	-0.269321	4.9049e-06	1.6757e-05	Lower abundance	Yes
Q14156;Q9Y2G0	EFR3A;EFR3B	EFR3A	-0.708625	4.92189e-06	1.68036e-05	Lower abundance	Yes
P31943;P55795	HNRNPH1;HNRNPH2	HNRNPH1	0.260549	5.03288e-06	1.71708e-05	Higher abundance	Yes
O60271;Q9UPT6	SPAG9;MAPK8IP3	SPAG9	-0.232744	5.10623e-06	1.74092e-05	Lower abundance	Yes
P49419	ALDH7A1	ALDH7A1	1.11457	5.21323e-06	1.77619e-05	Higher abundance	Yes
Q9Y6M9	NDUFB9	NDUFB9	-0.358426	5.32656e-06	1.81357e-05	Lower abundance	Yes
Q9NVI7	ATAD3A	ATAD3A	-0.240027	5.41472e-06	1.84211e-05	Lower abundance	Yes
P08183	ABCB1	ABCB1	0.433267	5.41776e-06	1.84211e-05	Higher abundance	Yes
P55287	CDH11	CDH11	0.425372	5.43321e-06	1.84611e-05	Higher abundance	Yes
Q9NX05	FAM120C	FAM120C	0.32013	5.48954e-06	1.86399e-05	Higher abundance	Yes
Q676U5	ATG16L1	ATG16L1	-0.211746	5.57263e-06	1.89091e-05	Lower abundance	Yes
Q9UHW9;Q9UP95	SLC12A6;SLC12A4	SLC12A6	0.359042	5.62466e-06	1.90728e-05	Higher abundance	Yes
Q9H061	TMEM126A	TMEM126A	-0.414792	5.67427e-06	1.9228e-05	Lower abundance	Yes
Q8N0X7	SPART	SPART	0.282032	5.70983e-06	1.93354e-05	Higher abundance	Yes
Q9NUQ9	FAM49B	FAM49B	-0.302258	5.71851e-06	1.93517e-05	Lower abundance	Yes
Q9BS26	ERP44	ERP44	0.348441	5.82329e-06	1.96929e-05	Higher abundance	Yes
P61221	ABCE1	ABCE1	0.286087	5.84899e-06	1.97617e-05	Higher abundance	Yes
P49406	MRPL19	MRPL19	0.661135	5.85342e-06	1.97617e-05	Higher abundance	Yes
Q9Y216	MTMR7	MTMR7	-0.349073	5.85548e-06	1.97617e-05	Lower abundance	Yes
Q8IVF7;Q96PY5	FMNL3;FMNL2	FMNL3	0.455763	6.07563e-06	2.04909e-05	Higher abundance	Yes
P32119;Q06830	PRDX2;PRDX1	PRDX2	0.860806	6.19456e-06	2.08779e-05	Higher abundance	Yes
O14681	EI24	EI24	-0.439756	6.26092e-06	2.10874e-05	Lower abundance	Yes
Q92561	PHYHIP	PHYHIP	-0.531968	6.34851e-06	2.1368e-05	Lower abundance	Yes
Q9H1V8	SLC6A17	SLC6A17	-0.299668	6.37045e-06	2.14275e-05	Lower abundance	Yes
P05141;P12235;P12236;Q9H0C2	SLC25A5;SLC25A4;SLC25A6;SLC25A31	SLC25A5	-0.275917	6.39958e-06	2.1511e-05	Lower abundance	Yes
P47869	GABRA2	GABRA2	-0.464658	6.40898e-06	2.15282e-05	Lower abundance	Yes
Q14353	GAMT	GAMT	0.669296	6.48295e-06	2.1762e-05	Higher abundance	Yes
O60443	GSDME	GSDME	0.248174	6.48883e-06	2.17672e-05	Higher abundance	Yes
O94910	ADGRL1	ADGRL1	-0.23357	6.56891e-06	2.2021e-05	Lower abundance	Yes
Q5T9A4;Q9NVI7	ATAD3B;ATAD3A	ATAD3B	-0.231314	6.58136e-06	2.2048e-05	Lower abundance	Yes
Q9HCM2;Q9UIW2	PLXNA4;PLXNA1	PLXNA4	-0.519763	6.59329e-06	2.20732e-05	Lower abundance	Yes
P54289;Q9NY47	CACNA2D1;CACNA2D2	CACNA2D1	-0.300475	6.64155e-06	2.22199e-05	Lower abundance	Yes
Q9NRY4	ARHGAP35	ARHGAP35	-0.230393	6.76893e-06	2.26309e-05	Lower abundance	Yes
Q9BTN0	LRFN3	LRFN3	-0.455431	6.80436e-06	2.27342e-05	Lower abundance	Yes
Q96J02;Q96PU5	ITCH;NEDD4L	ITCH	-0.555408	6.90009e-06	2.30387e-05	Lower abundance	Yes
Q92736	RYR2	RYR2	-0.321896	6.91729e-06	2.30807e-05	Lower abundance	Yes
Q9ULC3	RAB23	RAB23	0.249542	6.9376e-06	2.3133e-05	Higher abundance	Yes
Q13867	BLMH	BLMH	1.01324	6.98953e-06	2.32907e-05	Higher abundance	Yes
P14621	ACYP2	ACYP2	0.562495	7.10483e-06	2.36591e-05	Higher abundance	Yes
Q76NI1	KNDC1	KNDC1	-0.367498	7.13105e-06	2.37306e-05	Lower abundance	Yes
P28676	GCA	GCA	0.581308	7.20898e-06	2.39741e-05	Higher abundance	Yes
O76094	SRP72	SRP72	0.228559	7.21856e-06	2.399e-05	Higher abundance	Yes
O75964	ATP5MG	ATP5MG	-0.383094	7.23158e-06	2.40173e-05	Lower abundance	Yes
P60520	GABARAPL2	GABARAPL2	0.683011	7.29628e-06	2.42161e-05	Higher abundance	Yes
Q6P2M8	PNCK	PNCK	-0.766319	7.39088e-06	2.45138e-05	Lower abundance	Yes
Q96A65	EXOC4	EXOC4	-0.156847	7.60157e-06	2.51959e-05	Lower abundance	Yes
Q05655	PRKCD	PRKCD	-0.746347	7.64808e-06	2.53333e-05	Lower abundance	Yes
Q9UJQ1	LAMP5	LAMP5	-0.623674	7.73255e-06	2.55962e-05	Lower abundance	Yes
Q96RL7	VPS13A	VPS13A	-0.175254	7.7461e-06	2.56241e-05	Lower abundance	Yes
Q9Y697	NFS1	NFS1	-0.273818	7.82892e-06	2.5881e-05	Lower abundance	Yes
Q14571;Q14573;Q14643	ITPR2;ITPR3;ITPR1	ITPR2	-0.445558	7.91569e-06	2.61505e-05	Lower abundance	Yes
O15400	STX7	STX7	-0.358782	8.03559e-06	2.65291e-05	Lower abundance	Yes
O14548	COX7A2L	COX7A2L	-0.438562	8.09013e-06	2.66916e-05	Lower abundance	Yes
P39687	ANP32A	ANP32A	0.491234	8.09692e-06	2.66964e-05	Higher abundance	Yes
P07093	SERPINE2	SERPINE2	-0.462143	8.19105e-06	2.69889e-05	Lower abundance	Yes
O43427	FIBP	FIBP	-0.246059	8.29073e-06	2.72994e-05	Lower abundance	Yes
O95571	ETHE1	ETHE1	0.713376	8.32648e-06	2.73991e-05	Higher abundance	Yes
Q92932	PTPRN2	PTPRN2	-0.349548	8.41154e-06	2.76608e-05	Lower abundance	Yes
P62304	SNRPE	SNRPE	0.765659	8.63536e-06	2.83782e-05	Higher abundance	Yes
Q96I59	NARS2	NARS2	0.425878	8.64302e-06	2.83847e-05	Higher abundance	Yes
Q5JU85;Q6DN90;Q9UPP2	IQSEC2;IQSEC1;IQSEC3	IQSEC2	-0.346188	8.70507e-06	2.85698e-05	Lower abundance	Yes
Q13123	IK	IK	0.557891	8.73012e-06	2.86332e-05	Higher abundance	Yes
Q9NPQ8	RIC8A	RIC8A	0.179783	8.78847e-06	2.88057e-05	Higher abundance	Yes
Q9H488	POFUT1	POFUT1	0.437484	8.98224e-06	2.94215e-05	Higher abundance	Yes
Q9H9S4	CAB39L	CAB39L	0.284794	9.07412e-06	2.97031e-05	Higher abundance	Yes
P51571	SSR4	SSR4	0.254621	9.22514e-06	3.01777e-05	Higher abundance	Yes
P49815	TSC2	TSC2	-0.180977	9.23893e-06	3.0203e-05	Lower abundance	Yes
Q86TP1	PRUNE1	PRUNE1	0.194697	9.32393e-06	3.0461e-05	Higher abundance	Yes
Q5VU97	CACHD1	CACHD1	0.516033	9.48033e-06	3.09518e-05	Higher abundance	Yes
Q9Y295	DRG1	DRG1	0.655407	9.56651e-06	3.12128e-05	Higher abundance	Yes
Q04760	GLO1	GLO1	1.73919	9.62945e-06	3.13976e-05	Higher abundance	Yes
Q9Y3Q8	TSC22D4	TSC22D4	0.694079	9.79128e-06	3.19045e-05	Higher abundance	Yes
P46439	GSTM5	GSTM5	1.74393	9.8048e-06	3.19278e-05	Higher abundance	Yes
E9PAV3	NACA	NACA	0.408207	1.0068e-05	3.27636e-05	Higher abundance	Yes
Q14416	GRM2	GRM2	-0.329847	1.01293e-05	3.29418e-05	Lower abundance	Yes
P10644;P31321	PRKAR1A;PRKAR1B	PRKAR1A	0.309921	1.0139e-05	3.29518e-05	Higher abundance	Yes
O43399	TPD52L2	TPD52L2	-0.507318	1.04992e-05	3.41001e-05	Lower abundance	Yes
Q86X83	COMMD2	COMMD2	0.322176	1.06671e-05	3.46232e-05	Higher abundance	Yes
P50570	DNM2	DNM2	0.208001	1.06833e-05	3.46531e-05	Higher abundance	Yes
Q92947	GCDH	GCDH	0.698608	1.07988e-05	3.50051e-05	Higher abundance	Yes
P51991	HNRNPA3	HNRNPA3	0.61867	1.08076e-05	3.50109e-05	Higher abundance	Yes
Q96IJ6	GMPPA	GMPPA	0.619841	1.08732e-05	3.52009e-05	Higher abundance	Yes
Q08499	PDE4D	PDE4D	-0.365594	1.10797e-05	3.58461e-05	Lower abundance	Yes
Q8N1F7	NUP93	NUP93	0.197418	1.10984e-05	3.58833e-05	Higher abundance	Yes
P50914	RPL14	RPL14	0.445896	1.11366e-05	3.59837e-05	Higher abundance	Yes
A8MVW0;Q5VUB5	FAM171A2;FAM171A1	FAM171A2	-0.519643	1.11871e-05	3.61236e-05	Lower abundance	Yes
Q53H96	PYCR3	PYCR3	0.419824	1.12075e-05	3.61662e-05	Higher abundance	Yes
P09651	HNRNPA1	HNRNPA1	0.442101	1.12563e-05	3.62721e-05	Higher abundance	Yes
P30038	ALDH4A1	ALDH4A1	0.531896	1.12621e-05	3.62721e-05	Higher abundance	Yes
P62993	GRB2	GRB2	0.838168	1.12516e-05	3.62721e-05	Higher abundance	Yes
Q14160;Q9BTT6	SCRIB;LRRC1	SCRIB	0.59084	1.13063e-05	3.63909e-05	Higher abundance	Yes
P18583	SON	SON	0.628884	1.15407e-05	3.71217e-05	Higher abundance	Yes
P31946;P61981	YWHAB;YWHAG	YWHAB	-0.860313	1.15543e-05	3.71414e-05	Lower abundance	Yes
Q9P1A6	DLGAP2	DLGAP2	-0.442013	1.15905e-05	3.72338e-05	Lower abundance	Yes
P35498;Q99250	SCN1A;SCN2A	SCN1A	-0.549102	1.17784e-05	3.78132e-05	Lower abundance	Yes
P04271	S100B	S100B	0.583895	1.17894e-05	3.78244e-05	Higher abundance	Yes
A5YKK6	CNOT1	CNOT1	0.220314	1.18298e-05	3.79296e-05	Higher abundance	Yes
O60518	RANBP6	RANBP6	-0.285213	1.22077e-05	3.91163e-05	Lower abundance	Yes
P52306	RAP1GDS1	RAP1GDS1	-0.18051	1.22488e-05	3.92227e-05	Lower abundance	Yes
Q2PZI1	DPY19L1	DPY19L1	0.614077	1.25335e-05	4.01087e-05	Higher abundance	Yes
P55884	EIF3B	EIF3B	0.372946	1.27168e-05	4.06695e-05	Higher abundance	Yes
O75355	ENTPD3	ENTPD3	0.228005	1.27563e-05	4.07698e-05	Higher abundance	Yes
Q6ZSY5	PPP1R3F	PPP1R3F	-0.397768	1.29394e-05	4.13284e-05	Lower abundance	Yes
Q6ZSS7	MFSD6	MFSD6	-0.23896	1.31198e-05	4.18781e-05	Lower abundance	Yes
Q9Y277	VDAC3	VDAC3	-0.210565	1.31488e-05	4.19437e-05	Lower abundance	Yes
Q8N3R9	MPP5	MPP5	0.322016	1.31816e-05	4.20217e-05	Higher abundance	Yes
Q9Y496	KIF3A	KIF3A	-0.264132	1.3286e-05	4.23005e-05	Lower abundance	Yes
P27448;Q9P0L2	MARK3;MARK1	MARK3	-0.288398	1.32781e-05	4.23005e-05	Lower abundance	Yes
P16219	ACADS	ACADS	0.777103	1.33344e-05	4.24278e-05	Higher abundance	Yes
Q8WWY3	PRPF31	PRPF31	0.323242	1.33816e-05	4.25506e-05	Higher abundance	Yes
Q9NQX3	GPHN	GPHN	-0.417281	1.35349e-05	4.30108e-05	Lower abundance	Yes
Q7L985	LINGO2	LINGO2	-0.599415	1.36492e-05	4.33467e-05	Lower abundance	Yes
Q9Y4C0	NRXN3	NRXN3	-0.213006	1.40898e-05	4.47175e-05	Lower abundance	Yes
Q7LG56	RRM2B	RRM2B	0.378542	1.41187e-05	4.47809e-05	Higher abundance	Yes
P07741	APRT	APRT	1.25018	1.4356e-05	4.55047e-05	Higher abundance	Yes
Q6P499	NIPAL3	NIPAL3	-0.604328	1.43772e-05	4.5543e-05	Lower abundance	Yes
P54709	ATP1B3	ATP1B3	0.26825	1.44207e-05	4.56518e-05	Higher abundance	Yes
Q9UPQ3	AGAP1	AGAP1	-0.232697	1.45025e-05	4.58819e-05	Lower abundance	Yes
O95167	NDUFA3	NDUFA3	-0.498079	1.45289e-05	4.59364e-05	Lower abundance	Yes
Q13162	PRDX4	PRDX4	0.538336	1.45627e-05	4.60142e-05	Higher abundance	Yes
Q99961;Q99962	SH3GL1;SH3GL2	SH3GL1	-0.321557	1.47024e-05	4.64261e-05	Lower abundance	Yes
Q16774	GUK1	GUK1	-0.228823	1.4781e-05	4.66451e-05	Lower abundance	Yes
Q14254	FLOT2	FLOT2	-0.501534	1.48603e-05	4.68656e-05	Lower abundance	Yes
Q9UBQ7	GRHPR	GRHPR	1.1759	1.51454e-05	4.77347e-05	Higher abundance	Yes
O15083;Q8IUD2	ERC2;ERC1	ERC2	-0.228657	1.52252e-05	4.7956e-05	Lower abundance	Yes
Q8N1S5	SLC39A11	SLC39A11	0.606603	1.53711e-05	4.8385e-05	Higher abundance	Yes
O60814;P57053;P58876;P62807;Q5QNW6;Q8N257;Q93079;Q99877;Q99879;Q99880	H2BC12;H2BFS;HIST1H2BD;H2BC6;HIST2H2BF;HIST3H2BB;HIST1H2BH;H2BC15;H2BC14;H2BC13	H2BC12	0.914933	1.54476e-05	4.85952e-05	Higher abundance	Yes
Q14195	DPYSL3	DPYSL3	1.21086	1.55245e-05	4.88067e-05	Higher abundance	Yes
Q99963	SH3GL3	SH3GL3	-0.240729	1.57958e-05	4.96284e-05	Lower abundance	Yes
P06737	PYGL	PYGL	0.461839	1.58061e-05	4.96295e-05	Higher abundance	Yes
P25789	PSMA4	PSMA4	0.670092	1.59829e-05	5.01533e-05	Higher abundance	Yes
P05141;P12235	SLC25A5;SLC25A4	SLC25A5	-0.409048	1.60597e-05	5.03626e-05	Lower abundance	Yes
Q13362	PPP2R5C	PPP2R5C	-0.224148	1.63027e-05	5.10926e-05	Lower abundance	Yes
Q05586	GRIN1	GRIN1	-0.291326	1.63609e-05	5.12429e-05	Lower abundance	Yes
Q9H9C1	VIPAS39	VIPAS39	-0.195812	1.63941e-05	5.13147e-05	Lower abundance	Yes
Q3YEC7	RABL6	RABL6	-0.243631	1.67886e-05	5.25167e-05	Lower abundance	Yes
Q8IV50	LYSMD2	LYSMD2	0.455205	1.70903e-05	5.3427e-05	Higher abundance	Yes
O75037;Q2M1P5;Q7Z4S6	KIF21B;KIF7;KIF21A	KIF21B	-0.548771	1.731e-05	5.40801e-05	Lower abundance	Yes
Q15555;Q9UPY8	MAPRE2;MAPRE3	MAPRE2	-0.761141	1.73683e-05	5.42284e-05	Lower abundance	Yes
Q96MM6	HSPA12B	HSPA12B	0.566836	1.75723e-05	5.48312e-05	Higher abundance	Yes
Q00059	TFAM	TFAM	0.436527	1.78265e-05	5.55897e-05	Higher abundance	Yes
Q63HM9	PLCXD3	PLCXD3	0.945605	1.78856e-05	5.57393e-05	Higher abundance	Yes
Q9Y224	RTRAF	RTRAF	0.306029	1.81926e-05	5.66607e-05	Higher abundance	Yes
O00555;Q15878	CACNA1A;CACNA1E	CACNA1A	-0.624312	1.82327e-05	5.67504e-05	Lower abundance	Yes
P55735	SEC13	SEC13	0.563253	1.83668e-05	5.71323e-05	Higher abundance	Yes
P02671	FGA	FGA	1.20957	1.84023e-05	5.7207e-05	Higher abundance	Yes
P27448;Q7KZI7;Q96L34;Q9P0L2	MARK3;MARK2;MARK4;MARK1	MARK3	-0.312573	1.85406e-05	5.76014e-05	Lower abundance	Yes
Q9BW27	NUP85	NUP85	0.610143	1.86158e-05	5.77991e-05	Higher abundance	Yes
O60841	EIF5B	EIF5B	0.297167	1.93112e-05	5.99211e-05	Higher abundance	Yes
O95741	CPNE6	CPNE6	0.762494	1.93618e-05	6.00409e-05	Higher abundance	Yes
P55160;Q9Y2A7	NCKAP1L;NCKAP1	NCKAP1L	-0.328292	1.95574e-05	6.06096e-05	Lower abundance	Yes
Q969P0	IGSF8	IGSF8	-0.299097	1.97232e-05	6.10859e-05	Lower abundance	Yes
P52948	NUP98	NUP98	0.349531	1.9947e-05	6.17406e-05	Higher abundance	Yes
Q13347	EIF3I	EIF3I	0.550707	2.0015e-05	6.19129e-05	Higher abundance	Yes
P30086	PEBP1	PEBP1	0.652356	2.00528e-05	6.19914e-05	Higher abundance	Yes
P15927	RPA2	RPA2	0.381983	2.01231e-05	6.21705e-05	Higher abundance	Yes
Q99719	SEPTIN5	SEPTIN5	-0.283339	2.03246e-05	6.27541e-05	Lower abundance	Yes
P53667	LIMK1	LIMK1	-0.217168	2.04514e-05	6.31068e-05	Lower abundance	Yes
Q00169	PITPNA	PITPNA	0.376519	2.04849e-05	6.31713e-05	Higher abundance	Yes
Q9H078	CLPB	CLPB	0.204081	2.05753e-05	6.34111e-05	Higher abundance	Yes
P07437;P68371;Q13885;Q9BVA1	TUBB;TUBB4B;TUBB2A;TUBB2B	TUBB	-0.51076	2.08908e-05	6.43436e-05	Lower abundance	Yes
Q14832	GRM3	GRM3	-0.386216	2.09074e-05	6.43552e-05	Lower abundance	Yes
Q13310	PABPC4	PABPC4	0.416707	2.12596e-05	6.5399e-05	Higher abundance	Yes
P41222	PTGDS	PTGDS	0.402077	2.13594e-05	6.56658e-05	Higher abundance	Yes
Q13574	DGKZ	DGKZ	-0.552327	2.18937e-05	6.72452e-05	Lower abundance	Yes
Q9GZT9	EGLN1	EGLN1	0.317592	2.19135e-05	6.72452e-05	Higher abundance	Yes
P08842	STS	STS	-0.376207	2.19105e-05	6.72452e-05	Lower abundance	Yes
P53677;Q9Y2T2	AP3M2;AP3M1	AP3M2	-0.256814	2.21558e-05	6.79471e-05	Lower abundance	Yes
Q01995	TAGLN	TAGLN	0.616723	2.23946e-05	6.86374e-05	Higher abundance	Yes
Q9UKE5	TNIK	TNIK	0.40398	2.27666e-05	6.97349e-05	Higher abundance	Yes
O75051;P51805;Q9UIW2	PLXNA2;PLXNA3;PLXNA1	PLXNA2	-0.475852	2.28318e-05	6.98917e-05	Lower abundance	Yes
P08572	COL4A2	COL4A2	0.729794	2.32103e-05	7.10072e-05	Higher abundance	Yes
P07738	BPGM	BPGM	0.718388	2.35341e-05	7.19536e-05	Higher abundance	Yes
P04181	OAT	OAT	0.604634	2.36241e-05	7.21847e-05	Higher abundance	Yes
P05023;P13637;P20648;P50993	ATP1A1;ATP1A3;ATP4A;ATP1A2	ATP1A1	-0.3053	2.40418e-05	7.34033e-05	Lower abundance	Yes
Q8IWW6	ARHGAP12	ARHGAP12	0.308245	2.40522e-05	7.34033e-05	Higher abundance	Yes
P07205	PGK2	PGK2	0.886648	2.42014e-05	7.37686e-05	Higher abundance	Yes
Q6PIU2	NCEH1	NCEH1	-0.274592	2.41918e-05	7.37686e-05	Lower abundance	Yes
Q92845	KIFAP3	KIFAP3	-0.274939	2.42405e-05	7.37979e-05	Lower abundance	Yes
Q96CX2	KCTD12	KCTD12	0.411977	2.42288e-05	7.37979e-05	Higher abundance	Yes
P19022;P55283	CDH2;CDH4	CDH2	0.48318	2.4379e-05	7.41745e-05	Higher abundance	Yes
P55209	NAP1L1	NAP1L1	0.203925	2.45275e-05	7.4581e-05	Higher abundance	Yes
Q9Y320	TMX2	TMX2	0.370953	2.46155e-05	7.48029e-05	Higher abundance	Yes
P09497	CLTB	CLTB	-0.531499	2.50474e-05	7.60265e-05	Lower abundance	Yes
Q15365;Q15366	PCBP1;PCBP2	PCBP1	0.360355	2.50485e-05	7.60265e-05	Higher abundance	Yes
Q92542	NCSTN	NCSTN	0.242785	2.54406e-05	7.71697e-05	Higher abundance	Yes
Q9H4M9;Q9NZN3;Q9NZN4	EHD1;EHD3;EHD2	EHD1	-0.485464	2.54931e-05	7.72499e-05	Lower abundance	Yes
Q8N2G8	GHDC	GHDC	0.289658	2.54979e-05	7.72499e-05	Higher abundance	Yes
P20020;Q16720	ATP2B1;ATP2B3	ATP2B1	-0.512705	2.55442e-05	7.73434e-05	Lower abundance	Yes
Q5T5C0;Q9Y2K9	STXBP5;STXBP5L	STXBP5	-0.412977	2.58194e-05	7.81295e-05	Lower abundance	Yes
Q13085	ACACA	ACACA	-0.162147	2.59381e-05	7.84411e-05	Lower abundance	Yes
Q9Y6I3	EPN1	EPN1	-0.275551	2.59933e-05	7.85608e-05	Lower abundance	Yes
Q9Y365	STARD10	STARD10	0.387804	2.62593e-05	7.93167e-05	Higher abundance	Yes
Q5EBL8	PDZD11	PDZD11	0.738166	2.63849e-05	7.96479e-05	Higher abundance	Yes
Q12765	SCRN1	SCRN1	0.416076	2.65614e-05	8.01326e-05	Higher abundance	Yes
O60741	HCN1	HCN1	-0.294514	2.69882e-05	8.13709e-05	Lower abundance	Yes
O94856	NFASC	NFASC	-0.226509	2.71603e-05	8.18406e-05	Lower abundance	Yes
O75844	ZMPSTE24	ZMPSTE24	0.232026	2.76737e-05	8.33374e-05	Higher abundance	Yes
Q9H6T3	RPAP3	RPAP3	0.295538	2.77596e-05	8.35459e-05	Higher abundance	Yes
Q9UL51	HCN2	HCN2	-0.38867	2.81364e-05	8.45783e-05	Lower abundance	Yes
P68871	HBB	HBB	0.786091	2.81254e-05	8.45783e-05	Higher abundance	Yes
P38919;P60842;Q14240	EIF4A3;EIF4A1;EIF4A2	EIF4A3	0.388479	2.82704e-05	8.49299e-05	Higher abundance	Yes
P13796	LCP1	LCP1	0.712465	2.84362e-05	8.53768e-05	Higher abundance	Yes
O75131;O95741;Q86YQ8;Q8IYJ1;Q96A23;Q9HCH3;Q9UBL6	CPNE3;CPNE6;CPNE8;CPNE9;CPNE4;CPNE5;CPNE7	CPNE3	0.703428	2.85049e-05	8.55318e-05	Higher abundance	Yes
Q69YW2	STUM	STUM	-0.573141	2.85475e-05	8.56084e-05	Lower abundance	Yes
Q9NS82	SLC7A10	SLC7A10	0.709578	2.88145e-05	8.63057e-05	Higher abundance	Yes
Q7L5N7	LPCAT2	LPCAT2	0.503962	2.88135e-05	8.63057e-05	Higher abundance	Yes
P13796;P13797	LCP1;PLS3	LCP1	0.506764	2.92824e-05	8.76545e-05	Higher abundance	Yes
P05937;P22676	CALB1;CALB2	CALB1	0.705959	2.96308e-05	8.86444e-05	Higher abundance	Yes
P05141;P12236	SLC25A5;SLC25A6	SLC25A5	-0.390645	2.96927e-05	8.87765e-05	Lower abundance	Yes
Q02641;Q08289	CACNB1;CACNB2	CACNB1	-0.698521	2.9848e-05	8.91876e-05	Lower abundance	Yes
P07196;P07197;P12036;Q16352	NEFL;NEFM;NEFH;INA	NEFL	-0.873292	3.01813e-05	9.01297e-05	Lower abundance	Yes
P01024	C3	C3	0.638159	3.06983e-05	9.1619e-05	Higher abundance	Yes
P22459	KCNA4	KCNA4	-0.406557	3.07674e-05	9.17703e-05	Lower abundance	Yes
Q9UKF6	CPSF3	CPSF3	0.47858	3.12523e-05	9.31612e-05	Higher abundance	Yes
P02679	FGG	FGG	1.26193	3.14618e-05	9.37298e-05	Higher abundance	Yes
Q5XKP0	MICOS13	MICOS13	-0.378769	3.16217e-05	9.41504e-05	Lower abundance	Yes
O43776	NARS1	NARS1	0.424655	3.17529e-05	9.44846e-05	Higher abundance	Yes
Q16222;Q3KQV9	UAP1;UAP1L1	UAP1	0.72285	3.19018e-05	9.48713e-05	Higher abundance	Yes
O95258	SLC25A14	SLC25A14	-0.399306	3.25937e-05	9.68714e-05	Lower abundance	Yes
Q8N5M1	ATPAF2	ATPAF2	0.465904	3.29426e-05	9.77877e-05	Higher abundance	Yes
Q9UHG2	PCSK1N	PCSK1N	0.657338	3.29592e-05	9.77877e-05	Higher abundance	Yes
Q16836	HADH	HADH	0.735237	3.29606e-05	9.77877e-05	Higher abundance	Yes
P51668;Q9Y2X8	UBE2D1;UBE2D4	UBE2D1	-0.435517	3.31369e-05	9.8216e-05	Lower abundance	Yes
Q9Y5U8	MPC1	MPC1	-0.376554	3.31442e-05	9.8216e-05	Lower abundance	Yes
P02042	HBD	HBD	0.893828	3.3543e-05	9.93389e-05	Higher abundance	Yes
P31483;Q01085	TIA1;TIAL1	TIA1	0.415281	3.35717e-05	9.93651e-05	Higher abundance	Yes
Q13247	SRSF6	SRSF6	0.46463	3.37657e-05	9.98803e-05	Higher abundance	Yes
P45983;P53779	MAPK8;MAPK10	MAPK8	-0.340199	3.38587e-05	0.000100096	Lower abundance	Yes
P00915	CA1	CA1	1.75396	3.39204e-05	0.000100219	Higher abundance	Yes
P21453	S1PR1	S1PR1	0.414866	3.40582e-05	0.000100567	Higher abundance	Yes
P60981	DSTN	DSTN	-0.24081	3.42717e-05	0.000101138	Lower abundance	Yes
Q8WY54	PPM1E	PPM1E	-0.580227	3.46382e-05	0.000102159	Lower abundance	Yes
O00410	IPO5	IPO5	-0.200048	3.48216e-05	0.00010264	Lower abundance	Yes
Q5TBA9	FRY	FRY	-0.375803	3.49978e-05	0.000103098	Lower abundance	Yes
Q52LJ0	FAM98B	FAM98B	0.29825	3.52101e-05	0.000103663	Higher abundance	Yes
P07197	NEFM	NEFM	-0.749027	3.56899e-05	0.000105013	Lower abundance	Yes
Q8IY95	TMEM192	TMEM192	0.32757	3.61197e-05	0.000106153	Higher abundance	Yes
Q14165	MLEC	MLEC	0.271141	3.6104e-05	0.000106153	Higher abundance	Yes
Q8N145	LGI3	LGI3	-0.842144	3.63246e-05	0.000106693	Lower abundance	Yes
Q13972	RASGRF1	RASGRF1	-0.463445	3.67675e-05	0.00010793	Lower abundance	Yes
Q9Y566	SHANK1	SHANK1	-0.34787	3.71351e-05	0.000108946	Lower abundance	Yes
P35222	CTNNB1	CTNNB1	0.18912	3.74592e-05	0.000109832	Higher abundance	Yes
P42262;P42263	GRIA2;GRIA3	GRIA2	-0.519404	3.77233e-05	0.000110542	Lower abundance	Yes
P01834	IGKC	IGKC	1.20822	3.77597e-05	0.000110584	Higher abundance	Yes
P37802;Q9UI15	TAGLN2;TAGLN3	TAGLN2	-0.712231	3.7798e-05	0.000110631	Lower abundance	Yes
Q86U28	ISCA2	ISCA2	0.52348	3.79204e-05	0.000110924	Higher abundance	Yes
Q9Y315	DERA	DERA	0.607778	3.80457e-05	0.000111226	Higher abundance	Yes
O43815	STRN	STRN	-0.245482	3.81688e-05	0.000111521	Lower abundance	Yes
Q92574	TSC1	TSC1	-0.268623	3.90773e-05	0.000114109	Lower abundance	Yes
Q13526	PIN1	PIN1	-0.326564	3.94908e-05	0.000115249	Lower abundance	Yes
O60826	CCDC22	CCDC22	0.178483	3.975e-05	0.000115938	Higher abundance	Yes
P62937	PPIA	PPIA	1.39771	3.98223e-05	0.000116081	Higher abundance	Yes
P18507	GABRG2	GABRG2	-0.447726	3.98527e-05	0.000116102	Lower abundance	Yes
P62318	SNRPD3	SNRPD3	0.556455	4.00813e-05	0.0001167	Higher abundance	Yes
Q9H0U4	RAB1B	RAB1B	-0.330385	4.06164e-05	0.000118189	Lower abundance	Yes
P05198	EIF2S1	EIF2S1	0.451792	4.07432e-05	0.000118489	Higher abundance	Yes
Q8WVC6	DCAKD	DCAKD	0.361317	4.15087e-05	0.000120645	Higher abundance	Yes
Q9UPW8	UNC13A	UNC13A	-0.302051	4.19573e-05	0.000121878	Lower abundance	Yes
P00352;P05091	ALDH1A1;ALDH2	ALDH1A1	0.700619	4.24707e-05	0.000123298	Higher abundance	Yes
Q15181	PPA1	PPA1	0.905586	4.33965e-05	0.000125913	Higher abundance	Yes
P48637	GSS	GSS	0.665368	4.35003e-05	0.000126141	Higher abundance	Yes
Q8WYA6	CTNNBL1	CTNNBL1	0.560029	4.46115e-05	0.000129288	Higher abundance	Yes
P09455	RBP1	RBP1	1.46589	4.57559e-05	0.000132451	Higher abundance	Yes
Q9NZ52	GGA3	GGA3	-0.273921	4.59403e-05	0.000132908	Lower abundance	Yes
P49441	INPP1	INPP1	0.491643	4.6302e-05	0.000133877	Higher abundance	Yes
Q93009	USP7	USP7	-0.142225	4.69255e-05	0.000135602	Lower abundance	Yes
Q9ULC4	MCTS1	MCTS1	0.812085	4.72697e-05	0.000136518	Higher abundance	Yes
P01019	AGT	AGT	0.783043	4.7501e-05	0.000137106	Higher abundance	Yes
P08237;P17858;Q01813	PFKM;PFKL;PFKP	PFKM	-0.222554	4.81624e-05	0.000138935	Lower abundance	Yes
Q641Q2	WASHC2A	WASHC2A	0.276281	4.8271e-05	0.000139168	Higher abundance	Yes
Q9UPA5;Q9Y6V0	BSN;PCLO	BSN	-0.44574	4.83312e-05	0.000139262	Lower abundance	Yes
Q6PCE3	PGM2L1	PGM2L1	-0.365165	4.92265e-05	0.00014176	Lower abundance	Yes
Q8N3J5	PPM1K	PPM1K	0.474459	4.95879e-05	0.000142719	Higher abundance	Yes
P51151	RAB9A	RAB9A	0.353889	4.97172e-05	0.000143008	Higher abundance	Yes
O94952	FBXO21	FBXO21	0.500455	5.04073e-05	0.00014491	Higher abundance	Yes
Q9NX00	TMEM160	TMEM160	-0.332059	5.052e-05	0.000145151	Lower abundance	Yes
P30740;P50453	SERPINB1;SERPINB9	SERPINB1	0.740169	5.05773e-05	0.000145232	Higher abundance	Yes
P02730	SLC4A1	SLC4A1	0.724321	5.1064e-05	0.000146545	Higher abundance	Yes
Q9H2X6	HIPK2	HIPK2	-0.678575	5.11573e-05	0.000146729	Lower abundance	Yes
Q15276	RABEP1	RABEP1	-0.13686	5.1309e-05	0.000146996	Lower abundance	Yes
Q14108	SCARB2	SCARB2	0.303281	5.12989e-05	0.000146996	Higher abundance	Yes
Q9ULH1	ASAP1	ASAP1	-0.155191	5.16655e-05	0.000147933	Lower abundance	Yes
Q96F85	CNRIP1	CNRIP1	0.81933	5.17168e-05	0.000147995	Higher abundance	Yes
O75037;Q7Z4S6	KIF21B;KIF21A	KIF21B	-0.363784	5.21617e-05	0.000149183	Lower abundance	Yes
P19174	PLCG1	PLCG1	0.25895	5.27201e-05	0.000150693	Higher abundance	Yes
Q96DE0	NUDT16	NUDT16	-0.488323	5.31181e-05	0.000151744	Lower abundance	Yes
O95563	MPC2	MPC2	-0.310476	5.4076e-05	0.000154393	Lower abundance	Yes
Q9BV20	MRI1	MRI1	0.456007	5.50407e-05	0.000157058	Higher abundance	Yes
P31943;P52597	HNRNPH1;HNRNPF	HNRNPH1	0.559606	5.55205e-05	0.000158336	Higher abundance	Yes
P50502	ST13	ST13	0.633502	5.5707e-05	0.000158778	Higher abundance	Yes
P60174	TPI1	TPI1	1.08321	5.57548e-05	0.000158823	Higher abundance	Yes
Q9NS86	LANCL2	LANCL2	-0.232655	5.58687e-05	0.000159057	Lower abundance	Yes
Q14644	RASA3	RASA3	0.473866	5.59415e-05	0.000159084	Higher abundance	Yes
Q86T65;Q9Y4D1	DAAM2;DAAM1	DAAM2	0.442347	5.59225e-05	0.000159084	Higher abundance	Yes
P62820;Q92928;Q9H0U4	RAB1A;RAB1C;RAB1B	RAB1A	-0.203335	5.61941e-05	0.000159711	Lower abundance	Yes
P61006	RAB8A	RAB8A	0.307115	5.63123e-05	0.000159956	Higher abundance	Yes
Q9NX63	CHCHD3	CHCHD3	-0.394042	5.69823e-05	0.000161768	Lower abundance	Yes
O43491;Q9H4G0;Q9Y2J2	EPB41L2;EPB41L1;EPB41L3	EPB41L2	-0.655442	5.74807e-05	0.00016309	Lower abundance	Yes
Q13572	ITPK1	ITPK1	0.470488	5.82337e-05	0.000165039	Higher abundance	Yes
P13639;Q15029	EEF2;EFTUD2	EEF2	0.309343	5.82264e-05	0.000165039	Higher abundance	Yes
P09525	ANXA4	ANXA4	0.587662	5.85561e-05	0.000165859	Higher abundance	Yes
O00483	NDUFA4	NDUFA4	-0.44641	5.87044e-05	0.000166185	Lower abundance	Yes
Q8WXI2	CNKSR2	CNKSR2	-0.259064	5.88669e-05	0.000166551	Lower abundance	Yes
P01023	A2M	A2M	0.58756	5.91582e-05	0.000167281	Higher abundance	Yes
O75382	TRIM3	TRIM3	-0.160582	5.93683e-05	0.00016778	Lower abundance	Yes
Q99816	TSG101	TSG101	0.150686	6.06146e-05	0.000171205	Higher abundance	Yes
Q9NZR1	TMOD2	TMOD2	0.924045	6.07449e-05	0.00017138	Higher abundance	Yes
Q96RT1	ERBIN	ERBIN	0.355995	6.07343e-05	0.00017138	Higher abundance	Yes
Q86YR5	GPSM1	GPSM1	-0.302927	6.26481e-05	0.00017665	Lower abundance	Yes
P14867;P31644;P34903;P47869	GABRA1;GABRA5;GABRA3;GABRA2	GABRA1	-0.587548	6.29912e-05	0.000177517	Lower abundance	Yes
Q96KP1	EXOC2	EXOC2	-0.118834	6.34021e-05	0.000178575	Lower abundance	Yes
Q6VY07;Q86VP3	PACS1;PACS2	PACS1	-0.303495	6.42071e-05	0.000180644	Lower abundance	Yes
P61019	RAB2A	RAB2A	-0.227327	6.42089e-05	0.000180644	Lower abundance	Yes
P30044	PRDX5	PRDX5	0.751238	6.44391e-05	0.00018119	Higher abundance	Yes
Q9NV70	EXOC1	EXOC1	-0.176448	6.51666e-05	0.000183132	Lower abundance	Yes
Q8TC26	TMEM163	TMEM163	-0.407878	6.63557e-05	0.000186369	Lower abundance	Yes
P48444	ARCN1	ARCN1	0.159149	6.64649e-05	0.000186572	Higher abundance	Yes
Q93034	CUL5	CUL5	-0.12308	6.72299e-05	0.000188613	Lower abundance	Yes
Q16288	NTRK3	NTRK3	-0.334625	6.73311e-05	0.000188791	Lower abundance	Yes
A3KMH1	VWA8	VWA8	0.295921	6.77894e-05	0.00018997	Higher abundance	Yes
P46821;P78559	MAP1B;MAP1A	MAP1B	-0.396997	6.83313e-05	0.000191381	Lower abundance	Yes
Q08209	PPP3CA	PPP3CA	-0.491654	6.99342e-05	0.000195761	Lower abundance	Yes
Q07866	KLC1	KLC1	-0.116993	7.04205e-05	0.000197012	Lower abundance	Yes
Q14376	GALE	GALE	0.611292	7.05766e-05	0.000197338	Higher abundance	Yes
Q6GQQ9	OTUD7B	OTUD7B	0.402487	7.07177e-05	0.000197623	Higher abundance	Yes
O75688;P35813	PPM1B;PPM1A	PPM1B	0.693317	7.10117e-05	0.000198333	Higher abundance	Yes
Q13283	G3BP1	G3BP1	0.378162	7.21224e-05	0.000201323	Higher abundance	Yes
P45954	ACADSB	ACADSB	0.479714	7.27362e-05	0.000202924	Higher abundance	Yes
P61011	SRP54	SRP54	0.235747	7.29382e-05	0.000203374	Higher abundance	Yes
Q15750	TAB1	TAB1	0.208358	7.33491e-05	0.000204405	Higher abundance	Yes
Q9BY67	CADM1	CADM1	-0.324211	7.36551e-05	0.000205144	Lower abundance	Yes
Q13625	TP53BP2	TP53BP2	0.565619	7.44698e-05	0.000207183	Higher abundance	Yes
Q16134	ETFDH	ETFDH	0.16302	7.4458e-05	0.000207183	Higher abundance	Yes
Q9NR28	DIABLO	DIABLO	0.6797	7.55076e-05	0.000209953	Higher abundance	Yes
P23515	OMG	OMG	-0.427102	7.59525e-05	0.000211073	Lower abundance	Yes
Q9HCJ6	VAT1L	VAT1L	0.680023	7.7031e-05	0.000213951	Higher abundance	Yes
O95140	MFN2	MFN2	-0.194716	7.71407e-05	0.000214137	Lower abundance	Yes
Q9H2X9	SLC12A5	SLC12A5	-0.328178	7.76589e-05	0.000215456	Lower abundance	Yes
P27708	CAD	CAD	0.196537	7.82989e-05	0.000217111	Higher abundance	Yes
P62166	NCS1	NCS1	-0.337167	7.89901e-05	0.000218544	Lower abundance	Yes
Q96IX5	ATP5MD	ATP5MD	-0.298625	7.88602e-05	0.000218544	Lower abundance	Yes
P11940;Q5JQF8;Q9H361	PABPC1;PABPC1L2B;PABPC3	PABPC1	0.431389	7.89031e-05	0.000218544	Higher abundance	Yes
Q9P2K5	MYEF2	MYEF2	0.26829	7.89745e-05	0.000218544	Higher abundance	Yes
Q96AE4	FUBP1	FUBP1	0.448467	7.92518e-05	0.000219147	Higher abundance	Yes
P19525	EIF2AK2	EIF2AK2	0.226967	7.98648e-05	0.00022072	Higher abundance	Yes
P60842;Q14240	EIF4A1;EIF4A2	EIF4A1	0.351927	7.99875e-05	0.000220937	Higher abundance	Yes
Q99733	NAP1L4	NAP1L4	0.242895	8.06728e-05	0.000222707	Higher abundance	Yes
Q08AM6	VAC14	VAC14	-0.234152	8.08068e-05	0.000222954	Lower abundance	Yes
P62136	PPP1CA	PPP1CA	0.561516	8.1658e-05	0.000225178	Higher abundance	Yes
P03915	MT-ND5	MT-ND5	-0.322272	8.20072e-05	0.000226017	Lower abundance	Yes
Q15768	EFNB3	EFNB3	-0.407239	8.22824e-05	0.00022665	Lower abundance	Yes
O75534	CSDE1	CSDE1	-0.142892	8.27782e-05	0.00022789	Lower abundance	Yes
Q6PKG0	LARP1	LARP1	-0.231062	8.46395e-05	0.000232887	Lower abundance	Yes
Q9UI32	GLS2	GLS2	-0.417566	8.51458e-05	0.000234151	Lower abundance	Yes
O75436;Q4G0F5	VPS26A;VPS26B	VPS26A	0.720925	8.53386e-05	0.000234552	Higher abundance	Yes
Q9Y383	LUC7L2	LUC7L2	0.380888	8.70886e-05	0.000239231	Higher abundance	Yes
P48729	CSNK1A1	CSNK1A1	0.264127	8.74551e-05	0.000240106	Higher abundance	Yes
Q8TAG9	EXOC6	EXOC6	-0.513134	8.92033e-05	0.000244771	Lower abundance	Yes
Q9NP97	DYNLRB1	DYNLRB1	0.95118	9.04575e-05	0.000248077	Higher abundance	Yes
Q8TCS8	PNPT1	PNPT1	0.269948	9.06742e-05	0.000248535	Higher abundance	Yes
Q5SRD1	TIMM23B	TIMM23B	-0.335917	9.18619e-05	0.000251652	Lower abundance	Yes
Q9UIC8	LCMT1	LCMT1	0.512563	9.23446e-05	0.000252836	Higher abundance	Yes
P43155	CRAT	CRAT	0.281192	9.26453e-05	0.000253521	Higher abundance	Yes
P16298;Q08209	PPP3CB;PPP3CA	PPP3CB	-0.438968	9.28449e-05	0.000253849	Lower abundance	Yes
Q12959	DLG1	DLG1	-0.177127	9.28667e-05	0.000253849	Lower abundance	Yes
O15254	ACOX3	ACOX3	0.280131	9.52715e-05	0.00026028	Higher abundance	Yes
Q7Z3B4	NUP54	NUP54	0.389656	9.62499e-05	0.00026281	Higher abundance	Yes
Q00975	CACNA1B	CACNA1B	-0.281984	9.63792e-05	0.00026302	Lower abundance	Yes
Q86WG5	SBF2	SBF2	0.398877	9.69637e-05	0.00026447	Higher abundance	Yes
O14522;P28827	PTPRT;PTPRM	PTPRT	0.402568	9.78466e-05	0.000266733	Higher abundance	Yes
Q86VH4	LRRTM4	LRRTM4	-0.657254	9.84714e-05	0.00026829	Lower abundance	Yes
P17066;P34931	HSPA6;HSPA1L	HSPA6	0.584266	9.8891e-05	0.000269287	Higher abundance	Yes
Q01844	EWSR1	EWSR1	0.404665	9.93272e-05	0.000270328	Higher abundance	Yes
A2RTX5	TARSL2	TARSL2	0.281837	9.94607e-05	0.000270544	Higher abundance	Yes
O43678	NDUFA2	NDUFA2	0.88092	0.000100067	0.00027199	Higher abundance	Yes
P11413	G6PD	G6PD	0.442578	0.000100101	0.00027199	Higher abundance	Yes
Q9H2X9;Q9UHW9;Q9UP95	SLC12A5;SLC12A6;SLC12A4	SLC12A5	-0.433439	0.000100453	0.0002728	Lower abundance	Yes
P02675	FGB	FGB	1.19184	0.000101037	0.000274237	Higher abundance	Yes
Q9NQ79	CRTAC1	CRTAC1	0.304659	0.000101408	0.000275092	Higher abundance	Yes
O94788;P00352;P05091;P30837	ALDH1A2;ALDH1A1;ALDH2;ALDH1B1	ALDH1A2	0.715053	0.000102657	0.000278332	Higher abundance	Yes
O94906	PRPF6	PRPF6	0.298463	0.000103541	0.000280575	Higher abundance	Yes
P34931	HSPA1L	HSPA1L	0.480175	0.000104335	0.000282574	Higher abundance	Yes
Q9NQ48	LZTFL1	LZTFL1	-0.212244	0.000106395	0.000287997	Lower abundance	Yes
P0DN76;Q01081	U2AF1L5;U2AF1	U2AF1L5	0.363554	0.000108272	0.000292921	Higher abundance	Yes
O95292	VAPB	VAPB	-0.345429	0.000108511	0.000293407	Lower abundance	Yes
P57740	NUP107	NUP107	0.406096	0.000108569	0.000293407	Higher abundance	Yes
Q9H254	SPTBN4	SPTBN4	-0.222676	0.000109409	0.000295516	Lower abundance	Yes
O96005	CLPTM1	CLPTM1	-0.254863	0.000110053	0.000297096	Lower abundance	Yes
Q8IVF5	TIAM2	TIAM2	-0.463721	0.000110272	0.000297526	Lower abundance	Yes
P07437;P68371;Q13509;Q13885;Q9BVA1	TUBB;TUBB4B;TUBB3;TUBB2A;TUBB2B	TUBB	-0.402492	0.000111342	0.00030009	Lower abundance	Yes
Q8IX12	CCAR1	CCAR1	0.493352	0.000111288	0.00030009	Higher abundance	Yes
A6XGL0	YJEFN3	YJEFN3	-0.661964	0.000111864	0.000301335	Lower abundance	Yes
P26440	IVD	IVD	0.438631	0.000112419	0.000302666	Higher abundance	Yes
P04632	CAPNS1	CAPNS1	0.335187	0.000113269	0.000304791	Higher abundance	Yes
Q7L1Q6;Q9Y6E2	BZW1;BZW2	BZW1	0.530266	0.000113709	0.000305812	Higher abundance	Yes
O95140;Q8IWA4	MFN2;MFN1	MFN2	-0.390949	0.000114632	0.000308127	Lower abundance	Yes
O75592	MYCBP2	MYCBP2	-0.244194	0.00011554	0.000310402	Lower abundance	Yes
Q9BVG4	PBDC1	PBDC1	0.630508	0.000115868	0.000311115	Higher abundance	Yes
P46109	CRKL	CRKL	0.626244	0.000116181	0.000311789	Higher abundance	Yes
Q14103	HNRNPD	HNRNPD	0.387738	0.000116349	0.000312072	Higher abundance	Yes
O94776	MTA2	MTA2	0.500921	0.000116663	0.000312746	Higher abundance	Yes
Q6H8Q1	ABLIM2	ABLIM2	-0.20313	0.000117905	0.000315907	Lower abundance	Yes
O15075;O43602	DCLK1;DCX	DCLK1	-0.29893	0.000118045	0.000316112	Lower abundance	Yes
P12931	SRC	SRC	0.21175	0.000119403	0.000319579	Higher abundance	Yes
P67812	SEC11A	SEC11A	0.341092	0.000119477	0.000319606	Higher abundance	Yes
O60264	SMARCA5	SMARCA5	0.338809	0.000119581	0.000319712	Higher abundance	Yes
Q7Z4W1	DCXR	DCXR	0.592869	0.000119656	0.000319743	Higher abundance	Yes
Q05086	UBE3A	UBE3A	-0.272168	0.00011985	0.00032009	Lower abundance	Yes
Q6PCB0	VWA1	VWA1	0.448042	0.0001204	0.000321389	Higher abundance	Yes
Q8N2K0	ABHD12	ABHD12	-0.195696	0.00012065	0.000321883	Lower abundance	Yes
Q96RP9	GFM1	GFM1	0.291707	0.000120792	0.00032209	Higher abundance	Yes
P62820	RAB1A	RAB1A	-0.337542	0.000121595	0.000324059	Lower abundance	Yes
Q8NCB2	CAMKV	CAMKV	-0.270484	0.000121782	0.000324384	Lower abundance	Yes
P50502;Q8NFI4	ST13;ST13P5	ST13	0.456408	0.00012266	0.000326549	Higher abundance	Yes
O15143	ARPC1B	ARPC1B	0.589866	0.000123115	0.000327586	Higher abundance	Yes
Q9BXT2	CACNG6	CACNG6	0.577995	0.000124272	0.000330489	Higher abundance	Yes
P20648	ATP4A	ATP4A	-0.33223	0.000125364	0.000333216	Lower abundance	Yes
Q9H299	SH3BGRL3	SH3BGRL3	0.748566	0.000125819	0.000334248	Higher abundance	Yes
P35237	SERPINB6	SERPINB6	0.528738	0.00012625	0.000335216	Higher abundance	Yes
Q96PX8	SLITRK1	SLITRK1	-0.352419	0.00012957	0.000343848	Lower abundance	Yes
O60229;O75962	KALRN;TRIO	KALRN	-0.282798	0.000129859	0.000344434	Lower abundance	Yes
Q9NXN4	GDAP2	GDAP2	0.41181	0.000129972	0.000344551	Higher abundance	Yes
Q5T9S5	CCDC18	CCDC18	-0.338532	0.000133311	0.000353215	Lower abundance	Yes
O75962	TRIO	TRIO	-0.207164	0.000133643	0.000353906	Lower abundance	Yes
O75828;P16152	CBR3;CBR1	CBR3	1.36737	0.000135528	0.00035871	Higher abundance	Yes
P31937	HIBADH	HIBADH	0.685977	0.000135967	0.000359679	Higher abundance	Yes
Q96RQ3	MCCC1	MCCC1	0.210126	0.000136209	0.000360129	Higher abundance	Yes
Q9HCB6	SPON1	SPON1	0.53376	0.000136406	0.000360461	Higher abundance	Yes
Q14141	SEPTIN6	SEPTIN6	0.266775	0.000140174	0.000370223	Higher abundance	Yes
Q9BQA1	WDR77	WDR77	0.486957	0.000141719	0.000374106	Higher abundance	Yes
Q9Y285	FARSA	FARSA	-0.314363	0.000142997	0.00037728	Lower abundance	Yes
Q8NE71	ABCF1	ABCF1	0.200006	0.000143209	0.00037764	Higher abundance	Yes
P17844	DDX5	DDX5	0.269532	0.000146341	0.000385696	Higher abundance	Yes
A0A0U1RQS6	TMEM275	TMEM275	0.573872	0.000148344	0.00039077	Higher abundance	Yes
Q6ZMI0	PPP1R21	PPP1R21	-0.218681	0.00014904	0.000392397	Lower abundance	Yes
P48163	ME1	ME1	0.668829	0.000149512	0.000393433	Higher abundance	Yes
Q96S55	WRNIP1	WRNIP1	0.454396	0.000149782	0.000393936	Higher abundance	Yes
O75110	ATP9A	ATP9A	-0.220733	0.000150703	0.000396149	Lower abundance	Yes
Q9NZU5	LMCD1	LMCD1	0.393288	0.000150829	0.000396272	Higher abundance	Yes
Q9UQ80	PA2G4	PA2G4	0.616783	0.000151676	0.000398289	Higher abundance	Yes
Q14194;Q16555	CRMP1;DPYSL2	CRMP1	0.648276	0.000152055	0.000399074	Higher abundance	Yes
P62495	ETF1	ETF1	0.200359	0.000152596	0.000400285	Higher abundance	Yes
O43166	SIPA1L1	SIPA1L1	-0.377446	0.000152944	0.000400778	Lower abundance	Yes
O75436	VPS26A	VPS26A	0.685912	0.000152919	0.000400778	Higher abundance	Yes
O95861	BPNT1	BPNT1	0.550407	0.000153967	0.000403246	Higher abundance	Yes
Q9NZR2	LRP1B	LRP1B	0.332328	0.000154281	0.000403858	Higher abundance	Yes
O60861	GAS7	GAS7	-0.197858	0.000154491	0.000404196	Lower abundance	Yes
Q96P47;Q9UPQ3	AGAP3;AGAP1	AGAP3	-0.257778	0.000154846	0.000404913	Lower abundance	Yes
Q5VW32	BROX	BROX	0.264637	0.000155114	0.000405402	Higher abundance	Yes
Q14624	ITIH4	ITIH4	0.630611	0.0001553	0.000405676	Higher abundance	Yes
Q9BSD7	NTPCR	NTPCR	0.356624	0.000155763	0.000406591	Higher abundance	Yes
P69905	HBA2	HBA2	0.793363	0.000155812	0.000406591	Higher abundance	Yes
O15498	YKT6	YKT6	0.261217	0.000156474	0.000408105	Higher abundance	Yes
P46108	CRK	CRK	1.03684	0.000156752	0.000408616	Higher abundance	Yes
P63000	RAC1	RAC1	-0.459775	0.000157135	0.000409402	Lower abundance	Yes
Q4G0X4	KCTD21	KCTD21	0.314298	0.000157266	0.000409529	Higher abundance	Yes
Q9NP79	VTA1	VTA1	-0.164385	0.000158983	0.000413786	Lower abundance	Yes
P05388	RPLP0	RPLP0	0.23145	0.000159393	0.000414421	Higher abundance	Yes
Q8NCS7	SLC44A5	SLC44A5	-0.558541	0.000159331	0.000414421	Lower abundance	Yes
Q9BXI3	NT5C1A	NT5C1A	0.335171	0.000160464	0.000416991	Higher abundance	Yes
Q13153;Q13177	PAK1;PAK2	PAK1	-0.350035	0.000160685	0.000417347	Lower abundance	Yes
Q9NZL9	MAT2B	MAT2B	0.493477	0.000161543	0.000419357	Higher abundance	Yes
Q15388	TOMM20	TOMM20	-0.384438	0.000162513	0.000421658	Lower abundance	Yes
Q8WWM9	CYGB	CYGB	0.352021	0.00016312	0.000423015	Higher abundance	Yes
Q96HD1	CRELD1	CRELD1	-0.370338	0.000163359	0.000423414	Lower abundance	Yes
P04899;P08754;P09471;P63096	GNAI2;GNAI3;GNAO1;GNAI1	GNAI2	-0.33433	0.000164252	0.000425508	Lower abundance	Yes
P42224	STAT1	STAT1	0.448604	0.00016454	0.000426033	Higher abundance	Yes
Q01814;Q16720	ATP2B2;ATP2B3	ATP2B2	-0.415689	0.000165854	0.000429213	Lower abundance	Yes
P61088	UBE2N	UBE2N	-0.271317	0.000166506	0.000430679	Lower abundance	Yes
O00562	PITPNM1	PITPNM1	0.202503	0.000166885	0.000431436	Higher abundance	Yes
Q96Q11	TRNT1	TRNT1	0.248682	0.000167457	0.00043269	Higher abundance	Yes
P05107	ITGB2	ITGB2	0.658002	0.000167758	0.000433244	Higher abundance	Yes
Q13404	UBE2V1	UBE2V1	0.809224	0.00017111	0.000441673	Higher abundance	Yes
Q13634	CDH18	CDH18	-0.55308	0.000171391	0.000442171	Lower abundance	Yes
P04049;P10398;P15056	RAF1;ARAF;BRAF	RAF1	-0.29057	0.000171664	0.000442647	Lower abundance	Yes
Q9P121	NTM	NTM	0.192239	0.00017373	0.000447745	Higher abundance	Yes
Q8IYD1	GSPT2	GSPT2	-0.341289	0.00017387	0.000447874	Lower abundance	Yes
Q14689;Q9Y2E4	DIP2A;DIP2C	DIP2A	0.235525	0.000175641	0.000452203	Higher abundance	Yes
Q8N468	MFSD4A	MFSD4A	-0.456094	0.000180515	0.000464513	Lower abundance	Yes
P15170	GSPT1	GSPT1	0.33764	0.00018112	0.000465831	Higher abundance	Yes
O60242	ADGRB3	ADGRB3	-0.269932	0.000181306	0.000466068	Lower abundance	Yes
Q9NXG2	THUMPD1	THUMPD1	0.444052	0.000182968	0.000470101	Higher abundance	Yes
P16389	KCNA2	KCNA2	-0.383637	0.000183819	0.000472045	Lower abundance	Yes
P10114;Q9Y3L5	RAP2A;RAP2C	RAP2A	-0.398909	0.000184629	0.000473881	Lower abundance	Yes
Q8TEA7	TBCK	TBCK	-0.222462	0.000185036	0.000474682	Lower abundance	Yes
Q9UH62	ARMCX3	ARMCX3	-0.22382	0.000185332	0.000475197	Lower abundance	Yes
Q02252	ALDH6A1	ALDH6A1	0.787835	0.000186119	0.000476973	Higher abundance	Yes
P53396	ACLY	ACLY	-0.126229	0.000186772	0.000478399	Lower abundance	Yes
Q9BTE1	DCTN5	DCTN5	0.600583	0.000186996	0.000478728	Higher abundance	Yes
P49773	HINT1	HINT1	0.911265	0.000188217	0.000481608	Higher abundance	Yes
Q6ICH7	ASPHD2	ASPHD2	-0.49663	0.000189178	0.00048382	Lower abundance	Yes
P46776	RPL27A	RPL27A	0.356447	0.000189824	0.000485223	Higher abundance	Yes
Q16643	DBN1	DBN1	-0.198881	0.000192641	0.000492174	Lower abundance	Yes
Q04837	SSBP1	SSBP1	0.408434	0.000195936	0.000500336	Higher abundance	Yes
Q9BVA0	KATNB1	KATNB1	-0.219415	0.000196176	0.000500695	Lower abundance	Yes
Q5SW79;Q9Y4F5	CEP170;CEP170B	CEP170	-0.398084	0.0002029	0.000517328	Lower abundance	Yes
Q13564	NAE1	NAE1	0.204566	0.00020285	0.000517328	Higher abundance	Yes
P27815;Q08499	PDE4A;PDE4D	PDE4A	-0.364637	0.000203175	0.000517765	Lower abundance	Yes
O43491;Q9Y2J2	EPB41L2;EPB41L3	EPB41L2	-0.303396	0.000205992	0.000524632	Lower abundance	Yes
P36405	ARL3	ARL3	0.621311	0.000206079	0.000524632	Higher abundance	Yes
Q9NZL4	HSPBP1	HSPBP1	0.429701	0.000207928	0.000529069	Higher abundance	Yes
O15020;P11277;Q01082;Q9H254	SPTBN2;SPTB;SPTBN1;SPTBN4	SPTBN2	-0.388031	0.000209028	0.000531599	Lower abundance	Yes
P35240	NF2	NF2	0.426548	0.000209196	0.000531756	Higher abundance	Yes
Q9NVH6	TMLHE	TMLHE	0.450993	0.000209594	0.000532496	Higher abundance	Yes
Q96AN5	TMEM143	TMEM143	-0.511723	0.00021039	0.000534249	Lower abundance	Yes
Q86WG3	ATCAY	ATCAY	-0.271854	0.000210559	0.000534406	Lower abundance	Yes
P29120	PCSK1	PCSK1	-0.59635	0.00021116	0.000535659	Lower abundance	Yes
P39023	RPL3	RPL3	0.258544	0.000213835	0.000542171	Higher abundance	Yes
Q5BKZ1	ZNF326	ZNF326	0.340939	0.000214175	0.000542756	Higher abundance	Yes
P22234	PAICS	PAICS	0.605944	0.000214822	0.000544122	Higher abundance	Yes
Q99829	CPNE1	CPNE1	0.455761	0.000215696	0.000546059	Higher abundance	Yes
P20337	RAB3B	RAB3B	0.36779	0.000216942	0.000548934	Higher abundance	Yes
Q9NY33	DPP3	DPP3	0.310401	0.000219881	0.000556092	Higher abundance	Yes
Q9Y6D5;Q9Y6D6	ARFGEF2;ARFGEF1	ARFGEF2	-0.283013	0.000222173	0.000561605	Lower abundance	Yes
O75334;O75335	PPFIA2;PPFIA4	PPFIA2	-0.351727	0.000222555	0.000562002	Lower abundance	Yes
Q6P1N0	CC2D1A	CC2D1A	0.224978	0.000222501	0.000562002	Higher abundance	Yes
O15530	PDPK1	PDPK1	-0.201401	0.00022348	0.000564053	Lower abundance	Yes
P68036	UBE2L3	UBE2L3	0.278309	0.000228315	0.000575965	Higher abundance	Yes
Q9Y5X2	SNX8	SNX8	0.443692	0.000229304	0.00057817	Higher abundance	Yes
P23763	VAMP1	VAMP1	-0.630168	0.000229689	0.000578848	Lower abundance	Yes
O94964	SOGA1	SOGA1	1.37855	0.000230528	0.000580088	Higher abundance	Yes
Q9NZ72	STMN3	STMN3	-0.538715	0.000230324	0.000580088	Lower abundance	Yes
Q53T59	HS1BP3	HS1BP3	0.522378	0.000230431	0.000580088	Higher abundance	Yes
Q8IVT5	KSR1	KSR1	0.425646	0.000230692	0.000580208	Higher abundance	Yes
Q9NQX4;Q9ULV0;Q9Y4I1	MYO5C;MYO5B;MYO5A	MYO5C	-0.218812	0.000232203	0.000583716	Lower abundance	Yes
O60268	KIAA0513	KIAA0513	-0.253482	0.000234195	0.000588427	Lower abundance	Yes
P11142;P17066;P54652	HSPA8;HSPA6;HSPA2	HSPA8	0.337128	0.000235816	0.000592203	Higher abundance	Yes
Q99459	CDC5L	CDC5L	0.284022	0.000237983	0.000597345	Higher abundance	Yes
P20042	EIF2S2	EIF2S2	0.291505	0.000238484	0.000598303	Higher abundance	Yes
O43924	PDE6D	PDE6D	0.797676	0.000240279	0.000602502	Higher abundance	Yes
Q6ZWB6;Q96CX2	KCTD8;KCTD12	KCTD8	0.463887	0.000241586	0.000605173	Higher abundance	Yes
O95373	IPO7	IPO7	0.184328	0.000241585	0.000605173	Higher abundance	Yes
Q9NQC7	CYLD	CYLD	-0.266793	0.000245548	0.00061479	Lower abundance	Yes
P68402	PAFAH1B2	PAFAH1B2	0.7594	0.000249108	0.000623393	Higher abundance	Yes
P08574	CYC1	CYC1	-0.192233	0.000250745	0.000627176	Lower abundance	Yes
P21817;Q92736	RYR1;RYR2	RYR1	-0.190043	0.000251677	0.000628879	Lower abundance	Yes
Q7Z7E8	UBE2Q1	UBE2Q1	-0.469374	0.000251656	0.000628879	Lower abundance	Yes
Q8IZD9	DOCK3	DOCK3	-0.252764	0.000255484	0.000638072	Lower abundance	Yes
[truncated: 2,979 more rows]

## Sheet: Proteome_refinement
protein_id	gene_symbols_or_id	log2FC_NDCvsSD	pvalue_NDCvsSD	qvalue_NDCvsSD	FC_direction	DAP (q<0.01)?	gene_symbols_ONLYFIRSTannotation	MeasuredInProteomicLiterature_label	RefinementOnAD_label	RefinementOnFTLD-TAU_label	RefinementOnFTLD-TDP_label	DAP_SD_TC_proteome?	DAP_SD_TC_refined_proteome?
P01023	A2M	0.58756	5.91582e-05	0.000167281	Higher abundance	Yes	A2M	Yes	Sign, same FC	-	-	Yes	No
P01023;P20742	A2M;PZP	0.542459	0.000278116	0.000687053	Higher abundance	Yes	A2M	Yes	Sign, same FC	-	-	Yes	No
A6NNC1	A6NNC1	-0.114459	0.314379	0.431796	-	No	A6NNC1	No	-	-	-	No	No
Q86V21	AACS	0.0723623	0.212943	0.303123	-	No	AACS	Yes	-	-	-	No	No
Q2M2I8	AAK1	-0.497593	6.4758e-12	5.43815e-11	Lower abundance	Yes	AAK1	Yes	Sign, same FC	-	-	Yes	No
Q2M2I8;Q9NSY1	AAK1;BMP2K	-0.29617	0.000337289	0.00081829	Lower abundance	Yes	AAK1	Yes	Sign, same FC	-	-	Yes	No
Q13685	AAMP	0.385308	9.01369e-07	3.45169e-06	Higher abundance	Yes	AAMP	Yes	Sign, same FC	-	-	Yes	No
P49588	AARS	0.0462766	0.177625	0.256866	-	No	AARS	Yes	-	-	-	No	No
Q5JTZ9	AARS2	0	1	1	-	No	AARS2	Yes	-	-	-	No	No
Q9BTE6	AARSD1	-0.0513484	0.389209	0.524782	-	No	AARSD1	Yes	-	-	-	No	No
Q9NRN7	AASDHPPT	0.0758014	0.101851	0.155061	-	No	AASDHPPT	Yes	-	-	-	No	No
Q9UDR5	AASS	0.775913	2.10508e-06	7.63473e-06	Higher abundance	Yes	AASS	Yes	Not sign	Not measured ≥2	Not measured ≥2	Yes	Yes
P80404	ABAT	0.602461	2.67826e-06	9.51364e-06	Higher abundance	Yes	ABAT	Yes	Sign, same FC	-	-	Yes	No
Q9BZC7	ABCA2	0.302564	0.00321828	0.00666977	Higher abundance	Yes	ABCA2	Yes	Not sign	Not measured ≥2	Not sign	Yes	Yes
Q8WWZ7	ABCA5	-6.7055e-12	0.999993	1	-	No	ABCA5	Yes	-	-	-	No	No
P08183	ABCB1	0.433267	5.41776e-06	1.84211e-05	Higher abundance	Yes	ABCB1	Yes	Sign, opp FC	Not measured ≥2	Not measured ≥2	Yes	Yes
Q9NRK6	ABCB10	0.0156778	0.64812	0.83712	-	No	ABCB10	Yes	-	-	-	No	No
Q9NRK6;Q9NUT2	ABCB10;ABCB8	-0.398366	0.000952734	0.00214794	Lower abundance	Yes	ABCB10	Yes	Not measured ≥2	Not measured ≥2	Not measured ≥2	Yes	Yes
Q9NP58	ABCB6	2.65186e-18	1	1	-	No	ABCB6	Yes	-	-	-	No	No
O75027	ABCB7	0.429958	1.15697e-13	1.21397e-12	Higher abundance	Yes	ABCB7	Yes	Not sign	Not measured ≥2	Not measured ≥2	Yes	Yes
Q9NUT2	ABCB8	-0.0434478	0.455834	0.604518	-	No	ABCB8	Yes	-	-	-	No	No
Q9UBJ2	ABCD2	0.0896948	0.253216	0.354403	-	No	ABCD2	Yes	-	-	-	No	No
P28288	ABCD3	0.203047	0.0011421	0.00254887	Higher abundance	Yes	ABCD3	Yes	Sign, same FC	-	-	Yes	No
P61221	ABCE1	0.286087	5.84899e-06	1.97617e-05	Higher abundance	Yes	ABCE1	Yes	Not sign	Not measured ≥2	Not measured ≥2	Yes	Yes
Q8NE71	ABCF1	0.200006	0.000143209	0.00037764	Higher abundance	Yes	ABCF1	Yes	Not sign	Not measured ≥2	Not measured ≥2	Yes	Yes
Q9UG63	ABCF2	1.01069e-15	1	1	-	No	ABCF2	Yes	-	-	-	No	No
Q9NUQ8	ABCF3	0.133469	0.00886373	0.0169778	-	No	ABCF3	Yes	-	-	-	No	No
Q9NUJ1	ABHD10	6.71532e-14	1	1	-	No	ABHD10	Yes	-	-	-	No	No
Q8NFV4	ABHD11	1.74486e-14	1	1	-	No	ABHD11	Yes	-	-	-	No	No
Q8N2K0	ABHD12	-0.195696	0.00012065	0.000321883	Lower abundance	Yes	ABHD12	Yes	Sign, same FC	-	-	Yes	No
Q96IU4	ABHD14B	1.51383	1.83666e-13	1.8837e-12	Higher abundance	Yes	ABHD14B	Yes	Sign, same FC	-	-	Yes	No
O95870	ABHD16A	-0.101218	0.0457934	0.0753934	-	No	ABHD16A	Yes	-	-	-	No	No
Q5VST6	ABHD17B	0.0962223	0.137703	0.203966	-	No	ABHD17B	Yes	-	-	-	No	No
Q9BV23	ABHD6	-0.0111731	0.673776	0.867348	-	No	ABHD6	Yes	-	-	-	No	No
Q8IZP0	ABI1	-0.0375408	0.44988	0.596939	-	No	ABI1	Yes	-	-	-	No	No
Q8IZP0;Q9NYB9	ABI1;ABI2	-0.461631	2.9401e-11	2.22284e-10	Lower abundance	Yes	ABI1	Yes	Sign, same FC	-	-	Yes	No
Q9NYB9	ABI2	-0.471603	6.34571e-17	1.01147e-15	Lower abundance	Yes	ABI2	Yes	Sign, same FC	-	-	Yes	No
P42684	ABL2	-0.0439922	0.398867	0.536216	-	No	ABL2	Yes	-	-	-	No	No
O14639	ABLIM1	0.62948	4.0201e-12	3.48108e-11	Higher abundance	Yes	ABLIM1	Yes	Sign, same FC	-	-	Yes	No
Q6H8Q1	ABLIM2	-0.20313	0.000117905	0.000315907	Lower abundance	Yes	ABLIM2	Yes	Sign, same FC	-	-	Yes	No
O94929	ABLIM3	-4.39865e-17	1	1	-	No	ABLIM3	Yes	-	-	-	No	No
Q12979	ABR	-0.247202	3.97441e-06	1.37756e-05	Lower abundance	Yes	ABR	Yes	Sign, same FC	-	-	Yes	No
Q15018	ABRAXAS2	0	1	1	-	No	ABRAXAS2	Yes	-	-	-	No	No
P09110	ACAA1	0.82149	1.18869e-07	5.22334e-07	Higher abundance	Yes	ACAA1	Yes	Sign, same FC	-	-	Yes	No
P42765	ACAA2	0.993417	2.17975e-41	7.79261e-39	Higher abundance	Yes	ACAA2	Yes	Sign, same FC	-	-	Yes	No
Q13085	ACACA	-0.162147	2.59381e-05	7.84411e-05	Lower abundance	Yes	ACACA	Yes	Sign, same FC	-	-	Yes	No
O00763;Q13085	ACACB;ACACA	3.80932e-15	1	1	-	No	ACACB	Yes	-	-	-	No	No
Q9UKU7	ACAD8	0.320283	0.02692	0.0463483	-	No	ACAD8	Yes	-	-	-	No	No
Q9H845	ACAD9	0.178216	0.0182478	0.0328055	-	No	ACAD9	Yes	-	-	-	No	No
P11310	ACADM	0.626771	5.32993e-14	5.83726e-13	Higher abundance	Yes	ACADM	Yes	Sign, same FC	-	-	Yes	No
P16219	ACADS	0.777103	1.33344e-05	4.24278e-05	Higher abundance	Yes	ACADS	Yes	Not sign	Sign, same FC	-	Yes	No
P45954	ACADSB	0.479714	7.27362e-05	0.000202924	Higher abundance	Yes	ACADSB	Yes	Sign, opp FC	Not sign	Not sign	Yes	Yes
P49748	ACADVL	0.866408	2.4137e-26	1.35737e-24	Higher abundance	Yes	ACADVL	Yes	Sign, same FC	-	-	Yes	No
P16112	ACAN	0.681273	2.44825e-11	1.89097e-10	Higher abundance	Yes	ACAN	Yes	Sign, same FC	-	-	Yes	No
Q15057	ACAP2	0	1	1	-	No	ACAP2	Yes	-	-	-	No	No
P24752	ACAT1	0.452134	0.00528637	0.0105664	-	No	ACAT1	Yes	Sign, same FC	-	-	No	No
Q9BWD1	ACAT2	0.403835	0.0150898	0.0275939	-	No	ACAT2	Yes	Sign, same FC	-	-	No	No
Q9H3P7	ACBD3	0.0663449	0.186351	0.268477	-	No	ACBD3	Yes	-	-	-	No	No
Q9BR61	ACBD6	0	1	1	-	No	ACBD6	No	-	-	-	No	No
P12821	ACE	0.350846	0.0459579	0.0756145	-	No	ACE	Yes	-	-	-	No	No
Q9UKV3	ACIN1	0.568025	0.000441038	0.00104914	Higher abundance	Yes	ACIN1	Yes	Sign, same FC	-	-	Yes	No
P53396	ACLY	-0.126229	0.000186772	0.000478399	Lower abundance	Yes	ACLY	Yes	Sign, same FC	-	-	Yes	No
P21399	ACO1	0.695866	1.15421e-07	5.0763e-07	Higher abundance	Yes	ACO1	Yes	Sign, same FC	-	-	Yes	No
Q99798	ACO2	9.39766e-14	1	1	-	No	ACO2	Yes	-	-	-	No	No
Q86TX2	ACOT1	0.444639	0.00618648	0.0122497	-	No	ACOT1	Yes	-	-	-	No	No
Q9NPJ3	ACOT13	0.360041	0.0398253	0.0663534	-	No	ACOT13	Yes	-	-	-	No	No
O00154	ACOT7	-0.217189	0.0204541	0.036341	-	No	ACOT7	Yes	-	-	-	No	No
O14734	ACOT8	0.335901	0.0103797	0.0195596	-	No	ACOT8	Yes	-	-	-	No	No
Q9Y305	ACOT9	0.343613	0.00188913	0.00408076	Higher abundance	Yes	ACOT9	Yes	Sign, same FC	-	-	Yes	No
O15254	ACOX3	0.280131	9.52715e-05	0.00026028	Higher abundance	Yes	ACOX3	Yes	Not sign	Not measured ≥2	Not measured ≥2	Yes	Yes
P24666	ACP1	0.816036	0.000529574	0.00124619	Higher abundance	Yes	ACP1	Yes	Not sign	Not sign	Not sign	Yes	Yes
P11117	ACP2	2.6331e-17	1	1	-	No	ACP2	Yes	Not sign	Not measured ≥2	Not measured ≥2	No	No
Q96GR2	ACSBG1	0.552049	1.38052e-11	1.10907e-10	Higher abundance	Yes	ACSBG1	Yes	Not sign	Sign, same FC	-	Yes	No
Q96CM8	ACSF2	0.526025	3.90186e-11	2.90176e-10	Higher abundance	Yes	ACSF2	Yes	Sign, opp FC	Not measured ≥2	Not measured ≥2	Yes	Yes
Q4G176	ACSF3	-0.000956319	0.901603	1	-	No	ACSF3	Yes	-	-	-	No	No
P33121	ACSL1	0.442159	6.48435e-15	8.11355e-14	Higher abundance	Yes	ACSL1	Yes	Sign, opp FC	Not measured ≥2	Not sign	Yes	Yes
P33121;Q9UKU0	ACSL1;ACSL6	0	1	1	-	No	ACSL1	Yes	-	-	-	No	No
O95573	ACSL3	-0.110423	0.00697163	0.0135982	-	No	ACSL3	Yes	-	-	-	No	No
O60488	ACSL4	-2.78097e-16	1	1	-	No	ACSL4	Yes	-	-	-	No	No
O60488;O95573	ACSL4;ACSL3	-0.232426	0.00756722	0.0146628	-	No	ACSL4	Yes	-	-	-	No	No
Q9UKU0	ACSL6	9.68382e-16	1	1	-	No	ACSL6	Yes	-	-	-	No	No
Q9NUB1	ACSS1	1.22732	1.51102e-27	1.05037e-25	Higher abundance	Yes	ACSS1	Yes	Sign, opp FC	Sign, same FC	-	Yes	No
Q9NR19	ACSS2	0.141651	0.119294	0.179245	-	No	ACSS2	Yes	-	-	-	No	No
Q9H6R3	ACSS3	0.883053	7.65931e-13	7.30188e-12	Higher abundance	Yes	ACSS3	Yes	Sign, same FC	-	-	Yes	No
P68133	ACTA1	0.251224	0.00499917	0.0100284	-	No	ACTA1	Yes	-	-	-	No	No
P68133;Q562R1	ACTA1;ACTBL2	0.114926	0.217572	0.309096	-	No	ACTA1	Yes	-	-	-	No	No
P60709;P63261	ACTB;ACTG1	0.00412442	0.851996	1	-	No	ACTB	Yes	-	-	-	No	No
Q562R1	ACTBL2	0.275327	0.00582768	0.011579	-	No	ACTBL2	Yes	-	-	-	No	No
P63267	ACTG2	0.517203	0.000697448	0.00160493	Higher abundance	Yes	ACTG2	Yes	Not measured ≥2	Not measured ≥2	Not measured ≥2	Yes	Yes
O94805	ACTL6B	0	1	1	-	No	ACTL6B	Yes	-	-	-	No	No
P12814	ACTN1	-0.987445	4.50306e-36	8.66838e-34	Lower abundance	Yes	ACTN1	Yes	Sign, same FC	-	-	Yes	No
P12814;P35609	ACTN1;ACTN2	-0.913615	9.39928e-18	1.65065e-16	Lower abundance	Yes	ACTN1	Yes	Sign, same FC	-	-	Yes	No
P12814;P35609;Q08043	ACTN1;ACTN2;ACTN3	-1.09429	1.58123e-17	2.66467e-16	Lower abundance	Yes	ACTN1	Yes	Sign, same FC	-	-	Yes	No
P35609	ACTN2	-1.1783	6.25161e-37	1.36041e-34	Lower abundance	Yes	ACTN2	Yes	Sign, same FC	-	-	Yes	No
P35609;Q08043	ACTN2;ACTN3	-1.10513	3.61794e-14	4.07833e-13	Lower abundance	Yes	ACTN2	Yes	Sign, same FC	-	-	Yes	No
O43707	ACTN4	-0.482407	2.96592e-18	5.64426e-17	Lower abundance	Yes	ACTN4	Yes	Sign, same FC	-	-	Yes	No
O43707;P12814	ACTN4;ACTN1	-0.958539	6.64687e-27	4.10711e-25	Lower abundance	Yes	ACTN4	Yes	Sign, same FC	-	-	Yes	No
O43707;P12814;P35609	ACTN4;ACTN1;ACTN2	-0.778272	3.58574e-19	7.76909e-18	Lower abundance	Yes	ACTN4	Yes	Sign, same FC	-	-	Yes	No
O43707;P12814;P35609;Q08043	ACTN4;ACTN1;ACTN2;ACTN3	-0.750454	5.52463e-30	5.76057e-28	Lower abundance	Yes	ACTN4	Yes	Sign, same FC	-	-	Yes	No
O43707;P12814;Q08043	ACTN4;ACTN1;ACTN3	-0.638515	1.09321e-08	5.72335e-08	Lower abundance	Yes	ACTN4	Yes	Sign, same FC	-	-	Yes	No
O43707;Q9H254	ACTN4;SPTBN4	-0.649442	4.00256e-06	1.38635e-05	Lower abundance	Yes	ACTN4	Yes	Sign, same FC	-	-	Yes	No
Q9NZ32	ACTR10	0.175685	0.033625	0.0569519	-	No	ACTR10	Yes	-	-	-	No	No
P61163	ACTR1A	0.307441	0.0297456	0.0509154	-	No	ACTR1A	Yes	-	-	-	No	No
P42025	ACTR1B	0.161133	0.101078	0.154095	-	No	ACTR1B	Yes	-	-	-	No	No
P42025;P61163	ACTR1B;ACTR1A	0.390769	0.0198623	0.0354153	-	No	ACTR1B	Yes	-	-	-	No	No
P61160	ACTR2	-0.0460805	0.32951	0.450478	-	No	ACTR2	Yes	-	-	-	No	No
P61158	ACTR3	0.179586	0.0775397	0.121733	-	No	ACTR3	Yes	-	-	-	No	No
P61158;Q9P1U1	ACTR3;ACTR3B	-0.136098	0.111592	0.168685	-	No	ACTR3	Yes	-	-	-	No	No
Q9P1U1	ACTR3B	-0.582259	2.82169e-07	1.17983e-06	Lower abundance	Yes	ACTR3B	Yes	Sign, same FC	-	-	Yes	No
P36896	ACVR1B	0	1	1	-	No	ACVR1B	Yes	-	-	-	No	No
P14621	ACYP2	0.562495	7.10483e-06	2.36591e-05	Higher abundance	Yes	ACYP2	Yes	Sign, same FC	-	-	Yes	No
O14672	ADAM10	0.366146	0.00986226	0.0187043	-	No	ADAM10	Yes	-	-	-	No	No
O75078	ADAM11	-0.42778	0.00032622	0.000794517	Lower abundance	Yes	ADAM11	Yes	Sign, same FC	-	-	Yes	No
Q9P0K1	ADAM22	-0.364576	7.18464e-09	3.8749e-08	Lower abundance	Yes	ADAM22	Yes	Sign, same FC	-	-	Yes	No
O75077	ADAM23	-0.822652	4.17372e-11	3.07651e-10	Lower abundance	Yes	ADAM23	Yes	Not sign	Sign, same FC	-	Yes	No
O75689	ADAP1	-0.328811	1.426e-06	5.28674e-06	Lower abundance	Yes	ADAP1	Yes	Sign, same FC	-	-	Yes	No
P55265	ADAR	0.494034	1.50799e-09	8.99582e-09	Higher abundance	Yes	ADAR	Yes	Sign, same FC	-	-	Yes	No
Q3MIX3	ADCK5	-0.082717	0.335588	0.457288	-	No	ADCK5	Yes	-	-	-	No	No
Q08828	ADCY1	-0.439026	3.09982e-10	2.02805e-09	Lower abundance	Yes	ADCY1	Yes	Sign, same FC	-	-	Yes	No
Q08462	ADCY2	0.324959	3.29145e-08	1.57042e-07	Higher abundance	Yes	ADCY2	Yes	Sign, opp FC	Not measured ≥2	Not sign	Yes	Yes
O95622	ADCY5	0.0080252	0.722258	0.925001	-	No	ADCY5	Yes	-	-	-	No	No
P40145	ADCY8	1.3569	2.02663e-15	2.69768e-14	Higher abundance	Yes	ADCY8	Yes	Not sign	Not measured ≥2	Not measured ≥2	Yes	Yes
O60503	ADCY9	-0.720968	7.33224e-09	3.93754e-08	Lower abundance	Yes	ADCY9	Yes	Not sign	Not measured ≥2	Not measured ≥2	Yes	Yes
P41586	ADCYAP1R1	1.14733	8.14036e-19	1.67416e-17	Higher abundance	Yes	ADCYAP1R1	Yes	Sign, same FC	-	-	Yes	No
P35611	ADD1	0.323955	7.30951e-08	3.30779e-07	Higher abundance	Yes	ADD1	Yes	Sign, same FC	-	-	Yes	No
P35611;P35612	ADD1;ADD2	-0.106714	0.122144	0.182869	-	No	ADD1	Yes	-	-	-	No	No
P35611;P35612;Q9UEY8	ADD1;ADD2;ADD3	3.85841e-18	1	1	-	No	ADD1	Yes	-	-	-	No	No
P35612	ADD2	-0.446577	1.45882e-10	1.00156e-09	Lower abundance	Yes	ADD2	Yes	Sign, same FC	-	-	Yes	No
Q9UEY8	ADD3	1.04033	6.36573e-33	8.16935e-31	Higher abundance	Yes	ADD3	Yes	Sign, same FC	-	-	Yes	No
O14514	ADGRB1	-0.360024	0.000822042	0.0018676	Lower abundance	Yes	ADGRB1	Yes	Not measured ≥2	Not measured ≥2	Not measured ≥2	Yes	Yes
O60241	ADGRB2	-0.415408	2.10948e-08	1.04603e-07	Lower abundance	Yes	ADGRB2	Yes	Sign, same FC	-	-	Yes	No
O60241;O60242	ADGRB2;ADGRB3	-0.286199	0.00533617	0.0106489	-	No	ADGRB2	Yes	-	-	-	No	No
O60242	ADGRB3	-0.269932	0.000181306	0.000466068	Lower abundance	Yes	ADGRB3	Yes	Sign, same FC	-	-	Yes	No
Q9Y653	ADGRG1	0.0148302	0.719185	0.921301	-	No	ADGRG1	Yes	-	-	-	No	No
O94910	ADGRL1	-0.23357	6.56891e-06	2.2021e-05	Lower abundance	Yes	ADGRL1	Yes	Sign, same FC	-	-	Yes	No
O95490	ADGRL2	-0.0469588	0.405191	0.543403	-	No	ADGRL2	Yes	-	-	-	No	No
Q9HAR2	ADGRL3	-0.366431	3.03782e-08	1.45914e-07	Lower abundance	Yes	ADGRL3	Yes	Not sign	Not measured ≥2	Not measured ≥2	Yes	Yes
P11766	ADH5	0.940895	5.06525e-12	4.3115e-11	Higher abundance	Yes	ADH5	Yes	Sign, same FC	-	-	Yes	No
Q96SZ5	ADO	0	1	1	-	No	ADO	Yes	-	-	-	No	No
Q9NX46	ADPRHL2	0.626217	7.20629e-07	2.80027e-06	Higher abundance	Yes	ADPRHL2	Yes	Sign, same FC	-	-	Yes	No
P08913	ADRA2A	0.0910758	0.252134	0.353285	-	No	ADRA2A	Yes	-	-	-	No	No
Q16186	ADRM1	-0.312676	0.0390532	0.0652626	-	No	ADRM1	Yes	-	-	-	No	No
P30566	ADSL	0.253603	0.00680935	0.0133232	-	No	ADSL	Yes	-	-	-	No	No
P30520	ADSS2	0.648789	0.00713903	0.0138977	-	No	ADSS2	Yes	-	-	-	No	No
P55196	AFDN	0.184552	2.60266e-07	1.09373e-06	Higher abundance	Yes	AFDN	Yes	Sign, opp FC	Not measured ≥2	Not sign	Yes	Yes
Q8WV93	AFG1L	-0.19579	0.111913	0.169068	-	No	AFG1L	Yes	-	-	-	No	No
Q9Y4W6	AFG3L2	-0.174469	0.000803516	0.001828	Lower abundance	Yes	AFG3L2	Yes	Sign, same FC	-	-	Yes	No
Q9UPQ3	AGAP1	-0.232697	1.45025e-05	4.58819e-05	Lower abundance	Yes	AGAP1	Yes	Sign, opp FC	Not measured ≥2	Not sign	Yes	Yes
Q99490	AGAP2	-0.490428	9.21568e-20	2.17568e-18	Lower abundance	Yes	AGAP2	Yes	Sign, same FC	-	-	Yes	No
Q96P47	AGAP3	-0.330888	2.06724e-11	1.63195e-10	Lower abundance	Yes	AGAP3	Yes	Sign, same FC	-	-	Yes	No
Q96P47;Q9UPQ3	AGAP3;AGAP1	-0.257778	0.000154846	0.000404913	Lower abundance	Yes	AGAP3	Yes	Sign, same FC	-	-	Yes	No
P52594	AGFG1	-3.68032e-16	1	1	-	No	AGFG1	Yes	-	-	-	No	No
O95081	AGFG2	0	1	1	-	No	AGFG2	Yes	-	-	-	No	No
Q53H12	AGK	-0.326205	8.44217e-08	3.79291e-07	Lower abundance	Yes	AGK	Yes	Sign, same FC	-	-	Yes	No
P35573	AGL	0.280892	0.00171558	0.00372677	Higher abundance	Yes	AGL	Yes	Sign, opp FC	Sign, same FC	-	Yes	No
Q9UL18	AGO1	0.312106	0.0172919	0.031199	-	No	AGO1	Yes	-	-	-	No	No
Q9UKV8;Q9UL18	AGO2;AGO1	0.442384	0.00185647	0.00401714	Higher abundance	Yes	AGO2	Yes	Sign, same FC	-	-	Yes	No
Q99943	AGPAT1	-0.141029	0.0530105	0.086142	-	No	AGPAT1	Yes	-	-	-	No	No
O15120	AGPAT2	0.0374755	0.565997	0.73752	-	No	AGPAT2	No	-	-	-	No	No
Q9NRZ7	AGPAT3	0.538784	6.54873e-21	1.84137e-19	Higher abundance	Yes	AGPAT3	Yes	Sign, opp FC	Not sign	Not sign	Yes	Yes
Q9NRZ5	AGPAT4	-0.223751	0.000932981	0.00210531	Lower abundance	Yes	AGPAT4	Yes	Not sign	Not measured ≥2	Not measured ≥2	Yes	Yes
Q9NUQ2	AGPAT5	0.356113	9.19672e-07	3.51371e-06	Higher abundance	Yes	AGPAT5	Yes	Sign, opp FC	Not measured ≥2	Not measured ≥2	Yes	Yes
O00116	AGPS	0.224997	0.000499219	0.00118193	Higher abundance	Yes	AGPS	Yes	Not sign	Not measured ≥2	Not measured ≥2	Yes	Yes
O00468	AGRN	0.599919	3.07892e-14	3.49434e-13	Higher abundance	Yes	AGRN	Yes	Sign, same FC	-	-	Yes	No
P01019	AGT	0.783043	4.7501e-05	0.000137106	Higher abundance	Yes	AGT	Yes	Sign, same FC	-	-	Yes	No
Q9UPW5	AGTPBP1	0	1	1	-	No	AGTPBP1	Yes	-	-	-	No	No
Q6RW13	AGTRAP	0.951904	1.43364e-08	7.31433e-08	Higher abundance	Yes	AGTRAP	No	-	-	-	Yes	No
P23526	AHCY	0.773397	0.00238662	0.0050464	Higher abundance	Yes	AHCY	Yes	Sign, same FC	-	-	Yes	No
O43865	AHCYL1	0.922327	1.16847e-11	9.44777e-11	Higher abundance	Yes	AHCYL1	Yes	Sign, same FC	-	-	Yes	No
O43865;Q96HN2	AHCYL1;AHCYL2	0.990824	6.11453e-08	2.81798e-07	Higher abundance	Yes	AHCYL1	Yes	Sign, same FC	-	-	Yes	No
Q96HN2	AHCYL2	0.928459	2.22855e-08	1.09999e-07	Higher abundance	Yes	AHCYL2	Yes	Sign, same FC	-	-	Yes	No
Q09666	AHNAK	1.20626	5.48792e-15	6.93612e-14	Higher abundance	Yes	AHNAK	Yes	Sign, same FC	-	-	Yes	No
O95433	AHSA1	-3.73732e-17	1	1	-	No	AHSA1	Yes	-	-	-	No	No
Q96BJ3	AIDA	0.665613	1.67638e-23	6.65896e-22	Higher abundance	Yes	AIDA	Yes	Sign, same FC	-	-	Yes	No
O95831	AIFM1	0	1	1	-	No	AIFM1	Yes	-	-	-	No	No
Q96NN9	AIFM3	0.639007	2.23741e-11	1.75919e-10	Higher abundance	Yes	AIFM3	Yes	Sign, same FC	-	-	Yes	No
Q12904	AIMP1	-0.0618981	0.25295	0.35413	-	No	AIMP1	Yes	-	-	-	No	No
Q13155	AIMP2	0	1	1	-	No	AIMP2	Yes	-	-	-	No	No
O00170	AIP	3.82745e-15	1	1	-	No	AIP	Yes	-	-	-	No	No
C9J069	AJM1	-0.506958	5.81456e-09	3.19099e-08	Lower abundance	Yes	AJM1	Yes	Sign, same FC	-	-	Yes	No
P00568	AK1	0.998975	2.13805e-21	6.40774e-20	Higher abundance	Yes	AK1	Yes	Sign, same FC	-	-	Yes	No
P00568;Q9Y6K8	AK1;AK5	0.850472	1.13984e-15	1.57593e-14	Higher abundance	Yes	AK1	Yes	Sign, same FC	-	-	Yes	No
P54819	AK2	0.914257	1.59802e-06	5.88963e-06	Higher abundance	Yes	AK2	Yes	Sign, same FC	-	-	Yes	No
Q9UIJ7	AK3	1.18031	5.67141e-11	4.10194e-10	Higher abundance	Yes	AK3	Yes	Sign, same FC	-	-	Yes	No
P27144	AK4	2.90564e-17	1	1	-	No	AK4	Yes	-	-	-	No	No
Q9Y6K8	AK5	-0.474819	3.54118e-07	1.45753e-06	Lower abundance	Yes	AK5	Yes	Not sign	Not sign	Not sign	Yes	Yes
Q92667	AKAP1	0	1	1	-	No	AKAP1	Yes	-	-	-	No	No
O43572	AKAP10	-0.0182326	0.596581	0.774952	-	No	AKAP10	Yes	-	-	-	No	No
Q02952	AKAP12	-0.181702	0.00352043	0.00724198	Lower abundance	Yes	AKAP12	Yes	Sign, same FC	-	-	Yes	No
Q9Y2D5	AKAP2	0.30078	0.00950463	0.0180946	-	No	AKAP2	Yes	-	-	-	No	No
P24588	AKAP5	-0.770435	2.79713e-08	1.35052e-07	Lower abundance	Yes	AKAP5	Yes	Sign, same FC	-	-	Yes	No
P14550	AKR1A1	1.1648	7.49686e-07	2.90416e-06	Higher abundance	Yes	AKR1A1	Yes	Sign, same FC	-	-	Yes	No
P15121	AKR1B1	1.56509	3.21473e-06	1.12752e-05	Higher abundance	Yes	AKR1B1	Yes	Sign, same FC	-	-	Yes	No
P42330	AKR1C3	1.17327	7.0809e-17	1.11798e-15	Higher abundance	Yes	AKR1C3	Yes	Sign, same FC	-	-	Yes	No
P42330;P52895	AKR1C3;AKR1C2	1.59613	1.0458e-14	1.26126e-13	Higher abundance	Yes	AKR1C3	Yes	Sign, same FC	-	-	Yes	No
Q96JD6	AKR1E2	1.51578	4.6018e-09	2.57629e-08	Higher abundance	Yes	AKR1E2	No	-	-	-	Yes	No
O43488	AKR7A2	1.65593	1.16196e-12	1.07896e-11	Higher abundance	Yes	AKR7A2	Yes	Sign, same FC	-	-	Yes	No
P31749;Q9Y243	AKT1;AKT3	6.98212e-18	1	1	-	No	AKT1	Yes	-	-	-	No	No
Q9Y243	AKT3	-0.150841	0.00465581	0.0093772	Lower abundance	Yes	AKT3	Yes	Sign, same FC	-	-	Yes	No
P13716	ALAD	1.48499	1.74994e-12	1.58956e-11	Higher abundance	Yes	ALAD	Yes	Sign, same FC	-	-	Yes	No
P02768	ALB	0.838848	0.00276347	0.0057702	Higher abundance	Yes	ALB	Yes	Sign, same FC	-	-	Yes	No
Q13740	ALCAM	0.888497	3.92136e-36	7.85057e-34	Higher abundance	Yes	ALCAM	Yes	Sign, same FC	-	-	Yes	No
Q8IZ83	ALDH16A1	0	1	1	-	No	ALDH16A1	Yes	-	-	-	No	No
P54886	ALDH18A1	0.422901	1.15501e-08	6.01098e-08	Higher abundance	Yes	ALDH18A1	Yes	Not sign	Not measured ≥2	Not measured ≥2	Yes	Yes
P00352	ALDH1A1	1.81574	2.87327e-12	2.51851e-11	Higher abundance	Yes	ALDH1A1	Yes	Sign, same FC	-	-	Yes	No
P00352;P05091	ALDH1A1;ALDH2	0.700619	4.24707e-05	0.000123298	Higher abundance	Yes	ALDH1A1	Yes	Sign, same FC	-	-	Yes	No
O94788;P00352;P05091;P30837	ALDH1A2;ALDH1A1;ALDH2;ALDH1B1	0.715053	0.000102657	0.000278332	Higher abundance	Yes	ALDH1A2	Yes	Sign, opp FC	Not measured ≥2	Not measured ≥2	Yes	Yes
P30837	ALDH1B1	0.38053	0.0377933	0.0633474	-	No	ALDH1B1	Yes	-	-	-	No	No
O75891	ALDH1L1	0.543268	5.28087e-07	2.10436e-06	Higher abundance	Yes	ALDH1L1	Yes	Sign, same FC	-	-	Yes	No
O75891;Q3SY69	ALDH1L1;ALDH1L2	0.595462	3.38172e-07	1.39996e-06	Higher abundance	Yes	ALDH1L1	Yes	Sign, same FC	-	-	Yes	No
Q3SY69	ALDH1L2	0.457056	0.000505106	0.00119473	Higher abundance	Yes	ALDH1L2	No	-	-	-	Yes	No
P05091	ALDH2	0.555126	0.000748712	0.00171423	Higher abundance	Yes	ALDH2	Yes	Sign, same FC	-	-	Yes	No
P30838;P51648	ALDH3A1;ALDH3A2	4.85321e-17	1	1	-	No	ALDH3A1	Yes	-	-	-	No	No
P51648	ALDH3A2	0.401855	2.20388e-20	5.71525e-19	Higher abundance	Yes	ALDH3A2	Yes	Sign, same FC	-	-	Yes	No
P30038	ALDH4A1	0.531896	1.12621e-05	3.62721e-05	Higher abundance	Yes	ALDH4A1	Yes	Sign, same FC	-	-	Yes	No
P51649	ALDH5A1	0.582032	0.0100321	0.0189903	-	No	ALDH5A1	Yes	-	-	-	No	No
Q02252	ALDH6A1	0.787835	0.000186119	0.000476973	Higher abundance	Yes	ALDH6A1	Yes	Sign, same FC	-	-	Yes	No
P49419	ALDH7A1	1.11457	5.21323e-06	1.77619e-05	Higher abundance	Yes	ALDH7A1	Yes	Sign, same FC	-	-	Yes	No
P49189	ALDH9A1	1.39204	2.38425e-08	1.17107e-07	Higher abundance	Yes	ALDH9A1	Yes	Sign, same FC	-	-	Yes	No
P04075	ALDOA	2.61889e-14	1	1	-	No	ALDOA	Yes	-	-	-	No	No
P04075;P09972	ALDOA;ALDOC	0	1	1	-	No	ALDOA	Yes	-	-	-	No	No
P09972	ALDOC	0.596795	0.0196397	0.0350808	-	No	ALDOC	Yes	-	-	-	No	No
Q9H553	ALG2	0.117712	0.072097	0.114119	-	No	ALG2	Yes	-	-	-	No	No
Q9H6U8	ALG9	1.96035e-17	1	1	-	No	ALG9	Yes	-	-	-	No	No
Q8TCU4	ALMS1	0.337571	0.00619725	0.0122646	-	No	ALMS1	No	-	-	-	No	No
P05186	ALPL	-0.0331856	0.58078	0.755369	-	No	ALPL	Yes	-	-	-	No	No
Q96Q42	ALS2	2.93305e-16	1	1	-	No	ALS2	Yes	-	-	-	No	No
Q8N7J2	AMER2	0.181802	0.0477307	0.0782483	-	No	AMER2	Yes	-	-	-	No	No
Q86WK6	AMIGO1	-0.155488	0.0321645	0.0546261	-	No	AMIGO1	Yes	-	-	-	No	No
Q8IY45	AMN1	0	1	1	-	No	AMN1	Yes	-	-	-	No	No
Q4VCS5	AMOT	0.261579	0.0336619	0.0569953	-	No	AMOT	Yes	-	-	-	No	No
Q01433	AMPD2	0.18998	0.00513722	0.0102847	-	No	AMPD2	Yes	-	-	-	No	No
Q01432	AMPD3	0.124245	0.118647	0.178429	-	No	AMPD3	Yes	-	-	-	No	No
P49418	AMPH	-0.579348	5.28122e-10	3.32067e-09	Lower abundance	Yes	AMPH	Yes	Sign, same FC	-	-	Yes	No
Q86W34	AMZ2	0.352215	0.00584842	0.0116156	-	No	AMZ2	Yes	-	-	-	No	No
Q9UJX3	ANAPC7	0	1	1	-	No	ANAPC7	Yes	-	-	-	No	No
P16157	ANK1	0.556074	7.72283e-12	6.41008e-11	Higher abundance	Yes	ANK1	Yes	Sign, opp FC	Not sign	Not sign	Yes	Yes
P16157;Q01484;Q12955	ANK1;ANK2;ANK3	-1.50532e-16	1	1	-	No	ANK1	Yes	-	-	-	No	No
P16157;Q12955	ANK1;ANK3	-1.73115e-14	1	1	-	No	ANK1	Yes	-	-	-	No	No
Q01484	ANK2	-0.154661	0.00323085	0.00669305	Lower abundance	Yes	ANK2	Yes	Sign, same FC	-	-	Yes	No
Q01484;Q9Y4W6	ANK2;AFG3L2	0.142135	0.0629128	0.100967	-	No	ANK2	Yes	-	-	-	No	No
Q01484;Q12955	ANK2;ANK3	4.11603e-16	1	1	-	No	ANK2	Yes	Sign, same FC	-	-	No	No
Q12955	ANK3	-0.461044	4.06565e-09	2.29151e-08	Lower abundance	Yes	ANK3	Yes	Sign, same FC	-	-	Yes	No
Q9P2R3	ANKFY1	0.44157	1.01168e-13	1.07733e-12	Higher abundance	Yes	ANKFY1	Yes	Sign, same FC	-	-	Yes	No
Q9HCJ1	ANKH	-1.32475e-14	1	1	-	No	ANKH	Yes	-	-	-	No	No
Q9P2G1	ANKIB1	0.00846598	0.77767	0.991652	-	No	ANKIB1	Yes	-	-	-	No	No
Q8IV38	ANKMY2	-0.722061	5.59189e-22	1.84128e-20	Lower abundance	Yes	ANKMY2	Yes	Sign, same FC	-	-	Yes	No
Q6UB98	ANKRD12	0.0477195	0.461003	0.610725	-	No	ANKRD12	No	-	-	-	No	No
Q6ZTN6	ANKRD13D	-0.137595	0.0437938	0.0724349	-	No	ANKRD13D	Yes	-	-	-	No	No
Q8TF21	ANKRD24	0.0568439	0.409198	0.548189	-	No	ANKRD24	Yes	-	-	-	No	No
Q8N6D5	ANKRD29	0.195589	0.037238	0.0625004	-	No	ANKRD29	Yes	-	-	-	No	No
Q7Z6G8	ANKS1B	-0.70248	7.77693e-19	1.62181e-17	Lower abundance	Yes	ANKS1B	Yes	Sign, same FC	-	-	Yes	No
Q9NQW6	ANLN	5.84081e-15	1	1	-	No	ANLN	Yes	-	-	-	No	No
Q9NW15	ANO10	0.137333	0.0247422	0.0429385	-	No	ANO10	Yes	-	-	-	No	No
Q4KMQ2	ANO6	1.61433	7.96202e-20	1.89762e-18	Higher abundance	Yes	ANO6	Yes	Sign, same FC	-	-	Yes	No
P39687	ANP32A	0.491234	8.09692e-06	2.66964e-05	Higher abundance	Yes	ANP32A	Yes	Sign, same FC	-	-	Yes	No
Q92688	ANP32B	1.24338	7.43954e-15	9.1938e-14	Higher abundance	Yes	ANP32B	Yes	Sign, same FC	-	-	Yes	No
Q9BTT0	ANP32E	0.743137	3.03237e-09	1.7365e-08	Higher abundance	Yes	ANP32E	Yes	Not sign	Sign, same FC	-	Yes	No
P04083	ANXA1	2.1047	1.86715e-26	1.07415e-24	Higher abundance	Yes	ANXA1	Yes	Sign, same FC	-	-	Yes	No
P50995	ANXA11	0.362382	0.000486012	0.00115284	Higher abundance	Yes	ANXA11	Yes	Not sign	Sign, opp FC	Not sign	Yes	Yes
P07355	ANXA2	1.4705	2.93206e-13	2.94088e-12	Higher abundance	Yes	ANXA2	Yes	Sign, same FC	-	-	Yes	No
P09525	ANXA4	0.587662	5.85561e-05	0.000165859	Higher abundance	Yes	ANXA4	Yes	Sign, same FC	-	-	Yes	No
P08758	ANXA5	1.28467	2.224e-15	2.93698e-14	Higher abundance	Yes	ANXA5	Yes	Sign, same FC	-	-	Yes	No
P08133	ANXA6	-0.0956203	0.195738	0.280949	-	No	ANXA6	Yes	-	-	-	No	No
P20073	ANXA7	0	1	1	-	No	ANXA7	Yes	-	-	-	No	No
Q10567	AP1B1	-0.199032	8.75341e-08	3.92219e-07	Lower abundance	Yes	AP1B1	Yes	Sign, same FC	-	-	Yes	No
O43747	AP1G1	-0.179678	3.22557e-08	1.5434e-07	Lower abundance	Yes	AP1G1	Yes	Sign, same FC	-	-	Yes	No
Q9BXS5	AP1M1	-0.217377	1.02175e-11	8.32878e-11	Lower abundance	Yes	AP1M1	Yes	Sign, same FC	-	-	Yes	No
P61966	AP1S1	-0.435462	1.13471e-13	1.19815e-12	Lower abundance	Yes	AP1S1	Yes	Sign, same FC	-	-	Yes	No
P56377	AP1S2	0.279231	0.00793332	0.0153247	-	No	AP1S2	Yes	-	-	-	No	No
O95782	AP2A1	-0.653555	6.26257e-22	2.04864e-20	Lower abundance	Yes	AP2A1	Yes	Sign, same FC	-	-	Yes	No
O94973	AP2A2	-0.458687	1.81643e-13	1.86678e-12	Lower abundance	Yes	AP2A2	Yes	Sign, same FC	-	-	Yes	No
O94973;O95782	AP2A2;AP2A1	-0.342361	2.86302e-09	1.64517e-08	Lower abundance	Yes	AP2A2	Yes	Sign, same FC	-	-	Yes	No
P63010	AP2B1	-0.574471	1.96309e-15	2.62707e-14	Lower abundance	Yes	AP2B1	Yes	Sign, same FC	-	-	Yes	No
P63010;Q10567	AP2B1;AP1B1	-0.549194	9.94273e-21	2.71931e-19	Lower abundance	Yes	AP2B1	Yes	Sign, same FC	-	-	Yes	No
Q96CW1	AP2M1	-0.413416	7.26381e-14	7.86912e-13	Lower abundance	Yes	AP2M1	Yes	Sign, same FC	-	-	Yes	No
P53680	AP2S1	-0.423685	4.07972e-16	5.86753e-15	Lower abundance	Yes	AP2S1	Yes	Sign, same FC	-	-	Yes	No
O00203	AP3B1	0.371741	3.17602e-11	2.39038e-10	Higher abundance	Yes	AP3B1	Yes	Not sign	Not measured ≥2	Not measured ≥2	Yes	Yes
O00203;Q13367	AP3B1;AP3B2	-0.417572	3.17045e-16	4.59945e-15	Lower abundance	Yes	AP3B1	Yes	Not sign	Not measured ≥2	Not measured ≥2	Yes	Yes
Q13367	AP3B2	-0.523874	2.48316e-26	1.38091e-24	Lower abundance	Yes	AP3B2	Yes	Sign, same FC	-	-	Yes	No
O14617	AP3D1	-0.250072	2.53037e-06	9.02673e-06	Lower abundance	Yes	AP3D1	Yes	Sign, same FC	-	-	Yes	No
Q9Y2T2	AP3M1	7.7288e-15	1	1	-	No	AP3M1	Yes	-	-	-	No	No
P53677	AP3M2	-0.460624	1.09194e-27	7.69743e-26	Lower abundance	Yes	AP3M2	Yes	Sign, same FC	-	-	Yes	No
P53677;Q9Y2T2	AP3M2;AP3M1	-0.256814	2.21558e-05	6.79471e-05	Lower abundance	Yes	AP3M2	Yes	Sign, same FC	-	-	Yes	No
Q92572	AP3S1	-0.328382	2.24637e-09	1.30886e-08	Lower abundance	Yes	AP3S1	Yes	Sign, same FC	-	-	Yes	No
P59780	AP3S2	-1.33814e-13	0.999999	1	-	No	AP3S2	Yes	-	-	-	No	No
Q9Y587	AP4S1	0.0212541	0.66749	0.860362	-	No	AP4S1	Yes	-	-	-	No	No
Q02410	APBA1	-0.167373	0.0483506	0.0791091	-	No	APBA1	Yes	-	-	-	No	No
Q02410;Q99767	APBA1;APBA2	-1.14821e-18	1	1	-	No	APBA1	Yes	-	-	-	No	No
O00213	APBB1	-0.25321	0.00326529	0.00675601	Lower abundance	Yes	APBB1	Yes	Sign, same FC	-	-	Yes	No
P13798	APEH	0.605433	0.00533042	0.0106417	-	No	APEH	Yes	-	-	-	No	No
P27695	APEX1	1.24847	5.54197e-09	3.05144e-08	Higher abundance	Yes	APEX1	Yes	Sign, same FC	-	-	Yes	No
Q8WW43	APH1B	4.10784e-18	1	1	-	No	APH1B	No	-	-	-	No	No
Q9BZZ5	API5	0.21136	0.0134649	0.0248313	-	No	API5	Yes	-	-	-	No	No
P51693	APLP1	-0.523751	0.000266139	0.000660073	Lower abundance	Yes	APLP1	Yes	Sign, opp FC	Not measured ≥2	Not sign	Yes	Yes
Q06481	APLP2	4.09411e-12	0.999998	1	-	No	APLP2	Yes	-	-	-	No	No
Q9HDC9	APMAP	0	1	1	-	No	APMAP	Yes	-	-	-	No	No
P02647	APOA1	1.65806e-13	0.999999	1	-	No	APOA1	Yes	-	-	-	No	No
P04114	APOB	0.428855	0.00498335	0.0100047	-	No	APOB	Yes	-	-	-	No	No
P02655	APOC2	-0.809855	1.86271e-09	1.09939e-08	Lower abundance	Yes	APOC2	No	-	-	-	Yes	No
P05090	APOD	0.281171	0.0092358	0.0176365	-	No	APOD	Yes	-	-	-	No	No
P02649	APOE	-0.805472	7.62249e-14	8.23986e-13	Lower abundance	Yes	APOE	Yes	Sign, opp FC	Sign, same FC	-	Yes	No
Q9BQE5	APOL2	-0.361876	0.0026382	0.00553404	Lower abundance	Yes	APOL2	Yes	Not sign	Not measured ≥2	Not sign	Yes	Yes
Q9BUR5	APOO	-0.423221	8.27466e-12	6.82284e-11	Lower abundance	Yes	APOO	Yes	Sign, same FC	-	-	Yes	No
Q6UXV4	APOOL	0	1	1	-	No	APOOL	Yes	-	-	-	No	No
P05067	APP	-0.228322	3.44191e-06	1.20131e-05	Lower abundance	Yes	APP	Yes	Sign, opp FC	Not sign	Not sign	Yes	Yes
P05067;Q06481	APP;APLP2	0	1	1	-	No	APP	Yes	-	-	-	No	No
Q9UKG1	APPL1	0.0746522	0.0376011	0.0630886	-	No	APPL1	Yes	-	-	-	No	No
Q8NEU8	APPL2	0.716902	5.78357e-26	3.04703e-24	Higher abundance	Yes	APPL2	Yes	Not sign	Not sign	Not sign	Yes	Yes
P07741	APRT	1.25018	1.4356e-05	4.55047e-05	Higher abundance	Yes	APRT	Yes	Sign, same FC	-	-	Yes	No
P55087	AQP4	1.37943	2.41915e-27	1.65861e-25	Higher abundance	Yes	AQP4	Yes	Sign, same FC	-	-	Yes	No
P10398;P15056	ARAF;BRAF	-0.570137	1.19491e-09	7.17951e-09	Lower abundance	Yes	ARAF	Yes	Not measured ≥2	Not measured ≥2	Not measured ≥2	Yes	Yes
Q96P48	ARAP1	0.665863	1.40599e-06	5.21646e-06	Higher abundance	Yes	ARAP1	Yes	Sign, same FC	-	-	Yes	No
P48444	ARCN1	0.159149	6.64649e-05	0.000186572	Higher abundance	Yes	ARCN1	Yes	Not sign	Not sign	Sign, opp FC	Yes	Yes
P61204;P84077	ARF3;ARF1	0.0125411	0.755587	0.965461	-	No	ARF3	Yes	-	-	-	No	No
P18085	ARF4	0.27536	1.07402e-07	4.7655e-07	Higher abundance	Yes	ARF4	Yes	Not sign	Sign, same FC	-	Yes	No
P18085;P84085	ARF4;ARF5	0.216432	0.0215887	0.0380156	-	No	ARF4	Yes	-	-	-	No	No
P84085	ARF5	0.0387768	0.539	0.705313	-	No	ARF5	Yes	-	-	-	No	No
P62330	ARF6	0.0183426	0.558488	0.728874	-	No	ARF6	Yes	-	-	-	No	No
Q8N6T3	ARFGAP1	-0.515134	1.49508e-13	1.54286e-12	Lower abundance	Yes	ARFGAP1	Yes	Sign, same FC	-	-	Yes	No
Q8N6H7	ARFGAP2	-1.08874e-05	0.98965	1	-	No	ARFGAP2	Yes	-	-	-	No	No
Q9NP61	ARFGAP3	0.511353	0.00426102	0.00863069	Higher abundance	Yes	ARFGAP3	Yes	Not measured ≥2	Not measured ≥2	Not measured ≥2	Yes	Yes
Q9Y6D6	ARFGEF1	-0.0659029	0.20531	0.293342	-	No	ARFGEF1	Yes	-	-	-	No	No
Q9Y6D5	ARFGEF2	-0.181397	0.00140599	0.00310273	Lower abundance	Yes	ARFGEF2	Yes	Sign, same FC	-	-	Yes	No
Q9Y6D5;Q9Y6D6	ARFGEF2;ARFGEF1	-0.283013	0.000222173	0.000561605	Lower abundance	Yes	ARFGEF2	Yes	Sign, same FC	-	-	Yes	No
Q5TH69	ARFGEF3	-0.552442	4.62067e-15	5.9147e-14	Lower abundance	Yes	ARFGEF3	Yes	Sign, same FC	-	-	Yes	No
P53367	ARFIP1	0.285243	1.23966e-06	4.63369e-06	Higher abundance	Yes	ARFIP1	Yes	Sign, same FC	-	-	Yes	No
P53365	ARFIP2	-0.266492	2.714e-07	1.13765e-06	Lower abundance	Yes	ARFIP2	Yes	Sign, same FC	-	-	Yes	No
Q07960	ARHGAP1	-0.11673	0.0701658	0.111415	-	No	ARHGAP1	Yes	-	-	-	No	No
Q8IWW6	ARHGAP12	0.308245	2.40522e-05	7.34033e-05	Higher abundance	Yes	ARHGAP12	Yes	Not measured ≥2	Not measured ≥2	Not measured ≥2	Yes	Yes
Q5T5U3	ARHGAP21	-1.02317e-14	1	1	-	No	ARHGAP21	Yes	-	-	-	No	No
Q9P227	ARHGAP23	0.0118338	0.636764	0.823729	-	No	ARHGAP23	Yes	-	-	-	No	No
Q9UNA1	ARHGAP26	-0.467594	4.20538e-10	2.69845e-09	Lower abundance	Yes	ARHGAP26	Yes	Sign, same FC	-	-	Yes	No
A7KAX9	ARHGAP32	-0.532457	2.06265e-24	8.82354e-23	Lower abundance	Yes	ARHGAP32	Yes	Sign, same FC	-	-	Yes	No
Q9NRY4	ARHGAP35	-0.230393	6.76893e-06	2.26309e-05	Lower abundance	Yes	ARHGAP35	Yes	Sign, same FC	-	-	Yes	No
Q9C0H5	ARHGAP39	-0.31442	2.91775e-08	1.40652e-07	Lower abundance	Yes	ARHGAP39	Yes	Not sign	Not measured ≥2	Not measured ≥2	Yes	Yes
Q17R89	ARHGAP44	-0.33997	1.62691e-09	9.67064e-09	Lower abundance	Yes	ARHGAP44	Yes	Sign, same FC	-	-	Yes	No
Q92619	ARHGAP45	0.0818729	0.334667	0.456405	-	No	ARHGAP45	No	-	-	-	No	No
Q13017	ARHGAP5	0.319379	2.14066e-10	1.44005e-09	Higher abundance	Yes	ARHGAP5	Yes	Sign, same FC	-	-	Yes	No
P52565	ARHGDIA	1.3729	0.00152389	0.0033335	Higher abundance	Yes	ARHGDIA	Yes	Sign, same FC	-	-	Yes	No
Q9HCE6	ARHGEF10L	0.2455	0.010156	0.0192031	-	No	ARHGEF10L	Yes	-	-	-	No	No
O15085	ARHGEF11	-0.397075	3.53954e-08	1.67919e-07	Lower abundance	Yes	ARHGEF11	Yes	Sign, same FC	-	-	Yes	No
Q9NZN5	ARHGEF12	0	1	1	-	No	ARHGEF12	Yes	-	-	-	No	No
Q96PE2	ARHGEF17	0.322698	0.00688924	0.0134637	-	No	ARHGEF17	Yes	-	-	-	No	No
Q6ZSZ5	ARHGEF18	0.0625257	0.447248	0.59376	-	No	ARHGEF18	Yes	-	-	-	No	No
Q92974	ARHGEF2	-0.876767	2.79985e-33	3.78737e-31	Lower abundance	Yes	ARHGEF2	Yes	Sign, same FC	-	-	Yes	No
Q86VW2	ARHGEF25	0.144914	0.0980918	0.150275	-	No	ARHGEF25	Yes	-	-	-	No	No
Q9NR80	ARHGEF4	0.469662	0.000548127	0.00128435	Higher abundance	Yes	ARHGEF4	Yes	Not measured ≥2	Not measured ≥2	Not measured ≥2	Yes	Yes
Q15052	ARHGEF6	0.453035	5.80412e-17	9.31078e-16	Higher abundance	Yes	ARHGEF6	Yes	Sign, same FC	-	-	Yes	No
Q14155	ARHGEF7	-0.396268	4.15156e-18	7.72436e-17	Lower abundance	Yes	ARHGEF7	Yes	Sign, same FC	-	-	Yes	No
Q14155;Q15052	ARHGEF7;ARHGEF6	-0.170297	0.00780474	0.0150879	-	No	ARHGEF7	Yes	-	-	-	No	No
O43307	ARHGEF9	-0.150182	0.03344	0.0566578	-	No	ARHGEF9	Yes	-	-	-	No	No
O43307;Q9NR80	ARHGEF9;ARHGEF4	6.14532e-13	0.999998	1	-	No	ARHGEF9	Yes	-	-	-	No	No
Q9Y4X5	ARIH1	0.096024	0.121742	0.182486	-	No	ARIH1	Yes	-	-	-	No	No
O95376	ARIH2	-1.26731e-17	1	1	-	No	ARIH2	Yes	-	-	-	No	No
P40616	ARL1	0.410646	2.414e-11	1.87319e-10	Higher abundance	Yes	ARL1	Yes	Not sign	Sign, same FC	-	Yes	No
Q8N8L6	ARL10	0	1	1	-	No	ARL10	Yes	-	-	-	No	No
Q9NXU5	ARL15	-0.0810739	0.165762	0.241103	-	No	ARL15	Yes	-	-	-	No	No
P36404	ARL2	2.62626e-16	1	1	-	No	ARL2	Yes	-	-	-	No	No
Q9Y2Y0	ARL2BP	0.149048	0.0409214	0.0680211	-	No	ARL2BP	Yes	-	-	-	No	No
P36405	ARL3	0.621311	0.000206079	0.000524632	Higher abundance	Yes	ARL3	Yes	Sign, same FC	-	-	Yes	No
P56559	ARL4C	0.213816	0.0449952	0.0741769	-	No	ARL4C	Yes	-	-	-	No	No
Q9Y689	ARL5A	0.212084	0.0230799	0.0403474	-	No	ARL5A	Yes	-	-	-	No	No
Q9H0F7	ARL6	0	1	1	-	No	ARL6	Yes	-	-	-	No	No
Q15041	ARL6IP1	-0.304821	0.0186963	0.0335034	-	No	ARL6IP1	Yes	-	-	-	No	No
O75915	ARL6IP5	-0.153408	0.000790548	0.00180095	Lower abundance	Yes	ARL6IP5	Yes	Sign, opp FC	Not sign	Not sign	Yes	Yes
Q96BM9	ARL8A	-2.53587e-17	1	1	-	No	ARL8A	Yes	-	-	-	No	No
Q96BM9;Q9NVJ2	ARL8A;ARL8B	-0.1336	0.0767268	0.120646	-	No	ARL8A	Yes	-	-	-	No	No
Q9NVJ2	ARL8B	-0.141801	0.00052097	0.00122819	Lower abundance	Yes	ARL8B	Yes	Sign, opp FC	Not sign	Not sign	Yes	Yes
Q9NVT9	ARMC1	-0.00354397	0.786815	1	-	No	ARMC1	Yes	-	-	-	No	No
Q8N2F6	ARMC10	1.00551e-12	0.999998	1	-	No	ARMC10	Yes	-	-	-	No	No
Q6NXE6	ARMC6	0	1	1	-	No	ARMC6	Yes	-	-	-	No	No
Q8IUR7	ARMC8	-0.176372	0.00380311	0.0077597	Lower abundance	Yes	ARMC8	Yes	Sign, same FC	-	-	Yes	No
Q9UH62	ARMCX3	-0.22382	0.000185332	0.000475197	Lower abundance	Yes	ARMCX3	Yes	Sign, same FC	-	-	Yes	No
Q5T2E6	ARMH3	0.21401	0.011047	0.0206848	-	No	ARMH3	Yes	-	-	-	No	No
Q9H993	ARMT1	-0.0740873	0.152479	0.223585	-	No	ARMT1	Yes	-	-	-	No	No
Q92747	ARPC1A	1.94505e-15	1	1	-	No	ARPC1A	Yes	-	-	-	No	No
O15143	ARPC1B	0.589866	0.000123115	0.000327586	Higher abundance	Yes	ARPC1B	Yes	Not sign	Not measured ≥2	Not measured ≥2	Yes	Yes
O15144	ARPC2	-0.214348	0.00141877	0.00312405	Lower abundance	Yes	ARPC2	Yes	Sign, same FC	-	-	Yes	No
O15145	ARPC3	-0.1817	0.0030399	0.00632103	Lower abundance	Yes	ARPC3	Yes	Sign, same FC	-	-	Yes	No
P59998	ARPC4	1.94488e-15	1	1	-	No	ARPC4	Yes	-	-	-	No	No
O15511	ARPC5	0.34034	0.0319021	0.0542726	-	No	ARPC5	Yes	-	-	-	No	No
O15511;Q9BPX5	ARPC5;ARPC5L	2.14116e-18	1	1	-	No	ARPC5	Yes	-	-	-	No	No
Q9BPX5	ARPC5L	0	1	1	-	No	ARPC5L	Yes	-	-	-	No	No
Q7Z6K5	ARPIN	0.702729	3.65224e-08	1.72937e-07	Higher abundance	Yes	ARPIN	Yes	Sign, same FC	-	-	Yes	No
P49407	ARRB1	1.09098	9.5635e-10	5.81596e-09	Higher abundance	Yes	ARRB1	Yes	Sign, same FC	-	-	Yes	No
P32121	ARRB2	-5.18726e-15	1	1	-	No	ARRB2	Yes	-	-	-	No	No
O00192	ARVCF	0.884895	8.76482e-30	8.77359e-28	Higher abundance	Yes	ARVCF	Yes	Sign, same FC	-	-	Yes	No
Q13510	ASAH1	0.819484	5.88569e-14	6.43185e-13	Higher abundance	Yes	ASAH1	Yes	Sign, same FC	-	-	Yes	No
Q9ULH1	ASAP1	-0.155191	5.16655e-05	0.000147933	Lower abundance	Yes	ASAP1	Yes	Sign, same FC	-	-	Yes	No
O43150	ASAP2	-0.0355373	0.481402	0.635395	-	No	ASAP2	Yes	-	-	-	No	No
O43150;Q9ULH1	ASAP2;ASAP1	-9.61803e-17	1	1	-	No	ASAP2	Yes	-	-	-	No	No
P78348	ASIC1	0.223233	0.0602574	0.0969737	-	No	ASIC1	Yes	-	-	-	No	No
P04424	ASL	0.482427	2.30317e-06	8.28114e-06	Higher abundance	Yes	ASL	Yes	Sign, same FC	-	-	Yes	No
O95671	ASMTL	0.0408461	0.366258	0.495578	-	No	ASMTL	Yes	-	-	-	No	No
O43681	ASNA1	2.00743e-13	0.999998	1	-	No	ASNA1	Yes	-	-	-	No	No
Q12797	ASPH	0.941437	3.70102e-38	9.74927e-36	Higher abundance	Yes	ASPH	Yes	Sign, same FC	-	-	Yes	No
Q6ICH7	ASPHD2	-0.49663	0.000189178	0.00048382	Lower abundance	Yes	ASPHD2	Yes	Not sign	Not measured ≥2	Not measured ≥2	Yes	Yes
Q9BZE9	ASPSCR1	0.178027	0.0646932	0.103447	-	No	ASPSCR1	Yes	-	-	-	No	No
Q7L266	ASRGL1	0.715263	1.09092e-07	4.82762e-07	Higher abundance	Yes	ASRGL1	Yes	Not sign	Not sign	Not sign	Yes	Yes
P00966	ASS1	1.35897	1.65575e-09	9.83042e-09	Higher abundance	Yes	ASS1	Yes	Not sign	Not sign	Sign, same FC	Yes	No
O14525	ASTN1	-0.29121	2.75463e-07	1.15372e-06	Lower abundance	Yes	ASTN1	Yes	Sign, same FC	-	-	Yes	No
Q8NBU5	ATAD1	0	1	1	-	No	ATAD1	Yes	-	-	-	No	No
Q9NVI7	ATAD3A	-0.240027	5.41472e-06	1.84211e-05	Lower abundance	Yes	ATAD3A	Yes	Sign, same FC	-	-	Yes	No
Q5T9A4	ATAD3B	-0.398935	0.00657042	0.0129112	-	No	ATAD3B	Yes	-	-	-	No	No
Q5T9A4;Q9NVI7	ATAD3B;ATAD3A	-0.231314	6.58136e-06	2.2048e-05	Lower abundance	Yes	ATAD3B	Yes	Not sign	Not measured ≥2	Not measured ≥2	Yes	Yes
Q5SQI0	ATAT1	0.0361103	0.349295	0.474159	-	No	ATAT1	Yes	-	-	-	No	No
Q86WG3	ATCAY	-0.271854	0.000210559	0.000534406	Lower abundance	Yes	ATCAY	Yes	Sign, same FC	-	-	Yes	No
Q676U5	ATG16L1	-0.211746	5.57263e-06	1.89091e-05	Lower abundance	Yes	ATG16L1	Yes	Not sign	Not measured ≥2	Not measured ≥2	Yes	Yes
Q2TAZ0	ATG2A	0.0992976	0.16434	0.239244	-	No	ATG2A	Yes	-	-	-	No	No
Q96BY7	ATG2B	-0.117302	0.0247075	0.0428932	-	No	ATG2B	Yes	-	-	-	No	No
Q9NT62	ATG3	0.0501011	0.165987	0.241361	-	No	ATG3	Yes	-	-	-	No	No
Q9Y4P1	ATG4B	8.95917e-14	0.999999	1	-	No	ATG4B	Yes	-	-	-	No	No
Q96DT6	ATG4C	0.235361	0.00861198	0.0165399	-	No	ATG4C	Yes	-	-	-	No	No
Q9H1Y0	ATG5	-0.205979	0.00236262	0.00499785	Lower abundance	Yes	ATG5	Yes	Not sign	Not measured ≥2	Not measured ≥2	Yes	Yes
O95352	ATG7	5.49265e-16	1	1	-	No	ATG7	Yes	-	-	-	No	No
Q7Z3C6	ATG9A	-0.174779	0.0450788	0.0742902	-	No	ATG9A	Yes	-	-	-	No	No
P31939	ATIC	0.661411	1.08355e-19	2.52241e-18	Higher abundance	Yes	ATIC	Yes	Sign, same FC	-	-	Yes	No
Q8WXF7	ATL1	-0.619375	1.68312e-24	7.32523e-23	Lower abundance	Yes	ATL1	Yes	Sign, same FC	-	-	Yes	No
Q8NHH9	ATL2	0	1	1	-	No	ATL2	Yes	-	-	-	No	No
Q8NHH9;Q8WXF7	ATL2;ATL1	-0.724576	1.06564e-08	5.59068e-08	Lower abundance	Yes	ATL2	Yes	Sign, same FC	-	-	Yes	No
Q6DD88	ATL3	0.492629	1.7734e-18	3.52217e-17	Higher abundance	Yes	ATL3	Yes	Not sign	Not measured ≥2	Not measured ≥2	Yes	Yes
O00244	ATOX1	0.0763443	0.404711	0.54305	-	No	ATOX1	Yes	-	-	-	No	No
Q9HD20	ATP13A1	-1.52501e-16	1	1	-	No	ATP13A1	Yes	-	-	-	No	No
Q9NQ11	ATP13A2	-1.68562e-17	1	1	-	No	ATP13A2	Yes	-	-	-	No	No
P05023	ATP1A1	-0.476052	1.22016e-08	6.30228e-08	Lower abundance	Yes	ATP1A1	Yes	Sign, same FC	-	-	Yes	No
P05023;P13637	ATP1A1;ATP1A3	-0.453643	1.22193e-15	1.68478e-14	Lower abundance	Yes	ATP1A1	Yes	Sign, same FC	-	-	Yes	No
P05023;P13637;P50993	ATP1A1;ATP1A3;ATP1A2	-0.239417	7.4612e-08	3.37338e-07	Lower abundance	Yes	ATP1A1	Yes	Sign, same FC	-	-	Yes	No
P05023;P13637;P50993;Q13733	ATP1A1;ATP1A3;ATP1A2;ATP1A4	-0.57498	6.82495e-07	2.66658e-06	Lower abundance	Yes	ATP1A1	Yes	Sign, same FC	-	-	Yes	No
P05023;P13637;P20648;P50993	ATP1A1;ATP1A3;ATP4A;ATP1A2	-0.3053	2.40418e-05	7.34033e-05	Lower abundance	Yes	ATP1A1	Yes	Sign, same FC	-	-	Yes	No
P05023;P13637;P20648;P50993;Q13733	ATP1A1;ATP1A3;ATP4A;ATP1A2;ATP1A4	-0.338364	9.65711e-09	5.11469e-08	Lower abundance	Yes	ATP1A1	Yes	Sign, same FC	-	-	Yes	No
P50993	ATP1A2	-1.43679e-15	1	1	-	No	ATP1A2	Yes	Sign, opp FC	Sign, same FC	-	No	No
P50993;Q13733	ATP1A2;ATP1A4	-1.03576e-17	1	1	-	No	ATP1A2	Yes	-	-	-	No	No
P13637	ATP1A3	-0.436439	2.11245e-12	1.89138e-11	Lower abundance	Yes	ATP1A3	Yes	Sign, same FC	-	-	Yes	No
P13637;P50993	ATP1A3;ATP1A2	0	1	1	-	No	ATP1A3	Yes	-	-	-	No	No
P13637;P50993;Q13733	ATP1A3;ATP1A2;ATP1A4	-0.193197	0.00372832	0.00762576	Lower abundance	Yes	ATP1A3	Yes	Sign, same FC	-	-	Yes	No
P13637;Q13733	ATP1A3;ATP1A4	-0.225043	0.00797796	0.015399	-	No	ATP1A3	Yes	-	-	-	No	No
P05026	ATP1B1	-0.342189	4.71947e-13	4.61346e-12	Lower abundance	Yes	ATP1B1	Yes	Sign, same FC	-	-	Yes	No
P14415	ATP1B2	0.117437	0.0354742	0.0598814	-	No	ATP1B2	Yes	Sign, opp FC	Not sign	Not sign	No	No
P54709	ATP1B3	0.26825	1.44207e-05	4.56518e-05	Higher abundance	Yes	ATP1B3	Yes	Sign, opp FC	Not sign	Not sign	Yes	Yes
P16615	ATP2A2	-0.548234	1.0287e-16	1.59401e-15	Lower abundance	Yes	ATP2A2	Yes	Sign, same FC	-	-	Yes	No
P20020	ATP2B1	-0.721505	1.6502e-25	8.17748e-24	Lower abundance	Yes	ATP2B1	Yes	Sign, same FC	-	-	Yes	No
P20020;Q01814	ATP2B1;ATP2B2	-0.773788	2.09424e-09	1.22593e-08	Lower abundance	Yes	ATP2B1	Yes	Sign, same FC	-	-	Yes	No
P20020;Q16720	ATP2B1;ATP2B3	-0.512705	2.55442e-05	7.73434e-05	Lower abundance	Yes	ATP2B1	Yes	Sign, same FC	-	-	Yes	No
P20020;P23634	ATP2B1;ATP2B4	-0.594049	2.77673e-14	3.18021e-13	Lower abundance	Yes	ATP2B1	Yes	Sign, same FC	-	-	Yes	No
P20020;P23634;Q01814;Q16720	ATP2B1;ATP2B4;ATP2B2;ATP2B3	-0.514653	2.5153e-16	3.72458e-15	Lower abundance	Yes	ATP2B1	Yes	Sign, same FC	-	-	Yes	No
P20020;P23634;Q16720	ATP2B1;ATP2B4;ATP2B3	-0.270275	0.017932	0.032284	-	No	ATP2B1	Yes	-	-	-	No	No
Q01814	ATP2B2	-0.604378	5.69562e-10	3.57225e-09	Lower abundance	Yes	ATP2B2	Yes	Sign, same FC	-	-	Yes	No
Q01814;Q16720	ATP2B2;ATP2B3	-0.415689	0.000165854	0.000429213	Lower abundance	Yes	ATP2B2	Yes	Sign, same FC	-	-	Yes	No
Q16720	ATP2B3	-0.596856	2.57199e-13	2.59011e-12	Lower abundance	Yes	ATP2B3	Yes	Sign, same FC	-	-	Yes	No
P23634	ATP2B4	-0.179172	0.010561	0.0198564	-	No	ATP2B4	Yes	-	-	-	No	No
P98194	ATP2C1	-3.58961e-15	1	1	-	No	ATP2C1	Yes	-	-	-	No	No
P20648	ATP4A	-0.33223	0.000125364	0.000333216	Lower abundance	Yes	ATP4A	Yes	Not sign	Not measured ≥2	Not measured ≥2	Yes	Yes
P25705	ATP5F1A	-0.417163	1.65533e-29	1.53424e-27	Lower abundance	Yes	ATP5F1A	Yes	Sign, same FC	-	-	Yes	No
P06576	ATP5F1B	-4.41175e-15	1	1	-	No	ATP5F1B	Yes	Sign, opp FC	Not sign	Sign, opp FC	No	No
P36542	ATP5F1C	-0.352948	2.07498e-12	1.86116e-11	Lower abundance	Yes	ATP5F1C	Yes	Sign, same FC	-	-	Yes	No
P30049	ATP5F1D	1.69426e-17	1	1	-	No	ATP5F1D	Yes	-	-	-	No	No
P56381;Q5VTU8	ATP5F1E;ATP5F1EP2	1.55657e-17	1	1	-	No	ATP5F1E	Yes	-	-	-	No	No
Q9UII2	ATP5IF1	0	1	1	-	No	ATP5IF1	Yes	-	-	-	No	No
Q96IX5	ATP5MD	-0.298625	7.88602e-05	0.000218544	Lower abundance	Yes	ATP5MD	Yes	Sign, same FC	-	-	Yes	No
P56385	ATP5ME	-0.402892	0.00351827	0.00724052	Lower abundance	Yes	ATP5ME	Yes	Sign, same FC	-	-	Yes	No
P56134	ATP5MF	-0.316191	0.00065618	0.00151764	Lower abundance	Yes	ATP5MF	Yes	Not sign	Sign, same FC	-	Yes	No
O75964	ATP5MG	-0.383094	7.23158e-06	2.40173e-05	Lower abundance	Yes	ATP5MG	Yes	Sign, same FC	-	-	Yes	No
P56378	ATP5MPL	-0.373173	0.00068985	0.00158891	Lower abundance	Yes	ATP5MPL	Yes	Sign, same FC	-	-	Yes	No
P24539	ATP5PB	-0.346796	7.28589e-08	3.30008e-07	Lower abundance	Yes	ATP5PB	Yes	Sign, same FC	-	-	Yes	No
O75947	ATP5PD	-0.333798	6.39481e-08	2.9256e-07	Lower abundance	Yes	ATP5PD	Yes	Sign, same FC	-	-	Yes	No
P48047	ATP5PO	-0.0928387	0.387406	0.522491	-	No	ATP5PO	Yes	-	-	-	No	No
Q15904	ATP6AP1	-0.312159	8.24617e-07	3.1699e-06	Lower abundance	Yes	ATP6AP1	Yes	Sign, same FC	-	-	Yes	No
O75787	ATP6AP2	-4.63911e-16	1	1	-	No	ATP6AP2	Yes	-	-	-	No	No
Q93050	ATP6V0A1	-0.55249	9.35391e-13	8.80006e-12	Lower abundance	Yes	ATP6V0A1	Yes	Sign, same FC	-	-	Yes	No
P61421	ATP6V0D1	-0.504494	1.21401e-13	1.26322e-12	Lower abundance	Yes	ATP6V0D1	Yes	Sign, same FC	-	-	Yes	No
Q8N8Y2	ATP6V0D2	-0.385797	0.00132712	0.00293775	Lower abundance	Yes	ATP6V0D2	Yes	Not measured ≥2	Sign, same FC	-	Yes	No
P38606	ATP6V1A	-0.312051	0.00148012	0.00324626	Lower abundance	Yes	ATP6V1A	Yes	Sign, same FC	-	-	Yes	No
P15313;P21281	ATP6V1B1;ATP6V1B2	-0.0499144	0.573795	0.747097	-	No	ATP6V1B1	Yes	Not measured ≥2	Not measured ≥2	Not measured ≥2	No	No
P21281	ATP6V1B2	3.21132e-15	1	1	-	No	ATP6V1B2	Yes	-	-	-	No	No
P21283	ATP6V1C1	-0.465996	8.56588e-26	4.41982e-24	Lower abundance	Yes	ATP6V1C1	Yes	Sign, same FC	-	-	Yes	No
Q9Y5K8	ATP6V1D	-0.354274	7.56007e-15	9.31975e-14	Lower abundance	Yes	ATP6V1D	Yes	Sign, same FC	-	-	Yes	No
P36543	ATP6V1E1	-0.30963	0.00197396	0.00424383	Lower abundance	Yes	ATP6V1E1	Yes	Not sign	Not sign	Sign, same FC	Yes	No
Q16864	ATP6V1F	-0.395116	0.000606838	0.00140938	Lower abundance	Yes	ATP6V1F	Yes	Sign, same FC	-	-	Yes	No
Q9UI12	ATP6V1H	-0.549755	1.01612e-26	6.05435e-25	Lower abundance	Yes	ATP6V1H	Yes	Sign, same FC	-	-	Yes	No
Q9Y2Q0	ATP8A1	-0.319192	0.000289267	0.000711442	Lower abundance	Yes	ATP8A1	Yes	Sign, opp FC	Not sign	Not sign	Yes	Yes
Q9NTI2	ATP8A2	-0.239085	0.00142308	0.00313106	Lower abundance	Yes	ATP8A2	Yes	Sign, opp FC	Not measured ≥2	Not measured ≥2	Yes	Yes
Q9NTI2;Q9Y2Q0	ATP8A2;ATP8A1	-0.333656	0.00064945	0.00150347	Lower abundance	Yes	ATP8A2	Yes	Sign, opp FC	Not measured ≥2	Not measured ≥2	Yes	Yes
O75110	ATP9A	-0.220733	0.000150703	0.000396149	Lower abundance	Yes	ATP9A	Yes	Sign, opp FC	Not sign	Not sign	Yes	Yes
Q5TC12	ATPAF1	-0.1701	0.000349865	0.00084593	Lower abundance	Yes	ATPAF1	Yes	Sign, same FC	-	-	Yes	No
Q8N5M1	ATPAF2	0.465904	3.29426e-05	9.77877e-05	Higher abundance	Yes	ATPAF2	Yes	Not sign	Not measured ≥2	Not measured ≥2	Yes	Yes
O75882	ATRN	-0.227587	0.0105047	0.0197654	-	No	ATRN	Yes	-	-	-	No	No
Q9UBB4	ATXN10	0.00256984	0.821706	1	-	No	ATXN10	Yes	-	-	-	No	No
Q99700	ATXN2	0.0890034	0.183643	0.264803	-	No	ATXN2	Yes	-	-	-	No	No
Q8WWM7	ATXN2L	-0.0155517	0.574209	0.747443	-	No	ATXN2L	Yes	-	-	-	No	No
P54252	ATXN3	-0.119481	0.106093	0.161104	-	No	ATXN3	Yes	-	-	-	No	No
Q13825	AUH	0.109923	0.329001	0.449905	-	No	AUH	Yes	-	-	-	No	No
Q8NBF6	AVL9	-0.425746	1.26542e-13	1.31127e-12	Lower abundance	Yes	AVL9	Yes	Sign, same FC	-	-	Yes	No
P30530;Q12866	AXL;MERTK	0.386271	0.00193784	0.00417696	Higher abundance	Yes	AXL	Yes	Not measured ≥2	Not measured ≥2	Not measured ≥2	Yes	Yes
O94766	B3GAT3	0.119329	0.182433	0.26321	-	No	B3GAT3	Yes	-	-	-	No	No
O43505	B4GAT1	0.266227	0.000409517	0.000980215	Higher abundance	Yes	B4GAT1	Yes	Sign, same FC	-	-	Yes	No
Q8WXS3	BAALC	0	1	1	-	No	BAALC	Yes	-	-	-	No	No
Q9NXR7	BABAM2	-7.57321e-17	1	1	-	No	BABAM2	Yes	-	-	-	No	No
P56817	BACE1	0.159382	0.0974785	0.149473	-	No	BACE1	Yes	-	-	-	No	No
O95816	BAG2	0.0353855	0.494973	0.651589	-	No	BAG2	Yes	-	-	-	No	No
Q9UL15	BAG5	-0.101227	0.068181	0.108435	-	No	BAG5	Yes	-	-	-	No	No
P46379	BAG6	-0.299505	7.82878e-10	4.85539e-09	Lower abundance	Yes	BAG6	Yes	Not sign	Sign, same FC	-	Yes	No
Q9UQB8	BAIAP2	-0.752985	7.16203e-29	6.28877e-27	Lower abundance	Yes	BAIAP2	Yes	Sign, same FC	-	-	Yes	No
O94812	BAIAP3	0	1	1	-	No	BAIAP3	Yes	-	-	-	No	No
P80723	BASP1	-2.4673e-14	1	1	-	No	BASP1	Yes	-	-	-	No	No
Q07812	BAX	0.265832	0.00267288	0.00559477	Higher abundance	Yes	BAX	Yes	Not sign	Not sign	Not sign	Yes	Yes
Q9UIF8	BAZ2B	-2.3615e-18	1	1	-	No	BAZ2B	No	-	-	-	No	No
O75936	BBOX1	2.12408	1.81972e-18	3.59989e-17	Higher abundance	Yes	BBOX1	Yes	Sign, same FC	-	-	Yes	No
Q8IWZ6	BBS7	0.3116	0.0122184	0.0227336	-	No	BBS7	Yes	-	-	-	No	No
P50895	BCAM	0.844053	5.08904e-16	7.2566e-15	Higher abundance	Yes	BCAM	Yes	Not sign	Not measured ≥2	Not sign	Yes	Yes
Q96GW7	BCAN	0.348021	6.7464e-07	2.64414e-06	Higher abundance	Yes	BCAN	Yes	Not sign	Sign, same FC	-	Yes	No
Q9UHQ4	BCAP29	-0.189421	0.00603271	0.0119579	-	No	BCAP29	Yes	-	-	-	No	No
P51572	BCAP31	-0.0697696	0.163714	0.238402	-	No	BCAP31	Yes	-	-	-	No	No
P56945	BCAR1	0.275771	3.16754e-06	1.11175e-05	Higher abundance	Yes	BCAR1	Yes	Not sign	Not measured ≥2	Not measured ≥2	Yes	Yes
O75363	BCAS1	0	1	1	-	No	BCAS1	Yes	-	-	-	No	No
O75934	BCAS2	0.304204	0.00354078	0.00727488	Higher abundance	Yes	BCAS2	Yes	Not sign	Not measured ≥2	Not measured ≥2	Yes	Yes
Q9H6U6	BCAS3	-0.311796	1.71142e-10	1.16381e-09	Lower abundance	Yes	BCAS3	Yes	Sign, same FC	-	-	Yes	No
P54687	BCAT1	0.808347	6.79658e-07	2.65757e-06	Higher abundance	Yes	BCAT1	Yes	Sign, opp FC	Not measured ≥2	Not sign	Yes	Yes
P12694	BCKDHA	1.01394	3.32285e-08	1.58239e-07	Higher abundance	Yes	BCKDHA	Yes	Not sign	Not measured ≥2	Not sign	Yes	Yes
O14874	BCKDK	-0.00456512	0.834544	1	-	No	BCKDK	Yes	-	-	-	No	No
Q07817	BCL2L1	8.42722e-12	0.999993	1	-	No	BCL2L1	Yes	-	-	-	No	No
Q9BXK5	BCL2L13	0	1	1	-	No	BCL2L13	Yes	-	-	-	No	No
Q92843	BCL2L2	-0.161981	0.0197846	0.0352893	-	No	BCL2L2	Yes	-	-	-	No	No
Q9NYF8	BCLAF1	0.332372	0.00621951	0.0122988	-	No	BCLAF1	Yes	-	-	-	No	No
P11274	BCR	-0.168684	0.0177175	0.0319093	-	No	BCR	Yes	-	-	-	No	No
P11274;Q12979	BCR;ABR	-0.340125	4.76471e-09	2.65265e-08	Lower abundance	Yes	BCR	Yes	Sign, same FC	-	-	Yes	No
Q9Y276	BCS1L	0.0792019	0.0659961	0.105329	-	No	BCS1L	Yes	-	-	-	No	No
Q02338	BDH1	-0.444118	3.91793e-07	1.59295e-06	Lower abundance	Yes	BDH1	Yes	Sign, same FC	-	-	Yes	No
Q14457	BECN1	0	1	1	-	No	BECN1	Yes	-	-	-	No	No
Q9BUH8	BEGAIN	-0.533746	0.000900039	0.00203556	Lower abundance	Yes	BEGAIN	Yes	Not measured ≥2	Not measured ≥2	Not measured ≥2	Yes	Yes
O15155	BET1	0	1	1	-	No	BET1	Yes	-	-	-	No	No
O00499	BIN1	-0.608627	7.42942e-12	6.18706e-11	Lower abundance	Yes	BIN1	Yes	Sign, same FC	-	-	Yes	No
O00499;P49418	BIN1;AMPH	-0.522759	2.25972e-09	1.31511e-08	Lower abundance	Yes	BIN1	Yes	Sign, same FC	-	-	Yes	No
Q9NR09	BIRC6	0	1	1	-	No	BIRC6	Yes	-	-	-	No	No
Q13867	BLMH	1.01324	6.98953e-06	2.32907e-05	Higher abundance	Yes	BLMH	Yes	Sign, same FC	-	-	Yes	No
P53004	BLVRA	0.464097	0.0100249	0.018984	-	No	BLVRA	Yes	Sign, same FC	-	-	No	No
P30043	BLVRB	1.38402	3.48209e-07	1.43764e-06	Higher abundance	Yes	BLVRB	Yes	Sign, same FC	-	-	Yes	No
Q96MC5	BMERB1	-2.96804e-17	1	1	-	No	BMERB1	Yes	-	-	-	No	No
Q13873	BMPR2	-0.276191	2.8587e-07	1.19232e-06	Lower abundance	Yes	BMPR2	Yes	Not sign	Not measured ≥2	Not measured ≥2	Yes	Yes
Q6ZN30	BNC2	0	1	1	-	No	BNC2	No	-	-	-	No	No
Q12981	BNIP1	-0.177476	0.0158177	0.0287778	-	No	BNIP1	Yes	-	-	-	No	No
Q12982;Q86WG3	BNIP2;ATCAY	-0.307038	0.0299473	0.0512431	-	No	BNIP2	Yes	-	-	-	No	No
Q969J3	BORCS5	1.3005e-15	1	1	-	No	BORCS5	Yes	-	-	-	No	No
P07738	BPGM	0.718388	2.35341e-05	7.19536e-05	Higher abundance	Yes	BPGM	Yes	Sign, same FC	-	-	Yes	No
Q86WA6	BPHL	0.153538	0.21842	0.310214	-	No	BPHL	Yes	-	-	-	No	No
Q8NFQ5	BPIFB6	0.14604	0.272541	0.378145	-	No	BPIFB6	No	-	-	-	No	No
O95861	BPNT1	0.550407	0.000153967	0.000403246	Higher abundance	Yes	BPNT1	Yes	Sign, same FC	-	-	Yes	No
P15056	BRAF	-0.562663	1.73656e-10	1.1793e-09	Lower abundance	Yes	BRAF	Yes	Sign, same FC	-	-	Yes	No
Q8WY22	BRI3BP	-0.0973996	0.335352	0.457091	-	No	BRI3BP	Yes	-	-	-	No	No
O60477	BRINP1	0	1	1	-	No	BRINP1	Yes	-	-	-	No	No
Q8WUW1	BRK1	-0.103466	0.282463	0.390965	-	No	BRK1	Yes	-	-	-	No	No
Q5VW32	BROX	0.264637	0.000155114	0.000405402	Higher abundance	Yes	BROX	Yes	Not sign	Not measured ≥2	Not measured ≥2	Yes	Yes
Q8TDC3	BRSK1	-0.291765	3.33509e-08	1.5867e-07	Lower abundance	Yes	BRSK1	Yes	Sign, same FC	-	-	Yes	No
Q8IWQ3	BRSK2	-0.281326	2.60685e-07	1.09457e-06	Lower abundance	Yes	BRSK2	Yes	Sign, same FC	-	-	Yes	No
Q8IWQ3;Q8TDC3	BRSK2;BRSK1	-0.389773	7.03202e-08	3.19666e-07	Lower abundance	Yes	BRSK2	Yes	Sign, same FC	-	-	Yes	No
Q96G97	BSCL2	-0.399302	2.17728e-08	1.07787e-07	Lower abundance	Yes	BSCL2	Yes	Sign, same FC	-	-	Yes	No
Q9NW68	BSDC1	0.186284	0.0312994	0.0533561	-	No	BSDC1	Yes	-	-	-	No	No
P35613	BSG	-0.0306287	0.46071	0.610499	-	No	BSG	Yes	-	-	-	No	No
Q9UPA5	BSN	-0.784748	6.44972e-17	1.02479e-15	Lower abundance	Yes	BSN	Yes	Sign, same FC	-	-	Yes	No
Q9UPA5;Q9Y6V0	BSN;PCLO	-0.44574	4.83312e-05	0.000139262	Lower abundance	Yes	BSN	Yes	Sign, same FC	-	-	Yes	No
Q7KYR7	BTN2A1	-0.127795	0.111706	0.168807	-	No	BTN2A1	Yes	-	-	-	No	No
O00478	BTN3A3	0.978788	3.28993e-18	6.21362e-17	Higher abundance	Yes	BTN3A3	Yes	Not sign	Not measured ≥2	Not measured ≥2	Yes	Yes
O43684	BUB3	0.995001	7.76165e-10	4.83172e-09	Higher abundance	Yes	BUB3	Yes	Sign, same FC	-	-	Yes	No
Q7L1Q6	BZW1	0.587446	1.10878e-15	1.5392e-14	Higher abundance	Yes	BZW1	Yes	Sign, opp FC	Sign, same FC	-	Yes	No
Q7L1Q6;Q9Y6E2	BZW1;BZW2	0.530266	0.000113709	0.000305812	Higher abundance	Yes	BZW1	Yes	Sign, opp FC	Sign, same FC	-	Yes	No
Q9Y6E2	BZW2	-1.25591e-12	0.999999	1	-	No	BZW2	Yes	-	-	-	No	No
Q9H3H3	C11ORF68	0.0351218	0.537698	0.703988	-	No	C11ORF68	Yes	-	-	-	No	No
Q9NQ89	C12ORF4	-0.122838	0.14574	0.214791	-	No	C12ORF4	Yes	-	-	-	No	No
Q99622	C12ORF57	-5.43469e-18	1	1	-	No	C12ORF57	Yes	-	-	-	No	No
Q96GQ5	C16ORF58	-0.291458	3.61196e-07	1.48301e-06	Lower abundance	Yes	C16ORF58	Yes	Sign, same FC	-	-	Yes	No
Q9BSU1	C16ORF70	0.137057	0.137657	0.203959	-	No	C16ORF70	Yes	-	-	-	No	No
A6NNT2	C16ORF96	-0.716806	1.58665e-06	5.85202e-06	Lower abundance	Yes	C16ORF96	No	-	-	-	Yes	No
Q9HAS0	C17ORF75	0.193706	0.0595935	0.0959979	-	No	C17ORF75	Yes	-	-	-	No	No
Q9NSK7	C19ORF12	-0.187754	0.0227773	0.0398793	-	No	C19ORF12	Yes	-	-	-	No	No
Q9H425	C1ORF198	1.04046	8.98445e-13	8.51651e-12	Higher abundance	Yes	C1ORF198	Yes	Sign, same FC	-	-	Yes	No
Q9BWL3	C1ORF43	6.69609e-13	0.999998	1	-	No	C1ORF43	Yes	-	-	-	No	No
P02746	C1QB	0.482737	0.00379027	0.00774298	Higher abundance	Yes	C1QB	Yes	Sign, same FC	-	-	Yes	No
Q07021	C1QBP	0.463922	0.00356158	0.00731461	Higher abundance	Yes	C1QBP	Yes	Sign, opp FC	Not sign	Not sign	Yes	Yes
P02747	C1QC	0.624208	0.000324679	0.000792305	Higher abundance	Yes	C1QC	Yes	Sign, same FC	-	-	Yes	No
Q5VWW1	C1QL3	-1.22419	6.81948e-21	1.90679e-19	Lower abundance	Yes	C1QL3	Yes	Not sign	Not measured ≥2	Not measured ≥2	Yes	Yes
Q9GZN8	C20ORF27	0	1	1	-	No	C20ORF27	Yes	-	-	-	No	No
Q9Y426	C2CD2	-0.313985	0.00127047	0.00282108	Lower abundance	Yes	C2CD2	Yes	Sign, opp FC	Not measured ≥2	Not measured ≥2	Yes	Yes
O14523	C2CD2L	-0.546002	3.62167e-27	2.35409e-25	Lower abundance	Yes	C2CD2L	Yes	Sign, same FC	-	-	Yes	No
Q8TF44	C2CD4C	-1.14487	7.05632e-12	5.89597e-11	Lower abundance	Yes	C2CD4C	Yes	Sign, same FC	-	-	Yes	No
Q86YS7	C2CD5	-1.73933e-17	1	1	-	No	C2CD5	Yes	-	-	-	No	No
Q8N8R5	C2ORF69	0	1	1	-	No	C2ORF69	Yes	-	-	-	No	No
P01024	C3	0.638159	3.06983e-05	9.1619e-05	Higher abundance	Yes	C3	Yes	Sign, same FC	-	-	Yes	No
Q6P1S2	C3ORF33	0	1	1	-	No	C3ORF33	Yes	-	-	-	No	No
P0C0L4;P0C0L5	C4A;C4B_2	1.74874	1.30361e-17	2.22892e-16	Higher abundance	Yes	C4A	Yes	Sign, same FC	-	-	Yes	No
Q5SQH8	C6ORF136	0	1	1	-	No	C6ORF136	Yes	-	-	-	No	No
Q9BRJ6	C7ORF50	0.326604	0.0680311	0.108287	-	No	C7ORF50	No	-	-	-	No	No
Q8NEG2	C7ORF57	-0.381809	0.0120058	0.0223878	-	No	C7ORF57	No	-	-	-	No	No
Q5T6V5	C9ORF64	0.704425	2.93209e-06	1.03419e-05	Higher abundance	Yes	C9ORF64	Yes	Not measured ≥2	Not measured ≥2	Not measured ≥2	Yes	Yes
Q96LT7	C9ORF72	-0.343534	2.44846e-06	8.75324e-06	Lower abundance	Yes	C9ORF72	Yes	Not sign	Not measured ≥2	Not measured ≥2	Yes	Yes
P00915	CA1	1.75396	3.39204e-05	0.000100219	Higher abundance	Yes	CA1	Yes	Sign, same FC	-	-	Yes	No
O75493	CA11	-0.617573	1.02559e-06	3.87987e-06	Lower abundance	Yes	CA11	Yes	Not sign	Not measured ≥2	Not measured ≥2	Yes	Yes
P00918	CA2	0.91778	0.000540771	0.0012683	Higher abundance	Yes	CA2	Yes	Sign, same FC	-	-	Yes	No
P22748	CA4	-0.624728	1.60201e-09	9.53395e-09	Lower abundance	Yes	CA4	Yes	Sign, same FC	-	-	Yes	No
Q9Y376	CAB39	-0.194208	5.24845e-08	2.43452e-07	Lower abundance	Yes	CAB39	Yes	Sign, opp FC	Not sign	Not sign	Yes	Yes
Q9H9S4	CAB39L	0.284794	9.07412e-06	2.97031e-05	Higher abundance	Yes	CAB39L	Yes	Sign, same FC	-	-	Yes	No
Q9H9S4;Q9Y376	CAB39L;CAB39	6.82404e-18	1	1	-	No	CAB39L	Yes	-	-	-	No	No
Q8TDN4	CABLES1	9.2428e-15	1	1	-	No	CABLES1	Yes	-	-	-	No	No
Q5VU97	CACHD1	0.516033	9.48033e-06	3.09518e-05	Higher abundance	Yes	CACHD1	Yes	Sign, same FC	-	-	Yes	No
O00555	CACNA1A	-0.0083057	0.803136	1	-	No	CACNA1A	Yes	Not sign	Not measured ≥2	Not measured ≥2	No	No
O00555;Q00975	CACNA1A;CACNA1B	4.72351e-17	1	1	-	No	CACNA1A	Yes	-	-	-	No	No
O00555;Q15878	CACNA1A;CACNA1E	-0.624312	1.82327e-05	5.67504e-05	Lower abundance	Yes	CACNA1A	Yes	Not sign	Not measured ≥2	Not measured ≥2	Yes	Yes
Q00975	CACNA1B	-0.281984	9.63792e-05	0.00026302	Lower abundance	Yes	CACNA1B	Yes	Sign, opp FC	Not measured ≥2	Not measured ≥2	Yes	Yes
Q15878	CACNA1E	-0.456156	8.6872e-07	3.33687e-06	Lower abundance	Yes	CACNA1E	Yes	Not sign	Not measured ≥2	Not measured ≥2	Yes	Yes
P54289	CACNA2D1	-0.565398	1.43828e-37	3.42791e-35	Lower abundance	Yes	CACNA2D1	Yes	Sign, same FC	-	-	Yes	No
P54289;Q9NY47	CACNA2D1;CACNA2D2	-0.300475	6.64155e-06	2.22199e-05	Lower abundance	Yes	CACNA2D1	Yes	Sign, same FC	-	-	Yes	No
Q9NY47	CACNA2D2	0.498876	1.30729e-19	3.0152e-18	Higher abundance	Yes	CACNA2D2	Yes	Not sign	Not measured ≥2	Not measured ≥2	Yes	Yes
Q8IZS8	CACNA2D3	-3.55859e-17	1	1	-	No	CACNA2D3	Yes	-	-	-	No	No
Q02641	CACNB1	-0.121085	0.0809889	0.126514	-	No	CACNB1	Yes	-	-	-	No	No
Q02641;Q08289	CACNB1;CACNB2	-0.698521	2.9848e-05	8.91876e-05	Lower abundance	Yes	CACNB1	Yes	Not sign	Not measured ≥2	Not measured ≥2	Yes	Yes
P54284	CACNB3	-0.37433	1.59656e-08	8.11248e-08	Lower abundance	Yes	CACNB3	Yes	Sign, same FC	-	-	Yes	No
O00305	CACNB4	-0.0320062	0.436713	0.581162	-	No	CACNB4	Yes	-	-	-	No	No
O00305;Q02641	CACNB4;CACNB1	-1.0594e-13	0.999999	1	-	No	CACNB4	Yes	-	-	-	No	No
O00305;Q02641;Q08289	CACNB4;CACNB1;CACNB2	-0.328665	0.00255447	0.00536739	Lower abundance	Yes	CACNB4	Yes	Not sign	Not sign	Not sign	Yes	Yes
O00305;P54284;Q02641;Q08289	CACNB4;CACNB3;CACNB1;CACNB2	-0.338474	0.00167894	0.00365511	Lower abundance	Yes	CACNB4	Yes	Not sign	Not sign	Not sign	Yes	Yes
Q9Y698	CACNG2	-0.804173	8.93546e-08	3.9966e-07	Lower abundance	Yes	CACNG2	Yes	Sign, same FC	-	-	Yes	No
O60359	CACNG3	-1.6145	1.05414e-12	9.82493e-12	Lower abundance	Yes	CACNG3	Yes	Sign, same FC	-	-	Yes	No
Q9BXT2	CACNG6	0.577995	0.000124272	0.000330489	Higher abundance	Yes	CACNG6	No	-	-	-	Yes	No
Q8WXS5	CACNG8	-1.11484	1.3082e-11	1.05266e-10	Lower abundance	Yes	CACNG8	Yes	Sign, same FC	-	-	Yes	No
Q9HB71	CACYBP	0.433962	0.0182839	0.0328586	-	No	CACYBP	Yes	-	-	-	No	No
P27708	CAD	0.196537	7.82989e-05	0.000217111	Higher abundance	Yes	CAD	Yes	Not measured ≥2	Not measured ≥2	Not measured ≥2	Yes	Yes
Q9BY67	CADM1	-0.324211	7.36551e-05	0.000205144	Lower abundance	Yes	CADM1	Yes	Sign, same FC	-	-	Yes	No
Q8N3J6	CADM2	-0.428937	3.97351e-11	2.94628e-10	Lower abundance	Yes	CADM2	Yes	Sign, same FC	-	-	Yes	No
Q8N126	CADM3	-0.602531	2.53534e-15	3.33931e-14	Lower abundance	Yes	CADM3	Yes	Sign, same FC	-	-	Yes	No
Q8NFZ8	CADM4	0.157329	0.200788	0.287428	-	No	CADM4	Yes	-	-	-	No	No
Q9ULU8	CADPS	-0.319526	2.61388e-08	1.27385e-07	Lower abundance	Yes	CADPS	Yes	Sign, same FC	-	-	Yes	No
Q86UW7	CADPS2	-0.245163	0.000290413	0.000713882	Lower abundance	Yes	CADPS2	Yes	Sign, same FC	-	-	Yes	No
Q86UW7;Q9ULU8	CADPS2;CADPS	-0.363333	1.66941e-08	8.45687e-08	Lower abundance	Yes	CADPS2	Yes	Sign, same FC	-	-	Yes	No
P05937	CALB1	-0.100603	0.238947	0.336977	-	No	CALB1	Yes	-	-	-	No	No
P05937;P22676	CALB1;CALB2	0.705959	2.96308e-05	8.86444e-05	Higher abundance	Yes	CALB1	Yes	Sign, opp FC	Sign, same FC	-	Yes	No
P22676	CALB2	1.25467	3.3184e-10	2.15416e-09	Higher abundance	Yes	CALB2	Yes	Sign, same FC	-	-	Yes	No
Q9P1Z2	CALCOCO1	-0.262111	1.13634e-11	9.21777e-11	Lower abundance	Yes	CALCOCO1	Yes	Sign, same FC	-	-	Yes	No
Q05682	CALD1	1.06303	2.10403e-20	5.48473e-19	Higher abundance	Yes	CALD1	Yes	Sign, same FC	-	-	Yes	No
P0DP23;P0DP24;P0DP25	CALM1;CALM2;CALM3	-0.269214	0.0555646	0.0899421	-	No	CALM1	Yes	-	-	-	No	No
P27797	CALR	0.533823	0.000373477	0.000897815	Higher abundance	Yes	CALR	Yes	Sign, same FC	-	-	Yes	No
O43852	CALU	0.181181	0.0122747	0.0228297	-	No	CALU	Yes	-	-	-	No	No
Q14012	CAMK1	-0.214039	0.00664822	0.0130436	-	No	CAMK1	Yes	-	-	-	No	No
Q14012;Q8IU85	CAMK1;CAMK1D	-0.605385	1.34706e-21	4.1876e-20	Lower abundance	Yes	CAMK1	Yes	Not sign	Not sign	Not sign	Yes	Yes
Q8IU85	CAMK1D	-0.734371	2.52848e-18	4.88611e-17	Lower abundance	Yes	CAMK1D	Yes	Sign, same FC	-	-	Yes	No
Q9UQM7	CAMK2A	-1.01959	4.56923e-18	8.40773e-17	Lower abundance	Yes	CAMK2A	Yes	Sign, same FC	-	-	Yes	No
Q13554	CAMK2B	-0.449047	1.98209e-08	9.89067e-08	Lower abundance	Yes	CAMK2B	Yes	Sign, same FC	-	-	Yes	No
Q13554;Q13557;Q9UQM7	CAMK2B;CAMK2D;CAMK2A	-0.907173	2.70566e-18	5.16864e-17	Lower abundance	Yes	CAMK2B	Yes	Sign, same FC	-	-	Yes	No
Q13554;Q13555	CAMK2B;CAMK2G	-0.253662	3.46643e-06	1.20745e-05	Lower abundance	Yes	CAMK2B	Yes	Sign, same FC	-	-	Yes	No
Q13554;Q13555;Q13557	CAMK2B;CAMK2G;CAMK2D	-1.04719	1.34968e-06	5.02139e-06	Lower abundance	Yes	CAMK2B	Yes	Sign, same FC	-	-	Yes	No
Q13554;Q13555;Q13557;Q9UQM7	CAMK2B;CAMK2G;CAMK2D;CAMK2A	-0.639741	3.34097e-08	1.58799e-07	Lower abundance	Yes	CAMK2B	Yes	Sign, same FC	-	-	Yes	No
Q13557	CAMK2D	-0.327324	0.00150637	0.00330096	Lower abundance	Yes	CAMK2D	Yes	Not sign	Sign, same FC	-	Yes	No
Q13555	CAMK2G	0.0630281	0.249808	0.350613	-	No	CAMK2G	Yes	Sign, same FC	-	-	No	No
Q16566	CAMK4	-0.743363	3.82684e-15	4.93643e-14	Lower abundance	Yes	CAMK4	Yes	Sign, same FC	-	-	Yes	No
Q8N5S9	CAMKK1	-1.0326	6.3582e-24	2.60842e-22	Lower abundance	Yes	CAMKK1	Yes	Not sign	Not sign	Sign, same FC	Yes	No
Q96RR4	CAMKK2	-0.977431	2.57359e-22	8.82247e-21	Lower abundance	Yes	CAMKK2	Yes	Sign, same FC	-	-	Yes	No
Q8NCB2	CAMKV	-0.270484	0.000121782	0.000324384	Lower abundance	Yes	CAMKV	Yes	Sign, same FC	-	-	Yes	No
P49069	CAMLG	-0.0985078	0.169389	0.245951	-	No	CAMLG	Yes	-	-	-	No	No
Q5T5Y3	CAMSAP1	-0.198239	0.000847854	0.00192449	Lower abundance	Yes	CAMSAP1	Yes	Sign, same FC	-	-	Yes	No
Q08AD1	CAMSAP2	-0.394671	8.74128e-18	1.55694e-16	Lower abundance	Yes	CAMSAP2	Yes	Not sign	Not measured ≥2	Sign, same FC	Yes	No
Q9P1Y5	CAMSAP3	-0.439712	4.97102e-17	8.02578e-16	Lower abundance	Yes	CAMSAP3	Yes	Not sign	Sign, same FC	-	Yes	No
Q86VP6	CAND1	-0.135999	0.00169532	0.00368595	Lower abundance	Yes	CAND1	Yes	Not sign	Not sign	Not sign	Yes	Yes
O75155	CAND2	-0.210885	0.0148748	0.0272336	-	No	CAND2	Yes	-	-	-	No	No
O75155;Q86VP6	CAND2;CAND1	-2.72667e-15	1	1	-	No	CAND2	Yes	-	-	-	No	No
P27824	CANX	0.241525	1.6135e-11	1.28797e-10	Higher abundance	Yes	CANX	Yes	Sign, same FC	-	-	Yes	No
Q01518	CAP1	-2.35378e-16	1	1	-	No	CAP1	Yes	-	-	-	No	No
P40123	CAP2	-0.507312	3.42561e-22	1.15068e-20	Lower abundance	Yes	CAP2	Yes	Sign, same FC	-	-	Yes	No
P40123;Q01518	CAP2;CAP1	-0.208389	0.00380285	0.0077597	Lower abundance	Yes	CAP2	Yes	Sign, same FC	-	-	Yes	No
P40121	CAPG	1.75611	4.19052e-08	1.96935e-07	Higher abundance	Yes	CAPG	Yes	Sign, same FC	-	-	Yes	No
P07384	CAPN1	0.489136	2.2619e-10	1.51957e-09	Higher abundance	Yes	CAPN1	Yes	Sign, same FC	-	-	Yes	No
P17655	CAPN2	1.00724	2.85798e-52	7.15208e-49	Higher abundance	Yes	CAPN2	Yes	Sign, same FC	-	-	Yes	No
O15484	CAPN5	0.15756	0.0144811	0.0265779	-	No	CAPN5	Yes	-	-	-	No	No
Q9Y6W3	CAPN7	0.719923	3.44166e-10	2.2284e-09	Higher abundance	Yes	CAPN7	Yes	Not measured ≥2	Not measured ≥2	Not measured ≥2	Yes	Yes
P04632	CAPNS1	0.335187	0.000113269	0.000304791	Higher abundance	Yes	CAPNS1	Yes	Sign, same FC	-	-	Yes	No
Q14444	CAPRIN1	0.0239829	0.527626	0.692206	-	No	CAPRIN1	Yes	-	-	-	No	No
P52907	CAPZA1	0.171353	0.179563	0.259444	-	No	CAPZA1	Yes	-	-	-	No	No
P47755	CAPZA2	3.14552e-17	1	1	-	No	CAPZA2	Yes	-	-	-	No	No
P47755;P52907	CAPZA2;CAPZA1	0	1	1	-	No	CAPZA2	Yes	-	-	-	No	No
P47756	CAPZB	0.0243311	0.642147	0.830263	-	No	CAPZB	Yes	-	-	-	No	No
Q9Y2V2	CARHSP1	0.330867	0.0207031	0.0366793	-	No	CARHSP1	Yes	-	-	-	No	No
Q86X55	CARM1	0.171571	0.191288	0.275194	-	No	CARM1	Yes	-	-	-	No	No
Q5VZK9	CARMIL1	0.0799846	0.100937	0.153974	-	No	CARMIL1	Yes	-	-	-	No	No
Q6F5E8	CARMIL2	-0.279025	0.0262059	0.0451966	-	No	CARMIL2	Yes	-	-	-	No	No
A5YM72	CARNS1	0	1	1	-	No	CARNS1	Yes	-	-	-	No	No
P49589	CARS	0.135483	0.013385	0.0246943	-	No	CARS	Yes	-	-	-	No	No
Q9HA77	CARS2	0.373919	0.000768635	0.00175343	Higher abundance	Yes	CARS2	Yes	Not sign	Not measured ≥2	Not sign	Yes	Yes
Q6P4E1	CASC4	-3.58981e-17	1	1	-	No	CASC4	Yes	-	-	-	No	No
O14936	CASK	0.328778	8.15622e-11	5.79856e-10	Higher abundance	Yes	CASK	Yes	Not sign	Sign, same FC	-	Yes	No
Q8WXD9	CASKIN1	-0.373901	4.52078e-08	2.1166e-07	Lower abundance	Yes	CASKIN1	Yes	Sign, same FC	-	-	Yes	No
A6NHX0	CASTOR2	-0.101292	0.226837	0.321256	-	No	CASTOR2	Yes	-	-	-	No	No
P04040	CAT	1.1996	2.69261e-08	1.3084e-07	Higher abundance	Yes	CAT	Yes	Sign, same FC	-	-	Yes	No
Q03135	CAV1	0.478536	0.000290545	0.000713882	Higher abundance	Yes	CAV1	Yes	Not sign	Not measured ≥2	Not measured ≥2	Yes	Yes
Q6NZI2	CAVIN1	0.650895	1.22235e-13	1.26927e-12	Higher abundance	Yes	CAVIN1	Yes	Sign, same FC	-	-	Yes	No
O95810	CAVIN2	0.584172	3.22913e-10	2.10536e-09	Higher abundance	Yes	CAVIN2	Yes	Not sign	Not measured ≥2	Not measured ≥2	Yes	Yes
Q8N350	CBARP	-0.468187	4.38993e-08	2.06112e-07	Lower abundance	Yes	CBARP	Yes	Sign, same FC	-	-	Yes	No
P22681	CBL	0	1	1	-	No	CBL	Yes	-	-	-	No	No
P16152	CBR1	1.44036	4.45309e-06	1.5297e-05	Higher abundance	Yes	CBR1	Yes	Sign, same FC	-	-	Yes	No
O75828	CBR3	0.272207	0.0074467	0.0144457	-	No	CBR3	Yes	-	-	-	No	No
O75828;P16152	CBR3;CBR1	1.36737	0.000135528	0.00035871	Higher abundance	Yes	CBR3	Yes	Sign, same FC	-	-	Yes	No
P0DN79;P35520	CBSL;CBS	0.399351	0.000646771	0.00149796	Higher abundance	Yes	CBSL	No	-	-	-	Yes	No
Q6P1N0	CC2D1A	0.224978	0.000222501	0.000562002	Higher abundance	Yes	CC2D1A	Yes	Sign, same FC	-	-	Yes	No
Q5T0F9	CC2D1B	0.125014	0.223198	0.31655	-	No	CC2D1B	Yes	-	-	-	No	No
Q8IX12	CCAR1	0.493352	0.000111288	0.00030009	Higher abundance	Yes	CCAR1	Yes	Sign, same FC	-	-	Yes	No
Q8N163	CCAR2	0.114355	0.0676694	0.107827	-	No	CCAR2	Yes	-	-	-	No	No
Q9H0I3	CCDC113	-1.52777e-16	1	1	-	No	CCDC113	No	-	-	-	No	No
Q96BQ5	CCDC127	-0.121306	0.0595465	0.095953	-	No	CCDC127	Yes	-	-	-	No	No
Q96JN2	CCDC136	0.173163	0.00209282	0.00446676	Higher abundance	Yes	CCDC136	Yes	Sign, opp FC	Not measured ≥2	Not measured ≥2	Yes	Yes
Q5M9N0	CCDC158	0	1	1	-	No	CCDC158	No	-	-	-	No	No
Q5T9S5	CCDC18	-0.338532	0.000133311	0.000353215	Lower abundance	Yes	CCDC18	No	-	-	-	Yes	No
O60826	CCDC22	0.178483	3.975e-05	0.000115938	Higher abundance	Yes	CCDC22	Yes	Sign, same FC	-	-	Yes	No
Q9UFE4	CCDC39	-0.0955003	0.258574	0.360591	-	No	CCDC39	No	-	-	-	No	No
Q96MW1	CCDC43	0	1	1	-	No	CCDC43	Yes	-	-	-	No	No
Q96A33	CCDC47	1.22798e-12	0.999997	1	-	No	CCDC47	Yes	-	-	-	No	No
Q96ER9	CCDC51	1.41454e-11	0.999993	1	-	No	CCDC51	Yes	-	-	-	No	No
Q16204	CCDC6	-0.0585181	0.229261	0.324414	-	No	CCDC6	Yes	-	-	-	No	No
Q3V6T2	CCDC88A	0.120328	0.00501808	0.0100623	-	No	CCDC88A	Yes	-	-	-	No	No
Q9Y3X0	CCDC9	0.0957666	0.258184	0.360147	-	No	CCDC9	Yes	-	-	-	No	No
Q9GZT6	CCDC90B	-9.59598e-19	1	1	-	No	CCDC90B	Yes	-	-	-	No	No
Q7Z6B0	CCDC91	0.105105	0.271858	0.377329	-	No	CCDC91	Yes	-	-	-	No	No
Q53HC0	CCDC92	-0.487008	2.84934e-09	1.63919e-08	Lower abundance	Yes	CCDC92	Yes	Not sign	Not sign	Sign, same FC	Yes	No
Q567U6	CCDC93	0.0182348	0.604941	0.784793	-	No	CCDC93	Yes	-	-	-	No	No
Q9BSQ5	CCM2	-0.185715	0.073079	0.115601	-	No	CCM2	Yes	-	-	-	No	No
Q8ND76	CCNY	-0.341455	3.97017e-07	1.61157e-06	Lower abundance	Yes	CCNY	Yes	Sign, same FC	-	-	Yes	No
Q8N7R7	CCNYL1	-0.17784	0.0756907	0.11928	-	No	CCNYL1	Yes	-	-	-	No	No
Q8N7R7;Q8ND76	CCNYL1;CCNY	-0.320633	0.000349626	0.000845761	Lower abundance	Yes	CCNYL1	Yes	Not measured ≥2	Not measured ≥2	Not measured ≥2	Yes	Yes
O14618	CCS	0.448696	0.000899637	0.00203556	Higher abundance	Yes	CCS	Yes	Sign, opp FC	Sign, same FC	-	Yes	No
P78371	CCT2	0.0775278	0.293501	0.405123	-	No	CCT2	Yes	-	-	-	No	No
P49368	CCT3	0.131088	0.0936677	0.144248	-	No	CCT3	Yes	-	-	-	No	No
P50991	CCT4	0.317573	0.0391462	0.0653742	-	No	CCT4	Yes	-	-	-	No	No
P48643	CCT5	0.243533	0.044187	0.0730275	-	No	CCT5	Yes	-	-	-	No	No
P40227	CCT6A	0.0576035	0.27462	0.380635	-	No	CCT6A	Yes	-	-	-	No	No
P40227;Q92526	CCT6A;CCT6B	0.0115473	0.706165	0.905085	-	No	CCT6A	Yes	-	-	-	No	No
Q92526	CCT6B	0.150035	0.0682924	0.108578	-	No	CCT6B	Yes	-	-	-	No	No
Q99832	CCT7	0.0223059	0.589045	0.765758	-	No	CCT7	Yes	-	-	-	No	No
P50990	CCT8	0.246036	0.0879614	0.136511	-	No	CCT8	Yes	-	-	-	No	No
P86790;P86791	CCZ1B;CCZ1	6.77965e-14	0.999999	1	-	No	CCZ1B	Yes	-	-	-	No	No
P41217	CD200	-0.393033	2.10834e-06	7.64101e-06	Lower abundance	Yes	CD200	Yes	Sign, same FC	-	-	Yes	No
P16070	CD44	2.73204	4.55921e-17	7.43284e-16	Higher abundance	Yes	CD44	Yes	Sign, same FC	-	-	Yes	No
Q08722	CD47	-0.571425	8.57831e-17	1.34591e-15	Lower abundance	Yes	CD47	Yes	Sign, same FC	-	-	Yes	No
P13987	CD59	0	1	1	-	No	CD59	Yes	-	-	-	No	No
P08962	CD63	0.14177	0.0255601	0.0441742	-	No	CD63	Yes	-	-	-	No	No
P60033	CD81	0.544303	5.87585e-07	2.32663e-06	Higher abundance	Yes	CD81	Yes	Sign, opp FC	Sign, same FC	-	Yes	No
P27701	CD82	0.304221	0.0497472	0.0813145	-	No	CD82	Yes	-	-	-	No	No
P21926	CD9	2.20907e-13	0.999999	1	-	No	CD9	Yes	-	-	-	No	No
Q8TCZ2	CD99L2	0	1	1	-	No	CD99L2	Yes	-	-	-	No	No
Q16543	CDC37	1.20374e-15	1	1	-	No	CDC37	Yes	-	-	-	No	No
P60953	CDC42	0	1	1	-	No	CDC42	Yes	Sign, opp FC	Not sign	Sign, same FC	No	No
Q5VT25	CDC42BPA	-6.38416e-14	0.999999	1	-	No	CDC42BPA	Yes	-	-	-	No	No
Q5VT25;Q9Y5S2	CDC42BPA;CDC42BPB	-0.101826	0.0716465	0.113539	-	No	CDC42BPA	Yes	-	-	-	No	No
Q9Y5S2	CDC42BPB	-0.135745	0.00358491	0.00735348	Lower abundance	Yes	CDC42BPB	Yes	Sign, same FC	-	-	Yes	No
Q00587	CDC42EP1	0.454334	0.0130067	0.0240482	-	No	CDC42EP1	Yes	-	-	-	No	No
Q9H3Q1	CDC42EP4	1.13998	7.26793e-23	2.67471e-21	Higher abundance	Yes	CDC42EP4	Yes	Sign, same FC	-	-	Yes	No
Q99459	CDC5L	0.284022	0.000237983	0.000597345	Higher abundance	Yes	CDC5L	Yes	Not sign	Not measured ≥2	Not measured ≥2	Yes	Yes
Q9Y6N8	CDH10	-0.174762	0.0258713	0.0446656	-	No	CDH10	Yes	-	-	-	No	No
P55287	CDH11	0.425372	5.43321e-06	1.84611e-05	Higher abundance	Yes	CDH11	Yes	Sign, opp FC	Not measured ≥2	Not measured ≥2	Yes	Yes
P55290	CDH13	0	1	1	-	No	CDH13	Yes	-	-	-	No	No
Q13634	CDH18	-0.55308	0.000171391	0.000442171	Lower abundance	Yes	CDH18	Yes	Not measured ≥2	Not measured ≥2	Not measured ≥2	Yes	Yes
P19022	CDH2	0.41771	1.86866e-08	9.37383e-08	Higher abundance	Yes	CDH2	Yes	Not sign	Sign, same FC	-	Yes	No
P19022;P55283	CDH2;CDH4	0.48318	2.4379e-05	7.41745e-05	Higher abundance	Yes	CDH2	Yes	Not sign	Sign, same FC	-	Yes	No
Q9HBT6	CDH20	0.947411	1.01889e-22	3.66875e-21	Higher abundance	Yes	CDH20	Yes	Sign, same FC	-	-	Yes	No
P55283	CDH4	0	1	1	-	No	CDH4	Yes	-	-	-	No	No
P55285	CDH6	-2.16138e-14	1	1	-	No	CDH6	Yes	-	-	-	No	No
P55285;Q9ULB4;Q9Y6N8	CDH6;CDH9;CDH10	-0.389883	0.00112332	0.00251328	Lower abundance	Yes	CDH6	Yes	Not measured ≥2	Not measured ≥2	Not measured ≥2	Yes	Yes
P55286	CDH8	-0.282546	0.0185605	0.033272	-	No	CDH8	Yes	-	-	-	No	No
Q9H305	CDIP1	-0.309085	0.000821495	0.0018672	Lower abundance	Yes	CDIP1	Yes	Sign, same FC	-	-	Yes	No
O14735	CDIPT	-0.029236	0.495354	0.651918	-	No	CDIPT	Yes	-	-	-	No	No
O94921	CDK14	-0.099137	0.100772	0.153782	-	No	CDK14	Yes	-	-	-	No	No
O94921;P11802;P24941;P50750;Q00535;Q00536;Q00537;Q07002	CDK14;CDK4;CDK2;CDK9;CDK5;CDK16;CDK17;CDK18	-0.166973	0.0280303	0.0481936	-	No	CDK14	Yes	-	-	-	No	No
Q00536	CDK16	-0.457147	0.000315937	0.000772856	Lower abundance	Yes	CDK16	Yes	Sign, same FC	-	-	Yes	No
Q00536;Q00537	CDK16;CDK17	-0.139443	0.0396052	0.0660307	-	No	CDK16	Yes	-	-	-	No	No
Q00536;Q07002	CDK16;CDK18	-2.03454e-18	1	1	-	No	CDK16	Yes	-	-	-	No	No
Q00537	CDK17	7.36007e-16	1	1	-	No	CDK17	Yes	-	-	-	No	No
Q00537;Q07002	CDK17;CDK18	0.279277	0.0235853	0.0411305	-	No	CDK17	Yes	-	-	-	No	No
Q07002	CDK18	0.274266	0.000911969	0.00206161	Higher abundance	Yes	CDK18	Yes	Sign, same FC	-	-	Yes	No
Q00535	CDK5	-0.4671	1.22993e-10	8.53788e-10	Lower abundance	Yes	CDK5	Yes	Sign, same FC	-	-	Yes	No
Q96JB5	CDK5RAP3	0.245099	4.05781e-06	1.40161e-05	Higher abundance	Yes	CDK5RAP3	Yes	Not sign	Not measured ≥2	Not measured ≥2	Yes	Yes
O76039	CDKL5	-0.371385	1.08004e-07	4.78794e-07	Lower abundance	Yes	CDKL5	Yes	Not sign	Not measured ≥2	Not measured ≥2	Yes	Yes
Q92903	CDS1	0	1	1	-	No	CDS1	Yes	-	-	-	No	No
O95674	CDS2	0.134943	0.0225772	0.0395931	-	No	CDS2	Yes	-	-	-	No	No
Q92879	CELF1	6.37227e-17	1	1	-	No	CELF1	Yes	-	-	-	No	No
O95319	CELF2	-0.0678146	0.333032	0.454548	-	No	CELF2	Yes	-	-	-	No	No
Q5SZQ8	CELF3	-0.267179	0.0118535	0.0221368	-	No	CELF3	Yes	-	-	-	No	No
Q9BZC1	CELF4	0	1	1	-	No	CELF4	Yes	-	-	-	No	No
Q9HCU4	CELSR2	5.69978e-17	1	1	-	No	CELSR2	Yes	-	-	-	No	No
Q8N111	CEND1	-0.57917	6.18469e-08	2.84143e-07	Lower abundance	Yes	CEND1	Yes	Sign, same FC	-	-	Yes	No
Q7Z7K6	CENPV	0.325654	0.00268165	0.00560872	Higher abundance	Yes	CENPV	Yes	Sign, same FC	-	-	Yes	No
Q5SW79	CEP170	-0.103687	0.00878654	0.0168428	-	No	CEP170	Yes	-	-	-	No	No
Q5SW79;Q9Y4F5	CEP170;CEP170B	-0.398084	0.0002029	0.000517328	Lower abundance	Yes	CEP170	Yes	Sign, same FC	-	-	Yes	No
Q9Y4F5	CEP170B	-0.712623	8.24271e-27	5.03107e-25	Lower abundance	Yes	CEP170B	Yes	Sign, same FC	-	-	Yes	No
Q9BYV8	CEP41	-0.138219	0.0200481	0.0356957	-	No	CEP41	Yes	-	-	-	No	No
Q9Y6K0	CEPT1	0.337702	0.000317517	0.000776342	Higher abundance	Yes	CEPT1	Yes	Not sign	Not measured ≥2	Not measured ≥2	Yes	Yes
P27544	CERS1	0.681849	2.13403e-14	2.50136e-13	Higher abundance	Yes	CERS1	Yes	Not sign	Not measured ≥2	Not measured ≥2	Yes	Yes
Q6ZMG9	CERS6	0	1	1	-	No	CERS6	Yes	-	-	-	No	No
Q9Y5P4	CERT	0.162878	0.0453907	0.0747796	-	No	CERT	Yes	-	-	-	No	No
P57076	CFAP298	-0.195833	0.114476	0.172628	-	No	CFAP298	Yes	-	-	-	No	No
P23528	CFL1	0.139087	0.157673	0.230545	-	No	CFL1	Yes	-	-	-	No	No
P23528;Q9Y281	CFL1;CFL2	0	1	1	-	No	CFL1	Yes	-	-	-	No	No
Q9Y281	CFL2	0.156589	0.152728	0.223805	-	No	CFL2	Yes	-	-	-	No	No
Q5T1J5;Q9Y6H1	CHCHD2P9;CHCHD2	-0.265211	0.0329091	0.0558338	-	No	CHCHD2P9	Yes	-	-	-	No	No
Q9NX63	CHCHD3	-0.394042	5.69823e-05	0.000161768	Lower abundance	Yes	CHCHD3	Yes	Sign, same FC	-	-	Yes	No
Q9BRQ6	CHCHD6	-0.532635	3.5003e-09	1.9908e-08	Lower abundance	Yes	CHCHD6	Yes	Sign, same FC	-	-	Yes	No
Q14839	CHD4	0.532225	7.86179e-08	3.54489e-07	Higher abundance	Yes	CHD4	Yes	Sign, same FC	-	-	Yes	No
Q8NE62	CHDH	1.32133	1.18339e-21	3.70179e-20	Higher abundance	Yes	CHDH	Yes	Not sign	Sign, same FC	-	Yes	No
Q9BWS9	CHID1	0.568007	0.000986714	0.00221856	Higher abundance	Yes	CHID1	Yes	Sign, opp FC	Not measured ≥2	Not measured ≥2	Yes	Yes
O00533	CHL1	-2.31844e-16	1	1	-	No	CHL1	Yes	-	-	-	No	No
P24386	CHM	0.05411	0.39624	0.532827	-	No	CHM	Yes	-	-	-	No	No
P24386;P26374	CHM;CHML	0	1	1	-	No	CHM	Yes	-	-	-	No	No
Q9HD42	CHMP1A	-2.59282e-15	1	1	-	No	CHMP1A	Yes	-	-	-	No	No
Q7LBR1	CHMP1B	1.46313e-18	1	1	-	No	CHMP1B	Yes	-	-	-	No	No
O43633	CHMP2A	0.0784632	0.230754	0.326158	-	No	CHMP2A	Yes	-	-	-	No	No
Q9UQN3	CHMP2B	0	1	1	-	No	CHMP2B	Yes	-	-	-	No	No
Q9Y3E7	CHMP3	-5.43624e-16	1	1	-	No	CHMP3	Yes	-	-	-	No	No
Q9H444	CHMP4B	-0.0747848	0.323308	0.442846	-	No	CHMP4B	Yes	-	-	-	No	No
Q96FZ7	CHMP6	1.27341e-11	0.999991	1	-	No	CHMP6	Yes	-	-	-	No	No
Q8WUX9	CHMP7	0.0432417	0.402677	0.540756	-	No	CHMP7	Yes	-	-	-	No	No
P15882	CHN1	-0.139089	0.0173925	0.0313669	-	No	CHN1	Yes	-	-	-	No	No
P52757	CHN2	0.15836	0.130744	0.194349	-	No	CHN2	Yes	-	-	-	No	No
Q9UHD1	CHORDC1	0.413505	0.00459638	0.00927242	Higher abundance	Yes	CHORDC1	Yes	Not sign	Not measured ≥2	Not sign	Yes	Yes
Q99653	CHP1	-9.04719e-18	1	1	-	No	CHP1	Yes	-	-	-	No	No
P11229	CHRM1	-0.521507	0.000332836	0.000809842	Lower abundance	Yes	CHRM1	Yes	Not sign	Not sign	Not sign	Yes	Yes
P02708	CHRNA1	0.183667	0.163664	0.238399	-	No	CHRNA1	No	-	-	-	No	No
O76071	CIAO1	0.426522	0.00338625	0.00699181	Higher abundance	Yes	CIAO1	Yes	Sign, same FC	-	-	Yes	No
Q9Y3D0	CIAO2B	0.253644	0.0250175	0.0433111	-	No	CIAO2B	Yes	-	-	-	No	No
Q9H6Q4	CIAO3	0	1	1	-	No	CIAO3	Yes	-	-	-	No	No
Q6FI81	CIAPIN1	-0.230083	1.67398e-06	6.12896e-06	Lower abundance	Yes	CIAPIN1	Yes	Sign, same FC	-	-	Yes	No
Q14011	CIRBP	0.335631	0.00522195	0.0104418	-	No	CIRBP	Yes	Sign, same FC	-	-	No	No
Q9NZ45	CISD1	-0.911867	4.68971e-09	2.61964e-08	Lower abundance	Yes	CISD1	Yes	Sign, same FC	-	-	Yes	No
Q8N5K1	CISD2	0.150213	0.0209326	0.0370596	-	No	CISD2	Yes	-	-	-	No	No
O14578	CIT	-0.804447	8.99349e-14	9.61803e-13	Lower abundance	Yes	CIT	Yes	Not sign	Not sign	Not sign	Yes	Yes
Q07065	CKAP4	0.0675228	0.248907	0.349545	-	No	CKAP4	Yes	Sign, same FC	-	-	No	No
Q14008	CKAP5	-0.0677625	0.0228546	0.0399955	-	No	CKAP5	Yes	-	-	-	No	No
P12277	CKB	0.451588	0.000333924	0.0008117	Higher abundance	Yes	CKB	Yes	Sign, opp FC	Not sign	Not sign	Yes	Yes
P06732	CKM	0.702287	7.93715e-07	3.05815e-06	Higher abundance	Yes	CKM	Yes	Not sign	Not measured ≥2	Not sign	Yes	Yes
P06732;P12277	CKM;CKB	0.6288	0.0518472	0.0844161	-	No	CKM	Yes	-	-	-	No	No
P12532	CKMT1B	-7.05272e-17	1	1	-	No	CKMT1B	Yes	-	-	-	No	No
Q7Z460	CLASP1	-0.324841	9.40691e-11	6.62189e-10	Lower abundance	Yes	CLASP1	Yes	Sign, same FC	-	-	Yes	No
O75122	CLASP2	-0.259031	1.32048e-08	6.80637e-08	Lower abundance	Yes	CLASP2	Yes	Sign, same FC	-	-	Yes	No
O75122;Q7Z460	CLASP2;CLASP1	-0.121087	0.0495118	0.0809825	-	No	CLASP2	Yes	-	-	-	No	No
Q96S66	CLCC1	0.208924	0.00948865	0.0180779	-	No	CLCC1	Yes	-	-	-	No	No
P51790	CLCN3	0.19924	0.0291566	0.0499777	-	No	CLCN3	Yes	-	-	-	No	No
P51790;P51793	CLCN3;CLCN4	0.153179	0.0385412	0.0644931	-	No	CLCN3	Yes	-	-	-	No	No
P51793	CLCN4	-0.143376	0.0603231	0.0970483	-	No	CLCN4	Yes	-	-	-	No	No
P51797	CLCN6	-0.12538	0.0126854	0.0235062	-	No	CLCN6	Yes	-	-	-	No	No
P51798	CLCN7	0.049797	0.392483	0.528769	-	No	CLCN7	Yes	-	-	-	No	No
P78369	CLDN10	0.271834	0.0406702	0.067626	-	No	CLDN10	Yes	-	-	-	No	No
O75508	CLDN11	0	1	1	-	No	CLDN11	Yes	-	-	-	No	No
Q9NY35	CLDND1	-0.21776	0.0169405	0.0306202	-	No	CLDND1	Yes	-	-	-	No	No
O00299	CLIC1	1.58076	1.0147e-22	3.66875e-21	Higher abundance	Yes	CLIC1	Yes	Sign, same FC	-	-	Yes	No
Q9Y696	CLIC4	1.13291	1.15536e-08	6.01098e-08	Higher abundance	Yes	CLIC4	Yes	Sign, same FC	-	-	Yes	No
Q14677	CLINT1	-0.143058	0.00473563	0.00953029	Lower abundance	Yes	CLINT1	Yes	Sign, same FC	-	-	Yes	No
P30622	CLIP1	0.0517672	0.192637	0.276895	-	No	CLIP1	Yes	-	-	-	No	No
P30622;Q9UDT6	CLIP1;CLIP2	0	1	1	-	No	CLIP1	Yes	-	-	-	No	No
Q9UDT6	CLIP2	0.0603525	0.0752587	0.118748	-	No	CLIP2	Yes	-	-	-	No	No
Q96DZ5	CLIP3	-0.142001	0.0436276	0.0722077	-	No	CLIP3	Yes	-	-	-	No	No
Q96JQ2	CLMN	-0.0628464	0.361397	0.48979	-	No	CLMN	Yes	-	-	-	No	No
P54105	CLNS1A	0.67551	6.13895e-08	2.82663e-07	Higher abundance	Yes	CLNS1A	Yes	Not measured ≥2	Sign, same FC	-	Yes	No
Q9H078	CLPB	0.204081	2.05753e-05	6.34111e-05	Higher abundance	Yes	CLPB	Yes	Sign, opp FC	Not measured ≥2	Not sign	Yes	Yes
O96005	CLPTM1	-0.254863	0.000110053	0.000297096	Lower abundance	Yes	CLPTM1	Yes	Sign, same FC	-	-	Yes	No
Q96KA5	CLPTM1L	-3.53288e-17	1	1	-	No	CLPTM1L	Yes	-	-	-	No	No
O76031	CLPX	0.0392223	0.461217	0.610847	-	No	CLPX	Yes	-	-	-	No	No
O94985	CLSTN1	-0.387041	3.4871e-07	1.43764e-06	Lower abundance	Yes	CLSTN1	Yes	Sign, same FC	-	-	Yes	No
Q9BQT9	CLSTN3	0	1	1	-	No	CLSTN3	Yes	-	-	-	No	No
P09496	CLTA	-0.69916	2.56626e-16	3.77022e-15	Lower abundance	Yes	CLTA	Yes	Sign, same FC	-	-	Yes	No
P09497	CLTB	-0.531499	2.50474e-05	7.60265e-05	Lower abundance	Yes	CLTB	Yes	Sign, same FC	-	-	Yes	No
Q00610	CLTC	-0.690785	2.42181e-11	1.87383e-10	Lower abundance	Yes	CLTC	Yes	Sign, same FC	-	-	Yes	No
P53675;Q00610	CLTCL1;CLTC	-0.662879	1.1054e-11	8.98138e-11	Lower abundance	Yes	CLTCL1	Yes	Not sign	Not measured ≥2	Not measured ≥2	Yes	Yes
P10909	CLU	0.0802332	0.259501	0.361582	-	No	CLU	Yes	Sign, same FC	-	-	No	No
O75153	CLUH	0.0229506	0.468471	0.619634	-	No	CLUH	Yes	-	-	-	No	No
O75153;Q9Y5I4	CLUH;PCDHAC2	0	1	1	-	No	CLUH	Yes	-	-	-	No	No
Q8IUQ0	CLVS1	0	1	1	-	No	CLVS1	Yes	-	-	-	No	No
Q5SYC1	CLVS2	0	1	1	-	No	CLVS2	Yes	-	-	-	No	No
Q5SYC1;Q8IUQ0	CLVS2;CLVS1	5.56164e-18	1	1	-	No	CLVS2	Yes	-	-	-	No	No
Q8NFW8	CMAS	0.300048	2.07927e-07	8.84177e-07	Higher abundance	Yes	CMAS	Yes	Sign, same FC	-	-	Yes	No
Q96DG6	CMBL	1.3291	3.52374e-11	2.64017e-10	Higher abundance	Yes	CMBL	Yes	Sign, same FC	-	-	Yes	No
Q8IY22	CMIP	-0.100479	0.233218	0.329269	-	No	CMIP	Yes	-	-	-	No	No
P30085	CMPK1	0.0114675	0.694877	0.89153	-	No	CMPK1	Yes	-	-	-	No	No
Q5EBM0	CMPK2	0.566945	4.66862e-16	6.67612e-15	Higher abundance	Yes	CMPK2	Yes	Not measured ≥2	Not measured ≥2	Not measured ≥2	Yes	Yes
Q8IZR5	CMTM4	0.205521	0.0153043	0.0279329	-	No	CMTM4	Yes	-	-	-	No	No
Q96DZ9	CMTM5	0.00630125	0.799352	1	-	No	CMTM5	Yes	-	-	-	No	No
Q96KP4	CNDP2	1.42742	8.24079e-11	5.85038e-10	Higher abundance	Yes	CNDP2	Yes	Sign, same FC	-	-	Yes	No
G9CGD6;Q8WWN9	CNK3/IPCEF1;IPCEF1	-0.1364	0.231407	0.326895	-	No	CNK3/IPCEF1	No	-	-	-	No	No
Q8WXI2	CNKSR2	-0.259064	5.88669e-05	0.000166551	Lower abundance	Yes	CNKSR2	Yes	Sign, same FC	-	-	Yes	No
Q15417	CNN3	1.23903	9.01043e-22	2.85425e-20	Higher abundance	Yes	CNN3	Yes	Sign, same FC	-	-	Yes	No
Q9NRU3	CNNM1	-8.82904e-17	1	1	-	No	CNNM1	Yes	-	-	-	No	No
Q9H8M5	CNNM2	0	1	1	-	No	CNNM2	Yes	-	-	-	No	No
Q9H8M5;Q9NRU3	CNNM2;CNNM1	0	1	1	-	No	CNNM2	Yes	-	-	-	No	No
Q8NE01	CNNM3	0.46463	1.71153e-06	6.26184e-06	Higher abundance	Yes	CNNM3	Yes	Not measured ≥2	Not measured ≥2	Not measured ≥2	Yes	Yes
A5YKK6	CNOT1	0.220314	1.18298e-05	3.79296e-05	Higher abundance	Yes	CNOT1	Yes	Not sign	Not measured ≥2	Not measured ≥2	Yes	Yes
Q92600	CNOT9	0	1	1	-	No	CNOT9	Yes	-	-	-	No	No
P09543	CNP	-0.1891	0.304486	0.419084	-	No	CNP	Yes	-	-	-	No	No
Q9Y2B0	CNPY2	0.287597	0.00362	0.0074133	Higher abundance	Yes	CNPY2	Yes	Sign, same FC	-	-	Yes	No
P21554	CNR1	0.155456	0.118966	0.178806	-	No	CNR1	Yes	-	-	-	No	No
Q96F85	CNRIP1	0.81933	5.17168e-05	0.000147995	Higher abundance	Yes	CNRIP1	Yes	Sign, opp FC	Sign, same FC	-	Yes	No
P26992	CNTFR	0.495647	4.98532e-08	2.31892e-07	Higher abundance	Yes	CNTFR	Yes	Sign, same FC	-	-	Yes	No
Q12860	CNTN1	-0.186199	0.000960478	0.00216443	Lower abundance	Yes	CNTN1	Yes	Sign, same FC	-	-	Yes	No
Q02246	CNTN2	-0.183106	0.0443628	0.0732791	-	No	CNTN2	Yes	-	-	-	No	No
Q9P232	CNTN3	0	1	1	-	No	CNTN3	Yes	-	-	-	No	No
Q8IWV2	CNTN4	-0.0885765	0.0653177	0.104379	-	No	CNTN4	Yes	-	-	-	No	No
Q8IWV2;Q9UQ52	CNTN4;CNTN6	-0.0970562	0.263511	0.366659	-	No	CNTN4	Yes	-	-	-	No	No
O94779	CNTN5	0.0661578	0.298858	0.411835	-	No	CNTN5	Yes	-	-	-	No	No
P78357	CNTNAP1	-0.0839615	0.243157	0.342334	-	No	CNTNAP1	Yes	-	-	-	No	No
Q9UHC6	CNTNAP2	-0.0750884	0.097778	0.149865	-	No	CNTNAP2	Yes	-	-	-	No	No
Q9C0A0	CNTNAP4	0.153001	0.0768341	0.120769	-	No	CNTNAP4	Yes	-	-	-	No	No
Q8WYK1	CNTNAP5	0	1	1	-	No	CNTNAP5	Yes	-	-	-	No	No
Q9GZY4	COA1	-0.019623	0.683917	0.879271	-	No	COA1	Yes	-	-	-	No	No
Q9Y2R0	COA3	-0.205778	0.0148765	0.0272336	-	No	COA3	Yes	-	-	-	No	No
Q13057	COASY	0.318298	5.54155e-11	4.01382e-10	Higher abundance	Yes	COASY	Yes	Not sign	Not sign	Not sign	Yes	Yes
O75128	COBL	-1.07403e-17	1	1	-	No	COBL	Yes	-	-	-	No	No
Q14746	COG2	2.16997e-16	1	1	-	No	COG2	Yes	-	-	-	No	No
Q96JB2	COG3	6.26583e-18	1	1	-	No	COG3	Yes	-	-	-	No	No
Q9UP83	COG5	-1.70075e-17	1	1	-	No	COG5	Yes	-	-	-	No	No
Q9Y2V7	COG6	0.00157063	0.898467	1	-	No	COG6	Yes	-	-	-	No	No
P83436	COG7	0.100314	0.26191	0.364736	-	No	COG7	Yes	-	-	-	No	No
P39060	COL18A1	0.723194	6.9851e-09	3.77428e-08	Higher abundance	Yes	COL18A1	Yes	Sign, same FC	-	-	Yes	No
P02462	COL4A1	0.534818	0.0131714	0.0243347	-	No	COL4A1	Yes	-	-	-	No	No
P08572	COL4A2	0.729794	2.32103e-05	7.10072e-05	Higher abundance	Yes	COL4A2	Yes	Not sign	Not sign	Not sign	Yes	Yes
P12109	COL6A1	0.885774	7.3646e-11	5.28835e-10	Higher abundance	Yes	COL6A1	Yes	Sign, same FC	-	-	Yes	No
P12110	COL6A2	1.16254	3.2306e-10	2.10536e-09	Higher abundance	Yes	COL6A2	Yes	Sign, same FC	-	-	Yes	No
P12111	COL6A3	1.15269	9.35118e-18	1.64798e-16	Higher abundance	Yes	COL6A3	Yes	Sign, same FC	-	-	Yes	No
Q9Y6G5	COMMD10	0.241934	0.00112445	0.00251469	Higher abundance	Yes	COMMD10	Yes	Sign, same FC	-	-	Yes	No
Q86X83	COMMD2	0.322176	1.06671e-05	3.46232e-05	Higher abundance	Yes	COMMD2	Yes	Not sign	Not measured ≥2	Not measured ≥2	Yes	Yes
Q9UBI1	COMMD3	0	1	1	-	No	COMMD3	Yes	-	-	-	No	No
Q9H0A8	COMMD4	0.473254	1.45812e-08	7.43166e-08	Higher abundance	Yes	COMMD4	Yes	Sign, opp FC	Not measured ≥2	Not measured ≥2	Yes	Yes
Q9GZQ3	COMMD5	6.16904e-13	0.999999	1	-	No	COMMD5	Yes	-	-	-	No	No
Q86VX2	COMMD7	0.303862	0.00413587	0.00839758	Higher abundance	Yes	COMMD7	Yes	Not measured ≥2	Not measured ≥2	Not measured ≥2	Yes	Yes
Q9P000	COMMD9	0.091462	0.142895	0.210784	-	No	COMMD9	Yes	-	-	-	No	No
P21964	COMT	0.697262	9.37403e-14	1.00036e-12	Higher abundance	Yes	COMT	Yes	Sign, same FC	-	-	Yes	No
Q86VU5	COMTD1	-0.0802223	0.311695	0.428346	-	No	COMTD1	Yes	-	-	-	No	No
P53621	COPA	0.109761	0.0152274	0.0278151	-	No	COPA	Yes	-	-	-	No	No
P53618	COPB1	1.24143e-14	1	1	-	No	COPB1	Yes	-	-	-	No	No
P35606	COPB2	0.300082	4.57146e-10	2.91096e-09	Higher abundance	Yes	COPB2	Yes	Sign, same FC	-	-	Yes	No
O14579	COPE	0.353311	0.00108342	0.00242836	Higher abundance	Yes	COPE	Yes	Not sign	Not sign	Not sign	Yes	Yes
Q9Y678	COPG1	-4.97953e-13	0.999998	1	-	No	COPG1	Yes	-	-	-	No	No
Q9UBF2	COPG2	0.116151	0.0472075	0.0774667	-	No	COPG2	Yes	-	-	-	No	No
P61201	COPS2	-0.219305	2.09621e-07	8.90623e-07	Lower abundance	Yes	COPS2	Yes	Sign, same FC	-	-	Yes	No
Q9UNS2	COPS3	-8.64183e-15	1	1	-	No	COPS3	Yes	-	-	-	No	No
Q9BT78	COPS4	-0.141897	4.08892e-07	1.65174e-06	Lower abundance	Yes	COPS4	Yes	Sign, same FC	-	-	Yes	No
Q92905	COPS5	0.18155	0.0295043	0.0505543	-	No	COPS5	Yes	-	-	-	No	No
Q7L5N1	COPS6	-9.13678e-14	0.999999	1	-	No	COPS6	Yes	-	-	-	No	No
Q9UBW8	COPS7A	0	1	1	-	No	COPS7A	Yes	-	-	-	No	No
Q9H9Q2	COPS7B	-0.267815	2.84986e-06	1.0066e-05	Lower abundance	Yes	COPS7B	Yes	Sign, opp FC	Not measured ≥2	Not measured ≥2	Yes	Yes
Q99627	COPS8	-0.0918415	0.0780637	0.122402	-	No	COPS8	Yes	-	-	-	No	No
P61923	COPZ1	0.232736	0.00677377	0.0132692	-	No	COPZ1	Yes	-	-	-	No	No
Q96MF6	COQ10A	0.257382	0.0541991	0.0878453	-	No	COQ10A	Yes	-	-	-	No	No
Q9H8M1	COQ10B	0	1	1	-	No	COQ10B	Yes	-	-	-	No	No
Q9NZJ6	COQ3	0.116958	0.318118	0.436453	-	No	COQ3	Yes	-	-	-	No	No
Q5HYK3	COQ5	0.105507	0.125958	0.187904	-	No	COQ5	Yes	-	-	-	No	No
Q9Y2Z9	COQ6	-0.165494	0.0183138	0.0328768	-	No	COQ6	Yes	-	-	-	No	No
Q99807	COQ7	-0.182128	0.079022	0.12375	-	No	COQ7	Yes	-	-	-	No	No
Q8NI60	COQ8A	-0.13376	0.0155507	0.0283229	-	No	COQ8A	Yes	-	-	-	No	No
O75208	COQ9	0	1	1	-	No	COQ9	Yes	-	-	-	No	No
P31146	CORO1A	-0.596498	2.98287e-17	4.95988e-16	Lower abundance	Yes	CORO1A	Yes	Sign, same FC	-	-	Yes	No
Q9BR76	CORO1B	0.400308	1.11826e-10	7.78426e-10	Higher abundance	Yes	CORO1B	Yes	Sign, opp FC	Not sign	Not sign	Yes	Yes
Q9ULV4	CORO1C	-6.32844e-15	1	1	-	No	CORO1C	Yes	-	-	-	No	No
Q92828	CORO2A	0.137727	0.0960838	0.14756	-	No	CORO2A	Yes	-	-	-	No	No
Q9UQ03	CORO2B	0.13541	0.00220598	0.0046863	Higher abundance	Yes	CORO2B	Yes	Sign, opp FC	Not sign	Not sign	Yes	Yes
P57737	CORO7	0	1	1	-	No	CORO7	Yes	-	-	-	No	No
Q14019	COTL1	1.09098	2.65502e-15	3.48776e-14	Higher abundance	Yes	COTL1	Yes	Sign, same FC	-	-	Yes	No
Q7KZN9	COX15	0.215353	0.00709429	0.0138213	-	No	COX15	Yes	-	-	-	No	No
P13073	COX4I1	-0.521504	7.77131e-09	4.15549e-08	Lower abundance	Yes	COX4I1	Yes	Sign, same FC	-	-	Yes	No
P20674	COX5A	0.109706	0.392787	0.528893	-	No	COX5A	Yes	-	-	-	No	No
P10606	COX5B	-0.326655	0.0464523	0.0763526	-	No	COX5B	Yes	-	-	-	No	No
P09669	COX6C	-0.145498	0.15968	0.233138	-	No	COX6C	Yes	-	-	-	No	No
P24310	COX7A1	0.148741	0.269983	0.374935	-	No	COX7A1	Yes	-	-	-	No	No
P14406	COX7A2	-0.297518	0.00168141	0.00365731	Lower abundance	Yes	COX7A2	Yes	Not sign	Not sign	Not sign	Yes	Yes
O14548	COX7A2L	-0.438562	8.09013e-06	2.66916e-05	Lower abundance	Yes	COX7A2L	Yes	Sign, same FC	-	-	Yes	No
P15954	COX7C	-0.19484	0.0834436	0.130145	-	No	COX7C	Yes	-	-	-	No	No
O75976	CPD	-0.181184	0.0281071	0.0483091	-	No	CPD	Yes	Not measured ≥2	Not measured ≥2	Not measured ≥2	No	No
P16870	CPE	1.11036e-15	1	1	-	No	CPE	Yes	-	-	-	No	No
Q7Z5Q1;Q8NE35	CPEB2;CPEB3	1.53185e-15	1	1	-	No	CPEB2	Yes	-	-	-	No	No
Q6PUV4	CPLX2	-0.48402	0.000920534	0.00207909	Lower abundance	Yes	CPLX2	Yes	Sign, same FC	-	-	Yes	No
P14384	CPM	-0.0492711	0.429967	0.573009	-	No	CPM	Yes	-	-	-	No	No
Q99829	CPNE1	0.455761	0.000215696	0.000546059	Higher abundance	Yes	CPNE1	Yes	Not sign	Not sign	Sign, same FC	Yes	No
O75131;O95741;Q86YQ8;Q8IYJ1;Q96A23;Q9HCH3;Q9UBL6	CPNE3;CPNE6;CPNE8;CPNE9;CPNE4;CPNE5;CPNE7	0.703428	2.85049e-05	8.55318e-05	Higher abundance	Yes	CPNE3	Yes	Sign, same FC	-	-	Yes	No
Q96A23	CPNE4	0	1	1	-	No	CPNE4	Yes	-	-	-	No	No
Q9HCH3	CPNE5	-0.336752	0.0121177	0.0225712	-	No	CPNE5	Yes	-	-	-	No	No
O95741	CPNE6	0.762494	1.93618e-05	6.00409e-05	Higher abundance	Yes	CPNE6	Yes	Sign, same FC	-	-	Yes	No
Q9UBL6	CPNE7	3.99258e-18	1	1	-	No	CPNE7	Yes	-	-	-	No	No
Q86YQ8;Q9HCH3	CPNE8;CPNE5	0	1	1	-	No	CPNE8	Yes	-	-	-	No	No
Q86YQ8;Q8IYJ1;Q9HCH3	CPNE8;CPNE9;CPNE5	-0.323379	0.0326898	0.0554806	-	No	CPNE8	Yes	-	-	-	No	No
P36551	CPOX	0.0755482	0.247092	0.347191	-	No	CPOX	Yes	-	-	-	No	No
Q9UKF6	CPSF3	0.47858	3.12523e-05	9.31612e-05	Higher abundance	Yes	CPSF3	Yes	Not measured ≥2	Not measured ≥2	Not measured ≥2	Yes	Yes
Q16630	CPSF6	0.294358	0.0197286	0.0352272	-	No	CPSF6	Yes	-	-	-	No	No
Q8N684	CPSF7	0.468998	1.0599e-08	5.57228e-08	Higher abundance	Yes	CPSF7	Yes	Not sign	Not measured ≥2	Not measured ≥2	Yes	Yes
P50416	CPT1A	0.408368	5.83162e-10	3.64841e-09	Higher abundance	Yes	CPT1A	Yes	Sign, opp FC	Sign, same FC	-	Yes	No
P23786	CPT2	0.756788	7.83469e-15	9.61094e-14	Higher abundance	Yes	CPT2	Yes	Sign, same FC	-	-	Yes	No
P43155	CRAT	0.281192	9.26453e-05	0.000253521	Higher abundance	Yes	CRAT	Yes	Sign, same FC	-	-	Yes	No
Q96SW2	CRBN	3.99707e-15	1	1	-	No	CRBN	Yes	-	-	-	No	No
Q96HD1	CRELD1	-0.370338	0.000163359	0.000423414	Lower abundance	Yes	CRELD1	Yes	Sign, same FC	-	-	Yes	No
P52943	CRIP2	-2.07479e-15	1	1	-	No	CRIP2	Yes	-	-	-	No	No
P46108	CRK	1.03684	0.000156752	0.000408616	Higher abundance	Yes	CRK	Yes	Sign, same FC	-	-	Yes	No
P46109	CRKL	0.626244	0.000116181	0.000311789	Higher abundance	Yes	CRKL	Yes	Sign, same FC	-	-	Yes	No
Q14194	CRMP1	0.267084	0.0541443	0.0877849	-	No	CRMP1	Yes	-	-	-	No	No
Q14194;Q16555	CRMP1;DPYSL2	0.648276	0.000152055	0.000399074	Higher abundance	Yes	CRMP1	Yes	Sign, opp FC	Not sign	Not sign	Yes	Yes
Q14194;Q14195	CRMP1;DPYSL3	1.09443	3.05735e-09	1.7488e-08	Higher abundance	Yes	CRMP1	Yes	Sign, opp FC	Not sign	Not sign	Yes	Yes
Q14194;Q14195;Q16555	CRMP1;DPYSL3;DPYSL2	0.427446	0.0170015	0.0307192	-	No	CRMP1	Yes	-	-	-	No	No
Q5TZA2	CROCC	1.83278	1.96115e-21	5.94883e-20	Higher abundance	Yes	CROCC	Yes	Sign, same FC	-	-	Yes	No
Q9NQ79	CRTAC1	0.304659	0.000101408	0.000275092	Higher abundance	Yes	CRTAC1	Yes	Sign, same FC	-	-	Yes	No
Q6UUV9	CRTC1	-1.86355e-12	0.999997	1	-	No	CRTC1	Yes	-	-	-	No	No
P02511	CRYAB	9.88429e-16	1	1	-	No	CRYAB	Yes	-	-	-	No	No
Q9Y2S2	CRYL1	1.38464	8.66265e-25	3.94151e-23	Higher abundance	Yes	CRYL1	Yes	Sign, same FC	-	-	Yes	No
Q14894	CRYM	-5.43737e-17	1	1	-	No	CRYM	Yes	-	-	-	No	No
Q08257	CRYZ	0.498994	0.047751	0.078256	-	No	CRYZ	Yes	Not sign	Not sign	Not sign	No	No
O95825	CRYZL1	0.215752	0.00959592	0.0182406	-	No	CRYZL1	Yes	-	-	-	No	No
O75390	CS	-0.0183929	0.562122	0.732924	-	No	CS	Yes	-	-	-	No	No
O75534	CSDE1	-0.142892	8.27782e-05	0.00022789	Lower abundance	Yes	CSDE1	Yes	Not sign	Not sign	Sign, same FC	Yes	No
P55060	CSE1L	3.37213e-15	1	1	-	No	CSE1L	Yes	-	-	-	No	No
P41240	CSK	0.55811	6.48062e-42	2.49504e-39	Higher abundance	Yes	CSK	Yes	Sign, same FC	-	-	Yes	No
P48729	CSNK1A1	0.264127	8.74551e-05	0.000240106	Higher abundance	Yes	CSNK1A1	Yes	Sign, same FC	-	-	Yes	No
P48730	CSNK1D	3.77235e-16	1	1	-	No	CSNK1D	Yes	-	-	-	No	No
P48730;P49674	CSNK1D;CSNK1E	0.503331	4.76433e-09	2.65265e-08	Higher abundance	Yes	CSNK1D	Yes	Sign, same FC	-	-	Yes	No
P49674	CSNK1E	0.201426	0.0118842	0.0221859	-	No	CSNK1E	Yes	-	-	-	No	No
Q9HCP0	CSNK1G1	2.06333e-18	1	1	-	No	CSNK1G1	Yes	-	-	-	No	No
Q9HCP0;Q9Y6M4	CSNK1G1;CSNK1G3	1.47437e-18	1	1	-	No	CSNK1G1	Yes	-	-	-	No	No
P78368;Q9HCP0;Q9Y6M4	CSNK1G2;CSNK1G1;CSNK1G3	-0.154706	0.0425322	0.0704646	-	No	CSNK1G2	Yes	-	-	-	No	No
P78368;Q9Y6M4	CSNK1G2;CSNK1G3	0.00631624	0.802484	1	-	No	CSNK1G2	Yes	-	-	-	No	No
P68400	CSNK2A1	0.0413606	0.203048	0.290442	-	No	CSNK2A1	Yes	-	-	-	No	No
P19784	CSNK2A2	0	1	1	-	No	CSNK2A2	Yes	-	-	-	No	No
O95196	CSPG5	-0.265124	0.00353562	0.00726727	Lower abundance	Yes	CSPG5	Yes	Sign, same FC	-	-	Yes	No
P21291	CSRP1	1.71035	9.85932e-18	1.71937e-16	Higher abundance	Yes	CSRP1	Yes	Sign, same FC	-	-	Yes	No
P01034	CST3	0	1	1	-	No	CST3	Yes	-	-	-	No	No
P04080	CSTB	1.25863	7.06435e-08	3.20845e-07	Higher abundance	Yes	CSTB	Yes	Sign, same FC	-	-	Yes	No
Q12996	CSTF3	0.339017	0.00122902	0.00273389	Higher abundance	Yes	CSTF3	Yes	Sign, same FC	-	-	Yes	No
Q13363	CTBP1	0.43624	0.00226435	0.00480215	Higher abundance	Yes	CTBP1	Yes	Sign, opp FC	Not sign	Not sign	Yes	Yes
P56545	CTBP2	0	1	1	-	No	CTBP2	Yes	-	-	-	No	No
P56545;Q13363	CTBP2;CTBP1	0.606532	0.000446496	0.00106011	Higher abundance	Yes	CTBP2	Yes	Not sign	Not measured ≥2	Not measured ≥2	Yes	Yes
O95476	CTDNEP1	6.74883e-17	1	1	-	No	CTDNEP1	No	-	-	-	No	No
P35221	CTNNA1	0.497128	9.42148e-10	5.74842e-09	Higher abundance	Yes	CTNNA1	Yes	Sign, opp FC	Sign, same FC	-	Yes	No
P26232	CTNNA2	0.328109	4.27992e-14	4.74967e-13	Higher abundance	Yes	CTNNA2	Yes	Sign, same FC	-	-	Yes	No
P26232;P35221	CTNNA2;CTNNA1	0.402648	6.13829e-17	9.81538e-16	Higher abundance	Yes	CTNNA2	Yes	Sign, same FC	-	-	Yes	No
P35222	CTNNB1	0.18912	3.74592e-05	0.000109832	Higher abundance	Yes	CTNNB1	Yes	Sign, opp FC	Sign, same FC	-	Yes	No
Q8WYA6	CTNNBL1	0.560029	4.46115e-05	0.000129288	Higher abundance	Yes	CTNNBL1	Yes	Not sign	Not measured ≥2	Not measured ≥2	Yes	Yes
O60716	CTNND1	3.19351e-14	1	1	-	No	CTNND1	Yes	Sign, opp FC	Not sign	Not sign	No	No
Q9UQB3	CTNND2	0.188662	0.00132015	0.00292361	Higher abundance	Yes	CTNND2	Yes	Sign, opp FC	Not sign	Not sign	Yes	Yes
P17812	CTPS1	-0.24225	7.40326e-07	2.87458e-06	Lower abundance	Yes	CTPS1	Yes	Not sign	Not measured ≥2	Not sign	Yes	Yes
P17812;Q9NRF8	CTPS1;CTPS2	0.171693	0.125826	0.187763	-	No	CTPS1	Yes	-	-	-	No	No
Q9NRF8	CTPS2	0.935544	8.205e-18	1.46664e-16	Higher abundance	Yes	CTPS2	Yes	Sign, same FC	-	-	Yes	No
P07339	CTSD	0.745318	5.02393e-12	4.28361e-11	Higher abundance	Yes	CTSD	Yes	Sign, same FC	-	-	Yes	No
Q14247	CTTN	-0.0423767	0.330212	0.45119	-	No	CTTN	Yes	-	-	-	No	No
Q9H467	CUEDC2	6.68602e-16	1	1	-	No	CUEDC2	Yes	-	-	-	No	No
Q13616	CUL1	-0.116023	0.00765425	0.0148257	-	No	CUL1	Yes	-	-	-	No	No
Q13617	CUL2	-0.456919	1.23935e-34	2.06765e-32	Lower abundance	Yes	CUL2	Yes	Sign, same FC	-	-	Yes	No
Q13618	CUL3	-0.184062	4.69745e-08	2.19521e-07	Lower abundance	Yes	CUL3	Yes	Sign, same FC	-	-	Yes	No
Q13619	CUL4A	0.129361	0.0839686	0.130719	-	No	CUL4A	Yes	-	-	-	No	No
Q13619;Q13620	CUL4A;CUL4B	-0.040117	0.344095	0.468243	-	No	CUL4A	Yes	-	-	-	No	No
Q13620	CUL4B	-0.137458	0.00156147	0.00341274	Lower abundance	Yes	CUL4B	Yes	Not sign	Not sign	Sign, same FC	Yes	No
Q93034	CUL5	-0.12308	6.72299e-05	0.000188613	Lower abundance	Yes	CUL5	Yes	Sign, opp FC	Not sign	Not sign	Yes	Yes
O60888	CUTA	0.206672	0.1677	0.243782	-	No	CUTA	Yes	-	-	-	No	No
P78310	CXADR	-0.265888	0.000370373	0.000890782	Lower abundance	Yes	CXADR	Yes	Sign, same FC	-	-	Yes	No
P00167	CYB5A	1.146e-11	0.999996	1	-	No	CYB5A	Yes	-	-	-	No	No
O43169	CYB5B	-0.204112	0.00196511	0.00422846	Lower abundance	Yes	CYB5B	Yes	Not sign	Not sign	Not sign	Yes	Yes
Q9UHQ9	CYB5R1	3.60545e-17	1	1	-	No	CYB5R1	Yes	-	-	-	No	No
Q6BCY4	CYB5R2	0.200852	0.204171	0.291882	-	No	CYB5R2	Yes	-	-	-	No	No
P00387	CYB5R3	0.222752	6.19476e-07	2.4471e-06	Higher abundance	Yes	CYB5R3	Yes	Sign, same FC	-	-	Yes	No
Q53TN4	CYBRD1	0.958491	3.94369e-09	2.22527e-08	Higher abundance	Yes	CYBRD1	Yes	Not sign	Sign, same FC	-	Yes	No
P08574	CYC1	-0.192233	0.000250745	0.000627176	Lower abundance	Yes	CYC1	Yes	Sign, same FC	-	-	Yes	No
P99999	CYCS	-1.81439e-14	1	1	-	No	CYCS	Yes	-	-	-	No	No
Q7L576	CYFIP1	0.263915	2.70244e-08	1.31005e-07	Higher abundance	Yes	CYFIP1	Yes	Sign, same FC	-	-	Yes	No
Q7L576;Q96F07	CYFIP1;CYFIP2	-0.227817	2.20667e-06	7.96279e-06	Lower abundance	Yes	CYFIP1	Yes	Sign, opp FC	Not sign	Sign, opp FC	Yes	Yes
Q96F07	CYFIP2	-0.359776	5.47723e-09	3.01911e-08	Lower abundance	Yes	CYFIP2	Yes	Sign, same FC	-	-	Yes	No
Q8WWM9	CYGB	0.352021	0.00016312	0.000423015	Higher abundance	Yes	CYGB	Yes	Not measured ≥2	Not measured ≥2	Not measured ≥2	Yes	Yes
Q9NQC7	CYLD	-0.266793	0.000245548	0.00061479	Lower abundance	Yes	CYLD	Yes	Sign, same FC	-	-	Yes	No
Q9Y6A2	CYP46A1	-0.315197	0.000445351	0.0010584	Lower abundance	Yes	CYP46A1	Yes	Not sign	Not measured ≥2	Not measured ≥2	Yes	Yes
Q8N118	CYP4X1	0	1	1	-	No	CYP4X1	Yes	-	-	-	No	No
Q16850	CYP51A1	-0.184954	0.0403057	0.0670868	-	No	CYP51A1	Yes	-	-	-	No	No
Q9H1C7	CYSTM1	0.0984642	0.343024	0.466912	-	No	CYSTM1	Yes	-	-	-	No	No
O43739	CYTH3	2.59745e-16	1	1	-	No	CYTH3	Yes	-	-	-	No	No
O43739;Q15438;Q99418	CYTH3;CYTH1;CYTH2	-5.46141e-17	1	1	-	No	CYTH3	Yes	-	-	-	No	No
O43739;Q15438;Q99418;Q9UIA0	CYTH3;CYTH1;CYTH2;CYTH4	0	1	1	-	No	CYTH3	Yes	-	-	-	No	No
O43739;Q99418	CYTH3;CYTH2	-6.558e-17	1	1	-	No	CYTH3	Yes	-	-	-	No	No
Q8N465	D2HGDH	1.1449e-15	1	1	-	No	D2HGDH	Yes	-	-	-	No	No
Q9Y4D1	DAAM1	0.111299	0.0231712	0.040493	-	No	DAAM1	Yes	-	-	-	No	No
Q86T65	DAAM2	1.20284	1.30737e-15	1.78913e-14	Higher abundance	Yes	DAAM2	Yes	Sign, same FC	-	-	Yes	No
Q86T65;Q9Y4D1	DAAM2;DAAM1	0.442347	5.59225e-05	0.000159084	Higher abundance	Yes	DAAM2	Yes	Sign, same FC	-	-	Yes	No
Q5VWQ8	DAB2IP	-3.88831e-16	1	1	-	No	DAB2IP	Yes	-	-	-	No	No
Q5VWQ8;Q96PV0	DAB2IP;SYNGAP1	-0.712621	5.98312e-08	2.75995e-07	Lower abundance	Yes	DAB2IP	Yes	Sign, same FC	-	-	Yes	No
Q5VWQ8;Q96PV0;Q9UJF2	DAB2IP;SYNGAP1;RASAL2	-0.469636	0.000509086	0.00120358	Lower abundance	Yes	DAB2IP	Yes	Sign, same FC	-	-	Yes	No
P61803	DAD1	0.289031	0.000380436	0.000914106	Higher abundance	Yes	DAD1	Yes	Sign, same FC	-	-	Yes	No
Q14118	DAG1	0.406623	3.62536e-06	1.26006e-05	Higher abundance	Yes	DAG1	Yes	Sign, same FC	-	-	Yes	No
Q9Y4D2	DAGLA	0.0523014	0.244582	0.344244	-	No	DAGLA	Yes	-	-	-	No	No
Q8NCG7	DAGLB	1.38178e-12	0.999999	1	-	No	DAGLB	Yes	-	-	-	No	No
P51398	DAP3	0.178541	0.0516072	0.0840801	-	No	DAP3	Yes	-	-	-	No	No
P53355	DAPK1	0.192331	0.0755893	0.119195	-	No	DAPK1	Yes	-	-	-	No	No
P14868	DARS	0.845262	1.23795e-12	1.14316e-11	Higher abundance	Yes	DARS	Yes	Sign, same FC	-	-	Yes	No
Q6PI48	DARS2	1.02611	1.16132e-17	2.00428e-16	Higher abundance	Yes	DARS2	Yes	Not sign	Not sign	Not measured ≥2	Yes	Yes
Q96EP5	DAZAP1	0.0811555	0.395412	0.531857	-	No	DAZAP1	Yes	-	-	-	No	No
Q16643	DBN1	-0.198881	0.000192641	0.000492174	Lower abundance	Yes	DBN1	Yes	Sign, same FC	-	-	Yes	No
Q9UJU6	DBNL	-0.297959	8.89992e-09	4.73873e-08	Lower abundance	Yes	DBNL	Yes	Sign, same FC	-	-	Yes	No
P11182	DBT	8.58566e-16	1	1	-	No	DBT	Yes	-	-	-	No	No
Q8TEB1	DCAF11	0.0418716	0.539025	0.705313	-	No	DCAF11	Yes	-	-	-	No	No
P61962	DCAF7	0.135532	0.157456	0.230362	-	No	DCAF7	Yes	-	-	-	No	No
Q8WVC6	DCAKD	0.361317	4.15087e-05	0.000120645	Higher abundance	Yes	DCAKD	Yes	Not sign	Not sign	Not sign	Yes	Yes
P43146	DCC	0	1	1	-	No	DCC	Yes	-	-	-	No	No
M0R2J8	DCDC1	0.928293	8.71461e-07	3.34483e-06	Higher abundance	Yes	DCDC1	Yes	Not measured ≥2	Not measured ≥2	Not measured ≥2	Yes	Yes
O15075	DCLK1	-0.32737	4.00919e-12	3.47764e-11	Lower abundance	Yes	DCLK1	Yes	Sign, same FC	-	-	Yes	No
O15075;Q8N568	DCLK1;DCLK2	-5.17121e-18	1	1	-	No	DCLK1	Yes	-	-	-	No	No
O15075;O43602	DCLK1;DCX	-0.29893	0.000118045	0.000316112	Lower abundance	Yes	DCLK1	Yes	Sign, same FC	-	-	Yes	No
Q8N568	DCLK2	0.054313	0.255506	0.357019	-	No	DCLK2	Yes	-	-	-	No	No
Q14203	DCTN1	-0.245055	8.72591e-14	9.35186e-13	Lower abundance	Yes	DCTN1	Yes	Sign, same FC	-	-	Yes	No
Q13561	DCTN2	-0.0749979	0.172041	0.249162	-	No	DCTN2	Yes	-	-	-	No	No
O75935	DCTN3	-0.0554368	0.312531	0.429376	-	No	DCTN3	Yes	-	-	-	No	No
Q9UJW0	DCTN4	1.64713e-18	1	1	-	No	DCTN4	Yes	-	-	-	No	No
Q9BTE1	DCTN5	0.600583	0.000186996	0.000478728	Higher abundance	Yes	DCTN5	Yes	Sign, opp FC	Not sign	Not sign	Yes	Yes
Q96GG9	DCUN1D1	0	1	1	-	No	DCUN1D1	Yes	-	-	-	No	No
Q9BTE7	DCUN1D5	0.20466	0.0629204	0.100967	-	No	DCUN1D5	Yes	-	-	-	No	No
O43602	DCX	2.41689e-17	1	1	-	No	DCX	Yes	-	-	-	No	No
O43602;Q8N568	DCX;DCLK2	-0.0276683	0.68389	0.879271	-	No	DCX	Yes	-	-	-	No	No
Q7Z4W1	DCXR	0.592869	0.000119656	0.000319743	Higher abundance	Yes	DCXR	Yes	Sign, same FC	-	-	Yes	No
O94760	DDAH1	1.09984	3.59334e-10	2.31463e-09	Higher abundance	Yes	DDAH1	Yes	Sign, same FC	-	-	Yes	No
O94760;O95865	DDAH1;DDAH2	1.35317	2.42231e-11	1.87383e-10	Higher abundance	Yes	DDAH1	Yes	Sign, same FC	-	-	Yes	No
O95865	DDAH2	1.23175	8.24607e-22	2.66268e-20	Higher abundance	Yes	DDAH2	Yes	Sign, same FC	-	-	Yes	No
Q16531	DDB1	0.0560158	0.519442	0.682364	-	No	DDB1	Yes	-	-	-	No	No
O94830	DDHD2	-0.126927	0.00884582	0.01695	-	No	DDHD2	Yes	-	-	-	No	No
Q5TDH0	DDI2	0.128892	0.138026	0.204385	-	No	DDI2	Yes	-	-	-	No	No
P39656	DDOST	0.452051	1.79428e-07	7.72174e-07	Higher abundance	Yes	DDOST	Yes	Not sign	Not sign	Not sign	Yes	Yes
Q08345	DDR1	0.891961	2.07986e-09	1.22036e-08	Higher abundance	Yes	DDR1	Yes	Not measured ≥2	Not measured ≥2	Not measured ≥2	Yes	Yes
Q96HY6	DDRGK1	0.19298	0.0310127	0.0528854	-	No	DDRGK1	Yes	-	-	-	No	No
Q92499	DDX1	0.247723	2.68783e-10	1.77475e-09	Higher abundance	Yes	DDX1	Yes	Sign, same FC	-	-	Yes	No
Q92841	DDX17	0.830782	1.09401e-12	1.01775e-11	Higher abundance	Yes	DDX17	Yes	Sign, same FC	-	-	Yes	No
Q9NUU7	DDX19A	0.104983	0.0238206	0.0415264	-	No	DDX19A	Yes	-	-	-	No	No
O00148;Q13838	DDX39A;DDX39B	0.687867	1.40905e-19	3.235e-18	Higher abundance	Yes	DDX39A	Yes	Not measured ≥2	Not measured ≥2	Not measured ≥2	Yes	Yes
Q13838	DDX39B	0.769297	2.33358e-08	1.14843e-07	Higher abundance	Yes	DDX39B	Yes	Sign, opp FC	Not sign	Not sign	Yes	Yes
O00571	DDX3X	0.276115	5.46163e-07	2.16948e-06	Higher abundance	Yes	DDX3X	Yes	Sign, same FC	-	-	Yes	No
O00571;O15523	DDX3X;DDX3Y	0.295261	1.23393e-07	5.40792e-07	Higher abundance	Yes	DDX3X	Yes	Sign, same FC	-	-	Yes	No
Q86XP3	DDX42	0.340523	9.55999e-08	4.24936e-07	Higher abundance	Yes	DDX42	Yes	Not measured ≥2	Not measured ≥2	Not measured ≥2	Yes	Yes
Q7L014	DDX46	0.553942	2.65229e-11	2.036e-10	Higher abundance	Yes	DDX46	Yes	Sign, same FC	-	-	Yes	No
P17844	DDX5	0.269532	0.000146341	0.000385696	Higher abundance	Yes	DDX5	Yes	Sign, opp FC	Sign, same FC	-	Yes	No
P17844;Q92841	DDX5;DDX17	0.677338	1.11328e-08	5.81624e-08	Higher abundance	Yes	DDX5	Yes	Sign, opp FC	Sign, same FC	-	Yes	No
Q9BQ39	DDX50	-0.294692	0.0105664	0.019859	-	No	DDX50	Yes	-	-	-	No	No
O95786	DDX58	0.113492	0.247055	0.347191	-	No	DDX58	Yes	-	-	-	No	No
P26196	DDX6	0.525799	8.14439e-09	4.3457e-08	Higher abundance	Yes	DDX6	Yes	Sign, same FC	-	-	Yes	No
Q8IY21	DDX60	-0.684237	1.15896e-06	4.33851e-06	Lower abundance	Yes	DDX60	No	-	-	-	Yes	No
Q16698	DECR1	0.568832	0.00192676	0.00415664	Higher abundance	Yes	DECR1	Yes	Not sign	Not sign	Not sign	Yes	Yes
Q9NUI1	DECR2	0.299694	0.0127114	0.0235371	-	No	DECR2	Yes	-	-	-	No	No
O15121	DEGS1	-0.354025	0.00480858	0.00966933	Lower abundance	Yes	DEGS1	Yes	Not measured ≥2	Not measured ≥2	Not measured ≥2	Yes	Yes
Q8TCE6	DENND10	0.0729778	0.224755	0.3185	-	No	DENND10	Yes	-	-	-	No	No
A4D1U4	DENND11	-0.105673	0.202521	0.28977	-	No	DENND11	Yes	-	-	-	No	No
Q8TEH3	DENND1A	-0.291206	3.34274e-06	1.16914e-05	Lower abundance	Yes	DENND1A	Yes	Sign, same FC	-	-	Yes	No
O75064	DENND4B	-0.208748	0.000330485	0.000804513	Lower abundance	Yes	DENND4B	Yes	Sign, same FC	-	-	Yes	No
Q6ZUT9	DENND5B	0	1	1	-	No	DENND5B	Yes	-	-	-	No	No
O43583	DENR	0.181925	0.152751	0.223805	-	No	DENR	Yes	-	-	-	No	No
Q9Y315	DERA	0.607778	3.80457e-05	0.000111226	Higher abundance	Yes	DERA	Yes	Sign, same FC	-	-	Yes	No
Q9BUN8	DERL1	-0.135929	0.157589	0.230488	-	No	DERL1	Yes	-	-	-	No	No
P17661	DES	1.84837	4.52721e-15	5.80992e-14	Higher abundance	Yes	DES	Yes	Sign, same FC	-	-	Yes	No
O00273	DFFA	0.832274	1.12205e-07	4.95224e-07	Higher abundance	Yes	DFFA	Yes	Sign, same FC	-	-	Yes	No
P23743	DGKA	-0.69182	6.04267e-07	2.39079e-06	Lower abundance	Yes	DGKA	Yes	Not sign	Not measured ≥2	Not measured ≥2	Yes	Yes
Q9Y6T7	DGKB	-0.865898	9.81423e-07	3.7156e-06	Lower abundance	Yes	DGKB	Yes	Sign, same FC	-	-	Yes	No
P52429	DGKE	-0.00780814	0.744294	0.952247	-	No	DGKE	Yes	-	-	-	No	No
P49619	DGKG	0	1	1	-	No	DGKG	Yes	-	-	-	No	No
O75912	DGKI	-0.277613	0.00103456	0.00232404	Lower abundance	Yes	DGKI	Yes	Sign, same FC	-	-	Yes	No
O75912;Q13574	DGKI;DGKZ	-0.154684	0.0895654	0.138742	-	No	DGKI	Yes	-	-	-	No	No
Q5KSL6	DGKK	-0.0436734	0.471023	0.622845	-	No	DGKK	No	-	-	-	No	No
P52824	DGKQ	-0.147947	0.0403705	0.0671723	-	No	DGKQ	Yes	-	-	-	No	No
Q13574	DGKZ	-0.552327	2.18937e-05	6.72452e-05	Lower abundance	Yes	DGKZ	Yes	Sign, same FC	-	-	Yes	No
Q7Z3D6	DGLUCY	0.24953	0.0870194	0.135133	-	No	DGLUCY	Yes	-	-	-	No	No
Q16854	DGUOK	0.132283	0.0987031	0.151027	-	No	DGUOK	Yes	-	-	-	No	No
Q9UBM7	DHCR7	0	1	1	-	No	DHCR7	Yes	-	-	-	No	No
Q02127	DHODH	0.223559	0.00307399	0.00638925	Higher abundance	Yes	DHODH	Yes	Not sign	Not measured ≥2	Not measured ≥2	Yes	Yes
Q9BTZ2	DHRS4	0.494138	0.000555655	0.00129873	Higher abundance	Yes	DHRS4	Yes	Not sign	Not measured ≥2	Not measured ≥2	Yes	Yes
Q9Y394	DHRS7	0.287423	2.1785e-06	7.87818e-06	Higher abundance	Yes	DHRS7	Yes	Sign, same FC	-	-	Yes	No
Q6IAN0	DHRS7B	0.0227212	0.562177	0.732924	-	No	DHRS7B	Yes	-	-	-	No	No
O43143	DHX15	0.874351	2.66742e-20	6.81144e-19	Higher abundance	Yes	DHX15	Yes	Sign, same FC	-	-	Yes	No
Q7L2E3	DHX30	0.10635	0.129062	0.19202	-	No	DHX30	Yes	-	-	-	No	No
Q9H2U1	DHX36	0.220082	0.0155358	0.028306	-	No	DHX36	Yes	-	-	-	No	No
Q08211	DHX9	0.669949	3.42122e-42	1.42693e-39	Higher abundance	Yes	DHX9	Yes	Sign, same FC	-	-	Yes	No
Q9NR28	DIABLO	0.6797	7.55076e-05	0.000209953	Higher abundance	Yes	DIABLO	Yes	Sign, opp FC	Not sign	Not sign	Yes	Yes
O60610	DIAPH1	-0.265847	0.00109061	0.00244228	Lower abundance	Yes	DIAPH1	Yes	Sign, same FC	-	-	Yes	No
Q14689	DIP2A	0.126212	0.0678856	0.108103	-	No	DIP2A	Yes	-	-	-	No	No
Q14689;Q9P265	DIP2A;DIP2B	0.0805308	0.246623	0.346921	-	No	DIP2A	Yes	-	-	-	No	No
Q14689;Q9Y2E4	DIP2A;DIP2C	0.235525	0.000175641	0.000452203	Higher abundance	Yes	DIP2A	Yes	Not sign	Not measured ≥2	Not measured ≥2	Yes	Yes
Q9P265	DIP2B	0.0953717	0.00736175	0.0142868	-	No	DIP2B	Yes	-	-	-	No	No
Q9Y2E4	DIP2C	0	1	1	-	No	DIP2C	Yes	-	-	-	No	No
O95057	DIRAS1	-0.174942	0.00221513	0.00470176	Lower abundance	Yes	DIRAS1	Yes	Sign, same FC	-	-	Yes	No
Q96HU8	DIRAS2	0.157433	0.0351948	0.0594534	-	No	DIRAS2	Yes	-	-	-	No	No
Q8IYB7	DIS3L2	0	1	1	-	No	DIS3L2	Yes	-	-	-	No	No
Q155Q3	DIXDC1	-0.254303	0.0479182	0.0785043	-	No	DIXDC1	Yes	-	-	-	No	No
Q9UBP4	DKK3	-0.0882131	0.269619	0.374533	-	No	DKK3	Yes	-	-	-	No	No
P10515	DLAT	-0.177742	0.00264432	0.00554454	Lower abundance	Yes	DLAT	Yes	Sign, same FC	-	-	Yes	No
P09622	DLD	0.224334	0.12418	0.185584	-	No	DLD	Yes	-	-	-	No	No
Q12959	DLG1	-0.177127	9.28667e-05	0.000253849	Lower abundance	Yes	DLG1	Yes	Sign, same FC	-	-	Yes	No
Q12959;Q15700	DLG1;DLG2	0	1	1	-	No	DLG1	Yes	-	-	-	No	No
Q12959;Q15700;Q92796	DLG1;DLG2;DLG3	0	1	1	-	No	DLG1	Yes	-	-	-	No	No
Q15700	DLG2	-0.210539	0.00219337	0.00466545	Lower abundance	Yes	DLG2	Yes	Sign, same FC	-	-	Yes	No
Q92796	DLG3	-0.162659	0.00253726	0.00533796	Lower abundance	Yes	DLG3	Yes	Sign, same FC	-	-	Yes	No
P78352	DLG4	-0.767329	2.38516e-26	1.35656e-24	Lower abundance	Yes	DLG4	Yes	Sign, same FC	-	-	Yes	No
P78352;Q12959	DLG4;DLG1	-0.676116	4.09339e-13	4.04322e-12	Lower abundance	Yes	DLG4	Yes	Sign, same FC	-	-	Yes	No
P78352;Q12959;Q15700	DLG4;DLG1;DLG2	-0.73972	2.27426e-07	9.63e-07	Lower abundance	Yes	DLG4	Yes	Sign, same FC	-	-	Yes	No
O14490	DLGAP1	-0.547616	7.26169e-14	7.86912e-13	Lower abundance	Yes	DLGAP1	Yes	Sign, same FC	-	-	Yes	No
Q9P1A6	DLGAP2	-0.442013	1.15905e-05	3.72338e-05	Lower abundance	Yes	DLGAP2	Yes	Sign, same FC	-	-	Yes	No
O95886	DLGAP3	-0.846467	1.14032e-11	9.23511e-11	Lower abundance	Yes	DLGAP3	Yes	Sign, same FC	-	-	Yes	No
Q9Y2H0	DLGAP4	-0.210647	0.000275572	0.000681442	Lower abundance	Yes	DLGAP4	Yes	Sign, same FC	-	-	Yes	No
P36957	DLST	5.09082e-16	1	1	-	No	DLST	Yes	-	-	-	No	No
Q99766	DMAC2L	0.271125	0.000271939	0.000673455	Higher abundance	Yes	DMAC2L	Yes	Sign, opp FC	Not sign	Not sign	Yes	Yes
P11532	DMD	0.621539	2.97369e-14	3.39076e-13	Higher abundance	Yes	DMD	Yes	Not sign	Not measured ≥2	Not sign	Yes	Yes
Q08495	DMTN	-0.369395	7.12527e-12	5.94367e-11	Lower abundance	Yes	DMTN	Yes	Sign, same FC	-	-	Yes	No
Q09019	DMWD	-0.098838	0.101866	0.155061	-	No	DMWD	Yes	-	-	-	No	No
Q9Y485	DMXL1	-0.0490795	0.169555	0.246121	-	No	DMXL1	Yes	-	-	-	No	No
Q8TDJ6	DMXL2	-0.616201	3.16545e-26	1.72207e-24	Lower abundance	Yes	DMXL2	Yes	Sign, same FC	-	-	Yes	No
Q8TDJ6;Q9Y485	DMXL2;DMXL1	-0.739121	3.239e-08	1.54835e-07	Lower abundance	Yes	DMXL2	Yes	Sign, same FC	-	-	Yes	No
Q96JB1	DNAH8	4.11513e-18	1	1	-	No	DNAH8	Yes	-	-	-	No	No
P31689	DNAJA1	1.81835e-16	1	1	-	No	DNAJA1	Yes	-	-	-	No	No
O60884	DNAJA2	-0.15391	0.000570738	0.00133048	Lower abundance	Yes	DNAJA2	Yes	Sign, opp FC	Not sign	Not sign	Yes	Yes
Q96EY1	DNAJA3	-3.34509e-14	0.999999	1	-	No	DNAJA3	Yes	-	-	-	No	No
Q8WW22	DNAJA4	-0.207834	0.0250718	0.0433672	-	No	DNAJA4	Yes	-	-	-	No	No
P25685	DNAJB1	0.0386968	0.450928	0.59817	-	No	DNAJB1	Yes	-	-	-	No	No
Q9UBS4	DNAJB11	0	1	1	-	No	DNAJB11	Yes	-	-	-	No	No
Q9NXW2	DNAJB12	0	1	1	-	No	DNAJB12	Yes	-	-	-	No	No
P25686	DNAJB2	-0.026483	0.505508	0.664933	-	No	DNAJB2	Yes	-	-	-	No	No
Q9UDY4	DNAJB4	-0.272666	6.8703e-08	3.12599e-07	Lower abundance	Yes	DNAJB4	Yes	Sign, same FC	-	-	Yes	No
O75190	DNAJB6	-0.193242	0.0211271	0.0373379	-	No	DNAJB6	Yes	-	-	-	No	No
O75190;P25686	DNAJB6;DNAJB2	-0.12369	0.134688	0.199796	-	No	DNAJB6	Yes	-	-	-	No	No
Q9NVH1	DNAJC11	-0.203873	0.000284027	0.000699929	Lower abundance	Yes	DNAJC11	Yes	Sign, same FC	-	-	Yes	No
O75165	DNAJC13	-0.0378066	0.290969	0.40207	-	No	DNAJC13	Yes	-	-	-	No	No
Q96DA6	DNAJC19	-0.490045	0.00113662	0.00253964	Lower abundance	Yes	DNAJC19	Yes	Sign, same FC	-	-	Yes	No
Q6P3W2	DNAJC24	-0.443004	0.00231869	0.00490907	Lower abundance	Yes	DNAJC24	No	-	-	-	Yes	No
Q96LL9	DNAJC30	-0.178839	0.00920984	0.0175936	-	No	DNAJC30	Yes	-	-	-	No	No
Q9H3Z4	DNAJC5	-0.650292	9.76104e-13	9.14869e-12	Lower abundance	Yes	DNAJC5	Yes	Sign, same FC	-	-	Yes	No
O75061	DNAJC6	-0.332377	1.04291e-12	9.73833e-12	Lower abundance	Yes	DNAJC6	Yes	Sign, same FC	-	-	Yes	No
Q99615	DNAJC7	0.0963053	0.0573871	0.092802	-	No	DNAJC7	Yes	-	-	-	No	No
Q05193	DNM1	-0.599673	8.43446e-22	2.70606e-20	Lower abundance	Yes	DNM1	Yes	Sign, same FC	-	-	Yes	No
Q05193;Q9UQ16	DNM1;DNM3	-0.543689	2.00464e-13	2.05178e-12	Lower abundance	Yes	DNM1	Yes	Sign, same FC	-	-	Yes	No
O00429	DNM1L	-0.443322	1.00207e-25	5.11771e-24	Lower abundance	Yes	DNM1L	Yes	Sign, same FC	-	-	Yes	No
P50570	DNM2	0.208001	1.06833e-05	3.46531e-05	Higher abundance	Yes	DNM2	Yes	Sign, opp FC	Not sign	Not sign	Yes	Yes
P50570;Q05193	DNM2;DNM1	-0.524241	5.10072e-19	1.08634e-17	Lower abundance	Yes	DNM2	Yes	Sign, same FC	-	-	Yes	No
P50570;Q05193;Q9UQ16	DNM2;DNM1;DNM3	-0.596065	2.41097e-25	1.17154e-23	Lower abundance	Yes	DNM2	Yes	Sign, same FC	-	-	Yes	No
P50570;Q9UQ16	DNM2;DNM3	-0.27319	6.17122e-09	3.36093e-08	Lower abundance	Yes	DNM2	Yes	Sign, same FC	-	-	Yes	No
Q9UQ16	DNM3	-0.358231	2.15349e-14	2.51827e-13	Lower abundance	Yes	DNM3	Yes	Sign, same FC	-	-	Yes	No
Q9ULA0	DNPEP	1.28583	1.35656e-09	8.11182e-09	Higher abundance	Yes	DNPEP	Yes	Sign, same FC	-	-	Yes	No
Q14183	DOC2A	-0.648199	2.79445e-11	2.1288e-10	Lower abundance	Yes	DOC2A	Yes	Not sign	Not measured ≥2	Not measured ≥2	Yes	Yes
Q14185	DOCK1	0.307229	0.00035341	0.000853139	Higher abundance	Yes	DOCK1	Yes	Not sign	Not measured ≥2	Not measured ≥2	Yes	Yes
Q96BY6	DOCK10	-0.0544001	0.41939	0.560493	-	No	DOCK10	Yes	-	-	-	No	No
Q8IZD9	DOCK3	-0.252764	0.000255484	0.000638072	Lower abundance	Yes	DOCK3	Yes	Sign, same FC	-	-	Yes	No
Q8IZD9;Q8N1I0	DOCK3;DOCK4	-0.187267	0.0585494	0.0944376	-	No	DOCK3	Yes	-	-	-	No	No
Q8N1I0	DOCK4	0.154178	0.0130054	0.0240482	-	No	DOCK4	Yes	-	-	-	No	No
Q96N67	DOCK7	0.148227	0.0663363	0.105804	-	No	DOCK7	Yes	-	-	-	No	No
Q9BZ29	DOCK9	0	1	1	-	No	DOCK9	Yes	-	-	-	No	No
O60762	DPM1	1.4615e-13	0.999999	1	-	No	DPM1	Yes	-	-	-	No	No
Q9P2X0	DPM3	-0.0806775	0.357198	0.484492	-	No	DPM3	Yes	-	-	-	No	No
Q8N608	DPP10	-0.151312	0.0120608	0.0224737	-	No	DPP10	Yes	-	-	-	No	No
Q9NY33	DPP3	0.310401	0.000219881	0.000556092	Higher abundance	Yes	DPP3	Yes	Sign, opp FC	Not measured ≥2	Not sign	Yes	Yes
P42658	DPP6	-0.997617	2.2447e-45	1.60496e-42	Lower abundance	Yes	DPP6	Yes	Sign, same FC	-	-	Yes	No
P42658;Q8N608	DPP6;DPP10	-0.789942	1.48737e-26	8.65616e-25	Lower abundance	Yes	DPP6	Yes	Sign, same FC	-	-	Yes	No
Q9UHL4	DPP7	1.26264	1.22535e-11	9.89175e-11	Higher abundance	Yes	DPP7	Yes	Not sign	Not measured ≥2	Not sign	Yes	Yes
Q86TI2	DPP9	0.312647	0.000325707	0.000793653	Higher abundance	Yes	DPP9	Yes	Not measured ≥2	Not measured ≥2	Not measured ≥2	Yes	Yes
Q2PZI1	DPY19L1	0.614077	1.25335e-05	4.01087e-05	Higher abundance	Yes	DPY19L1	Yes	Not sign	Not measured ≥2	Not measured ≥2	Yes	Yes
Q2PZI1;Q6NUT2	DPY19L1;DPY19L2	0.802543	1.7072e-08	8.62215e-08	Higher abundance	Yes	DPY19L1	Yes	Not sign	Not measured ≥2	Not measured ≥2	Yes	Yes
Q16555	DPYSL2	0.358855	0.0657485	0.104967	-	No	DPYSL2	Yes	Sign, same FC	-	-	No	No
Q14195	DPYSL3	1.21086	1.55245e-05	4.88067e-05	Higher abundance	Yes	DPYSL3	Yes	Sign, same FC	-	-	Yes	No
Q14195;Q16555	DPYSL3;DPYSL2	0.203806	0.255486	0.357019	-	No	DPYSL3	Yes	-	-	-	No	No
O14531	DPYSL4	7.54762e-17	1	1	-	No	DPYSL4	Yes	-	-	-	No	No
Q9BPU6	DPYSL5	4.91259e-15	1	1	-	No	DPYSL5	Yes	-	-	-	No	No
Q01658	DR1	7.6518e-15	1	1	-	No	DR1	Yes	-	-	-	No	No
Q14919	DRAP1	0.0892706	0.277747	0.384543	-	No	DRAP1	Yes	-	-	-	No	No
Q9Y295	DRG1	0.655407	9.56651e-06	3.12128e-05	Higher abundance	Yes	DRG1	Yes	Not sign	Not sign	Not measured ≥2	Yes	Yes
P55039	DRG2	0.329025	0.000391621	0.000938729	Higher abundance	Yes	DRG2	Yes	Sign, same FC	-	-	Yes	No
Q03001	DST	0.111738	0.0103152	0.0194674	-	No	DST	Yes	-	-	-	No	No
Q03001;Q9UPN3	DST;MACF1	0	1	1	-	No	DST	Yes	-	-	-	No	No
P60981	DSTN	-0.24081	3.42717e-05	0.000101138	Lower abundance	Yes	DSTN	Yes	Sign, same FC	-	-	Yes	No
Q9Y4J8	DTNA	0.749326	2.30995e-28	1.86473e-26	Higher abundance	Yes	DTNA	Yes	Sign, same FC	-	-	Yes	No
O60941;Q9Y4J8	DTNB;DTNA	0.723184	7.68623e-15	9.45198e-14	Higher abundance	Yes	DTNB	Yes	Not measured ≥2	Not measured ≥2	Not measured ≥2	Yes	Yes
Q8N9I9	DTX3	0	1	1	-	No	DTX3	Yes	-	-	-	No	No
P23919	DTYMK	0.633705	7.06369e-15	8.77265e-14	Higher abundance	Yes	DTYMK	Yes	Not measured ≥2	Not measured ≥2	Not measured ≥2	Yes	Yes
Q9BVJ7	DUSP23	0.10674	0.32896	0.449905	-	No	DUSP23	Yes	-	-	-	No	No
P51452	DUSP3	-3.16055e-14	1	1	-	No	DUSP3	Yes	-	-	-	No	No
Q14204	DYNC1H1	-0.0756395	0.0763875	0.120156	-	No	DYNC1H1	Yes	-	-	-	No	No
O14576	DYNC1I1	-0.418933	1.46106e-21	4.51397e-20	Lower abundance	Yes	DYNC1I1	Yes	Sign, same FC	-	-	Yes	No
Q13409	DYNC1I2	0.501053	8.55166e-20	2.02849e-18	Higher abundance	Yes	DYNC1I2	Yes	Sign, same FC	-	-	Yes	No
Q9Y6G9	DYNC1LI1	-5.4596e-14	0.999999	1	-	No	DYNC1LI1	Yes	-	-	-	No	No
O43237	DYNC1LI2	-0.0153524	0.478653	0.6321	-	No	DYNC1LI2	Yes	-	-	-	No	No
P63167;Q96FJ2	DYNLL1;DYNLL2	0	1	1	-	No	DYNLL1	Yes	-	-	-	No	No
Q9NP97	DYNLRB1	0.95118	9.04575e-05	0.000248077	Higher abundance	Yes	DYNLRB1	Yes	Sign, opp FC	Not sign	Not sign	Yes	Yes
Q5JPH6	EARS2	-0.187527	0.0510589	0.0832682	-	No	EARS2	Yes	-	-	-	No	No
O00559	EBAG9	-0.103095	0.352267	0.478063	-	No	EBAG9	Yes	-	-	-	No	No
Q13011	ECH1	0.743587	0.00157516	0.00343965	Higher abundance	Yes	ECH1	Yes	Sign, opp FC	Not sign	Sign, same FC	Yes	No
Q9NTX5	ECHDC1	1.23628	3.26166e-11	2.45114e-10	Higher abundance	Yes	ECHDC1	Yes	Not sign	Not sign	Not sign	Yes	Yes
P30084	ECHS1	0.251447	0.124498	0.186003	-	No	ECHS1	Yes	-	-	-	No	No
P42126	ECI1	0.0707852	0.46044	0.610302	-	No	ECI1	Yes	-	-	-	No	No
Q5VYK3	ECPAS	-0.0830351	0.0216158	0.0380404	-	No	ECPAS	Yes	-	-	-	No	No
Q9BQ95	ECSIT	0	1	1	-	No	ECSIT	Yes	-	-	-	No	No
Q6P2E9	EDC4	0	1	1	-	No	EDC4	Yes	-	-	-	No	No
O60869	EDF1	0	1	1	-	No	EDF1	Yes	-	-	-	No	No
O43854	EDIL3	-0.489402	0.00418957	0.00849628	Lower abundance	Yes	EDIL3	Yes	Not sign	Not measured ≥2	Not measured ≥2	Yes	Yes
Q15075	EEA1	0	1	1	-	No	EEA1	Yes	-	-	-	No	No
P68104;Q5VTE0	EEF1A1;EEF1A1P5	0.518308	1.30443e-15	1.78913e-14	Higher abundance	Yes	EEF1A1	Yes	Sign, same FC	-	-	Yes	No
Q05639	EEF1A2	0.396586	6.3532e-08	2.90922e-07	Higher abundance	Yes	EEF1A2	Yes	Sign, same FC	-	-	Yes	No
Q8N6R0	EEF1AKNMT	0	1	1	-	No	EEF1AKNMT	Yes	-	-	-	No	No
P24534	EEF1B2	0	1	1	-	No	EEF1B2	Yes	-	-	-	No	No
P29692	EEF1D	0.148272	0.0141695	0.0260633	-	No	EEF1D	Yes	-	-	-	No	No
O43324	EEF1E1	0.0474552	0.392704	0.528893	-	No	EEF1E1	Yes	-	-	-	No	No
P26641	EEF1G	-2.94598e-16	1	1	-	No	EEF1G	Yes	-	-	-	No	No
P13639	EEF2	0.245387	3.02891e-08	1.45626e-07	Higher abundance	Yes	EEF2	Yes	Sign, same FC	-	-	Yes	No
P13639;Q15029	EEF2;EFTUD2	0.309343	5.82264e-05	0.000165039	Higher abundance	Yes	EEF2	Yes	Sign, same FC	-	-	Yes	No
P57772	EEFSEC	0.208234	0.0511693	0.0834209	-	No	EEFSEC	Yes	-	-	-	No	No
A4FU69	EFCAB5	0	1	1	-	No	EFCAB5	No	-	-	-	No	No
Q96C19	EFHD2	-1.99374e-14	1	1	-	No	EFHD2	Yes	-	-	-	No	No
Q96C19;Q9BUP0	EFHD2;EFHD1	-6.11729e-12	0.999996	1	-	No	EFHD2	Yes	-	-	-	No	No
Q7Z2Z2	EFL1	7.36247e-16	1	1	-	No	EFL1	Yes	-	-	-	No	No
P52799	EFNB2	-0.0407023	0.485368	0.640291	-	No	EFNB2	Yes	-	-	-	No	No
Q15768	EFNB3	-0.407239	8.22824e-05	0.00022665	Lower abundance	Yes	EFNB3	Yes	Not measured ≥2	Not measured ≥2	Not measured ≥2	Yes	Yes
Q14156	EFR3A	0.0752519	0.110852	0.167769	-	No	EFR3A	Yes	-	-	-	No	No
Q14156;Q9Y2G0	EFR3A;EFR3B	-0.708625	4.92189e-06	1.68036e-05	Lower abundance	Yes	EFR3A	Yes	Not sign	Not measured ≥2	Not measured ≥2	Yes	Yes
Q9Y2G0	EFR3B	-0.701559	4.71662e-21	1.36455e-19	Lower abundance	Yes	EFR3B	Yes	Sign, same FC	-	-	Yes	No
Q15029	EFTUD2	0.447656	3.50035e-29	3.12844e-27	Higher abundance	Yes	EFTUD2	Yes	Sign, same FC	-	-	Yes	No
P00533	EGFR	1.2925	1.39087e-43	7.73478e-41	Higher abundance	Yes	EGFR	Yes	Sign, same FC	-	-	Yes	No
P00533;Q15303	EGFR;ERBB4	1.26884	1.3067e-13	1.35125e-12	Higher abundance	Yes	EGFR	Yes	Sign, same FC	-	-	Yes	No
Q9GZT9	EGLN1	0.317592	2.19135e-05	6.72452e-05	Higher abundance	Yes	EGLN1	Yes	Sign, opp FC	Not measured ≥2	Not measured ≥2	Yes	Yes
Q8NDI1	EHBP1	-0.108589	0.128791	0.191674	-	No	EHBP1	Yes	-	-	-	No	No
Q9H4M9	EHD1	0.546178	4.66419e-28	3.59143e-26	Higher abundance	Yes	EHD1	Yes	Sign, opp FC	Not sign	Not sign	Yes	Yes
Q9H4M9;Q9NZN3	EHD1;EHD3	-0.36052	4.63734e-11	3.38336e-10	Lower abundance	Yes	EHD1	Yes	Sign, same FC	-	-	Yes	No
Q9H4M9;Q9NZN3;Q9NZN4	EHD1;EHD3;EHD2	-0.485464	2.54931e-05	7.72499e-05	Lower abundance	Yes	EHD1	Yes	Sign, same FC	-	-	Yes	No
Q9NZN4	EHD2	0.969669	2.75258e-28	2.15261e-26	Higher abundance	Yes	EHD2	Yes	Sign, same FC	-	-	Yes	No
Q9NZN3	EHD3	-0.501783	1.49627e-20	3.94149e-19	Lower abundance	Yes	EHD3	Yes	Sign, same FC	-	-	Yes	No
Q9H223	EHD4	0.254215	4.84896e-07	1.94308e-06	Higher abundance	Yes	EHD4	Yes	Not sign	Not measured ≥2	Not measured ≥2	Yes	Yes
Q9H223;Q9H4M9;Q9NZN3	EHD4;EHD1;EHD3	-0.386971	3.69127e-07	1.51185e-06	Lower abundance	Yes	EHD4	Yes	Not sign	Not measured ≥2	Not measured ≥2	Yes	Yes
Q9H223;Q9NZN4	EHD4;EHD2	0.462341	0.000258361	0.000644614	Higher abundance	Yes	EHD4	Yes	Not sign	Not measured ≥2	Not measured ≥2	Yes	Yes
Q9H223;Q9NZN3	EHD4;EHD3	-0.425679	7.11894e-08	3.23031e-07	Lower abundance	Yes	EHD4	Yes	Not sign	Not measured ≥2	Not measured ≥2	Yes	Yes
Q9H223;Q9NZN3;Q9NZN4	EHD4;EHD3;EHD2	-0.154848	0.125157	0.186822	-	No	EHD4	Yes	-	-	-	No	No
O14681	EI24	-0.439756	6.26092e-06	2.10874e-05	Lower abundance	Yes	EI24	Yes	Not measured ≥2	Not measured ≥2	Not measured ≥2	Yes	Yes
O14602;P47813	EIF1AY;EIF1AX	0.230682	0.0285451	0.0489947	-	No	EIF1AY	Yes	-	-	-	No	No
O60739;P41567	EIF1B;EIF1	7.73741e-18	1	1	-	No	EIF1B	Yes	-	-	-	No	No
Q9BY44	EIF2A	0.090494	0.0780468	0.122402	-	No	EIF2A	Yes	-	-	-	No	No
P19525	EIF2AK2	0.226967	7.98648e-05	0.00022072	Higher abundance	Yes	EIF2AK2	Yes	Sign, same FC	-	-	Yes	No
Q14232	EIF2B1	4.65399e-17	1	1	-	No	EIF2B1	Yes	-	-	-	No	No
Q9NR50	EIF2B3	5.89162e-18	1	1	-	No	EIF2B3	Yes	-	-	-	No	No
Q9UI10	EIF2B4	0.112892	0.0376197	0.0630988	-	No	EIF2B4	Yes	-	-	-	No	No
Q13144	EIF2B5	0.215258	0.0986115	0.150933	-	No	EIF2B5	Yes	-	-	-	No	No
P05198	EIF2S1	0.451792	4.07432e-05	0.000118489	Higher abundance	Yes	EIF2S1	Yes	Not sign	Not sign	Not sign	Yes	Yes
P20042	EIF2S2	0.291505	0.000238484	0.000598303	Higher abundance	Yes	EIF2S2	Yes	Sign, same FC	-	-	Yes	No
P41091	EIF2S3	0.306849	0.000913792	0.0020648	Higher abundance	Yes	EIF2S3	Yes	Sign, opp FC	Not measured ≥2	Not sign	Yes	Yes
Q14152	EIF3A	0.30469	2.03383e-16	3.05685e-15	Higher abundance	Yes	EIF3A	Yes	Sign, same FC	-	-	Yes	No
P55884	EIF3B	0.372946	1.27168e-05	4.06695e-05	Higher abundance	Yes	EIF3B	Yes	Not sign	Not sign	Not sign	Yes	Yes
Q99613	EIF3C	0.216465	2.11087e-08	1.04603e-07	Higher abundance	Yes	EIF3C	Yes	Not sign	Not measured ≥2	Not measured ≥2	Yes	Yes
O15371	EIF3D	0.28691	9.54265e-07	3.6265e-06	Higher abundance	Yes	EIF3D	Yes	Sign, same FC	-	-	Yes	No
P60228	EIF3E	0.284483	1.79316e-14	2.11171e-13	Higher abundance	Yes	EIF3E	Yes	Not sign	Sign, same FC	-	Yes	No
O00303	EIF3F	0.30793	7.76928e-09	4.15549e-08	Higher abundance	Yes	EIF3F	Yes	Sign, opp FC	Not sign	Not sign	Yes	Yes
O75821	EIF3G	0.489783	0.00138188	0.00305221	Higher abundance	Yes	EIF3G	Yes	Sign, opp FC	Not measured ≥2	Sign, opp FC	Yes	Yes
O15372	EIF3H	0.418904	1.26249e-07	5.52339e-07	Higher abundance	Yes	EIF3H	Yes	Sign, opp FC	Not measured ≥2	Not measured ≥2	Yes	Yes
Q13347	EIF3I	0.550707	2.0015e-05	6.19129e-05	Higher abundance	Yes	EIF3I	Yes	Not sign	Not measured ≥2	Sign, same FC	Yes	No
O75822	EIF3J	7.02689e-18	1	1	-	No	EIF3J	Yes	-	-	-	No	No
Q9UBQ5	EIF3K	0.120433	0.0441188	0.0729483	-	No	EIF3K	Yes	-	-	-	No	No
Q9Y262	EIF3L	0.416674	1.64262e-24	7.21166e-23	Higher abundance	Yes	EIF3L	Yes	Not sign	Not sign	Not sign	Yes	Yes
Q7L2H7	EIF3M	0.221858	0.00493211	0.00990976	Higher abundance	Yes	EIF3M	Yes	Sign, opp FC	Not measured ≥2	Not sign	Yes	Yes
P60842	EIF4A1	0.61432	1.19882e-12	1.11113e-11	Higher abundance	Yes	EIF4A1	Yes	Sign, same FC	-	-	Yes	No
P60842;Q14240	EIF4A1;EIF4A2	0.351927	7.99875e-05	0.000220937	Higher abundance	Yes	EIF4A1	Yes	Sign, same FC	-	-	Yes	No
Q14240	EIF4A2	0.240335	0.00978962	0.0185806	-	No	EIF4A2	Yes	-	-	-	No	No
P38919	EIF4A3	0.940129	1.3789e-15	1.87538e-14	Higher abundance	Yes	EIF4A3	Yes	Sign, same FC	-	-	Yes	No
P38919;P60842;Q14240	EIF4A3;EIF4A1;EIF4A2	0.388479	2.82704e-05	8.49299e-05	Higher abundance	Yes	EIF4A3	Yes	Sign, same FC	-	-	Yes	No
P23588	EIF4B	-0.0991088	0.082313	0.128462	-	No	EIF4B	Yes	-	-	-	No	No
P06730	EIF4E	0.289507	0.025798	0.0445546	-	No	EIF4E	Yes	-	-	-	No	No
Q04637	EIF4G1	-3.02212e-16	1	1	-	No	EIF4G1	Yes	-	-	-	No	No
P78344	EIF4G2	0.195194	3.3189e-06	1.16162e-05	Higher abundance	Yes	EIF4G2	Yes	Sign, opp FC	Not sign	Not sign	Yes	Yes
O43432	EIF4G3	-0.205415	0.000804537	0.00182949	Lower abundance	Yes	EIF4G3	Yes	Sign, same FC	-	-	Yes	No
O43432;Q04637	EIF4G3;EIF4G1	-2.74056e-15	1	1	-	No	EIF4G3	Yes	-	-	-	No	No
Q15056	EIF4H	0	1	1	-	No	EIF4H	Yes	-	-	-	No	No
P55010	EIF5	0.0981551	0.00865243	0.0166112	-	No	EIF5	Yes	-	-	-	No	No
P63241	EIF5A	0.0181095	0.660621	0.852167	-	No	EIF5A	Yes	-	-	-	No	No
O60841	EIF5B	0.297167	1.93112e-05	5.99211e-05	Higher abundance	Yes	EIF5B	Yes	Sign, same FC	-	-	Yes	No
P56537	EIF6	0.142424	0.0645396	0.103235	-	No	EIF6	Yes	-	-	-	No	No
Q53HC9	EIPR1	-0.0686462	0.230504	0.325988	-	No	EIPR1	Yes	-	-	-	No	No
Q15717	ELAVL1	0.480298	3.76827e-08	1.7783e-07	Higher abundance	Yes	ELAVL1	Yes	Sign, same FC	-	-	Yes	No
Q12926	ELAVL2	0	1	1	-	No	ELAVL2	Yes	-	-	-	No	No
Q14576	ELAVL3	0	1	1	-	No	ELAVL3	Yes	-	-	-	No	No
P26378	ELAVL4	-0.10014	0.324676	0.444597	-	No	ELAVL4	Yes	-	-	-	No	No
P26378;Q12926	ELAVL4;ELAVL2	-1.45993e-17	1	1	-	No	ELAVL4	Yes	-	-	-	No	No
P26378;Q12926;Q15717	ELAVL4;ELAVL2;ELAVL1	0.0563364	0.419196	0.560383	-	No	ELAVL4	Yes	-	-	-	No	No
P26378;Q12926;Q14576	ELAVL4;ELAVL2;ELAVL3	0	1	1	-	No	ELAVL4	Yes	-	-	-	No	No
P26378;Q14576	ELAVL4;ELAVL3	1.21384e-17	1	1	-	No	ELAVL4	Yes	-	-	-	No	No
Q5R3F8	ELFN2	-0.399567	3.67058e-06	1.2749e-05	Lower abundance	Yes	ELFN2	Yes	Not sign	Not measured ≥2	Not measured ≥2	Yes	Yes
Q92556	ELMO1	6.90045e-14	0.999999	1	-	No	ELMO1	Yes	-	-	-	No	No
Q92556;Q96JJ3	ELMO1;ELMO2	0.650582	9.30568e-07	3.54452e-06	Higher abundance	Yes	ELMO1	Yes	Not sign	Not measured ≥2	Not sign	Yes	Yes
Q96JJ3	ELMO2	0.490702	1.21254e-17	2.08549e-16	Higher abundance	Yes	ELMO2	Yes	Not sign	Not measured ≥2	Not measured ≥2	Yes	Yes
Q8N336	ELMOD1	-0.220664	0.0248971	0.0431624	-	No	ELMOD1	Yes	-	-	-	No	No
Q15370	ELOB	0.17491	0.135432	0.20084	-	No	ELOB	Yes	-	-	-	No	No
Q15369	ELOC	-0.0608104	0.336934	0.458998	-	No	ELOC	Yes	-	-	-	No	No
O95163	ELP1	2.86942e-14	1	1	-	No	ELP1	Yes	-	-	-	No	No
Q6IA86	ELP2	7.08834e-13	0.999998	1	-	No	ELP2	Yes	-	-	-	No	No
Q9H9T3	ELP3	0.115102	0.0318608	0.0542392	-	No	ELP3	Yes	-	-	-	No	No
Q8N766	EMC1	0.051876	0.252565	0.35369	-	No	EMC1	Yes	-	-	-	No	No
Q15006	EMC2	0.0439765	0.255213	0.356899	-	No	EMC2	Yes	-	-	-	No	No
Q9P0I2	EMC3	0.122096	0.126397	0.188448	-	No	EMC3	Yes	-	-	-	No	No
Q5J8M3	EMC4	-0.0831085	0.24922	0.349887	-	No	EMC4	Yes	-	-	-	No	No
Q9NPA0	EMC7	-0.107478	0.0915302	0.141566	-	No	EMC7	Yes	-	-	-	No	No
P50402	EMD	0	1	1	-	No	EMD	Yes	-	-	-	No	No
O00423;O95834;Q6ZMW3	EML1;EML2;EML6	0.261094	0.0168112	0.0304084	-	No	EML1	Yes	-	-	-	No	No
Q8N8S7	ENAH	0	1	1	-	No	ENAH	Yes	-	-	-	No	No
O94919	ENDOD1	0.276656	7.90981e-07	3.05115e-06	Higher abundance	Yes	ENDOD1	Yes	Sign, same FC	-	-	Yes	No
P06733	ENO1	1.94076	8.63671e-10	5.31041e-09	Higher abundance	Yes	ENO1	Yes	Sign, same FC	-	-	Yes	No
P06733;P09104;P13929	ENO1;ENO2;ENO3	2.30481	1.91684e-09	1.13001e-08	Higher abundance	Yes	ENO1	Yes	Sign, same FC	-	-	Yes	No
P09104	ENO2	0.997055	0.00272479	0.00569657	Higher abundance	Yes	ENO2	Yes	Sign, same FC	-	-	Yes	No
Q9UHY7	ENOPH1	0.449	4.53665e-06	1.55627e-05	Higher abundance	Yes	ENOPH1	Yes	Sign, opp FC	Not sign	Not sign	Yes	Yes
Q9Y6X5	ENPP4	-0.00926468	0.751557	0.960558	-	No	ENPP4	Yes	-	-	-	No	No
Q6UWR7	ENPP6	-0.260463	0.250461	0.351333	-	No	ENPP6	Yes	-	-	-	No	No
P49961	ENTPD1	0.808051	7.80071e-08	3.52052e-07	Higher abundance	Yes	ENTPD1	Yes	Not measured ≥2	Not measured ≥2	Not measured ≥2	Yes	Yes
Q9Y5L3	ENTPD2	2.74461	1.03633e-22	3.70488e-21	Higher abundance	Yes	ENTPD2	Yes	Sign, same FC	-	-	Yes	No
O75355	ENTPD3	0.228005	1.27563e-05	4.07698e-05	Higher abundance	Yes	ENTPD3	Yes	Not sign	Not measured ≥2	Not measured ≥2	Yes	Yes
P11171	EPB41	0.581475	3.41787e-15	4.4548e-14	Higher abundance	Yes	EPB41	Yes	Not sign	Not measured ≥2	Not measured ≥2	Yes	Yes
P11171;Q9H4G0	EPB41;EPB41L1	0	1	1	-	No	EPB41	Yes	-	-	-	No	No
P11171;Q9Y2J2	EPB41;EPB41L3	-0.556155	0.000271753	0.000673329	Lower abundance	Yes	EPB41	Yes	Not sign	Not measured ≥2	Not measured ≥2	Yes	Yes
Q9H4G0	EPB41L1	-0.131681	0.00131389	0.00291103	Lower abundance	Yes	EPB41L1	Yes	Not sign	Not sign	Not sign	Yes	Yes
O43491	EPB41L2	0.481788	2.31565e-08	1.14073e-07	Higher abundance	Yes	EPB41L2	Yes	Sign, opp FC	Not sign	Sign, same FC	Yes	No
O43491;Q9H4G0	EPB41L2;EPB41L1	-0.230252	0.024504	0.0425843	-	No	EPB41L2	Yes	-	-	-	No	No
O43491;Q9H4G0;Q9Y2J2	EPB41L2;EPB41L1;EPB41L3	-0.655442	5.74807e-05	0.00016309	Lower abundance	Yes	EPB41L2	Yes	Sign, same FC	-	-	Yes	No
O43491;Q9Y2J2	EPB41L2;EPB41L3	-0.303396	0.000205992	0.000524632	Lower abundance	Yes	EPB41L2	Yes	Sign, same FC	-	-	Yes	No
Q9Y2J2	EPB41L3	-0.594757	1.87048e-20	4.90143e-19	Lower abundance	Yes	EPB41L3	Yes	Sign, same FC	-	-	Yes	No
Q9H329;Q9HCM4	EPB41L4B;EPB41L5	-0.187769	0.0807304	0.126189	-	No	EPB41L4B	Yes	-	-	-	No	No
Q9HCM4	EPB41L5	0.909074	3.91511e-07	1.59295e-06	Higher abundance	Yes	EPB41L5	Yes	Not measured ≥2	Not measured ≥2	Not measured ≥2	Yes	Yes
Q9UM22	EPDR1	3.43922e-12	0.999996	1	-	No	EPDR1	Yes	-	-	-	No	No
P29317;P29323;P54753;P54756;P54762;Q9UF33	EPHA2;EPHB2;EPHB3;EPHA5;EPHB1;EPHA6	-0.207969	0.0369015	0.0619979	-	No	EPHA2	No	-	-	-	No	No
P54764	EPHA4	-0.344016	1.13023e-07	4.97957e-07	Lower abundance	Yes	EPHA4	Yes	Sign, same FC	-	-	Yes	No
P54756;P54764	EPHA5;EPHA4	-0.424717	1.10501e-06	4.16539e-06	Lower abundance	Yes	EPHA5	Yes	Sign, same FC	-	-	Yes	No
P54762	EPHB1	0	1	1	-	No	EPHB1	Yes	-	-	-	No	No
P29323	EPHB2	-0.0651867	0.109377	0.165687	-	No	EPHB2	Yes	-	-	-	No	No
P29323;P54762	EPHB2;EPHB1	0.315448	0.00703891	0.0137187	-	No	EPHB2	Yes	-	-	-	No	No
P54753	EPHB3	-7.98124e-17	1	1	-	No	EPHB3	Yes	-	-	-	No	No
P54753;P54762;P54764;Q9UF33	EPHB3;EPHB1;EPHA4;EPHA6	-0.233096	0.0184016	0.0330107	-	No	EPHB3	Yes	-	-	-	No	No
O15197	EPHB6	-0.112448	0.0950704	0.146228	-	No	EPHB6	Yes	-	-	-	No	No
P07099	EPHX1	0.78949	3.30704e-23	1.27321e-21	Higher abundance	Yes	EPHX1	Yes	Sign, same FC	-	-	Yes	No
P34913	EPHX2	1.0756	2.68956e-11	2.05515e-10	Higher abundance	Yes	EPHX2	Yes	Sign, same FC	-	-	Yes	No
Q7L775	EPM2AIP1	0.127673	0.0318937	0.0542726	-	No	EPM2AIP1	Yes	-	-	-	No	No
Q9Y6I3	EPN1	-0.275551	2.59933e-05	7.85608e-05	Lower abundance	Yes	EPN1	Yes	Sign, same FC	-	-	Yes	No
O95208	EPN2	0	1	1	-	No	EPN2	Yes	-	-	-	No	No
Q9H201;Q9Y6I3	EPN3;EPN1	-0.125156	0.256217	0.357724	-	No	EPN3	Yes	-	-	-	No	No
P58107;Q15149	EPPK1;PLEC	1.13238	1.27346e-16	1.94913e-15	Higher abundance	Yes	EPPK1	Yes	Sign, same FC	-	-	Yes	No
P07814	EPRS	-7.37061e-13	0.999997	1	-	No	EPRS	Yes	-	-	-	No	No
P42566	EPS15	0.684661	1.49646e-18	2.98398e-17	Higher abundance	Yes	EPS15	Yes	Not sign	Not measured ≥2	Not measured ≥2	Yes	Yes
Q9UBC2	EPS15L1	-0.0741238	0.0381538	0.0638876	-	No	EPS15L1	Yes	-	-	-	No	No
Q9NZ08	ERAP1	0.565032	1.83506e-09	1.08435e-08	Higher abundance	Yes	ERAP1	Yes	Sign, same FC	-	-	Yes	No
Q15303	ERBB4	0.787168	5.19473e-07	2.07168e-06	Higher abundance	Yes	ERBB4	Yes	Not sign	Not measured ≥2	Not measured ≥2	Yes	Yes
Q96RT1	ERBIN	0.355995	6.07343e-05	0.00017138	Higher abundance	Yes	ERBIN	Yes	Sign, same FC	-	-	Yes	No
Q8IUD2	ERC1	0.225614	0.0133857	0.0246943	-	No	ERC1	Yes	-	-	-	No	No
O15083	ERC2	-0.364585	2.24538e-06	8.0908e-06	Lower abundance	Yes	ERC2	Yes	Sign, same FC	-	-	Yes	No
O15083;Q8IUD2	ERC2;ERC1	-0.228657	1.52252e-05	4.7956e-05	Lower abundance	Yes	ERC2	Yes	Sign, same FC	-	-	Yes	No
Q9UKR5	ERG28	1.8862e-17	1	1	-	No	ERG28	Yes	-	-	-	No	No
Q969X5	ERGIC1	0.0383554	0.341283	0.464668	-	No	ERGIC1	Yes	-	-	-	No	No
O43414	ERI3	0.197771	0.12294	0.183896	-	No	ERI3	Yes	-	-	-	No	No
Q96DZ1	ERLEC1	0.107726	0.128337	0.191055	-	No	ERLEC1	Yes	-	-	-	No	No
O75477	ERLIN1	0.451344	1.64279e-06	6.03239e-06	Higher abundance	Yes	ERLIN1	Yes	Not sign	Not measured ≥2	Not measured ≥2	Yes	Yes
O75477;O94905	ERLIN1;ERLIN2	1.11301	9.87607e-24	3.98627e-22	Higher abundance	Yes	ERLIN1	Yes	Not sign	Not measured ≥2	Not measured ≥2	Yes	Yes
O94905	ERLIN2	1.05413	1.57743e-45	1.31584e-42	Higher abundance	Yes	ERLIN2	Yes	Sign, same FC	-	-	Yes	No
Q8TAM6	ERMN	-7.52271e-21	1	1	-	No	ERMN	Yes	-	-	-	No	No
Q7Z2K6	ERMP1	0.313045	9.0372e-08	4.0385e-07	Higher abundance	Yes	ERMP1	Yes	Not sign	Not measured ≥2	Not measured ≥2	Yes	Yes
Q96HE7	ERO1A	8.86915e-17	1	1	-	No	ERO1A	Yes	-	-	-	No	No
P30040	ERP29	0.141392	0.209623	0.298737	-	No	ERP29	Yes	-	-	-	No	No
Q9BS26	ERP44	0.348441	5.82329e-06	1.96929e-05	Higher abundance	Yes	ERP44	Yes	Sign, opp FC	Not sign	Not sign	Yes	Yes
P10768	ESD	1.13004	3.42463e-07	1.41655e-06	Higher abundance	Yes	ESD	Yes	Sign, same FC	-	-	Yes	No
Q9BSJ8	ESYT1	-0.324806	2.41799e-10	1.61146e-09	Lower abundance	Yes	ESYT1	Yes	Sign, same FC	-	-	Yes	No
A0FGR8	ESYT2	-0.119292	0.00105815	0.00237385	Lower abundance	Yes	ESYT2	Yes	Sign, opp FC	Not sign	Not sign	Yes	Yes
P62495	ETF1	0.200359	0.000152596	0.000400285	Higher abundance	Yes	ETF1	Yes	Sign, same FC	-	-	Yes	No
P13804	ETFA	0.171293	0.0525702	0.085482	-	No	ETFA	Yes	-	-	-	No	No
P38117	ETFB	0.606096	0.00454201	0.00917384	Higher abundance	Yes	ETFB	Yes	Sign, same FC	-	-	Yes	No
Q16134	ETFDH	0.16302	7.4458e-05	0.000207183	Higher abundance	Yes	ETFDH	Yes	Sign, opp FC	Not sign	Not sign	Yes	Yes
O95571	ETHE1	0.713376	8.32648e-06	2.73991e-05	Higher abundance	Yes	ETHE1	Yes	Not sign	Not measured ≥2	Not sign	Yes	Yes
Q96CN4	EVI5L	-0.213974	0.0321558	0.0546261	-	No	EVI5L	Yes	-	-	-	No	No
Q9UI08	EVL	-2.20485e-12	0.999996	1	-	No	EVL	Yes	-	-	-	No	No
Q01844	EWSR1	0.404665	9.93272e-05	0.000270328	Higher abundance	Yes	EWSR1	Yes	Not sign	Not measured ≥2	Not sign	Yes	Yes
Q9NVH0	EXD2	0.281674	0.00948969	0.0180779	-	No	EXD2	Yes	-	-	-	No	No
Q9NV70	EXOC1	-0.176448	6.51666e-05	0.000183132	Lower abundance	Yes	EXOC1	Yes	Sign, same FC	-	-	Yes	No
Q96KP1	EXOC2	-0.118834	6.34021e-05	0.000178575	Lower abundance	Yes	EXOC2	Yes	Sign, same FC	-	-	Yes	No
O60645	EXOC3	-0.00295955	0.758946	0.969011	-	No	EXOC3	Yes	-	-	-	No	No
Q96A65	EXOC4	-0.156847	7.60157e-06	2.51959e-05	Lower abundance	Yes	EXOC4	Yes	Sign, same FC	-	-	Yes	No
O00471	EXOC5	-0.15927	0.00104347	0.00234302	Lower abundance	Yes	EXOC5	Yes	Sign, same FC	-	-	Yes	No
Q8TAG9	EXOC6	-0.513134	8.92033e-05	0.000244771	Lower abundance	Yes	EXOC6	Yes	Not measured ≥2	Not measured ≥2	Not measured ≥2	Yes	Yes
Q8TAG9;Q9Y2D4	EXOC6;EXOC6B	0	1	1	-	No	EXOC6	Yes	-	-	-	No	No
Q9Y2D4	EXOC6B	1.13103e-13	0.999999	1	-	No	EXOC6B	Yes	-	-	-	No	No
Q9UPT5	EXOC7	-0.12284	0.000633729	0.00146979	Lower abundance	Yes	EXOC7	Yes	Sign, same FC	-	-	Yes	No
Q8IYI6	EXOC8	-0.162258	0.00142321	0.00313106	Lower abundance	Yes	EXOC8	Yes	Sign, same FC	-	-	Yes	No
Q9Y2C4	EXOG	-0.18104	0.107547	0.163015	-	No	EXOG	Yes	-	-	-	No	No
P15311	EZR	1.71917	3.93649e-23	1.49259e-21	Higher abundance	Yes	EZR	Yes	Sign, same FC	-	-	Yes	No
P15311;P26038;P35241	EZR;MSN;RDX	1.7827	6.12997e-19	1.29454e-17	Higher abundance	Yes	EZR	Yes	Sign, same FC	-	-	Yes	No
P15311;P35241	EZR;RDX	1.91532	2.96634e-16	4.32843e-15	Higher abundance	Yes	EZR	Yes	Sign, same FC	-	-	Yes	No
P13726	F3	0.889447	1.04644e-16	1.61649e-15	Higher abundance	Yes	F3	Yes	Sign, same FC	-	-	Yes	No
P23610	F8A1	-0.159367	0.053676	0.0871669	-	No	F8A1	Yes	-	-	-	No	No
O00519	FAAH	0.249445	0.000625942	0.00145241	Higher abundance	Yes	FAAH	Yes	Not sign	Not measured ≥2	Not measured ≥2	Yes	Yes
P05413	FABP3	-0.132119	0.400733	0.53829	-	No	FABP3	Yes	-	-	-	No	No
Q01469	FABP5	1.59303	9.10161e-08	4.06003e-07	Higher abundance	Yes	FABP5	Yes	Sign, same FC	-	-	Yes	No
O15540	FABP7	0.483704	0.00769438	0.0148976	-	No	FABP7	Yes	-	-	-	No	No
Q9UNN5	FAF1	-0.120709	0.00576332	0.0114602	-	No	FAF1	Yes	-	-	-	No	No
Q96CS3	FAF2	1.37155e-13	1	1	-	No	FAF2	Yes	-	-	-	No	No
Q6P587	FAHD1	0.0725136	0.406177	0.544579	-	No	FAHD1	Yes	-	-	-	No	No
Q96GK7	FAHD2A	1.23943	1.01653e-08	5.36679e-08	Higher abundance	Yes	FAHD2A	Yes	Sign, opp FC	Not measured ≥2	Not sign	Yes	Yes
Q9BWQ8	FAIM2	-0.660212	2.14022e-09	1.24992e-08	Lower abundance	Yes	FAIM2	Yes	Not sign	Not measured ≥2	Not measured ≥2	Yes	Yes
Q9NRY5	FAM114A2	-5.45628e-12	0.999996	1	-	No	FAM114A2	Yes	-	-	-	No	No
Q6P1L5	FAM117B	8.07094e-18	1	1	-	No	FAM117B	Yes	-	-	-	No	No
Q9NZB2	FAM120A	-1.19416e-16	1	1	-	No	FAM120A	Yes	-	-	-	No	No
Q96EK7	FAM120B	0.228038	0.00350007	0.00721196	Higher abundance	Yes	FAM120B	Yes	Not sign	Not measured ≥2	Not measured ≥2	Yes	Yes
Q9NX05	FAM120C	0.32013	5.48954e-06	1.86399e-05	Higher abundance	Yes	FAM120C	Yes	Sign, same FC	-	-	Yes	No
Q8IXS8	FAM126B	-0.60271	8.11198e-18	1.45521e-16	Lower abundance	Yes	FAM126B	Yes	Sign, same FC	-	-	Yes	No
Q86XD5	FAM131B	-0.366582	4.02578e-06	1.39196e-05	Lower abundance	Yes	FAM131B	Yes	Sign, opp FC	Not measured ≥2	Not measured ≥2	Yes	Yes
Q8N612	FAM160A2	-0.0644349	0.399524	0.536954	-	No	FAM160A2	Yes	-	-	-	No	No
Q5W0V3	FAM160B1	-0.16899	0.000750318	0.00171634	Lower abundance	Yes	FAM160B1	Yes	Not sign	Not measured ≥2	Not measured ≥2	Yes	Yes
Q86V87	FAM160B2	0.200987	0.0851537	0.1324	-	No	FAM160B2	Yes	-	-	-	No	No
Q96A26	FAM162A	-0.595044	2.65082e-11	2.036e-10	Lower abundance	Yes	FAM162A	Yes	Sign, same FC	-	-	Yes	No
Q9Y6X4	FAM169A	0.100874	0.0981705	0.150304	-	No	FAM169A	Yes	-	-	-	No	No
Q5VUB5	FAM171A1	-1.4046e-15	1	1	-	No	FAM171A1	Yes	-	-	-	No	No
A8MVW0	FAM171A2	-0.776414	1.54511e-22	5.4079e-21	Lower abundance	Yes	FAM171A2	Yes	Not sign	Not measured ≥2	Not measured ≥2	Yes	Yes
A8MVW0;Q5VUB5	FAM171A2;FAM171A1	-0.519643	1.11871e-05	3.61236e-05	Lower abundance	Yes	FAM171A2	Yes	Not sign	Not measured ≥2	Not measured ≥2	Yes	Yes
Q6P995	FAM171B	-0.0529822	0.206279	0.294642	-	No	FAM171B	Yes	-	-	-	No	No
Q8N128	FAM177A1	-3.08798e-17	1	1	-	No	FAM177A1	Yes	-	-	-	No	No
Q96ND0	FAM210A	-0.188214	0.016773	0.0303503	-	No	FAM210A	Yes	-	-	-	No	No
A2RU67	FAM234B	-0.0429829	0.362484	0.491129	-	No	FAM234B	Yes	-	-	-	No	No
Q92520	FAM3C	-0.314538	0.0209926	0.0371265	-	No	FAM3C	Yes	-	-	-	No	No
Q9H0Q0	FAM49A	-0.0472634	0.208764	0.297767	-	No	FAM49A	Yes	-	-	-	No	No
Q9H0Q0;Q9NUQ9	FAM49A;FAM49B	-0.602004	2.86942e-11	2.17598e-10	Lower abundance	Yes	FAM49A	Yes	Sign, same FC	-	-	Yes	No
Q9NUQ9	FAM49B	-0.302258	5.71851e-06	1.93517e-05	Lower abundance	Yes	FAM49B	Yes	Sign, same FC	-	-	Yes	No
Q8TBF8	FAM81A	-0.887108	1.11736e-16	1.71546e-15	Lower abundance	Yes	FAM81A	Yes	Not sign	Not sign	Sign, same FC	Yes	No
Q9BQN1	FAM83C	-0.0993247	0.274185	0.380138	-	No	FAM83C	No	-	-	-	No	No
Q6ZRV2	FAM83H	-0.712135	2.83959e-07	1.18632e-06	Lower abundance	Yes	FAM83H	No	-	-	-	Yes	No
Q8NCA5	FAM98A	0.201535	0.0512972	0.0836023	-	No	FAM98A	Yes	-	-	-	No	No
Q52LJ0	FAM98B	0.29825	3.52101e-05	0.000103663	Higher abundance	Yes	FAM98B	Yes	Sign, same FC	-	-	Yes	No
Q52LJ0;Q8NCA5	FAM98B;FAM98A	0.0765552	0.277418	0.384194	-	No	FAM98B	Yes	-	-	-	No	No
Q9Y4F1	FARP1	0.845501	4.14692e-33	5.46192e-31	Higher abundance	Yes	FARP1	Yes	Sign, same FC	-	-	Yes	No
O95363	FARS2	0.0673933	0.394579	0.530878	-	No	FARS2	Yes	-	-	-	No	No
Q9Y285	FARSA	-0.314363	0.000142997	0.00037728	Lower abundance	Yes	FARSA	Yes	Sign, same FC	-	-	Yes	No
Q9NSD9	FARSB	-0.0254472	0.576737	0.750538	-	No	FARSB	Yes	-	-	-	No	No
P49327	FASN	-7.58165e-14	0.999999	1	-	No	FASN	Yes	Sign, same FC	-	-	No	No
P22087	FBL	0.568933	7.84811e-11	5.6114e-10	Higher abundance	Yes	FBL	Yes	Sign, same FC	-	-	Yes	No
A6NHQ2	FBLL1	0.574875	5.24609e-10	3.30689e-09	Higher abundance	Yes	FBLL1	Yes	Sign, same FC	-	-	Yes	No
A6NHQ2;P22087	FBLL1;FBL	0	1	1	-	No	FBLL1	Yes	-	-	-	No	No
P09467	FBP1	-0.35735	0.0015127	0.00331192	Lower abundance	Yes	FBP1	Yes	Sign, opp FC	Not measured ≥2	Not measured ≥2	Yes	Yes
Q9NXK8	FBXL12	0.580062	0.00038387	0.000921472	Higher abundance	Yes	FBXL12	No	-	-	-	Yes	No
Q8N461	FBXL16	-0.312838	0.000431443	0.00102729	Lower abundance	Yes	FBXL16	Yes	Sign, same FC	-	-	Yes	No
Q96ME1	FBXL18	-0.413433	1.56737e-09	9.33892e-09	Lower abundance	Yes	FBXL18	Yes	Sign, same FC	-	-	Yes	No
Q96IG2	FBXL20	1.70632e-16	1	1	-	No	FBXL20	Yes	-	-	-	No	No
Q9UK22	FBXO2	0.316992	0.000396511	0.000949993	Higher abundance	Yes	FBXO2	Yes	Sign, same FC	-	-	Yes	No
O94952	FBXO21	0.500455	5.04073e-05	0.00014491	Higher abundance	Yes	FBXO21	Yes	Sign, opp FC	Not measured ≥2	Not measured ≥2	Yes	Yes
Q8NEZ5	FBXO22	0.199098	0.00949227	0.0180779	-	No	FBXO22	Yes	-	-	-	No	No
Q9UK99	FBXO3	0.198568	0.00284062	0.00592634	Higher abundance	Yes	FBXO3	Yes	Not sign	Not measured ≥2	Not measured ≥2	Yes	Yes
Q8TF61	FBXO41	-0.478157	1.47371e-06	5.45153e-06	Lower abundance	Yes	FBXO41	Yes	Sign, same FC	-	-	Yes	No
Q9NRD1	FBXO6	5.20138e-18	1	1	-	No	FBXO6	Yes	-	-	-	No	No
P30273	FCER1G	0.510733	0.00318182	0.00659693	Higher abundance	Yes	FCER1G	Yes	Not measured ≥2	Not measured ≥2	Not measured ≥2	Yes	Yes
Q8N0W3	FCSK	0.547435	4.67972e-06	1.60315e-05	Higher abundance	Yes	FCSK	Yes	Not sign	Not measured ≥2	Not measured ≥2	Yes	Yes
P14324	FDPS	-1.60427e-17	1	1	-	No	FDPS	Yes	-	-	-	No	No
P22570	FDXR	0.321069	0.000536928	0.00126165	Higher abundance	Yes	FDXR	Yes	Sign, same FC	-	-	Yes	No
P22830	FECH	0.163478	0.083296	0.129955	-	No	FECH	Yes	-	-	-	No	No
P39748	FEN1	0.185928	0.138982	0.205614	-	No	FEN1	Yes	-	-	-	No	No
P16591	FER	0.160574	0.117575	0.176981	-	No	FER	Yes	-	-	-	No	No
Q96AC1	FERMT2	0.856773	2.62946e-31	3.06057e-29	Higher abundance	Yes	FERMT2	Yes	Sign, same FC	-	-	Yes	No
P02671	FGA	1.20957	1.84023e-05	5.7207e-05	Higher abundance	Yes	FGA	Yes	Sign, same FC	-	-	Yes	No
P02675	FGB	1.19184	0.000101037	0.000274237	Higher abundance	Yes	FGB	Yes	Sign, same FC	-	-	Yes	No
P61328	FGF12	6.88143e-17	1	1	-	No	FGF12	Yes	-	-	-	No	No
P22607	FGFR3	0	1	1	-	No	FGFR3	Yes	-	-	-	No	No
P02679	FGG	1.26193	3.14618e-05	9.37298e-05	Higher abundance	Yes	FGG	Yes	Sign, same FC	-	-	Yes	No
P07954	FH	-0.170696	0.0672543	0.1072	-	No	FH	Yes	-	-	-	No	No
Q13642	FHL1	1.50275	3.86528e-11	2.88312e-10	Higher abundance	Yes	FHL1	Yes	Sign, same FC	-	-	Yes	No
O43427	FIBP	-0.246059	8.29073e-06	2.72994e-05	Lower abundance	Yes	FIBP	Yes	Sign, opp FC	Not sign	Not sign	Yes	Yes
Q92562	FIG4	-8.14158e-19	1	1	-	No	FIG4	Yes	-	-	-	No	No
Q6UN15	FIP1L1	0.132098	0.209377	0.298471	-	No	FIP1L1	Yes	-	-	-	No	No
Q9Y3D6	FIS1	-0.0114239	0.729603	0.934168	-	No	FIS1	Yes	-	-	-	No	No
Q5T1M5	FKBP15	0.0329712	0.369227	0.499185	-	No	FKBP15	Yes	-	-	-	No	No
P62942	FKBP1A	0.584563	0.00838198	0.0161353	-	No	FKBP1A	Yes	-	-	-	No	No
P26885	FKBP2	0.970843	4.82932e-07	1.93676e-06	Higher abundance	Yes	FKBP2	Yes	Sign, opp FC	Sign, same FC	-	Yes	No
Q00688	FKBP3	0	1	1	-	No	FKBP3	Yes	-	-	-	No	No
Q02790	FKBP4	0.423844	0.0012319	0.00273908	Higher abundance	Yes	FKBP4	Yes	Sign, same FC	-	-	Yes	No
Q13451	FKBP5	0.541816	0.000288493	0.000710234	Higher abundance	Yes	FKBP5	Yes	Not sign	Not measured ≥2	Not measured ≥2	Yes	Yes
Q14318	FKBP8	-0.214061	0.0115922	0.021665	-	No	FKBP8	Yes	-	-	-	No	No
Q8NFG4	FLCN	0	1	1	-	No	FLCN	Yes	-	-	-	No	No
Q13045	FLII	0	1	1	-	No	FLII	Yes	-	-	-	No	No
P21333	FLNA	1.1125	2.1067e-28	1.75734e-26	Higher abundance	Yes	FLNA	Yes	Sign, same FC	-	-	Yes	No
O75369	FLNB	1.00618	9.01171e-31	9.80514e-29	Higher abundance	Yes	FLNB	Yes	Sign, same FC	-	-	Yes	No
O75369;P21333;Q14315	FLNB;FLNA;FLNC	1.2392	1.00674e-19	2.35454e-18	Higher abundance	Yes	FLNB	Yes	Sign, same FC	-	-	Yes	No
O75369;Q14315	FLNB;FLNC	1.14865	3.38518e-12	2.96203e-11	Higher abundance	Yes	FLNB	Yes	Sign, same FC	-	-	Yes	No
Q14315	FLNC	0.378775	0.0163041	0.0295659	-	No	FLNC	Yes	-	-	-	No	No
O75955	FLOT1	-0.549962	6.72533e-07	2.63795e-06	Lower abundance	Yes	FLOT1	Yes	Sign, opp FC	Not sign	Not sign	Yes	Yes
Q14254	FLOT2	-0.501534	1.48603e-05	4.68656e-05	Lower abundance	Yes	FLOT2	Yes	Sign, opp FC	Not sign	Not sign	Yes	Yes
O43155	FLRT2	-0.161084	0.0524588	0.0853565	-	No	FLRT2	Yes	-	-	-	No	No
Q9NZU0	FLRT3	0.390474	0.000687199	0.00158495	Higher abundance	Yes	FLRT3	Yes	Not measured ≥2	Not measured ≥2	Not measured ≥2	Yes	Yes
Q9NZ56	FMN2	6.00041e-15	1	1	-	No	FMN2	Yes	-	-	-	No	No
O95466;Q96PY5	FMNL1;FMNL2	0.343895	0.000509394	0.00120374	Higher abundance	Yes	FMNL1	Yes	Not measured ≥2	Not measured ≥2	Not measured ≥2	Yes	Yes
Q96PY5	FMNL2	0.306897	0.000325087	0.000792735	Higher abundance	Yes	FMNL2	Yes	Sign, same FC	-	-	Yes	No
Q8IVF7;Q96PY5	FMNL3;FMNL2	0.455763	6.07563e-06	2.04909e-05	Higher abundance	Yes	FMNL3	Yes	Not measured ≥2	Not measured ≥2	Not measured ≥2	Yes	Yes
Q06787	FMR1	0.110301	0.120277	0.18056	-	No	FMR1	Yes	-	-	-	No	No
P02751	FN1	0.261607	0.000686634	0.00158442	Higher abundance	Yes	FN1	Yes	Not sign	Not measured ≥2	Not measured ≥2	Yes	Yes
Q9H479	FN3K	0.0236413	0.496099	0.652727	-	No	FN3K	Yes	-	-	-	No	No
Q9HA64	FN3KRP	0.361024	0.00920164	0.0175847	-	No	FN3KRP	Yes	-	-	-	No	No
Q96RU3	FNBP1	0.171985	0.00514948	0.0103051	-	No	FNBP1	Yes	-	-	-	No	No
Q9Y2H6	FNDC3A	1.60946e-16	1	1	-	No	FNDC3A	Yes	-	-	-	No	No
P49354	FNTA	0.955026	8.17487e-15	1.00037e-13	Higher abundance	Yes	FNTA	Yes	Sign, same FC	-	-	Yes	No
Q5VW36	FOCAD	-1.52762e-17	1	1	-	No	FOCAD	Yes	-	-	-	No	No
Q04609	FOLH1	0.17262	0.168294	0.244574	-	No	FOLH1	Yes	-	-	-	No	No
Q96CU9	FOXRED1	-0.342602	0.0199677	0.035578	-	No	FOXRED1	Yes	-	-	-	No	No
P0C091	FREM3	0.0245365	0.669199	0.862122	-	No	FREM3	No	-	-	-	No	No
Q9P2Q2	FRMD4A	0	1	1	-	No	FRMD4A	Yes	-	-	-	No	No
Q9P0K9	FRRS1L	-0.244817	0.00323946	0.00670567	Lower abundance	Yes	FRRS1L	Yes	Sign, same FC	-	-	Yes	No
Q5TBA9	FRY	-0.375803	3.49978e-05	0.000103098	Lower abundance	Yes	FRY	Yes	Not sign	Not measured ≥2	Not measured ≥2	Yes	Yes
O94915;Q5TBA9	FRYL;FRY	2.13002e-18	1	1	-	No	FRYL	Yes	-	-	-	No	No
Q16658	FSCN1	1.1149e-14	1	1	-	No	FSCN1	Yes	-	-	-	No	No
Q9BTV5	FSD1	-0.59536	1.91504e-23	7.54706e-22	Lower abundance	Yes	FSD1	Yes	Sign, same FC	-	-	Yes	No
Q9BXM9	FSD1L	-0.31031	6.68797e-08	3.04579e-07	Lower abundance	Yes	FSD1L	Yes	Sign, opp FC	Not measured ≥2	Not sign	Yes	Yes
P02794	FTH1	0.242261	0.175555	0.25402	-	No	FTH1	Yes	-	-	-	No	No
P02792	FTL	1.28194	2.8489e-07	1.18922e-06	Higher abundance	Yes	FTL	Yes	Sign, same FC	-	-	Yes	No
Q96AE4	FUBP1	0.448467	7.92518e-05	0.000219147	Higher abundance	Yes	FUBP1	Yes	Sign, opp FC	Not sign	Not sign	Yes	Yes
Q96AE4;Q96I24	FUBP1;FUBP3	0.904703	2.69997e-08	1.31005e-07	Higher abundance	Yes	FUBP1	Yes	Sign, opp FC	Not sign	Not sign	Yes	Yes
Q96I24	FUBP3	0.841875	1.28753e-14	1.54534e-13	Higher abundance	Yes	FUBP3	Yes	Not sign	Not measured ≥2	Not measured ≥2	Yes	Yes
Q9BWH2	FUNDC2	0.0574813	0.321333	0.440381	-	No	FUNDC2	Yes	-	-	-	No	No
P35637	FUS	0.452974	7.91288e-07	3.05115e-06	Higher abundance	Yes	FUS	Yes	Not sign	Not sign	Not sign	Yes	Yes
Q16595	FXN	-1.05276e-13	0.999999	1	-	No	FXN	Yes	-	-	-	No	No
P51114	FXR1	0.281761	4.4499e-09	2.49403e-08	Higher abundance	Yes	FXR1	Yes	Not sign	Not measured ≥2	Not sign	Yes	Yes
P51114;P51116	FXR1;FXR2	0.2106	0.0149475	0.0273436	-	No	FXR1	Yes	-	-	-	No	No
P51114;P51116;Q06787	FXR1;FXR2;FMR1	0.0606809	0.321597	0.440623	-	No	FXR1	Yes	-	-	-	No	No
P51116	FXR2	1.74563e-18	1	1	-	No	FXR2	Yes	-	-	-	No	No
O00168	FXYD1	0.257957	0.027253	0.0468734	-	No	FXYD1	Yes	-	-	-	No	No
Q9H0Q3	FXYD6	-0.134833	0.144429	0.21292	-	No	FXYD6	Yes	-	-	-	No	No
P06241	FYN	-0.100576	0.0589308	0.0949916	-	No	FYN	Yes	-	-	-	No	No
P06241;P07947	FYN;YES1	0.0371222	0.420006	0.561166	-	No	FYN	Yes	-	-	-	No	No
P06241;P07947;P07948;P20794;P22607	FYN;YES1;LYN;MAK;FGFR3	0.221008	0.00530543	0.010596	-	No	FYN	Yes	-	-	-	No	No
P06241;P07947;P07948;P12931	FYN;YES1;LYN;SRC	0.23912	0.021842	0.038398	-	No	FYN	Yes	-	-	-	No	No
P06241;P07947;P12931	FYN;YES1;SRC	0.132469	0.0662946	0.105771	-	No	FYN	Yes	-	-	-	No	No
Q13283	G3BP1	0.378162	7.21224e-05	0.000201323	Higher abundance	Yes	G3BP1	Yes	Sign, same FC	-	-	Yes	No
Q13283;Q9UN86	G3BP1;G3BP2	-0.0236114	0.68841	0.884594	-	No	G3BP1	Yes	-	-	-	No	No
Q9UN86	G3BP2	-0.508492	1.58237e-06	5.84052e-06	Lower abundance	Yes	G3BP2	Yes	Sign, same FC	-	-	Yes	No
P11413	G6PD	0.442578	0.000100101	0.00027199	Higher abundance	Yes	G6PD	Yes	Sign, same FC	-	-	Yes	No
P60520	GABARAPL2	0.683011	7.29628e-06	2.42161e-05	Higher abundance	Yes	GABARAPL2	Yes	Not sign	Not sign	Not sign	Yes	Yes
Q9UBS5	GABBR1	-0.50311	2.69214e-10	1.77525e-09	Lower abundance	Yes	GABBR1	Yes	Sign, same FC	-	-	Yes	No
O75899	GABBR2	-0.512553	9.05699e-18	1.60746e-16	Lower abundance	Yes	GABBR2	Yes	Sign, same FC	-	-	Yes	No
P14867	GABRA1	-0.219711	0.00702493	0.0136968	-	No	GABRA1	Yes	-	-	-	No	No
P14867;P34903;P47869	GABRA1;GABRA3;GABRA2	-0.316245	0.00252702	0.00531864	Lower abundance	Yes	GABRA1	Yes	Sign, same FC	-	-	Yes	No
P14867;P31644	GABRA1;GABRA5	0	1	1	-	No	GABRA1	Yes	-	-	-	No	No
P14867;P31644;P34903;P47869	GABRA1;GABRA5;GABRA3;GABRA2	-0.587548	6.29912e-05	0.000177517	Lower abundance	Yes	GABRA1	Yes	Sign, same FC	-	-	Yes	No
P47869	GABRA2	-0.464658	6.40898e-06	2.15282e-05	Lower abundance	Yes	GABRA2	Yes	Not sign	Not measured ≥2	Not measured ≥2	Yes	Yes
P34903	GABRA3	-0.284315	0.000340091	0.000824439	Lower abundance	Yes	GABRA3	Yes	Sign, opp FC	Not measured ≥2	Not measured ≥2	Yes	Yes
P48169	GABRA4	-0.166368	0.0300031	0.0513036	-	No	GABRA4	Yes	-	-	-	No	No
P31644	GABRA5	1.74022e-15	1	1	-	No	GABRA5	Yes	-	-	-	No	No
P18505	GABRB1	-0.183234	0.037227	0.0625004	-	No	GABRB1	Yes	-	-	-	No	No
P18505;P47870	GABRB1;GABRB2	0	1	1	-	No	GABRB1	Yes	-	-	-	No	No
P18505;P28472;P47870	GABRB1;GABRB3;GABRB2	-0.286019	0.00151147	0.00331069	Lower abundance	Yes	GABRB1	Yes	Sign, same FC	-	-	Yes	No
P47870	GABRB2	-2.10091e-15	1	1	-	No	GABRB2	Yes	-	-	-	No	No
P28472	GABRB3	-0.152969	0.0419597	0.0695622	-	No	GABRB3	Yes	-	-	-	No	No
P18507	GABRG2	-0.447726	3.98527e-05	0.000116102	Lower abundance	Yes	GABRG2	Yes	Sign, same FC	-	-	Yes	No
P18507;Q8N1C3	GABRG2;GABRG1	-0.206598	0.0205966	0.0365554	-	No	GABRG2	Yes	-	-	-	No	No
Q99259	GAD1	0.414046	9.42948e-10	5.74842e-09	Higher abundance	Yes	GAD1	Yes	Sign, same FC	-	-	Yes	No
Q05329	GAD2	0.02337	0.510655	0.671173	-	No	GAD2	Yes	-	-	-	No	No
Q05329;Q99259	GAD2;GAD1	1.35148e-17	1	1	-	No	GAD2	Yes	-	-	-	No	No
O14976	GAK	-0.103407	0.02125	0.0374891	-	No	GAK	Yes	-	-	-	No	No
P54803	GALC	0.230493	0.0417448	0.0692747	-	No	GALC	Yes	-	-	-	No	No
Q14376	GALE	0.611292	7.05766e-05	0.000197338	Higher abundance	Yes	GALE	Yes	Not sign	Not measured ≥2	Not measured ≥2	Yes	Yes
P51570	GALK1	0.78371	4.78976e-27	2.9966e-25	Higher abundance	Yes	GALK1	Yes	Sign, same FC	-	-	Yes	No
Q14353	GAMT	0.669296	6.48295e-06	2.1762e-05	Higher abundance	Yes	GAMT	Yes	Not sign	Not measured ≥2	Not measured ≥2	Yes	Yes
Q9H2C0	GAN	0.890737	7.42232e-21	2.06382e-19	Higher abundance	Yes	GAN	Yes	Sign, opp FC	Not measured ≥2	Not measured ≥2	Yes	Yes
Q14697	GANAB	0.795614	4.85685e-07	1.94319e-06	Higher abundance	Yes	GANAB	Yes	Sign, opp FC	Sign, same FC	-	Yes	No
P17677	GAP43	-0.837688	2.4997e-22	8.62828e-21	Lower abundance	Yes	GAP43	Yes	Sign, same FC	-	-	Yes	No
P04406	GAPDH	0.286928	0.128099	0.190814	-	No	GAPDH	Yes	Sign, same FC	-	-	No	No
Q14C86	GAPVD1	0	1	1	-	No	GAPVD1	Yes	-	-	-	No	No
Q75VX8	GAREM2	0	1	1	-	No	GAREM2	No	-	-	-	No	No
P41250	GARS1	5.36995e-15	1	1	-	No	GARS1	Yes	-	-	-	No	No
P22102	GART	0.664157	4.24046e-12	3.65292e-11	Higher abundance	Yes	GART	Yes	Sign, same FC	-	-	Yes	No
Q99501	GAS2L1	0.122057	0.0690682	0.109742	-	No	GAS2L1	Yes	-	-	-	No	No
O60861	GAS7	-0.197858	0.000154491	0.000404196	Lower abundance	Yes	GAS7	Yes	Sign, same FC	-	-	Yes	No
O75879	GATB	0	1	1	-	No	GATB	Yes	-	-	-	No	No
O43716	GATC	0.304317	0.023035	0.0402971	-	No	GATC	Yes	-	-	-	No	No
Q8NB37	GATD1	0.554895	0.010423	0.0196339	-	No	GATD1	Yes	-	-	-	No	No
A0A0B4J2D5;P0DPI2	GATD3B;GATD3A	1.07026	0.000795131	0.00181057	Higher abundance	Yes	GATD3B	No	-	-	-	Yes	No
P50440	GATM	1.42914	9.93992e-10	6.02292e-09	Higher abundance	Yes	GATM	Yes	Sign, same FC	-	-	Yes	No
Q9HCG7	GBA2	-2.01886e-15	1	1	-	No	GBA2	Yes	-	-	-	No	No
Q04446	GBE1	0.397475	4.69263e-13	4.59621e-12	Higher abundance	Yes	GBE1	Yes	Sign, same FC	-	-	Yes	No
P28676	GCA	0.581308	7.20898e-06	2.39741e-05	Higher abundance	Yes	GCA	Yes	Sign, same FC	-	-	Yes	No
Q92947	GCDH	0.698608	1.07988e-05	3.50051e-05	Higher abundance	Yes	GCDH	Yes	Sign, same FC	-	-	Yes	No
P48506	GCLC	0.490508	1.01919e-10	7.11444e-10	Higher abundance	Yes	GCLC	Yes	Sign, same FC	-	-	Yes	No
P48507	GCLM	0.407396	2.80994e-10	1.84322e-09	Higher abundance	Yes	GCLM	Yes	Sign, same FC	-	-	Yes	No
Q92616	GCN1	0.240883	4.18076e-06	1.44209e-05	Higher abundance	Yes	GCN1	Yes	Not sign	Not measured ≥2	Not measured ≥2	Yes	Yes
Q9Y2T3	GDA	2.99745e-16	1	1	-	No	GDA	Yes	-	-	-	No	No
Q8TB36	GDAP1	-0.492179	7.42322e-11	5.32281e-10	Lower abundance	Yes	GDAP1	Yes	Sign, same FC	-	-	Yes	No
Q96MZ0	GDAP1L1	-0.477099	1.63609e-08	8.30488e-08	Lower abundance	Yes	GDAP1L1	Yes	Sign, same FC	-	-	Yes	No
Q9NXN4	GDAP2	0.41181	0.000129972	0.000344551	Higher abundance	Yes	GDAP2	Yes	Not measured ≥2	Not measured ≥2	Not measured ≥2	Yes	Yes
Q9NZC3	GDE1	-0.307543	0.00265879	0.00557254	Lower abundance	Yes	GDE1	Yes	Not sign	Not measured ≥2	Not measured ≥2	Yes	Yes
P31150	GDI1	-7.86195e-17	1	1	-	No	GDI1	Yes	-	-	-	No	No
P31150;P50395	GDI1;GDI2	-5.72318e-17	1	1	-	No	GDI1	Yes	Not sign	Not sign	Not sign	No	No
P50395	GDI2	0.466356	0.00202252	0.00433521	Higher abundance	Yes	GDI2	Yes	Not sign	Not sign	Not sign	Yes	Yes
Q8N9F7	GDPD1	-0.195268	0.0020824	0.00444642	Lower abundance	Yes	GDPD1	Yes	Sign, same FC	-	-	Yes	No
Q8WTR4	GDPD5	0.158662	0.0960176	0.147504	-	No	GDPD5	Yes	-	-	-	No	No
Q7L5D6	GET4	-2.40892e-16	1	1	-	No	GET4	Yes	-	-	-	No	No
P14136	GFAP	2.91938	8.16436e-24	3.32216e-22	Higher abundance	Yes	GFAP	Yes	Sign, same FC	-	-	Yes	No
Q96RP9	GFM1	0.291707	0.000120792	0.00032209	Higher abundance	Yes	GFM1	Yes	Sign, opp FC	Not sign	Not sign	Yes	Yes
Q969S9	GFM2	0	1	1	-	No	GFM2	Yes	-	-	-	No	No
Q9NXC2	GFOD1	2.46299e-15	1	1	-	No	GFOD1	Yes	-	-	-	No	No
Q06210	GFPT1	0.244806	0.000259778	0.000647182	Higher abundance	Yes	GFPT1	Yes	Not sign	Not measured ≥2	Not measured ≥2	Yes	Yes
O94808;Q06210	GFPT2;GFPT1	0.168081	0.0796466	0.124611	-	No	GFPT2	Yes	-	-	-	No	No
O00451	GFRA2	-1.09445	2.31169e-10	1.55094e-09	Lower abundance	Yes	GFRA2	Yes	Sign, same FC	-	-	Yes	No
Q9UJY5	GGA1	-0.0784394	0.215362	0.306218	-	No	GGA1	Yes	-	-	-	No	No
Q9NZ52	GGA3	-0.273921	4.59403e-05	0.000132908	Lower abundance	Yes	GGA3	Yes	Sign, same FC	-	-	Yes	No
Q9NZ52;Q9UJY4;Q9UJY5	GGA3;GGA2;GGA1	0	1	1	-	No	GGA3	Yes	-	-	-	No	No
Q92820	GGH	0.733086	1.83463e-07	7.88184e-07	Higher abundance	Yes	GGH	Yes	Not sign	Not measured ≥2	Not measured ≥2	Yes	Yes
O95749	GGPS1	0.415899	0.00622189	0.0122988	-	No	GGPS1	Yes	-	-	-	No	No
P19440	GGT1	1.05236	1.44949e-15	1.96073e-14	Higher abundance	Yes	GGT1	Yes	Not measured ≥2	Not measured ≥2	Not measured ≥2	Yes	Yes
Q9UJ14	GGT7	-0.396395	1.76017e-07	7.58797e-07	Lower abundance	Yes	GGT7	Yes	Sign, same FC	-	-	Yes	No
Q8N2G8	GHDC	0.289658	2.54979e-05	7.72499e-05	Higher abundance	Yes	GHDC	Yes	Sign, same FC	-	-	Yes	No
Q9H3K2	GHITM	0.10913	0.213502	0.303659	-	No	GHITM	Yes	-	-	-	No	No
Q6Y7W6	GIGYF2	1.95048e-13	0.999999	1	-	No	GIGYF2	Yes	-	-	-	No	No
Q8WWP7	GIMAP1	1.45025e-17	1	1	-	No	GIMAP1	Yes	-	-	-	No	No
Q9NUV9	GIMAP4	0.712791	5.81388e-08	2.6943e-07	Higher abundance	Yes	GIMAP4	Yes	Not sign	Not measured ≥2	Not measured ≥2	Yes	Yes
O14908	GIPC1	0.133713	0.0098066	0.0186058	-	No	GIPC1	Yes	-	-	-	No	No
Q9Y2X7	GIT1	-0.356439	1.28774e-10	8.92677e-10	Lower abundance	Yes	GIT1	Yes	Sign, same FC	-	-	Yes	No
Q14161	GIT2	7.55986e-13	0.999997	1	-	No	GIT2	Yes	-	-	-	No	No
Q14161;Q9Y2X7	GIT2;GIT1	-0.189723	0.0183028	0.0328768	-	No	GIT2	Yes	-	-	-	No	No
P17302	GJA1	1.46257	2.1505e-28	1.76447e-26	Higher abundance	Yes	GJA1	Yes	Sign, same FC	-	-	Yes	No
O95452	GJB6	0	1	1	-	No	GJB6	Yes	-	-	-	No	No
P32189	GK	-5.68471e-15	1	1	-	No	GK	Yes	-	-	-	No	No
Q92896	GLG1	0.193157	0.0158864	0.0288785	-	No	GLG1	Yes	-	-	-	No	No
Q9H4G4	GLIPR2	0.298104	0.170885	0.247764	-	No	GLIPR2	Yes	-	-	-	No	No
Q92990	GLMN	-0.0482018	0.365236	0.49459	-	No	GLMN	Yes	-	-	-	No	No
Q04760	GLO1	1.73919	9.62945e-06	3.13976e-05	Higher abundance	Yes	GLO1	Yes	Sign, same FC	-	-	Yes	No
Q9HC38	GLOD4	0.420816	0.0923299	0.142548	-	No	GLOD4	Yes	Sign, same FC	-	-	No	No
O76003	GLRX3	0.153278	0.00453862	0.00917069	Higher abundance	Yes	GLRX3	Yes	Sign, same FC	-	-	Yes	No
Q86SX6	GLRX5	-0.0561089	0.486166	0.641007	-	No	GLRX5	Yes	-	-	-	No	No
O94925	GLS	-0.589699	3.06635e-14	3.48797e-13	Lower abundance	Yes	GLS	Yes	Sign, same FC	-	-	Yes	No
Q9UI32	GLS2	-0.417566	8.51458e-05	0.000234151	Lower abundance	Yes	GLS2	Yes	Not sign	Not measured ≥2	Not measured ≥2	Yes	Yes
Q9NZD2	GLTP	0.148517	0.257218	0.3589	-	No	GLTP	Yes	-	-	-	No	No
P00367	GLUD1	0.652564	1.1031e-07	4.87291e-07	Higher abundance	Yes	GLUD1	Yes	Sign, same FC	-	-	Yes	No
P00367;P49448	GLUD1;GLUD2	0.73518	9.53284e-11	6.70111e-10	Higher abundance	Yes	GLUD1	Yes	Sign, same FC	-	-	Yes	No
P15104	GLUL	-0.533863	0.00360931	0.00739443	Lower abundance	Yes	GLUL	Yes	Sign, same FC	-	-	Yes	No
Q49A26	GLYR1	0.665278	4.66515e-07	1.87392e-06	Higher abundance	Yes	GLYR1	Yes	Not sign	Not measured ≥2	Not measured ≥2	Yes	Yes
P60983	GMFB	-0.19329	0.00640605	0.0126324	-	No	GMFB	Yes	-	-	-	No	No
O60234;P60983	GMFG;GMFB	0	1	1	-	No	GMFG	Yes	-	-	-	No	No
Q96IJ6	GMPPA	0.619841	1.08732e-05	3.52009e-05	Higher abundance	Yes	GMPPA	Yes	Sign, same FC	-	-	Yes	No
Q9Y5P6	GMPPB	0.899038	1.83182e-07	7.87653e-07	Higher abundance	Yes	GMPPB	Yes	Sign, same FC	-	-	Yes	No
P36959;Q9P2T1	GMPR;GMPR2	1.48791	1.01185e-14	1.22622e-13	Higher abundance	Yes	GMPR	Yes	Sign, same FC	-	-	Yes	No
Q9P2T1	GMPR2	0.353931	0.000282877	0.000697782	Higher abundance	Yes	GMPR2	Yes	Sign, same FC	-	-	Yes	No
P49915	GMPS	0.512383	2.15746e-06	7.81337e-06	Higher abundance	Yes	GMPS	Yes	Sign, opp FC	Not measured ≥2	Not sign	Yes	Yes
P29992	GNA11	0.190356	0.00254742	0.00535482	Higher abundance	Yes	GNA11	Yes	Sign, same FC	-	-	Yes	No
P29992;P50148	GNA11;GNAQ	0.0478767	0.381752	0.515283	-	No	GNA11	Yes	-	-	-	No	No
Q03113	GNA12	1.12502	1.05513e-13	1.11884e-12	Higher abundance	Yes	GNA12	Yes	Not measured ≥2	Not measured ≥2	Not measured ≥2	Yes	Yes
Q14344	GNA13	1.32627	1.1786e-45	1.17978e-42	Higher abundance	Yes	GNA13	Yes	Sign, same FC	-	-	Yes	No
O95837;P29992	GNA14;GNA11	0	1	1	-	No	GNA14	Yes	-	-	-	No	No
O95837;P29992;P50148	GNA14;GNA11;GNAQ	4.26639e-18	1	1	-	No	GNA14	Yes	-	-	-	No	No
O95837;P19086;P29992;P50148;Q03113;Q14344	GNA14;GNAZ;GNA11;GNAQ;GNA12;GNA13	-2.64574e-17	1	1	-	No	GNA14	Yes	-	-	-	No	No
P63096	GNAI1	-0.649741	1.45804e-29	1.37689e-27	Lower abundance	Yes	GNAI1	Yes	Sign, same FC	-	-	Yes	No
P04899	GNAI2	0.255696	2.60285e-09	1.50257e-08	Higher abundance	Yes	GNAI2	Yes	Sign, same FC	-	-	Yes	No
P04899;P63096	GNAI2;GNAI1	-0.320936	0.0230719	0.0403474	-	No	GNAI2	Yes	-	-	-	No	No
P04899;P08754;P63096	GNAI2;GNAI3;GNAI1	-0.213003	0.00513335	0.0102811	-	No	GNAI2	Yes	Sign, same FC	-	-	No	No
P04899;P08754;P09471;P63096	GNAI2;GNAI3;GNAO1;GNAI1	-0.33433	0.000164252	0.000425508	Lower abundance	Yes	GNAI2	Yes	Sign, same FC	-	-	Yes	No
P04899;P08754;P09471;P38405;P63096;Q5JWF2	GNAI2;GNAI3;GNAO1;GNAL;GNAI1;GNAS	0.819615	7.35251e-10	4.58273e-09	Higher abundance	Yes	GNAI2	Yes	Sign, same FC	-	-	Yes	No
P08754	GNAI3	0.78501	2.36585e-21	7.04826e-20	Higher abundance	Yes	GNAI3	Yes	Sign, opp FC	Not measured ≥2	Not measured ≥2	Yes	Yes
P38405	GNAL	-1.06244	3.94778e-11	2.93155e-10	Lower abundance	Yes	GNAL	Yes	Sign, same FC	-	-	Yes	No
P38405;Q5JWF2	GNAL;GNAS	0.208737	0.0552429	0.0894792	-	No	GNAL	Yes	-	-	-	No	No
P09471	GNAO1	-0.207441	4.69417e-08	2.19521e-07	Lower abundance	Yes	GNAO1	Yes	Sign, same FC	-	-	Yes	No
P50148	GNAQ	0	1	1	-	No	GNAQ	Yes	-	-	-	No	No
Q5JWF2	GNAS	0.343206	9.67898e-17	1.50792e-15	Higher abundance	Yes	GNAS	Yes	Sign, same FC	-	-	Yes	No
P19086	GNAZ	-0.0334215	0.369174	0.499185	-	No	GNAZ	Yes	-	-	-	No	No
P62873	GNB1	-0.25776	0.0153691	0.0280227	-	No	GNB1	Yes	-	-	-	No	No
P62873;Q9HAV0	GNB1;GNB4	1.47704e-15	1	1	-	No	GNB1	Yes	-	-	-	No	No
Q9HAV0	GNB4	0.287069	0.00458835	0.0092637	Higher abundance	Yes	GNB4	Yes	Sign, same FC	-	-	Yes	No
O14775	GNB5	-0.0561418	0.399843	0.537238	-	No	GNB5	Yes	-	-	-	No	No
Q9UBI6	GNG12	1.85089	1.4759e-16	2.2521e-15	Higher abundance	Yes	GNG12	Yes	Sign, same FC	-	-	Yes	No
P59768	GNG2	-0.392888	0.00578407	0.0114969	-	No	GNG2	Yes	-	-	-	No	No
P63215	GNG3	-0.320587	0.00172596	0.00374769	Lower abundance	Yes	GNG3	Yes	Sign, same FC	-	-	Yes	No
O60262	GNG7	0	1	1	-	No	GNG7	Yes	-	-	-	No	No
P36915	GNL1	-0.124511	0.0123546	0.0229443	-	No	GNL1	Yes	Sign, opp FC	Not sign	Not sign	No	No
P46926	GNPDA1	0.511079	0.0149099	0.0272848	-	No	GNPDA1	Yes	Sign, same FC	-	-	No	No
P46926;Q8TDQ7	GNPDA1;GNPDA2	5.07736e-17	1	1	-	No	GNPDA1	Yes	-	-	-	No	No
Q08379	GOLGA2	-0.0522897	0.309231	0.425192	-	No	GOLGA2	Yes	-	-	-	No	No
Q08378	GOLGA3	-0.271541	1.79294e-08	9.01878e-08	Lower abundance	Yes	GOLGA3	Yes	Not sign	Not measured ≥2	Not measured ≥2	Yes	Yes
Q7Z5G4	GOLGA7	-0.0896957	0.285339	0.394727	-	No	GOLGA7	Yes	-	-	-	No	No
Q2TAP0	GOLGA7B	-2.10611e-15	1	1	-	No	GOLGA7B	Yes	-	-	-	No	No
Q8NBJ4	GOLM1	0	1	1	-	No	GOLM1	Yes	-	-	-	No	No
Q9H4A6	GOLPH3	0	1	1	-	No	GOLPH3	Yes	-	-	-	No	No
Q9Y3E0	GOLT1B	0	1	1	-	No	GOLT1B	Yes	-	-	-	No	No
Q9HD26	GOPC	-0.603528	3.00418e-11	2.26445e-10	Lower abundance	Yes	GOPC	Yes	Sign, same FC	-	-	Yes	No
P17174	GOT1	-0.0538058	0.430808	0.573761	-	No	GOT1	Yes	-	-	-	No	No
P00505	GOT2	-0.379514	6.71587e-13	6.47648e-12	Lower abundance	Yes	GOT2	Yes	Sign, same FC	-	-	Yes	No
O43292	GPAA1	0	1	1	-	No	GPAA1	Yes	-	-	-	No	No
P35052	GPC1	-0.547088	1.13802e-13	1.19912e-12	Lower abundance	Yes	GPC1	Yes	Sign, same FC	-	-	Yes	No
O75487	GPC4	0.116301	0.171572	0.248616	-	No	GPC4	Yes	-	-	-	No	No
P78333	GPC5	0.194916	0.12981	0.193063	-	No	GPC5	Yes	-	-	-	No	No
P21695	GPD1	-0.0085043	0.822203	1	-	No	GPD1	Yes	-	-	-	No	No
Q8N335	GPD1L	-0.0160159	0.652501	0.842344	-	No	GPD1L	Yes	-	-	-	No	No
P43304	GPD2	-0.0558877	0.147745	0.217618	-	No	GPD2	Yes	-	-	-	No	No
Q9NQX3	GPHN	-0.417281	1.35349e-05	4.30108e-05	Lower abundance	Yes	GPHN	Yes	Sign, same FC	-	-	Yes	No
P06744	GPI	-0.198375	0.00299238	0.00622739	Lower abundance	Yes	GPI	Yes	Sign, same FC	-	-	Yes	No
P51674	GPM6A	-0.216197	0.00168033	0.00365654	Lower abundance	Yes	GPM6A	Yes	Sign, same FC	-	-	Yes	No
Q13491	GPM6B	0	1	1	-	No	GPM6B	Yes	Sign, same FC	-	-	No	No
Q14956	GPNMB	0.635072	0.000728816	0.00167173	Higher abundance	Yes	GPNMB	Yes	Sign, same FC	-	-	Yes	No
Q5T848	GPR158	-0.329857	2.64803e-08	1.28924e-07	Lower abundance	Yes	GPR158	Yes	Sign, same FC	-	-	Yes	No
O15354	GPR37	-0.0462043	0.550951	0.719788	-	No	GPR37	Yes	-	-	-	No	No
O60883	GPR37L1	0.401071	0.00106806	0.00239499	Higher abundance	Yes	GPR37L1	Yes	Sign, same FC	-	-	Yes	No
Q9NZH0	GPRC5B	0.98503	4.09105e-12	3.53029e-11	Higher abundance	Yes	GPRC5B	Yes	Sign, same FC	-	-	Yes	No
Q7Z2K8	GPRIN1	-0.648941	4.14706e-08	1.95075e-07	Lower abundance	Yes	GPRIN1	Yes	Not sign	Not measured ≥2	Sign, same FC	Yes	No
Q13098	GPS1	-0.172882	8.48154e-08	3.80377e-07	Lower abundance	Yes	GPS1	Yes	Sign, same FC	-	-	Yes	No
Q86YR5	GPSM1	-0.302927	6.26481e-05	0.00017665	Lower abundance	Yes	GPSM1	Yes	Not sign	Not measured ≥2	Not measured ≥2	Yes	Yes
P07203	GPX1	0.0124739	0.668554	0.861513	-	No	GPX1	Yes	-	-	-	No	No
P36969	GPX4	-1.00165e-11	0.999988	1	-	No	GPX4	Yes	-	-	-	No	No
Q96CP6	GRAMD1A	0.0187411	0.690423	0.886725	-	No	GRAMD1A	Yes	-	-	-	No	No
Q6IC98	GRAMD4	0.269518	0.000353529	0.000853139	Higher abundance	Yes	GRAMD4	Yes	Not measured ≥2	Not measured ≥2	Not measured ≥2	Yes	Yes
Q13322	GRB10	-0.240313	0.0446353	0.0736564	-	No	GRB10	Yes	-	-	-	No	No
P62993	GRB2	0.838168	1.12516e-05	3.62721e-05	Higher abundance	Yes	GRB2	Yes	Sign, same FC	-	-	Yes	No
Q9UBQ7	GRHPR	1.1759	1.51454e-05	4.77347e-05	Higher abundance	Yes	GRHPR	Yes	Sign, same FC	-	-	Yes	No
P42261	GRIA1	-0.510578	1.33595e-10	9.22268e-10	Lower abundance	Yes	GRIA1	Yes	Sign, same FC	-	-	Yes	No
P42261;P42262	GRIA1;GRIA2	-0.750669	6.74791e-17	1.06878e-15	Lower abundance	Yes	GRIA1	Yes	Sign, same FC	-	-	Yes	No
P42261;P42262;P42263	GRIA1;GRIA2;GRIA3	-0.40915	0.00694011	0.0135473	-	No	GRIA1	Yes	-	-	-	No	No
P42261;P42263;P48058	GRIA1;GRIA3;GRIA4	-0.718218	1.1142e-09	6.72688e-09	Lower abundance	Yes	GRIA1	Yes	Sign, same FC	-	-	Yes	No
P42262	GRIA2	-0.829828	1.49058e-25	7.46035e-24	Lower abundance	Yes	GRIA2	Yes	Sign, same FC	-	-	Yes	No
P42262;P42263	GRIA2;GRIA3	-0.519404	3.77233e-05	0.000110542	Lower abundance	Yes	GRIA2	Yes	Sign, same FC	-	-	Yes	No
P42262;P42263;P48058	GRIA2;GRIA3;GRIA4	-0.856549	2.48822e-07	1.04916e-06	Lower abundance	Yes	GRIA2	Yes	Sign, same FC	-	-	Yes	No
P42262;P48058	GRIA2;GRIA4	-0.473291	0.000428959	0.00102235	Lower abundance	Yes	GRIA2	Yes	Sign, same FC	-	-	Yes	No
P42263	GRIA3	-0.873648	8.2083e-19	1.67684e-17	Lower abundance	Yes	GRIA3	Yes	Sign, same FC	-	-	Yes	No
P48058	GRIA4	-0.626695	6.89207e-07	2.6907e-06	Lower abundance	Yes	GRIA4	Yes	Sign, same FC	-	-	Yes	No
Q9ULK0	GRID1	2.61724e-14	1	1	-	No	GRID1	Yes	-	-	-	No	No
Q13002	GRIK2	0.0173809	0.617329	0.800241	-	No	GRIK2	Yes	-	-	-	No	No
Q05586	GRIN1	-0.291326	1.63609e-05	5.12429e-05	Lower abundance	Yes	GRIN1	Yes	Sign, same FC	-	-	Yes	No
Q12879	GRIN2A	-0.161585	0.0247844	0.0429969	-	No	GRIN2A	Yes	-	-	-	No	No
Q13224	GRIN2B	-0.505568	1.07521e-10	7.49505e-10	Lower abundance	Yes	GRIN2B	Yes	Sign, same FC	-	-	Yes	No
Q9Y3R0	GRIP1	0.226529	0.00948044	0.018076	-	No	GRIP1	Yes	-	-	-	No	No
Q9C0E4;Q9Y3R0	GRIP2;GRIP1	0.165445	0.0614176	0.0987139	-	No	GRIP2	Yes	-	-	-	No	No
Q4V328	GRIPAP1	-0.494037	2.55224e-18	4.89424e-17	Lower abundance	Yes	GRIPAP1	Yes	Sign, same FC	-	-	Yes	No
P25098	GRK2	-0.102595	0.00973551	0.0184849	-	No	GRK2	Yes	-	-	-	No	No
P25098;P35626	GRK2;GRK3	0	1	1	-	No	GRK2	Yes	-	-	-	No	No
P43250	GRK6	-2.42813e-18	1	1	-	No	GRK6	Yes	-	-	-	No	No
Q13255	GRM1	-0.00494671	0.807835	1	-	No	GRM1	Yes	-	-	-	No	No
Q14416	GRM2	-0.329847	1.01293e-05	3.29418e-05	Lower abundance	Yes	GRM2	Yes	Sign, same FC	-	-	Yes	No
Q14416;Q14832	GRM2;GRM3	-0.395607	0.000308609	0.000756039	Lower abundance	Yes	GRM2	Yes	Sign, same FC	-	-	Yes	No
Q14832	GRM3	-0.386216	2.09074e-05	6.43552e-05	Lower abundance	Yes	GRM3	Yes	Sign, same FC	-	-	Yes	No
P41594	GRM5	-0.1196	0.131156	0.194845	-	No	GRM5	Yes	-	-	-	No	No
P41594;Q13255	GRM5;GRM1	-0.0136494	0.748766	0.957235	-	No	GRM5	Yes	-	-	-	No	No
Q14831	GRM7	0	1	1	-	No	GRM7	Yes	-	-	-	No	No
Q9HAV7	GRPEL1	0.0959685	0.170977	0.247825	-	No	GRPEL1	Yes	-	-	-	No	No
Q12849	GRSF1	0.0757941	0.188593	0.27155	-	No	GRSF1	Yes	-	-	-	No	No
O60443	GSDME	0.248174	6.48883e-06	2.17672e-05	Higher abundance	Yes	GSDME	Yes	Not sign	Not measured ≥2	Not measured ≥2	Yes	Yes
P49840	GSK3A	-3.27578e-16	1	1	-	No	GSK3A	Yes	-	-	-	No	No
P49840;P49841	GSK3A;GSK3B	-0.0374718	0.346358	0.470791	-	No	GSK3A	Yes	-	-	-	No	No
P49841	GSK3B	-9.30042e-15	1	1	-	No	GSK3B	Yes	-	-	-	No	No
P06396	GSN	1.28944	3.46549e-09	1.97324e-08	Higher abundance	Yes	GSN	Yes	Sign, same FC	-	-	Yes	No
P15170	GSPT1	0.33764	0.00018112	0.000465831	Higher abundance	Yes	GSPT1	Yes	Sign, opp FC	Not measured ≥2	Sign, same FC	Yes	No
P15170;Q8IYD1	GSPT1;GSPT2	0.144139	0.0459463	0.0756145	-	No	GSPT1	Yes	-	-	-	No	No
Q8IYD1	GSPT2	-0.341289	0.00017387	0.000447874	Lower abundance	Yes	GSPT2	Yes	Not sign	Not measured ≥2	Not measured ≥2	Yes	Yes
P00390	GSR	0.67792	0.00076009	0.00173495	Higher abundance	Yes	GSR	Yes	Sign, same FC	-	-	Yes	No
P48637	GSS	0.665368	4.35003e-05	0.000126141	Higher abundance	Yes	GSS	Yes	Sign, same FC	-	-	Yes	No
Q9Y2Q3	GSTK1	0.140473	0.0097164	0.0184556	-	No	GSTK1	Yes	-	-	-	No	No
P09488;P28161;Q03013	GSTM1;GSTM2;GSTM4	1.25879	6.38482e-07	2.51574e-06	Higher abundance	Yes	GSTM1	Yes	Not sign	Not measured ≥2	Not sign	Yes	Yes
P09488;P28161;P46439;Q03013	GSTM1;GSTM2;GSTM5;GSTM4	1.1861	2.4179e-06	8.65019e-06	Higher abundance	Yes	GSTM1	Yes	Not sign	Not measured ≥2	Not sign	Yes	Yes
P09488;P46439	GSTM1;GSTM5	1.10925	0.0248575	0.0431088	-	No	GSTM1	Yes	-	-	-	No	No
P28161	GSTM2	1.44433	7.96622e-22	2.58902e-20	Higher abundance	Yes	GSTM2	Yes	Sign, same FC	-	-	Yes	No
P21266	GSTM3	1.20095	3.09102e-10	2.02494e-09	Higher abundance	Yes	GSTM3	Yes	Sign, same FC	-	-	Yes	No
P21266;P28161;P46439	GSTM3;GSTM2;GSTM5	1.2845	1.24753e-12	1.14778e-11	Higher abundance	Yes	GSTM3	Yes	Sign, same FC	-	-	Yes	No
P46439	GSTM5	1.74393	9.8048e-06	3.19278e-05	Higher abundance	Yes	GSTM5	Yes	Not sign	Sign, same FC	-	Yes	No
P78417	GSTO1	0.44014	0.00246891	0.00520291	Higher abundance	Yes	GSTO1	Yes	Not sign	Not sign	Not sign	Yes	Yes
P09211	GSTP1	1.26903	2.0235e-09	1.18869e-08	Higher abundance	Yes	GSTP1	Yes	Sign, same FC	-	-	Yes	No
P30711	GSTT1	0.45142	0.00654299	0.0128624	-	No	GSTT1	Yes	-	-	-	No	No
P0CG29;P0CG30	GSTT2;GSTT2B	0.141439	0.427041	0.569502	-	No	GSTT2	Yes	-	-	-	No	No
P78347	GTF2I	0.559067	8.81514e-28	6.30282e-26	Higher abundance	Yes	GTF2I	Yes	Sign, same FC	-	-	Yes	No
O00178	GTPBP1	0.158744	0.00379307	0.00774554	Higher abundance	Yes	GTPBP1	Yes	Sign, opp FC	Not measured ≥2	Not measured ≥2	Yes	Yes
Q02108	GUCY1A1	0.0792992	0.181162	0.261452	-	No	GUCY1A1	Yes	-	-	-	No	No
P33402	GUCY1A2	-0.149672	0.00726815	0.0141215	-	No	GUCY1A2	Yes	-	-	-	No	No
Q02153	GUCY1B1	-3.02034e-15	1	1	-	No	GUCY1B1	Yes	-	-	-	No	No
Q8N442	GUF1	0	1	1	-	No	GUF1	Yes	-	-	-	No	No
Q16774	GUK1	-0.228823	1.4781e-05	4.66451e-05	Lower abundance	Yes	GUK1	Yes	Not sign	Not sign	Not sign	Yes	Yes
Q7Z2Y8	GVINP1	2.90658	2.06639e-11	1.63195e-10	Higher abundance	Yes	GVINP1	No	-	-	-	Yes	No
A0A096LPI5	GVQW2	0.792907	2.34737e-07	9.9228e-07	Higher abundance	Yes	GVQW2	No	-	-	-	Yes	No
P46976	GYG1	0.984328	6.65655e-08	3.03425e-07	Higher abundance	Yes	GYG1	Yes	Sign, same FC	-	-	Yes	No
P13807	GYS1	0.615539	5.24124e-12	4.43115e-11	Higher abundance	Yes	GYS1	Yes	Not sign	Not measured ≥2	Not sign	Yes	Yes
P13807;P54840	GYS1;GYS2	0.648365	3.68684e-06	1.27966e-05	Higher abundance	Yes	GYS1	Yes	Not sign	Not measured ≥2	Not sign	Yes	Yes
P54840	GYS2	0.756696	1.67564e-07	7.24228e-07	Higher abundance	Yes	GYS2	No	-	-	-	Yes	No
P10412;P16402;P16403	H1-4;H1-3;H1-2	2.04417	3.86773e-12	3.36661e-11	Higher abundance	Yes	H1-4	Yes	Sign, same FC	-	-	Yes	No
P10412;P16402;P16403;P22492	H1-4;H1-3;H1-2;HIST1H1T	2.21183	1.69249e-19	3.78165e-18	Higher abundance	Yes	H1-4	Yes	Sign, same FC	-	-	Yes	No
P04908;P0C0S8;P20671;Q16777;Q6FI13;Q7L7L0;Q93077;Q96KK5;Q99878;Q9BTM1	H2AC8;H2AC17;H2AC7;HIST2H2AC;HIST2H2AA3;HIST3H2A;HIST1H2AC;HIST1H2AH;H2AC14;H2AFJ	0.894308	9.18723e-08	4.09458e-07	Higher abundance	Yes	H2AC8	No	-	-	-	Yes	No
P04908;P0C0S5;P0C0S8;P16104;P20671;Q16777;Q6FI13;Q71UI9;Q7L7L0;Q93077;Q96KK5;Q96QV6;Q99878;Q9BTM1	H2AC8;H2AZ1;H2AC17;H2AFX;H2AC7;HIST2H2AC;HIST2H2AA3;H2AFV;HIST3H2A;HIST1H2AC;HIST1H2AH;HIST1H2AA;H2AC14;H2AFJ	1.08362	5.95481e-09	3.25725e-08	Higher abundance	Yes	H2AC8	No	-	-	-	Yes	No
O75367	H2AFY	0.908787	3.22633e-15	4.22717e-14	Higher abundance	Yes	H2AFY	Yes	Sign, same FC	-	-	Yes	No
O75367;Q9P0M6	H2AFY;H2AFY2	1.03154	2.47373e-09	1.43133e-08	Higher abundance	Yes	H2AFY	Yes	Sign, same FC	-	-	Yes	No
Q9P0M6	H2AFY2	0.702091	2.56462e-06	9.1359e-06	Higher abundance	Yes	H2AFY2	Yes	Sign, same FC	-	-	Yes	No
O60814;P57053;P58876;P62807;Q5QNW6;Q93079;Q99877;Q99879;Q99880	H2BC12;H2BFS;HIST1H2BD;H2BC6;HIST2H2BF;HIST1H2BH;H2BC15;H2BC14;H2BC13	0.991495	1.17067e-08	6.07173e-08	Higher abundance	Yes	H2BC12	Yes	Not sign	Not measured ≥2	Not measured ≥2	Yes	Yes
O60814;P57053;P58876;P62807;Q5QNW6;Q8N257;Q93079;Q99877;Q99879;Q99880	H2BC12;H2BFS;HIST1H2BD;H2BC6;HIST2H2BF;HIST3H2BB;HIST1H2BH;H2BC15;H2BC14;H2BC13	0.914933	1.54476e-05	4.85952e-05	Higher abundance	Yes	H2BC12	Yes	Not sign	Not measured ≥2	Not measured ≥2	Yes	Yes
P68431;P84243;Q16695;Q71DI3	H3C11;H3-3A;HIST3H3;HIST2H3C	1.32171	2.27574e-11	1.77692e-10	Higher abundance	Yes	H3C11	No	-	-	-	Yes	No
P62805	H4C12	1.02213	1.87136e-10	1.2657e-09	Higher abundance	Yes	H4C12	Yes	Not measured ≥2	Sign, same FC	-	Yes	No
Q6Y1H2	HACD2	0.234835	0.0847845	0.131908	-	No	HACD2	Yes	-	-	-	No	No
Q9P035	HACD3	0.378369	5.39969e-19	1.14515e-17	Higher abundance	Yes	HACD3	Yes	Sign, same FC	-	-	Yes	No
Q8IYU2	HACE1	0.0368864	0.414464	0.554947	-	No	HACE1	Yes	-	-	-	No	No
Q16836	HADH	0.735237	3.29606e-05	9.77877e-05	Higher abundance	Yes	HADH	Yes	Sign, same FC	-	-	Yes	No
P40939	HADHA	0.709417	5.22858e-22	1.7446e-20	Higher abundance	Yes	HADHA	Yes	Sign, same FC	-	-	Yes	No
P55084	HADHB	0.865364	3.42537e-21	9.96744e-20	Higher abundance	Yes	HADHB	Yes	Sign, same FC	-	-	Yes	No
Q16775	HAGH	0.248186	0.00652243	0.0128371	-	No	HAGH	Yes	-	-	-	No	No
P10915	HAPLN1	0.305757	0.00186497	0.00403379	Higher abundance	Yes	HAPLN1	Yes	Not sign	Not sign	Not sign	Yes	Yes
Q9GZV7	HAPLN2	0.100682	0.535338	0.701405	-	No	HAPLN2	Yes	-	-	-	No	No
P12081	HARS	0.116324	0.234278	0.330671	-	No	HARS	Yes	-	-	-	No	No
P12081;P49590	HARS;HARS2	0.140877	0.115792	0.174402	-	No	HARS	Yes	-	-	-	No	No
P49590	HARS2	0.157551	0.00183842	0.00397981	Higher abundance	Yes	HARS2	Yes	Not sign	Not measured ≥2	Not measured ≥2	Yes	Yes
Q92839	HAS1	0.128893	0.133021	0.197499	-	No	HAS1	No	-	-	-	No	No
O00165	HAX1	-3.94956e-17	1	1	-	No	HAX1	Yes	-	-	-	No	No
P69905	HBA2	0.793363	0.000155812	0.000406591	Higher abundance	Yes	HBA2	Yes	Sign, same FC	-	-	Yes	No
P68871	HBB	0.786091	2.81254e-05	8.45783e-05	Higher abundance	Yes	HBB	Yes	Sign, same FC	-	-	Yes	No
P02042	HBD	0.893828	3.3543e-05	9.93389e-05	Higher abundance	Yes	HBD	Yes	Sign, same FC	-	-	Yes	No
P02042;P68871	HBD;HBB	0.636771	0.000696573	0.00160366	Higher abundance	Yes	HBD	Yes	Sign, same FC	-	-	Yes	No
P02042;P68871;P69891;P69892	HBD;HBB;HBG1;HBG2	0.788592	3.13801e-06	1.10216e-05	Higher abundance	Yes	HBD	Yes	Sign, same FC	-	-	Yes	No
Q9Y450	HBS1L	0	1	1	-	No	HBS1L	Yes	-	-	-	No	No
P51610	HCFC1	0.222459	0.0175301	0.0315832	-	No	HCFC1	Yes	-	-	-	No	No
O60741	HCN1	-0.294514	2.69882e-05	8.13709e-05	Lower abundance	Yes	HCN1	Yes	Sign, same FC	-	-	Yes	No
O60741;Q9UL51	HCN1;HCN2	-0.139624	0.0900441	0.13944	-	No	HCN1	Yes	-	-	-	No	No
Q9UL51	HCN2	-0.38867	2.81364e-05	8.45783e-05	Lower abundance	Yes	HCN2	Yes	Not sign	Not measured ≥2	Not measured ≥2	Yes	Yes
Q96DB2	HDAC11	0	1	1	-	No	HDAC11	Yes	-	-	-	No	No
Q92769	HDAC2	0.952922	6.94485e-13	6.68442e-12	Higher abundance	Yes	HDAC2	Yes	Sign, same FC	-	-	Yes	No
P56524	HDAC4	0.179496	0.0916191	0.141616	-	No	HDAC4	Yes	-	-	-	No	No
P56524;Q9UQL6	HDAC4;HDAC5	-0.12808	0.139791	0.206692	-	No	HDAC4	Yes	-	-	-	No	No
Q9UQL6	HDAC5	0	1	1	-	No	HDAC5	Yes	-	-	-	No	No
Q9UBN7	HDAC6	0.544989	1.08939e-07	4.82512e-07	Higher abundance	Yes	HDAC6	Yes	Not sign	Not measured ≥2	Not measured ≥2	Yes	Yes
Q9H0R4	HDHD2	1.02237	2.23495e-07	9.47155e-07	Higher abundance	Yes	HDHD2	Yes	Sign, same FC	-	-	Yes	No
Q9BSH5	HDHD3	0.353897	0.00680009	0.0133155	-	No	HDHD3	Yes	-	-	-	No	No
Q9BXW7	HDHD5	0.73685	2.44495e-07	1.03178e-06	Higher abundance	Yes	HDHD5	Yes	Not measured ≥2	Not measured ≥2	Not measured ≥2	Yes	Yes
Q00341	HDLBP	0.0423415	0.330893	0.451874	-	No	HDLBP	Yes	-	-	-	No	No
Q9P2D3	HEATR5B	-2.03566e-17	1	1	-	No	HEATR5B	Yes	-	-	-	No	No
Q9NRV9	HEBP1	0.767823	2.29414e-07	9.70596e-07	Higher abundance	Yes	HEBP1	Yes	Sign, opp FC	Not sign	Not sign	Yes	Yes
Q9ULT8	HECTD1	-0.0783614	0.299991	0.413283	-	No	HECTD1	Yes	-	-	-	No	No
Q5T447	HECTD3	0.00577602	0.755904	0.96562	-	No	HECTD3	Yes	-	-	-	No	No
Q9Y4D8	HECTD4	-0.040791	0.262704	0.36574	-	No	HECTD4	Yes	-	-	-	No	No
Q76N89	HECW1	-0.0643889	0.326951	0.44759	-	No	HECW1	Yes	-	-	-	No	No
Q76N89;Q9P2P5	HECW1;HECW2	-0.229662	0.0214816	0.0378442	-	No	HECW1	Yes	-	-	-	No	No
Q9P2P5	HECW2	-0.341084	2.3764e-10	1.59009e-09	Lower abundance	Yes	HECW2	Yes	Not sign	Not measured ≥2	Not measured ≥2	Yes	Yes
Q14CZ8	HEPACAM	1.54696	2.52605e-32	3.16072e-30	Higher abundance	Yes	HEPACAM	Yes	Sign, same FC	-	-	Yes	No
Q15751	HERC1	0	1	1	-	No	HERC1	Yes	-	-	-	No	No
Q5GLZ8	HERC4	-0.0623153	0.200826	0.287428	-	No	HERC4	Yes	-	-	-	No	No
P07686	HEXB	0.00476277	0.855884	1	-	No	HEXB	Yes	-	-	-	No	No
O14964	HGS	-0.0565801	0.194093	0.278828	-	No	HGS	Yes	-	-	-	No	No
P31937	HIBADH	0.685977	0.000135967	0.000359679	Higher abundance	Yes	HIBADH	Yes	Sign, same FC	-	-	Yes	No
Q6NVY1	HIBCH	0.509293	2.83142e-06	1.00079e-05	Higher abundance	Yes	HIBCH	Yes	Sign, same FC	-	-	Yes	No
Q8IV36	HID1	-0.127804	0.0358229	0.0603682	-	No	HID1	Yes	-	-	-	No	No
Q9NWT6	HIF1AN	0.0340978	0.578451	0.752573	-	No	HIF1AN	Yes	-	-	-	No	No
P49773	HINT1	0.911265	0.000188217	0.000481608	Higher abundance	Yes	HINT1	Yes	Sign, same FC	-	-	Yes	No
Q9BX68	HINT2	1.55948	2.80152e-10	1.84011e-09	Higher abundance	Yes	HINT2	Yes	Sign, same FC	-	-	Yes	No
Q9NQE9	HINT3	-7.52526e-15	1	1	-	No	HINT3	Yes	-	-	-	No	No
O00291	HIP1	0.286326	0.0111897	0.0209363	-	No	HIP1	Yes	-	-	-	No	No
O75146	HIP1R	0.67069	1.17822e-20	3.17043e-19	Higher abundance	Yes	HIP1R	Yes	Sign, opp FC	Sign, same FC	-	Yes	No
Q9H2X6	HIPK2	-0.678575	5.11573e-05	0.000146729	Lower abundance	Yes	HIPK2	No	-	-	-	Yes	No
Q5TEC6	HIST2H3PS2	1.08655	9.37049e-09	4.96957e-08	Higher abundance	Yes	HIST2H3PS2	Yes	Sign, same FC	-	-	Yes	No
Q8N257	HIST3H2BB	1.22074	2.05559e-08	1.02167e-07	Higher abundance	Yes	HIST3H2BB	Yes	Not measured ≥2	Not measured ≥2	Not measured ≥2	Yes	Yes
P19367	HK1	-0.495384	4.44891e-26	2.36881e-24	Lower abundance	Yes	HK1	Yes	Sign, same FC	-	-	Yes	No
P19367;P52789	HK1;HK2	-0.590015	1.10273e-08	5.76716e-08	Lower abundance	Yes	HK1	Yes	Sign, same FC	-	-	Yes	No
P19367;P52789;Q2TB90	HK1;HK2;HKDC1	-0.574239	5.79824e-13	5.62407e-12	Lower abundance	Yes	HK1	Yes	Sign, same FC	-	-	Yes	No
P19367;Q2TB90	HK1;HKDC1	-0.308786	0.000265672	0.00065924	Lower abundance	Yes	HK1	Yes	Sign, same FC	-	-	Yes	No
P52789	HK2	-0.649319	8.45211e-08	3.79397e-07	Lower abundance	Yes	HK2	Yes	Not measured ≥2	Not measured ≥2	Not measured ≥2	Yes	Yes
Q2TB90	HKDC1	-0.368015	3.42021e-06	1.1954e-05	Lower abundance	Yes	HKDC1	No	-	-	-	Yes	No
P04439	HLA-A	0.890697	1.34652e-08	6.91925e-08	Higher abundance	Yes	HLA-A	Yes	Sign, same FC	-	-	Yes	No
P01889	HLA-B	1.3495	2.47249e-10	1.6434e-09	Higher abundance	Yes	HLA-B	Yes	Not sign	Not measured ≥2	Not measured ≥2	Yes	Yes
P01889;P04439	HLA-B;HLA-A	0.998213	3.80737e-07	1.55431e-06	Higher abundance	Yes	HLA-B	Yes	Not sign	Not measured ≥2	Not measured ≥2	Yes	Yes
P01889;P04439;P10321	HLA-B;HLA-A;HLA-C	1.35878	2.94767e-07	1.22534e-06	Higher abundance	Yes	HLA-B	Yes	Not sign	Not measured ≥2	Not measured ≥2	Yes	Yes
P30511	HLA-F	0.957364	3.87704e-07	1.57889e-06	Higher abundance	Yes	HLA-F	No	-	-	-	Yes	No
Q8TCT9	HM13	0.0125282	0.732562	0.937717	-	No	HM13	Yes	-	-	-	No	No
P09429	HMGB1	0.381266	0.0166639	0.0301638	-	No	HMGB1	Yes	-	-	-	No	No
Q01581	HMGCS1	-0.176381	0.142383	0.210214	-	No	HMGCS1	Yes	-	-	-	No	No
P30519	HMOX2	-0.362489	4.12022e-09	2.31965e-08	Lower abundance	Yes	HMOX2	Yes	Sign, same FC	-	-	Yes	No
P50135	HNMT	1.27681	5.26814e-10	3.31661e-09	Higher abundance	Yes	HNMT	Yes	Sign, same FC	-	-	Yes	No
Q13151	HNRNPA0	0.190627	0.0447542	0.0738039	-	No	HNRNPA0	Yes	-	-	-	No	No
P09651	HNRNPA1	0.442101	1.12563e-05	3.62721e-05	Higher abundance	Yes	HNRNPA1	Yes	Sign, same FC	-	-	Yes	No
P22626	HNRNPA2B1	0.620439	3.96388e-07	1.61032e-06	Higher abundance	Yes	HNRNPA2B1	Yes	Sign, same FC	-	-	Yes	No
P51991	HNRNPA3	0.61867	1.08076e-05	3.50109e-05	Higher abundance	Yes	HNRNPA3	Yes	Not sign	Sign, same FC	-	Yes	No
Q99729	HNRNPAB	0.450538	2.68479e-07	1.12635e-06	Higher abundance	Yes	HNRNPAB	Yes	Sign, opp FC	Not sign	Not sign	Yes	Yes
P07910	HNRNPC	0.568522	1.99126e-09	1.17112e-08	Higher abundance	Yes	HNRNPC	Yes	Sign, same FC	-	-	Yes	No
Q14103	HNRNPD	0.387738	0.000116349	0.000312072	Higher abundance	Yes	HNRNPD	Yes	Not sign	Sign, opp FC	Not sign	Yes	Yes
O14979	HNRNPDL	0.738253	4.39857e-12	3.76966e-11	Higher abundance	Yes	HNRNPDL	Yes	Sign, opp FC	Not measured ≥2	Not sign	Yes	Yes
O14979;Q14103	HNRNPDL;HNRNPD	0.411469	0.000675084	0.00155992	Higher abundance	Yes	HNRNPDL	Yes	Sign, opp FC	Not measured ≥2	Not sign	Yes	Yes
P52597	HNRNPF	0.737904	4.67539e-10	2.96207e-09	Higher abundance	Yes	HNRNPF	Yes	Sign, same FC	-	-	Yes	No
P31943	HNRNPH1	0.446563	6.18813e-08	2.84143e-07	Higher abundance	Yes	HNRNPH1	Yes	Sign, same FC	-	-	Yes	No
P31943;P52597	HNRNPH1;HNRNPF	0.559606	5.55205e-05	0.000158336	Higher abundance	Yes	HNRNPH1	Yes	Sign, same FC	-	-	Yes	No
P31943;P52597;P55795	HNRNPH1;HNRNPF;HNRNPH2	0	1	1	-	No	HNRNPH1	Yes	-	-	-	No	No
P31943;P55795	HNRNPH1;HNRNPH2	0.260549	5.03288e-06	1.71708e-05	Higher abundance	Yes	HNRNPH1	Yes	Sign, same FC	-	-	Yes	No
P55795	HNRNPH2	5.37057e-16	1	1	-	No	HNRNPH2	Yes	-	-	-	No	No
P31942	HNRNPH3	0.354824	7.71535e-08	3.48514e-07	Higher abundance	Yes	HNRNPH3	Yes	Sign, same FC	-	-	Yes	No
P61978	HNRNPK	0.443786	7.95684e-10	4.91048e-09	Higher abundance	Yes	HNRNPK	Yes	Sign, same FC	-	-	Yes	No
P14866	HNRNPL	0.46237	2.05266e-06	7.46081e-06	Higher abundance	Yes	HNRNPL	Yes	Not sign	Not sign	Not sign	Yes	Yes
Q8WVV9	HNRNPLL	0.150921	0.0173975	0.0313669	-	No	HNRNPLL	Yes	-	-	-	No	No
P52272	HNRNPM	0.368005	1.41377e-08	7.2351e-08	Higher abundance	Yes	HNRNPM	Yes	Sign, same FC	-	-	Yes	No
O43390	HNRNPR	0.601022	6.16331e-09	3.36028e-08	Higher abundance	Yes	HNRNPR	Yes	Sign, same FC	-	-	Yes	No
O43390;O60506	HNRNPR;SYNCRIP	0.527755	9.19539e-09	4.88566e-08	Higher abundance	Yes	HNRNPR	Yes	Sign, same FC	-	-	Yes	No
Q00839	HNRNPU	0.449171	1.01906e-10	7.11444e-10	Higher abundance	Yes	HNRNPU	Yes	Sign, same FC	-	-	Yes	No
Q9BUJ2	HNRNPUL1	0.413763	5.0285e-08	2.33466e-07	Higher abundance	Yes	HNRNPUL1	Yes	Not sign	Not measured ≥2	Not measured ≥2	Yes	Yes
Q1KMD3	HNRNPUL2	0.274413	1.75826e-06	6.42342e-06	Higher abundance	Yes	HNRNPUL2	Yes	Not sign	Not measured ≥2	Not sign	Yes	Yes
Q86YM7	HOMER1	-0.774792	3.50859e-23	1.34049e-21	Lower abundance	Yes	HOMER1	Yes	Sign, same FC	-	-	Yes	No
Q86YM7;Q9NSB8;Q9NSC5	HOMER1;HOMER2;HOMER3	-0.623349	8.19755e-08	3.68632e-07	Lower abundance	Yes	HOMER1	Yes	Sign, same FC	-	-	Yes	No
Q9NSB8	HOMER2	0	1	1	-	No	HOMER2	Yes	-	-	-	No	No
Q9UJC3	HOOK1	-0.0894498	0.293972	0.40566	-	No	HOOK1	Yes	-	-	-	No	No
Q86VS8	HOOK3	-0.0900506	0.028936	0.0496485	-	No	HOOK3	Yes	-	-	-	No	No
P00738	HP	1.11909	0.00181715	0.00393886	Higher abundance	Yes	HP	Yes	Sign, same FC	-	-	Yes	No
Q5SSJ5	HP1BP3	0.94612	2.52251e-23	9.86342e-22	Higher abundance	Yes	HP1BP3	Yes	Sign, same FC	-	-	Yes	No
P84074	HPCA	3.00718e-16	1	1	-	No	HPCA	Yes	-	-	-	No	No
P37235	HPCAL1	-0.541337	3.94822e-08	1.85897e-07	Lower abundance	Yes	HPCAL1	Yes	Sign, same FC	-	-	Yes	No
P37235;P84074	HPCAL1;HPCA	-1.20624e-17	1	1	-	No	HPCAL1	Yes	-	-	-	No	No
P37235;P61601;P84074	HPCAL1;NCALD;HPCA	-0.36168	3.28102e-06	1.14996e-05	Lower abundance	Yes	HPCAL1	Yes	Sign, same FC	-	-	Yes	No
Q9UM19	HPCAL4	0	1	1	-	No	HPCAL4	Yes	-	-	-	No	No
P00492	HPRT1	0.298444	0.111005	0.16795	-	No	HPRT1	Yes	-	-	-	No	No
P01112	HRAS	-0.252439	0.00283075	0.00590822	Lower abundance	Yes	HRAS	Yes	Sign, same FC	-	-	Yes	No
Q9Y5N1	HRH3	0	1	1	-	No	HRH3	No	-	-	-	No	No
Q53T59	HS1BP3	0.522378	0.000230431	0.000580088	Higher abundance	Yes	HS1BP3	Yes	Not sign	Not measured ≥2	Not measured ≥2	Yes	Yes
P28845	HSD11B1	0.107881	0.305608	0.420442	-	No	HSD11B1	Yes	-	-	-	No	No
Q99714	HSD17B10	1.67093	1.55205e-07	6.73722e-07	Higher abundance	Yes	HSD17B10	Yes	Sign, same FC	-	-	Yes	No
Q8NBQ5	HSD17B11	0.0864485	0.189826	0.273168	-	No	HSD17B11	Yes	-	-	-	No	No
Q53GQ0	HSD17B12	0.113726	0.0857638	0.133307	-	No	HSD17B12	Yes	-	-	-	No	No
P51659	HSD17B4	0.459816	5.96682e-09	3.26026e-08	Higher abundance	Yes	HSD17B4	Yes	Sign, same FC	-	-	Yes	No
Q92506	HSD17B8	0.945435	1.02321e-08	5.3907e-08	Higher abundance	Yes	HSD17B8	Yes	Not sign	Not sign	Not sign	Yes	Yes
Q3SXM5	HSDL1	0.175616	0.00153501	0.00335636	Higher abundance	Yes	HSDL1	Yes	Not sign	Not sign	Not sign	Yes	Yes
Q6YN16	HSDL2	0.682942	1.63372e-17	2.74388e-16	Higher abundance	Yes	HSDL2	Yes	Not sign	Sign, same FC	-	Yes	No
P07900	HSP90AA1	-2.58501e-13	0.999998	1	-	No	HSP90AA1	Yes	-	-	-	No	No
P07900;P08238	HSP90AA1;HSP90AB1	-0.0208397	0.674704	0.868319	-	No	HSP90AA1	Yes	Sign, opp FC	Not sign	Not sign	No	No
P07900;P08238;Q58FF8	HSP90AA1;HSP90AB1;HSP90AB2P	-1.35088e-18	1	1	-	No	HSP90AA1	Yes	-	-	-	No	No
P07900;P08238;Q58FF7	HSP90AA1;HSP90AB1;HSP90AB3P	-0.201773	0.0143858	0.0264224	-	No	HSP90AA1	Yes	-	-	-	No	No
P07900;P08238;Q58FF6;Q58FF7	HSP90AA1;HSP90AB1;HSP90AB4P;HSP90AB3P	0	1	1	-	No	HSP90AA1	Yes	-	-	-	No	No
P07900;P08238;Q58FF6;Q58FF7;Q58FF8	HSP90AA1;HSP90AB1;HSP90AB4P;HSP90AB3P;HSP90AB2P	0	1	1	-	No	HSP90AA1	Yes	-	-	-	No	No
P08238	HSP90AB1	-0.104331	0.0221875	0.0389644	-	No	HSP90AB1	Yes	-	-	-	No	No
P08238;Q58FF8	HSP90AB1;HSP90AB2P	0	1	1	-	No	HSP90AB1	Yes	-	-	-	No	No
P08238;Q58FF7	HSP90AB1;HSP90AB3P	0.0933641	0.019758	0.0352545	-	No	HSP90AB1	Yes	-	-	-	No	No
P08238;P14625	HSP90AB1;HSP90B1	3.1619e-16	1	1	-	No	HSP90AB1	Yes	-	-	-	No	No
Q58FF6	HSP90AB4P	0.577792	6.39078e-07	2.51574e-06	Higher abundance	Yes	HSP90AB4P	Yes	Not sign	Not measured ≥2	Not measured ≥2	Yes	Yes
P14625	HSP90B1	0	1	1	-	No	HSP90B1	Yes	-	-	-	No	No
O43301	HSPA12A	-0.707328	4.18649e-31	4.76213e-29	Lower abundance	Yes	HSPA12A	Yes	Sign, same FC	-	-	Yes	No
O43301;Q96MM6	HSPA12A;HSPA12B	-0.612597	3.20604e-17	5.31332e-16	Lower abundance	Yes	HSPA12A	Yes	Sign, same FC	-	-	Yes	No
Q96MM6	HSPA12B	0.566836	1.75723e-05	5.48312e-05	Higher abundance	Yes	HSPA12B	Yes	Not sign	Sign, opp FC	Not sign	Yes	Yes
P48723	HSPA13	1.73703e-16	1	1	-	No	HSPA13	Yes	-	-	-	No	No
P0DMV8;P0DMV9	HSPA1A;HSPA1B	0.346673	0.00421696	0.00854489	Higher abundance	Yes	HSPA1A	Yes	Sign, same FC	-	-	Yes	No
[truncated: 2,979 more rows]

## Sheet: Proteome_TCvsDG
protein_id	gene_symbols_or_id	log2FC_NDCvsSD	qvalue_NDCvsSD	FC_direction	DAP (q<0.01)?	gene_symbols_ONLYFIRSTannotation	SD_DG_log2FC	SD_DG_qvalue	SD_DG_label	SD_BrainRegionSpecificity	MeasuredInProteomicLiterature_label	RefinementOnAD_label	RefinementOnFTLD-TAU_label	RefinementOnFTLD-TDP_label	SD_BrainRegionSpecificity_refined?
P01023	A2M	0.58756	0.000167281	Higher abundance	Yes	A2M	2.9951e-15	1	Not sign	DAP only in TC	Yes	Sign, same FC	-	-	no
Q2M2I8	AAK1	-0.497593	5.43815e-11	Lower abundance	Yes	AAK1	0	1	Not sign	DAP only in TC	Yes	Sign, same FC	-	-	no
Q13685	AAMP	0.385308	3.45169e-06	Higher abundance	Yes	AAMP	0	1	Not sign	DAP only in TC	Yes	Sign, same FC	-	-	no
P49588	AARS	0.0462766	0.256866	-	No	AARS	0.0217746	0.887185	Not sign	No DAP	-	-	-	-	-
Q5JTZ9	AARS2	0	1	-	No	AARS2	0.0432158	0.809007	Not sign	No DAP	-	-	-	-	-
Q9BTE6	AARSD1	-0.0513484	0.524782	-	No	AARSD1	-0.0842317	0.600275	Not sign	No DAP	-	-	-	-	-
Q9NRN7	AASDHPPT	0.0758014	0.155061	-	No	AASDHPPT	-7.34524e-17	1	Not sign	No DAP	-	-	-	-	-
P80404	ABAT	0.602461	9.51364e-06	Higher abundance	Yes	ABAT	0.159518	0.0207993	Not sign	DAP only in TC	Yes	Sign, same FC	-	-	no
Q9BZC7	ABCA2	0.302564	0.00666977	Higher abundance	Yes	ABCA2	-0.129078	0.198439	Not sign	DAP only in TC	Yes	Not sign	Not measured ≥2	Not sign	yes
Q9NP58	ABCB6	2.65186e-18	1	-	No	ABCB6	-0.119103	0.311745	Not sign	No DAP	-	-	-	-	-
O75027	ABCB7	0.429958	1.21397e-12	Higher abundance	Yes	ABCB7	0.021954	1	Not sign	DAP only in TC	Yes	Not sign	Not measured ≥2	Not measured ≥2	yes
Q9NUT2	ABCB8	-0.0434478	0.604518	-	No	ABCB8	-2.86445e-17	1	Not sign	No DAP	-	-	-	-	-
P28288	ABCD3	0.203047	0.00254887	Higher abundance	Yes	ABCD3	5.83085e-16	1	Not sign	DAP only in TC	Yes	Sign, same FC	-	-	no
P61221	ABCE1	0.286087	1.97617e-05	Higher abundance	Yes	ABCE1	-0.0711738	0.337045	Not sign	DAP only in TC	Yes	Not sign	Not measured ≥2	Not measured ≥2	yes
Q8NE71	ABCF1	0.200006	0.00037764	Higher abundance	Yes	ABCF1	-3.18963e-14	1	Not sign	DAP only in TC	Yes	Not sign	Not measured ≥2	Not measured ≥2	yes
Q9UG63	ABCF2	1.01069e-15	1	-	No	ABCF2	-2.36708e-17	1	Not sign	No DAP	-	-	-	-	-
Q9NUQ8	ABCF3	0.133469	0.0169778	-	No	ABCF3	-0.12324	0.15163	Not sign	No DAP	-	-	-	-	-
Q9NUJ1	ABHD10	6.71532e-14	1	-	No	ABHD10	-1.8895e-18	1	Not sign	No DAP	-	-	-	-	-
Q8NFV4	ABHD11	1.74486e-14	1	-	No	ABHD11	0	1	Not sign	No DAP	-	-	-	-	-
Q8N2K0	ABHD12	-0.195696	0.000321883	Lower abundance	Yes	ABHD12	-3.04563e-17	1	Not sign	DAP only in TC	Yes	Sign, same FC	-	-	no
O95870	ABHD16A	-0.101218	0.0753934	-	No	ABHD16A	3.39529e-18	1	Not sign	No DAP	-	-	-	-	-
Q9BV23	ABHD6	-0.0111731	0.867348	-	No	ABHD6	0	1	Not sign	No DAP	-	-	-	-	-
Q8IZP0;Q9NYB9	ABI1;ABI2	-0.461631	2.22284e-10	Lower abundance	Yes	ABI1	1.83426e-19	1	Not sign	DAP only in TC	Yes	Sign, same FC	-	-	no
Q8IZP0	ABI1	-0.0375408	0.596939	-	No	ABI1	-7.00084e-18	1	Not sign	No DAP	-	-	-	-	-
Q9NYB9	ABI2	-0.471603	1.01147e-15	Lower abundance	Yes	ABI2	-0.138362	0.120729	Not sign	DAP only in TC	Yes	Sign, same FC	-	-	no
P42684	ABL2	-0.0439922	0.536216	-	No	ABL2	0	1	Not sign	No DAP	-	-	-	-	-
O14639	ABLIM1	0.62948	3.48108e-11	Higher abundance	Yes	ABLIM1	0.273655	4.85324e-05	Sign, same FC	DAP both in TC and DG	Yes	Sign, same FC	-	-	no
Q6H8Q1	ABLIM2	-0.20313	0.000315907	Lower abundance	Yes	ABLIM2	0.0697334	0.608546	Not sign	DAP only in TC	Yes	Sign, same FC	-	-	no
Q12979	ABR	-0.247202	1.37756e-05	Lower abundance	Yes	ABR	0	1	Not sign	DAP only in TC	Yes	Sign, same FC	-	-	no
Q15018	ABRAXAS2	0	1	-	No	ABRAXAS2	-0.0579568	0.979176	Not sign	No DAP	-	-	-	-	-
P09110	ACAA1	0.82149	5.22334e-07	Higher abundance	Yes	ACAA1	-3.71683e-18	1	Not sign	DAP only in TC	Yes	Sign, same FC	-	-	no
P42765	ACAA2	0.993417	7.79261e-39	Higher abundance	Yes	ACAA2	0.377381	0.0025263	Sign, same FC	DAP both in TC and DG	Yes	Sign, same FC	-	-	no
Q13085	ACACA	-0.162147	7.84411e-05	Lower abundance	Yes	ACACA	0.0512358	0.658101	Not sign	DAP only in TC	Yes	Sign, same FC	-	-	no
Q9UKU7	ACAD8	0.320283	0.0463483	-	No	ACAD8	2.17391e-16	1	Not sign	No DAP	-	-	-	-	-
Q9H845	ACAD9	0.178216	0.0328055	-	No	ACAD9	0	1	Not sign	No DAP	-	-	-	-	-
P11310	ACADM	0.626771	5.83726e-13	Higher abundance	Yes	ACADM	0.13122	0.356509	Not sign	DAP only in TC	Yes	Sign, same FC	-	-	no
P16219	ACADS	0.777103	4.24278e-05	Higher abundance	Yes	ACADS	3.98195e-16	1	Not sign	DAP only in TC	Yes	Not sign	Sign, same FC	-	no
P45954	ACADSB	0.479714	0.000202924	Higher abundance	Yes	ACADSB	-0.183031	0.122752	Not sign	DAP only in TC	Yes	Sign, opp FC	Not sign	Not sign	yes
P49748	ACADVL	0.866408	1.35737e-24	Higher abundance	Yes	ACADVL	0.1884	0.273881	Not sign	DAP only in TC	Yes	Sign, same FC	-	-	no
Q15057	ACAP2	0	1	-	No	ACAP2	0	1	Not sign	No DAP	-	-	-	-	-
P24752	ACAT1	0.452134	0.0105664	-	No	ACAT1	0.174583	0.00261536	Sign	DAP only in DG	Yes	Sign, same FC	-	-	no
Q9BWD1	ACAT2	0.403835	0.0275939	-	No	ACAT2	0.167294	0.00314015	Sign	DAP only in DG	Yes	Sign, same FC	-	-	no
Q9H3P7	ACBD3	0.0663449	0.268477	-	No	ACBD3	0	1	Not sign	No DAP	-	-	-	-	-
Q9BR61	ACBD6	0	1	-	No	ACBD6	-7.74609e-18	1	Not sign	No DAP	-	-	-	-	-
Q9UKV3	ACIN1	0.568025	0.00104914	Higher abundance	Yes	ACIN1	-0.0519973	0.883375	Not sign	DAP only in TC	Yes	Sign, same FC	-	-	no
P53396	ACLY	-0.126229	0.000478399	Lower abundance	Yes	ACLY	0.128875	0.0164916	Not sign	DAP only in TC	Yes	Sign, same FC	-	-	no
P21399	ACO1	0.695866	5.0763e-07	Higher abundance	Yes	ACO1	0.115492	0.252535	Not sign	DAP only in TC	Yes	Sign, same FC	-	-	no
Q99798	ACO2	9.39766e-14	1	-	No	ACO2	5.32686e-16	1	Not sign	No DAP	-	-	-	-	-
Q86TX2	ACOT1	0.444639	0.0122497	-	No	ACOT1	-3.10904e-17	1	Not sign	No DAP	-	-	-	-	-
Q9NPJ3	ACOT13	0.360041	0.0663534	-	No	ACOT13	0.0290035	1	Not sign	No DAP	-	-	-	-	-
O00154	ACOT7	-0.217189	0.036341	-	No	ACOT7	-3.22455e-16	1	Not sign	No DAP	-	-	-	-	-
O14734	ACOT8	0.335901	0.0195596	-	No	ACOT8	5.95273e-18	1	Not sign	No DAP	-	-	-	-	-
Q9Y305	ACOT9	0.343613	0.00408076	Higher abundance	Yes	ACOT9	-2.42144e-17	1	Not sign	DAP only in TC	Yes	Sign, same FC	-	-	no
P24666	ACP1	0.816036	0.00124619	Higher abundance	Yes	ACP1	2.62179e-14	1	Not sign	DAP only in TC	Yes	Not sign	Not sign	Not sign	yes
P11117	ACP2	2.6331e-17	1	-	No	ACP2	-0.348652	0.00920832	Sign	DAP only in DG	Yes	Not sign	Not measured ≥2	Not measured ≥2	yes
Q96GR2	ACSBG1	0.552049	1.10907e-10	Higher abundance	Yes	ACSBG1	-5.88213e-14	1	Not sign	DAP only in TC	Yes	Not sign	Sign, same FC	-	no
Q96CM8	ACSF2	0.526025	2.90176e-10	Higher abundance	Yes	ACSF2	0.0123011	1	Not sign	DAP only in TC	Yes	Sign, opp FC	Not measured ≥2	Not measured ≥2	yes
Q4G176	ACSF3	-0.000956319	1	-	No	ACSF3	2.44971e-16	1	Not sign	No DAP	-	-	-	-	-
P33121	ACSL1	0.442159	8.11355e-14	Higher abundance	Yes	ACSL1	0.122539	0.126833	Not sign	DAP only in TC	Yes	Sign, opp FC	Not measured ≥2	Not sign	yes
P33121;Q9UKU0	ACSL1;ACSL6	0	1	-	No	ACSL1	1.54364e-18	1	Not sign	No DAP	-	-	-	-	-
O95573	ACSL3	-0.110423	0.0135982	-	No	ACSL3	0	1	Not sign	No DAP	-	-	-	-	-
O60488;O95573	ACSL4;ACSL3	-0.232426	0.0146628	-	No	ACSL4	-0.0882913	0.791097	Not sign	No DAP	-	-	-	-	-
O60488	ACSL4	-2.78097e-16	1	-	No	ACSL4	-0.0303405	1	Not sign	No DAP	-	-	-	-	-
Q9UKU0	ACSL6	9.68382e-16	1	-	No	ACSL6	0	1	Not sign	No DAP	-	-	-	-	-
Q9NUB1	ACSS1	1.22732	1.05037e-25	Higher abundance	Yes	ACSS1	0.219655	0.080296	Not sign	DAP only in TC	Yes	Sign, opp FC	Sign, same FC	-	no
Q9H6R3	ACSS3	0.883053	7.30188e-12	Higher abundance	Yes	ACSS3	0.309933	0.0638991	Not sign	DAP only in TC	Yes	Sign, same FC	-	-	no
P68133	ACTA1	0.251224	0.0100284	-	No	ACTA1	0.0951754	0.523472	Not sign	No DAP	-	-	-	-	-
P60709;P63261	ACTB;ACTG1	0.00412442	1	-	No	ACTB	0.270534	0.0360252	Not sign	No DAP	-	-	-	-	-
Q562R1	ACTBL2	0.275327	0.011579	-	No	ACTBL2	0.175293	0.14055	Not sign	No DAP	-	-	-	-	-
O94805	ACTL6B	0	1	-	No	ACTL6B	-0.130666	0.103374	Not sign	No DAP	-	-	-	-	-
P12814	ACTN1	-0.987445	8.66838e-34	Lower abundance	Yes	ACTN1	-2.33244e-16	1	Not sign	DAP only in TC	Yes	Sign, same FC	-	-	no
P12814;P35609	ACTN1;ACTN2	-0.913615	1.65065e-16	Lower abundance	Yes	ACTN1	0	1	Not sign	DAP only in TC	Yes	Sign, same FC	-	-	no
P35609	ACTN2	-1.1783	1.36041e-34	Lower abundance	Yes	ACTN2	-1.81136e-18	1	Not sign	DAP only in TC	Yes	Sign, same FC	-	-	no
O43707	ACTN4	-0.482407	5.64426e-17	Lower abundance	Yes	ACTN4	0.130327	0.111104	Not sign	DAP only in TC	Yes	Sign, same FC	-	-	no
O43707;P12814	ACTN4;ACTN1	-0.958539	4.10711e-25	Lower abundance	Yes	ACTN4	1.68129e-17	1	Not sign	DAP only in TC	Yes	Sign, same FC	-	-	no
O43707;P12814;P35609	ACTN4;ACTN1;ACTN2	-0.778272	7.76909e-18	Lower abundance	Yes	ACTN4	5.45386e-18	1	Not sign	DAP only in TC	Yes	Sign, same FC	-	-	no
Q9NZ32	ACTR10	0.175685	0.0569519	-	No	ACTR10	0	1	Not sign	No DAP	-	-	-	-	-
P61163	ACTR1A	0.307441	0.0509154	-	No	ACTR1A	0.065998	0.354031	Not sign	No DAP	-	-	-	-	-
P42025	ACTR1B	0.161133	0.154095	-	No	ACTR1B	0.0525315	0.703009	Not sign	No DAP	-	-	-	-	-
P42025;P61163	ACTR1B;ACTR1A	0.390769	0.0354153	-	No	ACTR1B	1.09803e-17	1	Not sign	No DAP	-	-	-	-	-
P61160	ACTR2	-0.0460805	0.450478	-	No	ACTR2	0.0914269	0.15063	Not sign	No DAP	-	-	-	-	-
P61158	ACTR3	0.179586	0.121733	-	No	ACTR3	0.135328	0.0124338	Not sign	No DAP	-	-	-	-	-
P61158;Q9P1U1	ACTR3;ACTR3B	-0.136098	0.168685	-	No	ACTR3	0	1	Not sign	No DAP	-	-	-	-	-
Q9P1U1	ACTR3B	-0.582259	1.17983e-06	Lower abundance	Yes	ACTR3B	0	1	Not sign	DAP only in TC	Yes	Sign, same FC	-	-	no
P14621	ACYP2	0.562495	2.36591e-05	Higher abundance	Yes	ACYP2	0.390054	0.0317672	Not sign	DAP only in TC	Yes	Sign, same FC	-	-	no
O14672	ADAM10	0.366146	0.0187043	-	No	ADAM10	0.0621965	0.961083	Not sign	No DAP	-	-	-	-	-
Q9P0K1	ADAM22	-0.364576	3.8749e-08	Lower abundance	Yes	ADAM22	2.89952e-15	1	Not sign	DAP only in TC	Yes	Sign, same FC	-	-	no
O75077	ADAM23	-0.822652	3.07651e-10	Lower abundance	Yes	ADAM23	0.0733721	0.810534	Not sign	DAP only in TC	Yes	Not sign	Sign, same FC	-	no
O75689	ADAP1	-0.328811	5.28674e-06	Lower abundance	Yes	ADAP1	-7.87107e-17	1	Not sign	DAP only in TC	Yes	Sign, same FC	-	-	no
P55265	ADAR	0.494034	8.99582e-09	Higher abundance	Yes	ADAR	-0.117969	0.173112	Not sign	DAP only in TC	Yes	Sign, same FC	-	-	no
Q08462	ADCY2	0.324959	1.57042e-07	Higher abundance	Yes	ADCY2	7.6013e-18	1	Not sign	DAP only in TC	Yes	Sign, opp FC	Not measured ≥2	Not sign	yes
P40145	ADCY8	1.3569	2.69768e-14	Higher abundance	Yes	ADCY8	0.367621	0.119415	Not sign	DAP only in TC	Yes	Not sign	Not measured ≥2	Not measured ≥2	yes
P35611	ADD1	0.323955	3.30779e-07	Higher abundance	Yes	ADD1	0.22518	3.34989e-05	Sign, same FC	DAP both in TC and DG	Yes	Sign, same FC	-	-	no
P35611;P35612	ADD1;ADD2	-0.106714	0.182869	-	No	ADD1	0.275158	0.478805	Not sign	No DAP	-	-	-	-	-
P35612	ADD2	-0.446577	1.00156e-09	Lower abundance	Yes	ADD2	0	1	Not sign	DAP only in TC	Yes	Sign, same FC	-	-	no
Q9UEY8	ADD3	1.04033	8.16935e-31	Higher abundance	Yes	ADD3	0.327164	0.000141592	Sign, same FC	DAP both in TC and DG	Yes	Sign, same FC	-	-	no
O60241	ADGRB2	-0.415408	1.04603e-07	Lower abundance	Yes	ADGRB2	0.0211251	1	Not sign	DAP only in TC	Yes	Sign, same FC	-	-	no
Q9Y653	ADGRG1	0.0148302	0.921301	-	No	ADGRG1	0.180213	0.494555	Not sign	No DAP	-	-	-	-	-
O94910	ADGRL1	-0.23357	2.2021e-05	Lower abundance	Yes	ADGRL1	5.60418e-18	1	Not sign	DAP only in TC	Yes	Sign, same FC	-	-	no
Q9HAR2	ADGRL3	-0.366431	1.45914e-07	Lower abundance	Yes	ADGRL3	0.11485	0.225154	Not sign	DAP only in TC	Yes	Not sign	Not measured ≥2	Not measured ≥2	yes
P11766	ADH5	0.940895	4.3115e-11	Higher abundance	Yes	ADH5	0.395901	4.85324e-05	Sign, same FC	DAP both in TC and DG	Yes	Sign, same FC	-	-	no
Q9NX46	ADPRHL2	0.626217	2.80027e-06	Higher abundance	Yes	ADPRHL2	0.0527501	0.667635	Not sign	DAP only in TC	Yes	Sign, same FC	-	-	no
Q16186	ADRM1	-0.312676	0.0652626	-	No	ADRM1	-5.49332e-14	1	Not sign	No DAP	-	-	-	-	-
P30566	ADSL	0.253603	0.0133232	-	No	ADSL	0.0471489	0.775094	Not sign	No DAP	-	-	-	-	-
P30520	ADSS2	0.648789	0.0138977	-	No	ADSS2	0	1	Not sign	No DAP	-	-	-	-	-
P55196	AFDN	0.184552	1.09373e-06	Higher abundance	Yes	AFDN	0	1	Not sign	DAP only in TC	Yes	Sign, opp FC	Not measured ≥2	Not sign	yes
Q9Y4W6	AFG3L2	-0.174469	0.001828	Lower abundance	Yes	AFG3L2	0.0946549	0.171713	Not sign	DAP only in TC	Yes	Sign, same FC	-	-	no
Q9UPQ3	AGAP1	-0.232697	4.58819e-05	Lower abundance	Yes	AGAP1	0	1	Not sign	DAP only in TC	Yes	Sign, opp FC	Not measured ≥2	Not sign	yes
Q99490	AGAP2	-0.490428	2.17568e-18	Lower abundance	Yes	AGAP2	-2.05882e-17	1	Not sign	DAP only in TC	Yes	Sign, same FC	-	-	no
Q96P47	AGAP3	-0.330888	1.63195e-10	Lower abundance	Yes	AGAP3	0	1	Not sign	DAP only in TC	Yes	Sign, same FC	-	-	no
Q96P47;Q9UPQ3	AGAP3;AGAP1	-0.257778	0.000404913	Lower abundance	Yes	AGAP3	0.0331803	1	Not sign	DAP only in TC	Yes	Sign, same FC	-	-	no
P52594	AGFG1	-3.68032e-16	1	-	No	AGFG1	-1.63459e-17	1	Not sign	No DAP	-	-	-	-	-
O95081	AGFG2	0	1	-	No	AGFG2	2.94177e-18	1	Not sign	No DAP	-	-	-	-	-
Q53H12	AGK	-0.326205	3.79291e-07	Lower abundance	Yes	AGK	0.0121019	1	Not sign	DAP only in TC	Yes	Sign, same FC	-	-	no
P35573	AGL	0.280892	0.00372677	Higher abundance	Yes	AGL	1.68682e-15	1	Not sign	DAP only in TC	Yes	Sign, opp FC	Sign, same FC	-	no
Q9UL18	AGO1	0.312106	0.031199	-	No	AGO1	-0.0774569	0.525516	Not sign	No DAP	-	-	-	-	-
Q99943	AGPAT1	-0.141029	0.086142	-	No	AGPAT1	-1.24951e-16	1	Not sign	No DAP	-	-	-	-	-
Q9NRZ7	AGPAT3	0.538784	1.84137e-19	Higher abundance	Yes	AGPAT3	0.0740693	0.547491	Not sign	DAP only in TC	Yes	Sign, opp FC	Not sign	Not sign	yes
Q9NRZ5	AGPAT4	-0.223751	0.00210531	Lower abundance	Yes	AGPAT4	0	1	Not sign	DAP only in TC	Yes	Not sign	Not measured ≥2	Not measured ≥2	yes
Q9NUQ2	AGPAT5	0.356113	3.51371e-06	Higher abundance	Yes	AGPAT5	4.40924e-16	1	Not sign	DAP only in TC	Yes	Sign, opp FC	Not measured ≥2	Not measured ≥2	yes
O00116	AGPS	0.224997	0.00118193	Higher abundance	Yes	AGPS	-1.64184e-14	1	Not sign	DAP only in TC	Yes	Not sign	Not measured ≥2	Not measured ≥2	yes
O00468	AGRN	0.599919	3.49434e-13	Higher abundance	Yes	AGRN	0.129298	0.241886	Not sign	DAP only in TC	Yes	Sign, same FC	-	-	no
P01019	AGT	0.783043	0.000137106	Higher abundance	Yes	AGT	0.285226	0.142367	Not sign	DAP only in TC	Yes	Sign, same FC	-	-	no
Q9UPW5	AGTPBP1	0	1	-	No	AGTPBP1	-0.0780619	0.797367	Not sign	No DAP	-	-	-	-	-
P23526	AHCY	0.773397	0.0050464	Higher abundance	Yes	AHCY	0.146062	0.0366688	Not sign	DAP only in TC	Yes	Sign, same FC	-	-	no
O43865	AHCYL1	0.922327	9.44777e-11	Higher abundance	Yes	AHCYL1	0.255112	0.00458273	Sign, same FC	DAP both in TC and DG	Yes	Sign, same FC	-	-	no
O43865;Q96HN2	AHCYL1;AHCYL2	0.990824	2.81798e-07	Higher abundance	Yes	AHCYL1	0.218756	0.0606603	Not sign	DAP only in TC	Yes	Sign, same FC	-	-	no
Q96HN2	AHCYL2	0.928459	1.09999e-07	Higher abundance	Yes	AHCYL2	4.26352e-16	1	Not sign	DAP only in TC	Yes	Sign, same FC	-	-	no
Q09666	AHNAK	1.20626	6.93612e-14	Higher abundance	Yes	AHNAK	0.395608	0.000262663	Sign, same FC	DAP both in TC and DG	Yes	Sign, same FC	-	-	no
O95433	AHSA1	-3.73732e-17	1	-	No	AHSA1	0.1438	0.186695	Not sign	No DAP	-	-	-	-	-
Q96BJ3	AIDA	0.665613	6.65896e-22	Higher abundance	Yes	AIDA	-7.12863e-17	1	Not sign	DAP only in TC	Yes	Sign, same FC	-	-	no
O95831	AIFM1	0	1	-	No	AIFM1	0.0493842	0.526359	Not sign	No DAP	-	-	-	-	-
Q96NN9	AIFM3	0.639007	1.75919e-10	Higher abundance	Yes	AIFM3	0.257074	0.14055	Not sign	DAP only in TC	Yes	Sign, same FC	-	-	no
Q12904	AIMP1	-0.0618981	0.35413	-	No	AIMP1	5.38838e-19	1	Not sign	No DAP	-	-	-	-	-
Q13155	AIMP2	0	1	-	No	AIMP2	-1.38456e-17	1	Not sign	No DAP	-	-	-	-	-
O00170	AIP	3.82745e-15	1	-	No	AIP	6.87809e-14	1	Not sign	No DAP	-	-	-	-	-
P00568	AK1	0.998975	6.40774e-20	Higher abundance	Yes	AK1	0.350851	4.85324e-05	Sign, same FC	DAP both in TC and DG	Yes	Sign, same FC	-	-	no
P00568;Q9Y6K8	AK1;AK5	0.850472	1.57593e-14	Higher abundance	Yes	AK1	0.29211	0.00571391	Sign, same FC	DAP both in TC and DG	Yes	Sign, same FC	-	-	no
P54819	AK2	0.914257	5.88963e-06	Higher abundance	Yes	AK2	0.253688	0.0926505	Not sign	DAP only in TC	Yes	Sign, same FC	-	-	no
Q9UIJ7	AK3	1.18031	4.10194e-10	Higher abundance	Yes	AK3	0.0724172	0.751531	Not sign	DAP only in TC	Yes	Sign, same FC	-	-	no
P27144	AK4	2.90564e-17	1	-	No	AK4	0.200559	0.126424	Not sign	No DAP	-	-	-	-	-
Q9Y6K8	AK5	-0.474819	1.45753e-06	Lower abundance	Yes	AK5	0.125538	0.0854589	Not sign	DAP only in TC	Yes	Not sign	Not sign	Not sign	yes
O43572	AKAP10	-0.0182326	0.774952	-	No	AKAP10	-4.25268e-17	1	Not sign	No DAP	-	-	-	-	-
Q02952	AKAP12	-0.181702	0.00724198	Lower abundance	Yes	AKAP12	0.146992	0.387779	Not sign	DAP only in TC	Yes	Sign, same FC	-	-	no
P24588	AKAP5	-0.770435	1.35052e-07	Lower abundance	Yes	AKAP5	0.0209678	1	Not sign	DAP only in TC	Yes	Sign, same FC	-	-	no
P14550	AKR1A1	1.1648	2.90416e-06	Higher abundance	Yes	AKR1A1	3.05756e-17	1	Not sign	DAP only in TC	Yes	Sign, same FC	-	-	no
P15121	AKR1B1	1.56509	1.12752e-05	Higher abundance	Yes	AKR1B1	0.116812	0.0575505	Not sign	DAP only in TC	Yes	Sign, same FC	-	-	no
P42330	AKR1C3	1.17327	1.11798e-15	Higher abundance	Yes	AKR1C3	0.191405	0.156998	Not sign	DAP only in TC	Yes	Sign, same FC	-	-	no
O43488	AKR7A2	1.65593	1.07896e-11	Higher abundance	Yes	AKR7A2	0.288324	0.00173216	Sign, same FC	DAP both in TC and DG	Yes	Sign, same FC	-	-	no
Q9Y243	AKT3	-0.150841	0.0093772	Lower abundance	Yes	AKT3	-0.0074697	1	Not sign	DAP only in TC	Yes	Sign, same FC	-	-	no
P13716	ALAD	1.48499	1.58956e-11	Higher abundance	Yes	ALAD	0.444559	0.018505	Not sign	DAP only in TC	Yes	Sign, same FC	-	-	no
P02768	ALB	0.838848	0.0057702	Higher abundance	Yes	ALB	0.224709	0.735853	Not sign	DAP only in TC	Yes	Sign, same FC	-	-	no
Q13740	ALCAM	0.888497	7.85057e-34	Higher abundance	Yes	ALCAM	0.161689	0.0173173	Not sign	DAP only in TC	Yes	Sign, same FC	-	-	no
Q8IZ83	ALDH16A1	0	1	-	No	ALDH16A1	-2.50777e-18	1	Not sign	No DAP	-	-	-	-	-
P54886	ALDH18A1	0.422901	6.01098e-08	Higher abundance	Yes	ALDH18A1	0	1	Not sign	DAP only in TC	Yes	Not sign	Not measured ≥2	Not measured ≥2	yes
P00352	ALDH1A1	1.81574	2.51851e-11	Higher abundance	Yes	ALDH1A1	0.146596	0.463585	Not sign	DAP only in TC	Yes	Sign, same FC	-	-	no
P30837	ALDH1B1	0.38053	0.0633474	-	No	ALDH1B1	0	1	Not sign	No DAP	-	-	-	-	-
O75891	ALDH1L1	0.543268	2.10436e-06	Higher abundance	Yes	ALDH1L1	0	1	Not sign	DAP only in TC	Yes	Sign, same FC	-	-	no
O75891;Q3SY69	ALDH1L1;ALDH1L2	0.595462	1.39996e-06	Higher abundance	Yes	ALDH1L1	0	1	Not sign	DAP only in TC	Yes	Sign, same FC	-	-	no
Q3SY69	ALDH1L2	0.457056	0.00119473	Higher abundance	Yes	ALDH1L2	0	1	Not sign	DAP only in TC	No	-	-	-	no
P05091	ALDH2	0.555126	0.00171423	Higher abundance	Yes	ALDH2	0.0880156	0.547491	Not sign	DAP only in TC	Yes	Sign, same FC	-	-	no
P51648	ALDH3A2	0.401855	5.71525e-19	Higher abundance	Yes	ALDH3A2	0.0146208	1	Not sign	DAP only in TC	Yes	Sign, same FC	-	-	no
P30038	ALDH4A1	0.531896	3.62721e-05	Higher abundance	Yes	ALDH4A1	0.132943	0.447641	Not sign	DAP only in TC	Yes	Sign, same FC	-	-	no
P51649	ALDH5A1	0.582032	0.0189903	-	No	ALDH5A1	0.0543311	0.395672	Not sign	No DAP	-	-	-	-	-
Q02252	ALDH6A1	0.787835	0.000476973	Higher abundance	Yes	ALDH6A1	0.219488	0.034724	Not sign	DAP only in TC	Yes	Sign, same FC	-	-	no
P49419	ALDH7A1	1.11457	1.77619e-05	Higher abundance	Yes	ALDH7A1	0.24063	0.0411913	Not sign	DAP only in TC	Yes	Sign, same FC	-	-	no
P49189	ALDH9A1	1.39204	1.17107e-07	Higher abundance	Yes	ALDH9A1	0.305399	0.0251899	Not sign	DAP only in TC	Yes	Sign, same FC	-	-	no
P04075;P09972	ALDOA;ALDOC	0	1	-	No	ALDOA	5.91644e-18	1	Not sign	No DAP	-	-	-	-	-
P04075	ALDOA	2.61889e-14	1	-	No	ALDOA	4.93976e-17	1	Not sign	No DAP	-	-	-	-	-
P09972	ALDOC	0.596795	0.0350808	-	No	ALDOC	0.122205	0.270949	Not sign	No DAP	-	-	-	-	-
Q9H553	ALG2	0.117712	0.114119	-	No	ALG2	-1.62337e-15	1	Not sign	No DAP	-	-	-	-	-
Q9H6U8	ALG9	1.96035e-17	1	-	No	ALG9	2.87507e-16	1	Not sign	No DAP	-	-	-	-	-
Q8N7J2	AMER2	0.181802	0.0782483	-	No	AMER2	-1.79312e-18	1	Not sign	No DAP	-	-	-	-	-
Q86WK6	AMIGO1	-0.155488	0.0546261	-	No	AMIGO1	-0.138714	0.154758	Not sign	No DAP	-	-	-	-	-
Q8IY45	AMN1	0	1	-	No	AMN1	-8.76074e-18	1	Not sign	No DAP	-	-	-	-	-
Q01433	AMPD2	0.18998	0.0102847	-	No	AMPD2	0.285311	0.0685909	Not sign	No DAP	-	-	-	-	-
Q01432	AMPD3	0.124245	0.178429	-	No	AMPD3	0.187805	0.190455	Not sign	No DAP	-	-	-	-	-
P49418	AMPH	-0.579348	3.32067e-09	Lower abundance	Yes	AMPH	-4.07197e-17	1	Not sign	DAP only in TC	Yes	Sign, same FC	-	-	no
P16157;Q01484;Q12955	ANK1;ANK2;ANK3	-1.50532e-16	1	-	No	ANK1	-2.44943e-18	1	Not sign	No DAP	-	-	-	-	-
Q01484	ANK2	-0.154661	0.00669305	Lower abundance	Yes	ANK2	0.212114	0.00124483	Sign, opp FC	DAP both in TC and DG	Yes	Sign, same FC	-	-	no
Q01484;Q12955	ANK2;ANK3	4.11603e-16	1	-	No	ANK2	0.29403	5.79836e-07	Sign	DAP only in DG	Yes	Sign, same FC	-	-	no
Q12955	ANK3	-0.461044	2.29151e-08	Lower abundance	Yes	ANK3	-0.0268462	1	Not sign	DAP only in TC	Yes	Sign, same FC	-	-	no
Q9P2R3	ANKFY1	0.44157	1.07733e-12	Higher abundance	Yes	ANKFY1	0.156904	0.00186429	Sign, same FC	DAP both in TC and DG	Yes	Sign, same FC	-	-	no
Q9HCJ1	ANKH	-1.32475e-14	1	-	No	ANKH	-3.6421e-17	1	Not sign	No DAP	-	-	-	-	-
Q8IV38	ANKMY2	-0.722061	1.84128e-20	Lower abundance	Yes	ANKMY2	-0.144073	0.120438	Not sign	DAP only in TC	Yes	Sign, same FC	-	-	no
Q6ZTN6	ANKRD13D	-0.137595	0.0724349	-	No	ANKRD13D	-0.112185	0.505075	Not sign	No DAP	-	-	-	-	-
Q8N6D5	ANKRD29	0.195589	0.0625004	-	No	ANKRD29	0.189909	0.148887	Not sign	No DAP	-	-	-	-	-
Q7Z6G8	ANKS1B	-0.70248	1.62181e-17	Lower abundance	Yes	ANKS1B	0.111575	0.190873	Not sign	DAP only in TC	Yes	Sign, same FC	-	-	no
Q9NW15	ANO10	0.137333	0.0429385	-	No	ANO10	1.37885e-17	1	Not sign	No DAP	-	-	-	-	-
P39687	ANP32A	0.491234	2.66964e-05	Higher abundance	Yes	ANP32A	-7.54717e-16	1	Not sign	DAP only in TC	Yes	Sign, same FC	-	-	no
Q92688	ANP32B	1.24338	9.1938e-14	Higher abundance	Yes	ANP32B	0.305653	0.00290241	Sign, same FC	DAP both in TC and DG	Yes	Sign, same FC	-	-	no
Q9BTT0	ANP32E	0.743137	1.7365e-08	Higher abundance	Yes	ANP32E	-0.0391073	1	Not sign	DAP only in TC	Yes	Not sign	Sign, same FC	-	no
P04083	ANXA1	2.1047	1.07415e-24	Higher abundance	Yes	ANXA1	0.396531	0.0366416	Not sign	DAP only in TC	Yes	Sign, same FC	-	-	no
P50995	ANXA11	0.362382	0.00115284	Higher abundance	Yes	ANXA11	-0.00463749	1	Not sign	DAP only in TC	Yes	Not sign	Sign, opp FC	Not sign	yes
P07355	ANXA2	1.4705	2.94088e-12	Higher abundance	Yes	ANXA2	0.325893	0.187027	Not sign	DAP only in TC	Yes	Sign, same FC	-	-	no
P09525	ANXA4	0.587662	0.000165859	Higher abundance	Yes	ANXA4	0.321681	0.0042989	Sign, same FC	DAP both in TC and DG	Yes	Sign, same FC	-	-	no
P08758	ANXA5	1.28467	2.93698e-14	Higher abundance	Yes	ANXA5	0.45328	0.00524122	Sign, same FC	DAP both in TC and DG	Yes	Sign, same FC	-	-	no
P08133	ANXA6	-0.0956203	0.280949	-	No	ANXA6	0.0557349	0.667751	Not sign	No DAP	-	-	-	-	-
P20073	ANXA7	0	1	-	No	ANXA7	0.0589268	0.560908	Not sign	No DAP	-	-	-	-	-
Q10567	AP1B1	-0.199032	3.92219e-07	Lower abundance	Yes	AP1B1	-0.00334586	1	Not sign	DAP only in TC	Yes	Sign, same FC	-	-	no
O43747	AP1G1	-0.179678	1.5434e-07	Lower abundance	Yes	AP1G1	-0.0634009	0.262707	Not sign	DAP only in TC	Yes	Sign, same FC	-	-	no
Q9BXS5	AP1M1	-0.217377	8.32878e-11	Lower abundance	Yes	AP1M1	-0.0544644	0.547491	Not sign	DAP only in TC	Yes	Sign, same FC	-	-	no
P61966	AP1S1	-0.435462	1.19815e-12	Lower abundance	Yes	AP1S1	-0.137051	0.200197	Not sign	DAP only in TC	Yes	Sign, same FC	-	-	no
P56377	AP1S2	0.279231	0.0153247	-	No	AP1S2	-8.31937e-17	1	Not sign	No DAP	-	-	-	-	-
O95782	AP2A1	-0.653555	2.04864e-20	Lower abundance	Yes	AP2A1	-5.27701e-18	1	Not sign	DAP only in TC	Yes	Sign, same FC	-	-	no
O94973	AP2A2	-0.458687	1.86678e-12	Lower abundance	Yes	AP2A2	0.0231845	0.933358	Not sign	DAP only in TC	Yes	Sign, same FC	-	-	no
O94973;O95782	AP2A2;AP2A1	-0.342361	1.64517e-08	Lower abundance	Yes	AP2A2	0.0758418	0.253836	Not sign	DAP only in TC	Yes	Sign, same FC	-	-	no
P63010	AP2B1	-0.574471	2.62707e-14	Lower abundance	Yes	AP2B1	3.22999e-18	1	Not sign	DAP only in TC	Yes	Sign, same FC	-	-	no
P63010;Q10567	AP2B1;AP1B1	-0.549194	2.71931e-19	Lower abundance	Yes	AP2B1	1.05614e-17	1	Not sign	DAP only in TC	Yes	Sign, same FC	-	-	no
Q96CW1	AP2M1	-0.413416	7.86912e-13	Lower abundance	Yes	AP2M1	3.70169e-16	1	Not sign	DAP only in TC	Yes	Sign, same FC	-	-	no
P53680	AP2S1	-0.423685	5.86753e-15	Lower abundance	Yes	AP2S1	0	1	Not sign	DAP only in TC	Yes	Sign, same FC	-	-	no
O00203	AP3B1	0.371741	2.39038e-10	Higher abundance	Yes	AP3B1	0	1	Not sign	DAP only in TC	Yes	Not sign	Not measured ≥2	Not measured ≥2	yes
O00203;Q13367	AP3B1;AP3B2	-0.417572	4.59945e-15	Lower abundance	Yes	AP3B1	-1.42472e-16	1	Not sign	DAP only in TC	Yes	Not sign	Not measured ≥2	Not measured ≥2	yes
Q13367	AP3B2	-0.523874	1.38091e-24	Lower abundance	Yes	AP3B2	-0.0552007	0.260501	Not sign	DAP only in TC	Yes	Sign, same FC	-	-	no
O14617	AP3D1	-0.250072	9.02673e-06	Lower abundance	Yes	AP3D1	-0.110217	0.0952881	Not sign	DAP only in TC	Yes	Sign, same FC	-	-	no
Q9Y2T2	AP3M1	7.7288e-15	1	-	No	AP3M1	0.0135697	1	Not sign	No DAP	-	-	-	-	-
P53677	AP3M2	-0.460624	7.69743e-26	Lower abundance	Yes	AP3M2	-0.0713864	0.469631	Not sign	DAP only in TC	Yes	Sign, same FC	-	-	no
Q92572	AP3S1	-0.328382	1.30886e-08	Lower abundance	Yes	AP3S1	-5.61807e-17	1	Not sign	DAP only in TC	Yes	Sign, same FC	-	-	no
P59780	AP3S2	-1.33814e-13	1	-	No	AP3S2	0	1	Not sign	No DAP	-	-	-	-	-
Q9Y587	AP4S1	0.0212541	0.860362	-	No	AP4S1	0	1	Not sign	No DAP	-	-	-	-	-
Q02410;Q99767	APBA1;APBA2	-1.14821e-18	1	-	No	APBA1	0.217224	0.253164	Not sign	No DAP	-	-	-	-	-
Q02410	APBA1	-0.167373	0.0791091	-	No	APBA1	0	1	Not sign	No DAP	-	-	-	-	-
O00213	APBB1	-0.25321	0.00675601	Lower abundance	Yes	APBB1	0.136334	0.48286	Not sign	DAP only in TC	Yes	Sign, same FC	-	-	no
P13798	APEH	0.605433	0.0106417	-	No	APEH	0.186812	0.162261	Not sign	No DAP	-	-	-	-	-
P27695	APEX1	1.24847	3.05144e-08	Higher abundance	Yes	APEX1	0.1516	0.253164	Not sign	DAP only in TC	Yes	Sign, same FC	-	-	no
Q9BZZ5	API5	0.21136	0.0248313	-	No	API5	-0.241951	0.267251	Not sign	No DAP	-	-	-	-	-
P51693	APLP1	-0.523751	0.000660073	Lower abundance	Yes	APLP1	-1.18363e-17	1	Not sign	DAP only in TC	Yes	Sign, opp FC	Not measured ≥2	Not sign	yes
Q06481	APLP2	4.09411e-12	1	-	No	APLP2	1.11449e-16	1	Not sign	No DAP	-	-	-	-	-
Q9HDC9	APMAP	0	1	-	No	APMAP	-5.34576e-18	1	Not sign	No DAP	-	-	-	-	-
P02647	APOA1	1.65806e-13	1	-	No	APOA1	-2.19108e-14	1	Not sign	No DAP	-	-	-	-	-
P05090	APOD	0.281171	0.0176365	-	No	APOD	0.325016	0.0556384	Not sign	No DAP	-	-	-	-	-
P02649	APOE	-0.805472	8.23986e-13	Lower abundance	Yes	APOE	0	1	Not sign	DAP only in TC	Yes	Sign, opp FC	Sign, same FC	-	no
Q9BQE5	APOL2	-0.361876	0.00553404	Lower abundance	Yes	APOL2	-0.0805721	0.727341	Not sign	DAP only in TC	Yes	Not sign	Not measured ≥2	Not sign	yes
Q9BUR5	APOO	-0.423221	6.82284e-11	Lower abundance	Yes	APOO	-3.47808e-17	1	Not sign	DAP only in TC	Yes	Sign, same FC	-	-	no
Q6UXV4	APOOL	0	1	-	No	APOOL	0.0554374	0.759209	Not sign	No DAP	-	-	-	-	-
P05067	APP	-0.228322	1.20131e-05	Lower abundance	Yes	APP	0.18155	0.00858916	Sign, opp FC	DAP both in TC and DG	Yes	Sign, opp FC	Not sign	Not sign	no
Q9UKG1	APPL1	0.0746522	0.0630886	-	No	APPL1	0.055601	0.593296	Not sign	No DAP	-	-	-	-	-
Q8NEU8	APPL2	0.716902	3.04703e-24	Higher abundance	Yes	APPL2	0.260322	0.0345249	Not sign	DAP only in TC	Yes	Not sign	Not sign	Not sign	yes
P07741	APRT	1.25018	4.55047e-05	Higher abundance	Yes	APRT	0.27764	0.000678199	Sign, same FC	DAP both in TC and DG	Yes	Sign, same FC	-	-	no
P55087	AQP4	1.37943	1.65861e-25	Higher abundance	Yes	AQP4	0.317204	0.136885	Not sign	DAP only in TC	Yes	Sign, same FC	-	-	no
Q96P48	ARAP1	0.665863	5.21646e-06	Higher abundance	Yes	ARAP1	0.38772	0.0109196	Not sign	DAP only in TC	Yes	Sign, same FC	-	-	no
P48444	ARCN1	0.159149	0.000186572	Higher abundance	Yes	ARCN1	0	1	Not sign	DAP only in TC	Yes	Not sign	Not sign	Sign, opp FC	yes
P61204;P84077	ARF3;ARF1	0.0125411	0.965461	-	No	ARF3	0.0828028	0.531905	Not sign	No DAP	-	-	-	-	-
P18085	ARF4	0.27536	4.7655e-07	Higher abundance	Yes	ARF4	4.24995e-15	1	Not sign	DAP only in TC	Yes	Not sign	Sign, same FC	-	no
P18085;P84085	ARF4;ARF5	0.216432	0.0380156	-	No	ARF4	0.0993992	0.117849	Not sign	No DAP	-	-	-	-	-
P84085	ARF5	0.0387768	0.705313	-	No	ARF5	3.88707e-15	1	Not sign	No DAP	-	-	-	-	-
P62330	ARF6	0.0183426	0.728874	-	No	ARF6	4.86494e-14	1	Not sign	No DAP	-	-	-	-	-
Q8N6T3	ARFGAP1	-0.515134	1.54286e-12	Lower abundance	Yes	ARFGAP1	0.24702	0.186083	Not sign	DAP only in TC	Yes	Sign, same FC	-	-	no
Q8N6H7	ARFGAP2	-1.08874e-05	1	-	No	ARFGAP2	-0.113872	0.336651	Not sign	No DAP	-	-	-	-	-
Q9Y6D6	ARFGEF1	-0.0659029	0.293342	-	No	ARFGEF1	-0.00126113	1	Not sign	No DAP	-	-	-	-	-
Q9Y6D5	ARFGEF2	-0.181397	0.00310273	Lower abundance	Yes	ARFGEF2	1.09314e-17	1	Not sign	DAP only in TC	Yes	Sign, same FC	-	-	no
Q9Y6D5;Q9Y6D6	ARFGEF2;ARFGEF1	-0.283013	0.000561605	Lower abundance	Yes	ARFGEF2	-6.59377e-17	1	Not sign	DAP only in TC	Yes	Sign, same FC	-	-	no
Q5TH69	ARFGEF3	-0.552442	5.9147e-14	Lower abundance	Yes	ARFGEF3	-0.161518	0.00566194	Sign, same FC	DAP both in TC and DG	Yes	Sign, same FC	-	-	no
P53367	ARFIP1	0.285243	4.63369e-06	Higher abundance	Yes	ARFIP1	0	1	Not sign	DAP only in TC	Yes	Sign, same FC	-	-	no
P53365	ARFIP2	-0.266492	1.13765e-06	Lower abundance	Yes	ARFIP2	1.10351e-14	1	Not sign	DAP only in TC	Yes	Sign, same FC	-	-	no
Q07960	ARHGAP1	-0.11673	0.111415	-	No	ARHGAP1	0.111667	0.0426303	Not sign	No DAP	-	-	-	-	-
Q9P227	ARHGAP23	0.0118338	0.823729	-	No	ARHGAP23	-2.80744e-16	1	Not sign	No DAP	-	-	-	-	-
Q9UNA1	ARHGAP26	-0.467594	2.69845e-09	Lower abundance	Yes	ARHGAP26	-1.47006e-16	1	Not sign	DAP only in TC	Yes	Sign, same FC	-	-	no
A7KAX9	ARHGAP32	-0.532457	8.82354e-23	Lower abundance	Yes	ARHGAP32	-0.0636028	0.570586	Not sign	DAP only in TC	Yes	Sign, same FC	-	-	no
Q9NRY4	ARHGAP35	-0.230393	2.26309e-05	Lower abundance	Yes	ARHGAP35	0	1	Not sign	DAP only in TC	Yes	Sign, same FC	-	-	no
Q9C0H5	ARHGAP39	-0.31442	1.40652e-07	Lower abundance	Yes	ARHGAP39	-1.34373e-17	1	Not sign	DAP only in TC	Yes	Not sign	Not measured ≥2	Not measured ≥2	yes
Q17R89	ARHGAP44	-0.33997	9.67064e-09	Lower abundance	Yes	ARHGAP44	-1.29274e-14	1	Not sign	DAP only in TC	Yes	Sign, same FC	-	-	no
Q13017	ARHGAP5	0.319379	1.44005e-09	Higher abundance	Yes	ARHGAP5	0.0598589	0.453703	Not sign	DAP only in TC	Yes	Sign, same FC	-	-	no
P52565	ARHGDIA	1.3729	0.0033335	Higher abundance	Yes	ARHGDIA	1.96158e-14	1	Not sign	DAP only in TC	Yes	Sign, same FC	-	-	no
O15085	ARHGEF11	-0.397075	1.67919e-07	Lower abundance	Yes	ARHGEF11	-0.124986	0.167792	Not sign	DAP only in TC	Yes	Sign, same FC	-	-	no
Q9NZN5	ARHGEF12	0	1	-	No	ARHGEF12	2.32993e-42	1	Not sign	No DAP	-	-	-	-	-
Q96PE2	ARHGEF17	0.322698	0.0134637	-	No	ARHGEF17	1.86806e-19	1	Not sign	No DAP	-	-	-	-	-
Q92974	ARHGEF2	-0.876767	3.78737e-31	Lower abundance	Yes	ARHGEF2	-0.18742	0.0017391	Sign, same FC	DAP both in TC and DG	Yes	Sign, same FC	-	-	no
Q9NR80	ARHGEF4	0.469662	0.00128435	Higher abundance	Yes	ARHGEF4	0	1	Not sign	DAP only in TC	Yes	Not measured ≥2	Not measured ≥2	Not measured ≥2	yes
Q15052	ARHGEF6	0.453035	9.31078e-16	Higher abundance	Yes	ARHGEF6	0.195559	0.0549888	Not sign	DAP only in TC	Yes	Sign, same FC	-	-	no
Q14155	ARHGEF7	-0.396268	7.72436e-17	Lower abundance	Yes	ARHGEF7	-0.0404751	0.750603	Not sign	DAP only in TC	Yes	Sign, same FC	-	-	no
Q14155;Q15052	ARHGEF7;ARHGEF6	-0.170297	0.0150879	-	No	ARHGEF7	0	1	Not sign	No DAP	-	-	-	-	-
O43307	ARHGEF9	-0.150182	0.0566578	-	No	ARHGEF9	-0.20098	0.0403014	Not sign	No DAP	-	-	-	-	-
O43307;Q9NR80	ARHGEF9;ARHGEF4	6.14532e-13	1	-	No	ARHGEF9	-0.106177	0.644833	Not sign	No DAP	-	-	-	-	-
Q9Y4X5	ARIH1	0.096024	0.182486	-	No	ARIH1	6.19129e-17	1	Not sign	No DAP	-	-	-	-	-
O95376	ARIH2	-1.26731e-17	1	-	No	ARIH2	-1.12276e-17	1	Not sign	No DAP	-	-	-	-	-
P40616	ARL1	0.410646	1.87319e-10	Higher abundance	Yes	ARL1	1.4436e-15	1	Not sign	DAP only in TC	Yes	Not sign	Sign, same FC	-	no
P36404	ARL2	2.62626e-16	1	-	No	ARL2	3.00547e-16	1	Not sign	No DAP	-	-	-	-	-
P36405	ARL3	0.621311	0.000524632	Higher abundance	Yes	ARL3	0.155132	0.0163818	Not sign	DAP only in TC	Yes	Sign, same FC	-	-	no
Q9H0F7	ARL6	0	1	-	No	ARL6	0	1	Not sign	No DAP	-	-	-	-	-
O75915	ARL6IP5	-0.153408	0.00180095	Lower abundance	Yes	ARL6IP5	1.14183e-17	1	Not sign	DAP only in TC	Yes	Sign, opp FC	Not sign	Not sign	yes
Q96BM9;Q9NVJ2	ARL8A;ARL8B	-0.1336	0.120646	-	No	ARL8A	-6.31119e-18	1	Not sign	No DAP	-	-	-	-	-
Q96BM9	ARL8A	-2.53587e-17	1	-	No	ARL8A	7.63111e-17	1	Not sign	No DAP	-	-	-	-	-
Q9NVJ2	ARL8B	-0.141801	0.00122819	Lower abundance	Yes	ARL8B	-3.63858e-17	1	Not sign	DAP only in TC	Yes	Sign, opp FC	Not sign	Not sign	yes
Q9NVT9	ARMC1	-0.00354397	1	-	No	ARMC1	0	1	Not sign	No DAP	-	-	-	-	-
Q8N2F6	ARMC10	1.00551e-12	1	-	No	ARMC10	0.126927	0.215185	Not sign	No DAP	-	-	-	-	-
Q6NXE6	ARMC6	0	1	-	No	ARMC6	1.00539e-19	1	Not sign	No DAP	-	-	-	-	-
Q8IUR7	ARMC8	-0.176372	0.0077597	Lower abundance	Yes	ARMC8	-0.0106212	1	Not sign	DAP only in TC	Yes	Sign, same FC	-	-	no
Q9UH62	ARMCX3	-0.22382	0.000475197	Lower abundance	Yes	ARMCX3	3.6389e-18	1	Not sign	DAP only in TC	Yes	Sign, same FC	-	-	no
Q5T2E6	ARMH3	0.21401	0.0206848	-	No	ARMH3	-0.0550126	0.804015	Not sign	No DAP	-	-	-	-	-
Q9H993	ARMT1	-0.0740873	0.223585	-	No	ARMT1	5.21707e-17	1	Not sign	No DAP	-	-	-	-	-
Q92747	ARPC1A	1.94505e-15	1	-	No	ARPC1A	0.0928856	0.141383	Not sign	No DAP	-	-	-	-	-
O15143	ARPC1B	0.589866	0.000327586	Higher abundance	Yes	ARPC1B	0.211766	0.296258	Not sign	DAP only in TC	Yes	Not sign	Not measured ≥2	Not measured ≥2	yes
O15144	ARPC2	-0.214348	0.00312405	Lower abundance	Yes	ARPC2	0.181099	0.0159027	Not sign	DAP only in TC	Yes	Sign, same FC	-	-	no
O15145	ARPC3	-0.1817	0.00632103	Lower abundance	Yes	ARPC3	0	1	Not sign	DAP only in TC	Yes	Sign, same FC	-	-	no
P59998	ARPC4	1.94488e-15	1	-	No	ARPC4	0.170186	0.0195566	Not sign	No DAP	-	-	-	-	-
O15511	ARPC5	0.34034	0.0542726	-	No	ARPC5	0.0423093	0.968812	Not sign	No DAP	-	-	-	-	-
Q9BPX5	ARPC5L	0	1	-	No	ARPC5L	0.0835208	0.437135	Not sign	No DAP	-	-	-	-	-
P49407	ARRB1	1.09098	5.81596e-09	Higher abundance	Yes	ARRB1	0.247489	0.00269012	Sign, same FC	DAP both in TC and DG	Yes	Sign, same FC	-	-	no
P32121	ARRB2	-5.18726e-15	1	-	No	ARRB2	-0.0292059	1	Not sign	No DAP	-	-	-	-	-
O00192	ARVCF	0.884895	8.77359e-28	Higher abundance	Yes	ARVCF	0.0706764	0.516373	Not sign	DAP only in TC	Yes	Sign, same FC	-	-	no
Q13510	ASAH1	0.819484	6.43185e-13	Higher abundance	Yes	ASAH1	-0.0680087	0.49708	Not sign	DAP only in TC	Yes	Sign, same FC	-	-	no
Q9ULH1	ASAP1	-0.155191	0.000147933	Lower abundance	Yes	ASAP1	-3.43455e-19	1	Not sign	DAP only in TC	Yes	Sign, same FC	-	-	no
O43150;Q9ULH1	ASAP2;ASAP1	-9.61803e-17	1	-	No	ASAP2	0.00173141	1	Not sign	No DAP	-	-	-	-	-
O95671	ASMTL	0.0408461	0.495578	-	No	ASMTL	1.84128e-19	1	Not sign	No DAP	-	-	-	-	-
O43681	ASNA1	2.00743e-13	1	-	No	ASNA1	1.21086e-15	1	Not sign	No DAP	-	-	-	-	-
Q12797	ASPH	0.941437	9.74927e-36	Higher abundance	Yes	ASPH	0.075752	0.762277	Not sign	DAP only in TC	Yes	Sign, same FC	-	-	no
Q6ICH7	ASPHD2	-0.49663	0.00048382	Lower abundance	Yes	ASPHD2	-4.18513e-18	1	Not sign	DAP only in TC	Yes	Not sign	Not measured ≥2	Not measured ≥2	yes
Q9BZE9	ASPSCR1	0.178027	0.103447	-	No	ASPSCR1	0.0856871	0.825809	Not sign	No DAP	-	-	-	-	-
Q7L266	ASRGL1	0.715263	4.82762e-07	Higher abundance	Yes	ASRGL1	0.113911	0.466296	Not sign	DAP only in TC	Yes	Not sign	Not sign	Not sign	yes
P00966	ASS1	1.35897	9.83042e-09	Higher abundance	Yes	ASS1	0.0792282	0.928111	Not sign	DAP only in TC	Yes	Not sign	Not sign	Sign, same FC	no
O14525	ASTN1	-0.29121	1.15372e-06	Lower abundance	Yes	ASTN1	1.71061e-15	1	Not sign	DAP only in TC	Yes	Sign, same FC	-	-	no
Q8NBU5	ATAD1	0	1	-	No	ATAD1	0.0662889	0.511192	Not sign	No DAP	-	-	-	-	-
Q9NVI7	ATAD3A	-0.240027	1.84211e-05	Lower abundance	Yes	ATAD3A	3.53883e-16	1	Not sign	DAP only in TC	Yes	Sign, same FC	-	-	no
Q5T9A4;Q9NVI7	ATAD3B;ATAD3A	-0.231314	2.2048e-05	Lower abundance	Yes	ATAD3B	1.10614e-16	1	Not sign	DAP only in TC	Yes	Not sign	Not measured ≥2	Not measured ≥2	yes
Q5T9A4	ATAD3B	-0.398935	0.0129112	-	No	ATAD3B	0	1	Not sign	No DAP	-	-	-	-	-
Q5SQI0	ATAT1	0.0361103	0.474159	-	No	ATAT1	1.47443e-17	1	Not sign	No DAP	-	-	-	-	-
Q86WG3	ATCAY	-0.271854	0.000534406	Lower abundance	Yes	ATCAY	0.109844	0.57722	Not sign	DAP only in TC	Yes	Sign, same FC	-	-	no
Q96BY7	ATG2B	-0.117302	0.0428932	-	No	ATG2B	-2.59246e-15	1	Not sign	No DAP	-	-	-	-	-
Q9NT62	ATG3	0.0501011	0.241361	-	No	ATG3	0	1	Not sign	No DAP	-	-	-	-	-
Q9Y4P1	ATG4B	8.95917e-14	1	-	No	ATG4B	3.03496e-18	1	Not sign	No DAP	-	-	-	-	-
Q9H1Y0	ATG5	-0.205979	0.00499785	Lower abundance	Yes	ATG5	-5.31226e-17	1	Not sign	DAP only in TC	Yes	Not sign	Not measured ≥2	Not measured ≥2	yes
O95352	ATG7	5.49265e-16	1	-	No	ATG7	0.135425	0.122589	Not sign	No DAP	-	-	-	-	-
Q7Z3C6	ATG9A	-0.174779	0.0742902	-	No	ATG9A	0.0868037	0.454366	Not sign	No DAP	-	-	-	-	-
P31939	ATIC	0.661411	2.52241e-18	Higher abundance	Yes	ATIC	0.176151	0.00830847	Sign, same FC	DAP both in TC and DG	Yes	Sign, same FC	-	-	no
Q8WXF7	ATL1	-0.619375	7.32523e-23	Lower abundance	Yes	ATL1	1.56155e-16	1	Not sign	DAP only in TC	Yes	Sign, same FC	-	-	no
Q8NHH9;Q8WXF7	ATL2;ATL1	-0.724576	5.59068e-08	Lower abundance	Yes	ATL2	2.40657e-17	1	Not sign	DAP only in TC	Yes	Sign, same FC	-	-	no
Q8NHH9	ATL2	0	1	-	No	ATL2	0	1	Not sign	No DAP	-	-	-	-	-
Q6DD88	ATL3	0.492629	3.52217e-17	Higher abundance	Yes	ATL3	-0.020401	1	Not sign	DAP only in TC	Yes	Not sign	Not measured ≥2	Not measured ≥2	yes
Q9HD20	ATP13A1	-1.52501e-16	1	-	No	ATP13A1	-0.0442026	0.758968	Not sign	No DAP	-	-	-	-	-
P05023	ATP1A1	-0.476052	6.30228e-08	Lower abundance	Yes	ATP1A1	0	1	Not sign	DAP only in TC	Yes	Sign, same FC	-	-	no
P05023;P13637	ATP1A1;ATP1A3	-0.453643	1.68478e-14	Lower abundance	Yes	ATP1A1	0	1	Not sign	DAP only in TC	Yes	Sign, same FC	-	-	no
P05023;P13637;P50993	ATP1A1;ATP1A3;ATP1A2	-0.239417	3.37338e-07	Lower abundance	Yes	ATP1A1	0.0612818	0.614577	Not sign	DAP only in TC	Yes	Sign, same FC	-	-	no
P05023;P13637;P20648;P50993	ATP1A1;ATP1A3;ATP4A;ATP1A2	-0.3053	7.34033e-05	Lower abundance	Yes	ATP1A1	0.153221	0.359348	Not sign	DAP only in TC	Yes	Sign, same FC	-	-	no
P50993	ATP1A2	-1.43679e-15	1	-	No	ATP1A2	0.314043	0.00535704	Sign	DAP only in DG	Yes	Sign, opp FC	Sign, same FC	-	no
P13637	ATP1A3	-0.436439	1.89138e-11	Lower abundance	Yes	ATP1A3	0.0258478	1	Not sign	DAP only in TC	Yes	Sign, same FC	-	-	no
P13637;P50993	ATP1A3;ATP1A2	0	1	-	No	ATP1A3	0.144431	0.395672	Not sign	No DAP	-	-	-	-	-
P05026	ATP1B1	-0.342189	4.61346e-12	Lower abundance	Yes	ATP1B1	0.157899	0.239282	Not sign	DAP only in TC	Yes	Sign, same FC	-	-	no
P14415	ATP1B2	0.117437	0.0598814	-	No	ATP1B2	0.439494	0.00135033	Sign	DAP only in DG	Yes	Sign, opp FC	Not sign	Not sign	yes
P54709	ATP1B3	0.26825	4.56518e-05	Higher abundance	Yes	ATP1B3	0.355685	0.0345249	Not sign	DAP only in TC	Yes	Sign, opp FC	Not sign	Not sign	yes
P16615	ATP2A2	-0.548234	1.59401e-15	Lower abundance	Yes	ATP2A2	-0.0802143	0.250175	Not sign	DAP only in TC	Yes	Sign, same FC	-	-	no
P20020	ATP2B1	-0.721505	8.17748e-24	Lower abundance	Yes	ATP2B1	-6.20895e-17	1	Not sign	DAP only in TC	Yes	Sign, same FC	-	-	no
P20020;Q01814	ATP2B1;ATP2B2	-0.773788	1.22593e-08	Lower abundance	Yes	ATP2B1	3.05487e-17	1	Not sign	DAP only in TC	Yes	Sign, same FC	-	-	no
P20020;P23634	ATP2B1;ATP2B4	-0.594049	3.18021e-13	Lower abundance	Yes	ATP2B1	0	1	Not sign	DAP only in TC	Yes	Sign, same FC	-	-	no
P20020;P23634;Q01814;Q16720	ATP2B1;ATP2B4;ATP2B2;ATP2B3	-0.514653	3.72458e-15	Lower abundance	Yes	ATP2B1	-0.0644208	0.499715	Not sign	DAP only in TC	Yes	Sign, same FC	-	-	no
P20020;P23634;Q16720	ATP2B1;ATP2B4;ATP2B3	-0.270275	0.032284	-	No	ATP2B1	-1.76263e-17	1	Not sign	No DAP	-	-	-	-	-
Q01814	ATP2B2	-0.604378	3.57225e-09	Lower abundance	Yes	ATP2B2	1.43172e-14	1	Not sign	DAP only in TC	Yes	Sign, same FC	-	-	no
Q16720	ATP2B3	-0.596856	2.59011e-12	Lower abundance	Yes	ATP2B3	-1.8611e-15	1	Not sign	DAP only in TC	Yes	Sign, same FC	-	-	no
P23634	ATP2B4	-0.179172	0.0198564	-	No	ATP2B4	0	1	Not sign	No DAP	-	-	-	-	-
P98194	ATP2C1	-3.58961e-15	1	-	No	ATP2C1	-1.13914e-17	1	Not sign	No DAP	-	-	-	-	-
P20648	ATP4A	-0.33223	0.000333216	Lower abundance	Yes	ATP4A	0	1	Not sign	DAP only in TC	Yes	Not sign	Not measured ≥2	Not measured ≥2	yes
P25705	ATP5F1A	-0.417163	1.53424e-27	Lower abundance	Yes	ATP5F1A	0.062408	0.351979	Not sign	DAP only in TC	Yes	Sign, same FC	-	-	no
P06576	ATP5F1B	-4.41175e-15	1	-	No	ATP5F1B	0.105172	0.00369823	Sign	DAP only in DG	Yes	Sign, opp FC	Not sign	Sign, opp FC	yes
P36542	ATP5F1C	-0.352948	1.86116e-11	Lower abundance	Yes	ATP5F1C	0.089721	0.142367	Not sign	DAP only in TC	Yes	Sign, same FC	-	-	no
P30049	ATP5F1D	1.69426e-17	1	-	No	ATP5F1D	1.17362e-19	1	Not sign	No DAP	-	-	-	-	-
Q96IX5	ATP5MD	-0.298625	0.000218544	Lower abundance	Yes	ATP5MD	-1.7925e-18	1	Not sign	DAP only in TC	Yes	Sign, same FC	-	-	no
P56385	ATP5ME	-0.402892	0.00724052	Lower abundance	Yes	ATP5ME	3.28425e-17	1	Not sign	DAP only in TC	Yes	Sign, same FC	-	-	no
P56134	ATP5MF	-0.316191	0.00151764	Lower abundance	Yes	ATP5MF	1.82811e-15	1	Not sign	DAP only in TC	Yes	Not sign	Sign, same FC	-	no
O75964	ATP5MG	-0.383094	2.40173e-05	Lower abundance	Yes	ATP5MG	0.0326504	1	Not sign	DAP only in TC	Yes	Sign, same FC	-	-	no
P24539	ATP5PB	-0.346796	3.30008e-07	Lower abundance	Yes	ATP5PB	0.116985	0.0556384	Not sign	DAP only in TC	Yes	Sign, same FC	-	-	no
O75947	ATP5PD	-0.333798	2.9256e-07	Lower abundance	Yes	ATP5PD	0.0611014	0.577672	Not sign	DAP only in TC	Yes	Sign, same FC	-	-	no
P48047	ATP5PO	-0.0928387	0.522491	-	No	ATP5PO	0.086166	0.250673	Not sign	No DAP	-	-	-	-	-
Q15904	ATP6AP1	-0.312159	3.1699e-06	Lower abundance	Yes	ATP6AP1	0	1	Not sign	DAP only in TC	Yes	Sign, same FC	-	-	no
O75787	ATP6AP2	-4.63911e-16	1	-	No	ATP6AP2	0.0300559	0.977534	Not sign	No DAP	-	-	-	-	-
Q93050	ATP6V0A1	-0.55249	8.80006e-12	Lower abundance	Yes	ATP6V0A1	1.57742e-17	1	Not sign	DAP only in TC	Yes	Sign, same FC	-	-	no
P61421	ATP6V0D1	-0.504494	1.26322e-12	Lower abundance	Yes	ATP6V0D1	0.0987653	0.283017	Not sign	DAP only in TC	Yes	Sign, same FC	-	-	no
Q8N8Y2	ATP6V0D2	-0.385797	0.00293775	Lower abundance	Yes	ATP6V0D2	0.212705	0.141383	Not sign	DAP only in TC	Yes	Not measured ≥2	Sign, same FC	-	no
P38606	ATP6V1A	-0.312051	0.00324626	Lower abundance	Yes	ATP6V1A	0.123466	0.0188545	Not sign	DAP only in TC	Yes	Sign, same FC	-	-	no
P15313;P21281	ATP6V1B1;ATP6V1B2	-0.0499144	0.747097	-	No	ATP6V1B1	0.185689	0.0041102	Sign	DAP only in DG	Yes	Not measured ≥2	Not measured ≥2	Not measured ≥2	yes
P21281	ATP6V1B2	3.21132e-15	1	-	No	ATP6V1B2	0.0506662	0.390869	Not sign	No DAP	-	-	-	-	-
P21283	ATP6V1C1	-0.465996	4.41982e-24	Lower abundance	Yes	ATP6V1C1	0	1	Not sign	DAP only in TC	Yes	Sign, same FC	-	-	no
Q9Y5K8	ATP6V1D	-0.354274	9.31975e-14	Lower abundance	Yes	ATP6V1D	3.521e-18	1	Not sign	DAP only in TC	Yes	Sign, same FC	-	-	no
P36543	ATP6V1E1	-0.30963	0.00424383	Lower abundance	Yes	ATP6V1E1	4.07219e-17	1	Not sign	DAP only in TC	Yes	Not sign	Not sign	Sign, same FC	no
Q16864	ATP6V1F	-0.395116	0.00140938	Lower abundance	Yes	ATP6V1F	-6.81717e-18	1	Not sign	DAP only in TC	Yes	Sign, same FC	-	-	no
Q9UI12	ATP6V1H	-0.549755	6.05435e-25	Lower abundance	Yes	ATP6V1H	0.0251561	0.782058	Not sign	DAP only in TC	Yes	Sign, same FC	-	-	no
Q9Y2Q0	ATP8A1	-0.319192	0.000711442	Lower abundance	Yes	ATP8A1	-3.93855e-16	1	Not sign	DAP only in TC	Yes	Sign, opp FC	Not sign	Not sign	yes
Q9NTI2	ATP8A2	-0.239085	0.00313106	Lower abundance	Yes	ATP8A2	-0.162758	0.265085	Not sign	DAP only in TC	Yes	Sign, opp FC	Not measured ≥2	Not measured ≥2	yes
Q9NTI2;Q9Y2Q0	ATP8A2;ATP8A1	-0.333656	0.00150347	Lower abundance	Yes	ATP8A2	9.72322e-18	1	Not sign	DAP only in TC	Yes	Sign, opp FC	Not measured ≥2	Not measured ≥2	yes
O75110	ATP9A	-0.220733	0.000396149	Lower abundance	Yes	ATP9A	-5.31177e-17	1	Not sign	DAP only in TC	Yes	Sign, opp FC	Not sign	Not sign	yes
Q5TC12	ATPAF1	-0.1701	0.00084593	Lower abundance	Yes	ATPAF1	0.103972	0.269497	Not sign	DAP only in TC	Yes	Sign, same FC	-	-	no
Q8N5M1	ATPAF2	0.465904	9.77877e-05	Higher abundance	Yes	ATPAF2	0	1	Not sign	DAP only in TC	Yes	Not sign	Not measured ≥2	Not measured ≥2	yes
Q9UBB4	ATXN10	0.00256984	1	-	No	ATXN10	-0.0968379	0.112134	Not sign	No DAP	-	-	-	-	-
Q99700	ATXN2	0.0890034	0.264803	-	No	ATXN2	-0.0348156	1	Not sign	No DAP	-	-	-	-	-
Q8WWM7	ATXN2L	-0.0155517	0.747443	-	No	ATXN2L	-3.97598e-17	1	Not sign	No DAP	-	-	-	-	-
Q13825	AUH	0.109923	0.449905	-	No	AUH	0.0305385	0.835838	Not sign	No DAP	-	-	-	-	-
Q8NBF6	AVL9	-0.425746	1.31127e-12	Lower abundance	Yes	AVL9	-0.0241427	1	Not sign	DAP only in TC	Yes	Sign, same FC	-	-	no
O94766	B3GAT3	0.119329	0.26321	-	No	B3GAT3	5.33433e-15	1	Not sign	No DAP	-	-	-	-	-
O43505	B4GAT1	0.266227	0.000980215	Higher abundance	Yes	B4GAT1	9.30174e-19	1	Not sign	DAP only in TC	Yes	Sign, same FC	-	-	no
Q9NXR7	BABAM2	-7.57321e-17	1	-	No	BABAM2	-0.106382	0.301605	Not sign	No DAP	-	-	-	-	-
Q9UL15	BAG5	-0.101227	0.108435	-	No	BAG5	-4.43846e-19	1	Not sign	No DAP	-	-	-	-	-
P46379	BAG6	-0.299505	4.85539e-09	Lower abundance	Yes	BAG6	0	1	Not sign	DAP only in TC	Yes	Not sign	Sign, same FC	-	no
Q9UQB8	BAIAP2	-0.752985	6.28877e-27	Lower abundance	Yes	BAIAP2	0	1	Not sign	DAP only in TC	Yes	Sign, same FC	-	-	no
O94812	BAIAP3	0	1	-	No	BAIAP3	0.199682	0.560434	Not sign	No DAP	-	-	-	-	-
P80723	BASP1	-2.4673e-14	1	-	No	BASP1	-1.20104e-15	1	Not sign	No DAP	-	-	-	-	-
Q07812	BAX	0.265832	0.00559477	Higher abundance	Yes	BAX	0	1	Not sign	DAP only in TC	Yes	Not sign	Not sign	Not sign	yes
O75936	BBOX1	2.12408	3.59989e-17	Higher abundance	Yes	BBOX1	0.116416	0.63807	Not sign	DAP only in TC	Yes	Sign, same FC	-	-	no
P50895	BCAM	0.844053	7.2566e-15	Higher abundance	Yes	BCAM	4.85066e-18	1	Not sign	DAP only in TC	Yes	Not sign	Not measured ≥2	Not sign	yes
Q96GW7	BCAN	0.348021	2.64414e-06	Higher abundance	Yes	BCAN	0.535106	0.00119551	Sign, same FC	DAP both in TC and DG	Yes	Not sign	Sign, same FC	-	no
Q9UHQ4	BCAP29	-0.189421	0.0119579	-	No	BCAP29	4.90716e-19	1	Not sign	No DAP	-	-	-	-	-
P51572	BCAP31	-0.0697696	0.238402	-	No	BCAP31	8.89417e-18	1	Not sign	No DAP	-	-	-	-	-
P56945	BCAR1	0.275771	1.11175e-05	Higher abundance	Yes	BCAR1	0.111101	0.659353	Not sign	DAP only in TC	Yes	Not sign	Not measured ≥2	Not measured ≥2	yes
O75934	BCAS2	0.304204	0.00727488	Higher abundance	Yes	BCAS2	-0.000467351	1	Not sign	DAP only in TC	Yes	Not sign	Not measured ≥2	Not measured ≥2	yes
Q9H6U6	BCAS3	-0.311796	1.16381e-09	Lower abundance	Yes	BCAS3	0.290486	0.0126446	Not sign	DAP only in TC	Yes	Sign, same FC	-	-	no
P54687	BCAT1	0.808347	2.65757e-06	Higher abundance	Yes	BCAT1	0	1	Not sign	DAP only in TC	Yes	Sign, opp FC	Not measured ≥2	Not sign	yes
P12694	BCKDHA	1.01394	1.58239e-07	Higher abundance	Yes	BCKDHA	2.20827e-15	1	Not sign	DAP only in TC	Yes	Not sign	Not measured ≥2	Not sign	yes
O14874	BCKDK	-0.00456512	1	-	No	BCKDK	-0.0590579	0.780826	Not sign	No DAP	-	-	-	-	-
Q9BXK5	BCL2L13	0	1	-	No	BCL2L13	-2.93428e-17	1	Not sign	No DAP	-	-	-	-	-
Q9NYF8	BCLAF1	0.332372	0.0122988	-	No	BCLAF1	0	1	Not sign	No DAP	-	-	-	-	-
P11274;Q12979	BCR;ABR	-0.340125	2.65265e-08	Lower abundance	Yes	BCR	-0.157769	0.335268	Not sign	DAP only in TC	Yes	Sign, same FC	-	-	no
P11274	BCR	-0.168684	0.0319093	-	No	BCR	-0.0346904	1	Not sign	No DAP	-	-	-	-	-
Q9Y276	BCS1L	0.0792019	0.105329	-	No	BCS1L	0	1	Not sign	No DAP	-	-	-	-	-
Q02338	BDH1	-0.444118	1.59295e-06	Lower abundance	Yes	BDH1	9.18567e-17	1	Not sign	DAP only in TC	Yes	Sign, same FC	-	-	no
O00499	BIN1	-0.608627	6.18706e-11	Lower abundance	Yes	BIN1	-6.3236e-16	1	Not sign	DAP only in TC	Yes	Sign, same FC	-	-	no
Q9NR09	BIRC6	0	1	-	No	BIRC6	-1.49702e-17	1	Not sign	No DAP	-	-	-	-	-
Q13867	BLMH	1.01324	2.32907e-05	Higher abundance	Yes	BLMH	0.035423	1	Not sign	DAP only in TC	Yes	Sign, same FC	-	-	no
P53004	BLVRA	0.464097	0.018984	-	No	BLVRA	0.212385	0.00738082	Sign	DAP only in DG	Yes	Sign, same FC	-	-	no
P30043	BLVRB	1.38402	1.43764e-06	Higher abundance	Yes	BLVRB	0.185953	0.0509154	Not sign	DAP only in TC	Yes	Sign, same FC	-	-	no
Q12981	BNIP1	-0.177476	0.0287778	-	No	BNIP1	-5.69074e-15	1	Not sign	No DAP	-	-	-	-	-
Q12982;Q86WG3	BNIP2;ATCAY	-0.307038	0.0512431	-	No	BNIP2	0.0698263	1	Not sign	No DAP	-	-	-	-	-
Q969J3	BORCS5	1.3005e-15	1	-	No	BORCS5	2.25422e-17	1	Not sign	No DAP	-	-	-	-	-
P07738	BPGM	0.718388	7.19536e-05	Higher abundance	Yes	BPGM	0.18886	0.0381033	Not sign	DAP only in TC	Yes	Sign, same FC	-	-	no
Q86WA6	BPHL	0.153538	0.310214	-	No	BPHL	0	1	Not sign	No DAP	-	-	-	-	-
O95861	BPNT1	0.550407	0.000403246	Higher abundance	Yes	BPNT1	0.18028	0.0247061	Not sign	DAP only in TC	Yes	Sign, same FC	-	-	no
P15056	BRAF	-0.562663	1.1793e-09	Lower abundance	Yes	BRAF	0	1	Not sign	DAP only in TC	Yes	Sign, same FC	-	-	no
Q8WY22	BRI3BP	-0.0973996	0.457091	-	No	BRI3BP	5.72362e-17	1	Not sign	No DAP	-	-	-	-	-
O60477	BRINP1	0	1	-	No	BRINP1	5.84478e-17	1	Not sign	No DAP	-	-	-	-	-
Q5VW32	BROX	0.264637	0.000405402	Higher abundance	Yes	BROX	0.0251872	1	Not sign	DAP only in TC	Yes	Not sign	Not measured ≥2	Not measured ≥2	yes
Q8TDC3	BRSK1	-0.291765	1.5867e-07	Lower abundance	Yes	BRSK1	-0.313029	0.0489252	Not sign	DAP only in TC	Yes	Sign, same FC	-	-	no
Q8IWQ3	BRSK2	-0.281326	1.09457e-06	Lower abundance	Yes	BRSK2	3.12621e-16	1	Not sign	DAP only in TC	Yes	Sign, same FC	-	-	no
Q8IWQ3;Q8TDC3	BRSK2;BRSK1	-0.389773	3.19666e-07	Lower abundance	Yes	BRSK2	9.29835e-18	1	Not sign	DAP only in TC	Yes	Sign, same FC	-	-	no
Q96G97	BSCL2	-0.399302	1.07787e-07	Lower abundance	Yes	BSCL2	0	1	Not sign	DAP only in TC	Yes	Sign, same FC	-	-	no
Q9NW68	BSDC1	0.186284	0.0533561	-	No	BSDC1	0.0731431	0.907506	Not sign	No DAP	-	-	-	-	-
P35613	BSG	-0.0306287	0.610499	-	No	BSG	7.48906e-17	1	Not sign	No DAP	-	-	-	-	-
Q9UPA5	BSN	-0.784748	1.02479e-15	Lower abundance	Yes	BSN	0.158245	0.109483	Not sign	DAP only in TC	Yes	Sign, same FC	-	-	no
O00478	BTN3A3	0.978788	6.21362e-17	Higher abundance	Yes	BTN3A3	0.313619	0.108245	Not sign	DAP only in TC	Yes	Not sign	Not measured ≥2	Not measured ≥2	yes
O43684	BUB3	0.995001	4.83172e-09	Higher abundance	Yes	BUB3	-0.0902932	0.810534	Not sign	DAP only in TC	Yes	Sign, same FC	-	-	no
Q7L1Q6	BZW1	0.587446	1.5392e-14	Higher abundance	Yes	BZW1	0.00917432	1	Not sign	DAP only in TC	Yes	Sign, opp FC	Sign, same FC	-	no
Q9Y6E2	BZW2	-1.25591e-12	1	-	No	BZW2	0	1	Not sign	No DAP	-	-	-	-	-
Q9H3H3	C11ORF68	0.0351218	0.703988	-	No	C11ORF68	0	1	Not sign	No DAP	-	-	-	-	-
Q96GQ5	C16ORF58	-0.291458	1.48301e-06	Lower abundance	Yes	C16ORF58	0	1	Not sign	DAP only in TC	Yes	Sign, same FC	-	-	no
Q9BSU1	C16ORF70	0.137057	0.203959	-	No	C16ORF70	0	1	Not sign	No DAP	-	-	-	-	-
Q9HAS0	C17ORF75	0.193706	0.0959979	-	No	C17ORF75	-0.00528062	1	Not sign	No DAP	-	-	-	-	-
Q9NSK7	C19ORF12	-0.187754	0.0398793	-	No	C19ORF12	7.86393e-16	1	Not sign	No DAP	-	-	-	-	-
P02746	C1QB	0.482737	0.00774298	Higher abundance	Yes	C1QB	0.261819	0.398923	Not sign	DAP only in TC	Yes	Sign, same FC	-	-	no
Q07021	C1QBP	0.463922	0.00731461	Higher abundance	Yes	C1QBP	0.169329	0.0347365	Not sign	DAP only in TC	Yes	Sign, opp FC	Not sign	Not sign	yes
P02747	C1QC	0.624208	0.000792305	Higher abundance	Yes	C1QC	0.703131	0.0105141	Not sign	DAP only in TC	Yes	Sign, same FC	-	-	no
Q5VWW1	C1QL3	-1.22419	1.90679e-19	Lower abundance	Yes	C1QL3	0.251297	0.354931	Not sign	DAP only in TC	Yes	Not sign	Not measured ≥2	Not measured ≥2	yes
Q9GZN8	C20ORF27	0	1	-	No	C20ORF27	0	1	Not sign	No DAP	-	-	-	-	-
O14523	C2CD2L	-0.546002	2.35409e-25	Lower abundance	Yes	C2CD2L	-5.76549e-18	1	Not sign	DAP only in TC	Yes	Sign, same FC	-	-	no
Q86YS7	C2CD5	-1.73933e-17	1	-	No	C2CD5	0	1	Not sign	No DAP	-	-	-	-	-
P01024	C3	0.638159	9.1619e-05	Higher abundance	Yes	C3	0.0819752	1	Not sign	DAP only in TC	Yes	Sign, same FC	-	-	no
Q6P1S2	C3ORF33	0	1	-	No	C3ORF33	-7.23811e-18	1	Not sign	No DAP	-	-	-	-	-
P0C0L4;P0C0L5	C4A;C4B_2	1.74874	2.22892e-16	Higher abundance	Yes	C4A	0.65821	0.0414173	Not sign	DAP only in TC	Yes	Sign, same FC	-	-	no
Q5SQH8	C6ORF136	0	1	-	No	C6ORF136	0.0732222	0.785956	Not sign	No DAP	-	-	-	-	-
Q5T6V5	C9ORF64	0.704425	1.03419e-05	Higher abundance	Yes	C9ORF64	0.308999	0.00393413	Sign, same FC	DAP both in TC and DG	Yes	Not measured ≥2	Not measured ≥2	Not measured ≥2	yes
P00915	CA1	1.75396	0.000100219	Higher abundance	Yes	CA1	0.386387	0.384521	Not sign	DAP only in TC	Yes	Sign, same FC	-	-	no
P00918	CA2	0.91778	0.0012683	Higher abundance	Yes	CA2	0.443705	0.000638485	Sign, same FC	DAP both in TC and DG	Yes	Sign, same FC	-	-	no
P22748	CA4	-0.624728	9.53395e-09	Lower abundance	Yes	CA4	0	1	Not sign	DAP only in TC	Yes	Sign, same FC	-	-	no
Q9Y376	CAB39	-0.194208	2.43452e-07	Lower abundance	Yes	CAB39	0.0789849	0.356234	Not sign	DAP only in TC	Yes	Sign, opp FC	Not sign	Not sign	yes
Q9H9S4	CAB39L	0.284794	2.97031e-05	Higher abundance	Yes	CAB39L	0.357264	0.000186112	Sign, same FC	DAP both in TC and DG	Yes	Sign, same FC	-	-	no
Q5VU97	CACHD1	0.516033	3.09518e-05	Higher abundance	Yes	CACHD1	-7.83568e-18	1	Not sign	DAP only in TC	Yes	Sign, same FC	-	-	no
O00555	CACNA1A	-0.0083057	1	-	No	CACNA1A	1.27184	0.000101143	Sign	DAP only in DG	Yes	Not sign	Not measured ≥2	Not measured ≥2	yes
O00555;Q00975	CACNA1A;CACNA1B	4.72351e-17	1	-	No	CACNA1A	-3.33395e-17	1	Not sign	No DAP	-	-	-	-	-
Q00975	CACNA1B	-0.281984	0.00026302	Lower abundance	Yes	CACNA1B	0.136255	0.727341	Not sign	DAP only in TC	Yes	Sign, opp FC	Not measured ≥2	Not measured ≥2	yes
Q15878	CACNA1E	-0.456156	3.33687e-06	Lower abundance	Yes	CACNA1E	-0.0535593	1	Not sign	DAP only in TC	Yes	Not sign	Not measured ≥2	Not measured ≥2	yes
P54289	CACNA2D1	-0.565398	3.42791e-35	Lower abundance	Yes	CACNA2D1	0.0525831	0.442293	Not sign	DAP only in TC	Yes	Sign, same FC	-	-	no
P54289;Q9NY47	CACNA2D1;CACNA2D2	-0.300475	2.22199e-05	Lower abundance	Yes	CACNA2D1	9.2776e-18	1	Not sign	DAP only in TC	Yes	Sign, same FC	-	-	no
Q8IZS8	CACNA2D3	-3.55859e-17	1	-	No	CACNA2D3	0	1	Not sign	No DAP	-	-	-	-	-
Q02641	CACNB1	-0.121085	0.126514	-	No	CACNB1	-7.20457e-17	1	Not sign	No DAP	-	-	-	-	-
P54284	CACNB3	-0.37433	8.11248e-08	Lower abundance	Yes	CACNB3	0	1	Not sign	DAP only in TC	Yes	Sign, same FC	-	-	no
O00305;Q02641;Q08289	CACNB4;CACNB1;CACNB2	-0.328665	0.00536739	Lower abundance	Yes	CACNB4	0	1	Not sign	DAP only in TC	Yes	Not sign	Not sign	Not sign	yes
O00305	CACNB4	-0.0320062	0.581162	-	No	CACNB4	4.54782e-16	1	Not sign	No DAP	-	-	-	-	-
Q9HB71	CACYBP	0.433962	0.0328586	-	No	CACYBP	0.162126	0.0470374	Not sign	No DAP	-	-	-	-	-
P27708	CAD	0.196537	0.000217111	Higher abundance	Yes	CAD	0.141319	0.429228	Not sign	DAP only in TC	Yes	Not measured ≥2	Not measured ≥2	Not measured ≥2	yes
Q9BY67	CADM1	-0.324211	0.000205144	Lower abundance	Yes	CADM1	0.217405	0.15063	Not sign	DAP only in TC	Yes	Sign, same FC	-	-	no
Q8N3J6	CADM2	-0.428937	2.94628e-10	Lower abundance	Yes	CADM2	0.144108	0.0836704	Not sign	DAP only in TC	Yes	Sign, same FC	-	-	no
Q8N126	CADM3	-0.602531	3.33931e-14	Lower abundance	Yes	CADM3	8.22685e-16	1	Not sign	DAP only in TC	Yes	Sign, same FC	-	-	no
Q8NFZ8	CADM4	0.157329	0.287428	-	No	CADM4	0.259753	0.0341897	Not sign	No DAP	-	-	-	-	-
Q9ULU8	CADPS	-0.319526	1.27385e-07	Lower abundance	Yes	CADPS	-0.00467024	1	Not sign	DAP only in TC	Yes	Sign, same FC	-	-	no
Q86UW7	CADPS2	-0.245163	0.000713882	Lower abundance	Yes	CADPS2	0.0550149	1	Not sign	DAP only in TC	Yes	Sign, same FC	-	-	no
Q86UW7;Q9ULU8	CADPS2;CADPS	-0.363333	8.45687e-08	Lower abundance	Yes	CADPS2	-6.33509e-07	1	Not sign	DAP only in TC	Yes	Sign, same FC	-	-	no
P05937;P22676	CALB1;CALB2	0.705959	8.86444e-05	Higher abundance	Yes	CALB1	2.63636e-19	1	Not sign	DAP only in TC	Yes	Sign, opp FC	Sign, same FC	-	no
P05937	CALB1	-0.100603	0.336977	-	No	CALB1	-0.0382016	1	Not sign	No DAP	-	-	-	-	-
P22676	CALB2	1.25467	2.15416e-09	Higher abundance	Yes	CALB2	0.268405	0.0174235	Not sign	DAP only in TC	Yes	Sign, same FC	-	-	no
Q9P1Z2	CALCOCO1	-0.262111	9.21777e-11	Lower abundance	Yes	CALCOCO1	-0.0202298	1	Not sign	DAP only in TC	Yes	Sign, same FC	-	-	no
Q05682	CALD1	1.06303	5.48473e-19	Higher abundance	Yes	CALD1	1.97376e-18	1	Not sign	DAP only in TC	Yes	Sign, same FC	-	-	no
P0DP23;P0DP24;P0DP25	CALM1;CALM2;CALM3	-0.269214	0.0899421	-	No	CALM1	-5.412e-16	1	Not sign	No DAP	-	-	-	-	-
P27797	CALR	0.533823	0.000897815	Higher abundance	Yes	CALR	0	1	Not sign	DAP only in TC	Yes	Sign, same FC	-	-	no
O43852	CALU	0.181181	0.0228297	-	No	CALU	0	1	Not sign	No DAP	-	-	-	-	-
Q14012;Q8IU85	CAMK1;CAMK1D	-0.605385	4.1876e-20	Lower abundance	Yes	CAMK1	0	1	Not sign	DAP only in TC	Yes	Not sign	Not sign	Not sign	yes
Q14012	CAMK1	-0.214039	0.0130436	-	No	CAMK1	-2.63883e-18	1	Not sign	No DAP	-	-	-	-	-
Q8IU85	CAMK1D	-0.734371	4.88611e-17	Lower abundance	Yes	CAMK1D	-0.113094	0.362294	Not sign	DAP only in TC	Yes	Sign, same FC	-	-	no
Q9UQM7	CAMK2A	-1.01959	8.40773e-17	Lower abundance	Yes	CAMK2A	7.04607e-19	1	Not sign	DAP only in TC	Yes	Sign, same FC	-	-	no
Q13554	CAMK2B	-0.449047	9.89067e-08	Lower abundance	Yes	CAMK2B	-0.11178	0.32596	Not sign	DAP only in TC	Yes	Sign, same FC	-	-	no
Q13554;Q13557;Q9UQM7	CAMK2B;CAMK2D;CAMK2A	-0.907173	5.16864e-17	Lower abundance	Yes	CAMK2B	0	1	Not sign	DAP only in TC	Yes	Sign, same FC	-	-	no
Q13554;Q13555	CAMK2B;CAMK2G	-0.253662	1.20745e-05	Lower abundance	Yes	CAMK2B	3.87287e-18	1	Not sign	DAP only in TC	Yes	Sign, same FC	-	-	no
Q13554;Q13555;Q13557;Q9UQM7	CAMK2B;CAMK2G;CAMK2D;CAMK2A	-0.639741	1.58799e-07	Lower abundance	Yes	CAMK2B	0	1	Not sign	DAP only in TC	Yes	Sign, same FC	-	-	no
Q13557	CAMK2D	-0.327324	0.00330096	Lower abundance	Yes	CAMK2D	0.416947	4.85324e-05	Sign, opp FC	DAP both in TC and DG	Yes	Not sign	Sign, same FC	-	no
Q13555	CAMK2G	0.0630281	0.350613	-	No	CAMK2G	0.291856	0.00116723	Sign	DAP only in DG	Yes	Sign, same FC	-	-	no
Q16566	CAMK4	-0.743363	4.93643e-14	Lower abundance	Yes	CAMK4	-0.143531	0.270723	Not sign	DAP only in TC	Yes	Sign, same FC	-	-	no
Q8N5S9	CAMKK1	-1.0326	2.60842e-22	Lower abundance	Yes	CAMKK1	-0.257979	0.0620994	Not sign	DAP only in TC	Yes	Not sign	Not sign	Sign, same FC	no
Q96RR4	CAMKK2	-0.977431	8.82247e-21	Lower abundance	Yes	CAMKK2	-0.221451	0.174815	Not sign	DAP only in TC	Yes	Sign, same FC	-	-	no
Q8NCB2	CAMKV	-0.270484	0.000324384	Lower abundance	Yes	CAMKV	-2.94723e-17	1	Not sign	DAP only in TC	Yes	Sign, same FC	-	-	no
P49069	CAMLG	-0.0985078	0.245951	-	No	CAMLG	0	1	Not sign	No DAP	-	-	-	-	-
Q5T5Y3	CAMSAP1	-0.198239	0.00192449	Lower abundance	Yes	CAMSAP1	0.179344	0.217563	Not sign	DAP only in TC	Yes	Sign, same FC	-	-	no
Q08AD1	CAMSAP2	-0.394671	1.55694e-16	Lower abundance	Yes	CAMSAP2	0	1	Not sign	DAP only in TC	Yes	Not sign	Not measured ≥2	Sign, same FC	no
Q9P1Y5	CAMSAP3	-0.439712	8.02578e-16	Lower abundance	Yes	CAMSAP3	0	1	Not sign	DAP only in TC	Yes	Not sign	Sign, same FC	-	no
Q86VP6	CAND1	-0.135999	0.00368595	Lower abundance	Yes	CAND1	0	1	Not sign	DAP only in TC	Yes	Not sign	Not sign	Not sign	yes
O75155	CAND2	-0.210885	0.0272336	-	No	CAND2	-3.514e-17	1	Not sign	No DAP	-	-	-	-	-
P27824	CANX	0.241525	1.28797e-10	Higher abundance	Yes	CANX	0	1	Not sign	DAP only in TC	Yes	Sign, same FC	-	-	no
Q01518	CAP1	-2.35378e-16	1	-	No	CAP1	0.130302	0.109483	Not sign	No DAP	-	-	-	-	-
P40123	CAP2	-0.507312	1.15068e-20	Lower abundance	Yes	CAP2	-0.0329768	0.859758	Not sign	DAP only in TC	Yes	Sign, same FC	-	-	no
P40121	CAPG	1.75611	1.96935e-07	Higher abundance	Yes	CAPG	0.228402	0.352418	Not sign	DAP only in TC	Yes	Sign, same FC	-	-	no
P07384	CAPN1	0.489136	1.51957e-09	Higher abundance	Yes	CAPN1	0.0733013	0.260501	Not sign	DAP only in TC	Yes	Sign, same FC	-	-	no
P17655	CAPN2	1.00724	7.15208e-49	Higher abundance	Yes	CAPN2	0.317381	0.0159027	Not sign	DAP only in TC	Yes	Sign, same FC	-	-	no
O15484	CAPN5	0.15756	0.0265779	-	No	CAPN5	0.394545	0.0218495	Not sign	No DAP	-	-	-	-	-
P04632	CAPNS1	0.335187	0.000304791	Higher abundance	Yes	CAPNS1	0.189178	0.0302999	Not sign	DAP only in TC	Yes	Sign, same FC	-	-	no
Q14444	CAPRIN1	0.0239829	0.692206	-	No	CAPRIN1	-0.0391645	0.815	Not sign	No DAP	-	-	-	-	-
P52907	CAPZA1	0.171353	0.259444	-	No	CAPZA1	0.0316298	0.995509	Not sign	No DAP	-	-	-	-	-
P47755	CAPZA2	3.14552e-17	1	-	No	CAPZA2	0.0439972	0.518412	Not sign	No DAP	-	-	-	-	-
P47755;P52907	CAPZA2;CAPZA1	0	1	-	No	CAPZA2	0.00300956	1	Not sign	No DAP	-	-	-	-	-
P47756	CAPZB	0.0243311	0.830263	-	No	CAPZB	0.0128302	1	Not sign	No DAP	-	-	-	-	-
Q9Y2V2	CARHSP1	0.330867	0.0366793	-	No	CARHSP1	-1.6872e-16	1	Not sign	No DAP	-	-	-	-	-
Q86X55	CARM1	0.171571	0.275194	-	No	CARM1	0.0558616	0.775094	Not sign	No DAP	-	-	-	-	-
Q5VZK9	CARMIL1	0.0799846	0.153974	-	No	CARMIL1	0.0768422	0.822912	Not sign	No DAP	-	-	-	-	-
P49589	CARS	0.135483	0.0246943	-	No	CARS	0.0785661	0.210236	Not sign	No DAP	-	-	-	-	-
Q9HA77	CARS2	0.373919	0.00175343	Higher abundance	Yes	CARS2	0.0121507	1	Not sign	DAP only in TC	Yes	Not sign	Not measured ≥2	Not sign	yes
Q6P4E1	CASC4	-3.58981e-17	1	-	No	CASC4	1.9872e-17	1	Not sign	No DAP	-	-	-	-	-
O14936	CASK	0.328778	5.79856e-10	Higher abundance	Yes	CASK	0.166688	0.170047	Not sign	DAP only in TC	Yes	Not sign	Sign, same FC	-	no
Q8WXD9	CASKIN1	-0.373901	2.1166e-07	Lower abundance	Yes	CASKIN1	0.0258571	0.884457	Not sign	DAP only in TC	Yes	Sign, same FC	-	-	no
A6NHX0	CASTOR2	-0.101292	0.321256	-	No	CASTOR2	0	1	Not sign	No DAP	-	-	-	-	-
P04040	CAT	1.1996	1.3084e-07	Higher abundance	Yes	CAT	0.370007	0.0402361	Not sign	DAP only in TC	Yes	Sign, same FC	-	-	no
Q8N350	CBARP	-0.468187	2.06112e-07	Lower abundance	Yes	CBARP	1.78164e-18	1	Not sign	DAP only in TC	Yes	Sign, same FC	-	-	no
P22681	CBL	0	1	-	No	CBL	-6.39283e-17	1	Not sign	No DAP	-	-	-	-	-
P16152	CBR1	1.44036	1.5297e-05	Higher abundance	Yes	CBR1	0.170974	0.159455	Not sign	DAP only in TC	Yes	Sign, same FC	-	-	no
O75828;P16152	CBR3;CBR1	1.36737	0.00035871	Higher abundance	Yes	CBR3	0.127523	0.924467	Not sign	DAP only in TC	Yes	Sign, same FC	-	-	no
O75828	CBR3	0.272207	0.0144457	-	No	CBR3	0.0997713	0.710553	Not sign	No DAP	-	-	-	-	-
P0DN79;P35520	CBSL;CBS	0.399351	0.00149796	Higher abundance	Yes	CBSL	0	1	Not sign	DAP only in TC	No	-	-	-	no
Q6P1N0	CC2D1A	0.224978	0.000562002	Higher abundance	Yes	CC2D1A	1.08643e-17	1	Not sign	DAP only in TC	Yes	Sign, same FC	-	-	no
Q5T0F9	CC2D1B	0.125014	0.31655	-	No	CC2D1B	-0.0180251	1	Not sign	No DAP	-	-	-	-	-
Q8IX12	CCAR1	0.493352	0.00030009	Higher abundance	Yes	CCAR1	-0.143452	0.0591912	Not sign	DAP only in TC	Yes	Sign, same FC	-	-	no
Q8N163	CCAR2	0.114355	0.107827	-	No	CCAR2	-0.0886459	0.608546	Not sign	No DAP	-	-	-	-	-
Q96BQ5	CCDC127	-0.121306	0.095953	-	No	CCDC127	-9.13846e-18	1	Not sign	No DAP	-	-	-	-	-
Q96JN2	CCDC136	0.173163	0.00446676	Higher abundance	Yes	CCDC136	-2.48543e-19	1	Not sign	DAP only in TC	Yes	Sign, opp FC	Not measured ≥2	Not measured ≥2	yes
Q5M9N0	CCDC158	0	1	-	No	CCDC158	5.25106e-18	1	Not sign	No DAP	-	-	-	-	-
O60826	CCDC22	0.178483	0.000115938	Higher abundance	Yes	CCDC22	-1.27125e-16	1	Not sign	DAP only in TC	Yes	Sign, same FC	-	-	no
Q96MW1	CCDC43	0	1	-	No	CCDC43	9.78523e-19	1	Not sign	No DAP	-	-	-	-	-
Q96A33	CCDC47	1.22798e-12	1	-	No	CCDC47	-0.0457844	0.761798	Not sign	No DAP	-	-	-	-	-
Q96ER9	CCDC51	1.41454e-11	1	-	No	CCDC51	-1.61735e-18	1	Not sign	No DAP	-	-	-	-	-
Q16204	CCDC6	-0.0585181	0.324414	-	No	CCDC6	0.0877288	0.349223	Not sign	No DAP	-	-	-	-	-
Q3V6T2	CCDC88A	0.120328	0.0100623	-	No	CCDC88A	0.0566384	1	Not sign	No DAP	-	-	-	-	-
Q7Z6B0	CCDC91	0.105105	0.377329	-	No	CCDC91	0.0902815	0.511192	Not sign	No DAP	-	-	-	-	-
Q53HC0	CCDC92	-0.487008	1.63919e-08	Lower abundance	Yes	CCDC92	-8.60812e-18	1	Not sign	DAP only in TC	Yes	Not sign	Not sign	Sign, same FC	no
Q567U6	CCDC93	0.0182348	0.784793	-	No	CCDC93	0.0594611	0.656364	Not sign	No DAP	-	-	-	-	-
Q9BSQ5	CCM2	-0.185715	0.115601	-	No	CCM2	-2.40015e-17	1	Not sign	No DAP	-	-	-	-	-
Q8ND76	CCNY	-0.341455	1.61157e-06	Lower abundance	Yes	CCNY	0	1	Not sign	DAP only in TC	Yes	Sign, same FC	-	-	no
[truncated: 3,332 more rows]

## Sheet: SD_TC_DAP
protein_id	gene_symbols_or_id	log2FC_NDCvsSD	pvalue_NDCvsSD	qvalue_NDCvsSD	FC_direction	top differentially regulated protein?
[truncated: 2,484 more rows]

[truncated: 4 more sheets: SD_TC_refined_DAP, SD_TC&DG_DAP, SD_TConly_DAP, SD_DGonly_DAP]
