# Supplementary material for: Proteomics of the temporal cortex in semantic dementia reveals brain-region specific molecular pathology and regulation of the TDP-43-ANXA11 interactome
Source: Acta Neuropathol Commun. 2025 Jul 25;13:162. doi: 10.1186/s40478-025-02077-x (PMC12291262; doi:10.1186/s40478-025-02077-x)
Supplement: Supplementary file 5 — Additional file5. [file 40478_2025_2077_MOESM5_ESM.xlsx]

## Sheet: Information
Additional File 5 GO analysis results for analysis of different DAP lists. GO terms are based on the classic categories of BP, CC, and MF. GO themes are self-administered overarching labels for groups of GO terms with comparable biological functions.
Tab	Description
SD_TC_lowabundprot	GO enrichment results for the list of DAPs in the SD temporal cortex proteome with lower abundance in SD vs NDC
SD_TC_highabundprot	GO enrichment results for the list of DAPs in the SD temporal cortex proteome with higher abundance in SD vs NDC
SD_TC_refined_lowabundprot	GO enrichment results for the list of DAPs in the refined SD temporal cortex proteome with lower abundance in SD vs NDC
SD_TC_refined_highabundprot	GO enrichment results for the list of DAPs in the refined SD temporal cortex proteome with higher abundance in SD vs NDC
SD_TCvsDG	Go enrichments results for the list of DAPs from the SD TC vs DG comparison; these include DAPs shared between SD TC and SD DG, DAPs only in SD TC, and DAPs only in SD DG
Abbreviations
BP	biological process
CC	cellular component
DAP	differentially abundant protein
DG	dentate gyrus
MF	molecular function
n	number
NDC	non-demented control
SD	semantic dementia
TC	temporal cortex
q	q-value

## Sheet: SD_TC_lowabundprot
source	term_name	term_id	driverterm?	adjusted_p_value	negative_log10_of_adjusted_p_value	term_size	query_size	intersection_size	effective_domain_size	DAPs in term	GO_theme
GO:BP	anterograde trans-synaptic signaling	GO:0098916	FALSE	6.50591e-29	28.1867	368	900	179	4155	ABR,ADCY1,ADGRB1,AKAP12,AKAP5,AMPH,APOE,APP,ARHGAP44,ATP2A2,BAIAP2,BCR,BRAF,BRSK1,BSN,CACNA1A,CACNA1B,CACNA1E,CACNB1,CACNB3,CACNB4,CACNG2,CACNG3,CACNG8,CADPS,CADPS2,CAMK2A,CAMK2B,CAMKV,CDK5,CDKL5,CHRM1,CLSTN1,CPLX2,CSPG5,CYFIP1,CYP46A1,DBN1,DGKB,DGKI,DGKZ,DLG1,DLG2,DLG3,DLG4,DLGAP1,DLGAP2,DLGAP3,DNAJC5,DNM1,DOC2A,EFNB3,EPHA4,ERC2,EXOC4,FLOT1,FRRS1L,GABBR1,GABBR2,GABRA1,GABRA2,GABRA3,GABRG2,GIT1,G…	Synaptic signalling
GO:BP	chemical synaptic transmission	GO:0007268	TRUE	6.50591e-29	28.1867	368	900	179	4155	ABR,ADCY1,ADGRB1,AKAP12,AKAP5,AMPH,APOE,APP,ARHGAP44,ATP2A2,BAIAP2,BCR,BRAF,BRSK1,BSN,CACNA1A,CACNA1B,CACNA1E,CACNB1,CACNB3,CACNB4,CACNG2,CACNG3,CACNG8,CADPS,CADPS2,CAMK2A,CAMK2B,CAMKV,CDK5,CDKL5,CHRM1,CLSTN1,CPLX2,CSPG5,CYFIP1,CYP46A1,DBN1,DGKB,DGKI,DGKZ,DLG1,DLG2,DLG3,DLG4,DLGAP1,DLGAP2,DLGAP3,DNAJC5,DNM1,DOC2A,EFNB3,EPHA4,ERC2,EXOC4,FLOT1,FRRS1L,GABBR1,GABBR2,GABRA1,GABRA2,GABRA3,GABRG2,GIT1,G…	Synaptic signalling
GO:BP	trans-synaptic signaling	GO:0099537	FALSE	9.56304e-28	27.0194	374	900	179	4155	ABR,ADCY1,ADGRB1,AKAP12,AKAP5,AMPH,APOE,APP,ARHGAP44,ATP2A2,BAIAP2,BCR,BRAF,BRSK1,BSN,CACNA1A,CACNA1B,CACNA1E,CACNB1,CACNB3,CACNB4,CACNG2,CACNG3,CACNG8,CADPS,CADPS2,CAMK2A,CAMK2B,CAMKV,CDK5,CDKL5,CHRM1,CLSTN1,CPLX2,CSPG5,CYFIP1,CYP46A1,DBN1,DGKB,DGKI,DGKZ,DLG1,DLG2,DLG3,DLG4,DLGAP1,DLGAP2,DLGAP3,DNAJC5,DNM1,DOC2A,EFNB3,EPHA4,ERC2,EXOC4,FLOT1,FRRS1L,GABBR1,GABBR2,GABRA1,GABRA2,GABRA3,GABRG2,GIT1,G…	Synaptic signalling
GO:BP	synaptic signaling	GO:0099536	FALSE	4.28581e-26	25.368	386	900	180	4155	ABR,ADCY1,ADGRB1,AKAP12,AKAP5,AMPH,APOE,APP,ARHGAP44,ATP2A2,BAIAP2,BCR,BRAF,BRSK1,BSN,CACNA1A,CACNA1B,CACNA1E,CACNB1,CACNB3,CACNB4,CACNG2,CACNG3,CACNG8,CADPS,CADPS2,CAMK2A,CAMK2B,CAMKV,CDK5,CDKL5,CHRM1,CLSTN1,CPLX2,CSPG5,CYFIP1,CYP46A1,DBN1,DGKB,DGKI,DGKZ,DLG1,DLG2,DLG3,DLG4,DLGAP1,DLGAP2,DLGAP3,DNAJC5,DNM1,DOC2A,EFNB3,EPHA4,ERC2,EXOC4,FLOT1,FRRS1L,GABBR1,GABBR2,GABRA1,GABRA2,GABRA3,GABRG2,GIT1,G…	Synaptic signalling
GO:BP	localization	GO:0051179	FALSE	9.01355e-26	25.0451	1859	900	554	4155	AAK1,ABCB10,ACTN2,ACTN4,ADAM11,ADAM22,ADGRB1,AFG3L2,AGAP1,AGAP2,AGK,AKAP5,AMPH,ANK2,ANK3,AP1B1,AP1G1,AP1M1,AP1S1,AP2A1,AP2A2,AP2B1,AP2M1,AP2S1,AP3B1,AP3B2,AP3D1,AP3M2,AP3S1,APBB1,APLP1,APOC2,APOE,APOL2,APOO,APP,ARFGAP1,ARFGEF2,ARFIP2,ARHGAP44,ARHGEF2,ARHGEF7,ARL6IP5,ARL8B,ARMCX3,ASAP1,ATCAY,ATG16L1,ATG5,ATP1A1,ATP1A3,ATP1B1,ATP2A2,ATP2B1,ATP2B2,ATP2B3,ATP4A,ATP5F1A,ATP5F1C,ATP5ME,ATP5MF,ATP5MG,AT…	Regulation of localization
GO:BP	transport	GO:0006810	FALSE	2.51301e-24	23.5998	1581	900	488	4155	AAK1,ABCB10,ACTN2,ACTN4,ADGRB1,AFG3L2,AGAP1,AGAP2,AGK,AKAP5,AMPH,ANK2,ANK3,AP1B1,AP1G1,AP1M1,AP1S1,AP2A1,AP2A2,AP2B1,AP2M1,AP2S1,AP3B1,AP3B2,AP3D1,AP3M2,AP3S1,APBB1,APLP1,APOC2,APOE,APOL2,APOO,APP,ARFGAP1,ARFGEF2,ARFIP2,ARHGAP44,ARHGEF2,ARHGEF7,ARL6IP5,ARL8B,ARMCX3,ATG16L1,ATG5,ATP1A1,ATP1A3,ATP1B1,ATP2A2,ATP2B1,ATP2B2,ATP2B3,ATP4A,ATP5F1A,ATP5F1C,ATP5ME,ATP5MF,ATP5MG,ATP5PB,ATP5PD,ATP6AP1,ATP6V0…	Ion transport & homeostasis
GO:BP	establishment of localization	GO:0051234	FALSE	5.46176e-23	22.2627	1672	900	505	4155	AAK1,ABCB10,ACTN2,ACTN4,ADAM11,ADGRB1,AFG3L2,AGAP1,AGAP2,AGK,AKAP5,AMPH,ANK2,ANK3,AP1B1,AP1G1,AP1M1,AP1S1,AP2A1,AP2A2,AP2B1,AP2M1,AP2S1,AP3B1,AP3B2,AP3D1,AP3M2,AP3S1,APBB1,APLP1,APOC2,APOE,APOL2,APOO,APP,ARFGAP1,ARFGEF2,ARFIP2,ARHGAP44,ARHGEF2,ARHGEF7,ARL6IP5,ARL8B,ARMCX3,ATG16L1,ATG5,ATP1A1,ATP1A3,ATP1B1,ATP2A2,ATP2B1,ATP2B2,ATP2B3,ATP4A,ATP5F1A,ATP5F1C,ATP5ME,ATP5MF,ATP5MG,ATP5PB,ATP5PD,ATP6AP1…	Regulation of localization
GO:BP	cell-cell signaling	GO:0007267	FALSE	1.19172e-21	20.9238	590	900	232	4155	ABR,ADCY1,ADGRB1,AKAP12,AKAP5,AMPH,ANK2,APOE,APP,ARHGAP44,ARHGEF7,ATP2A2,BAIAP2,BCAS3,BCR,BRAF,BRSK1,BRSK2,BSN,C2CD2L,CACNA1A,CACNA1B,CACNA1E,CACNA2D1,CACNB1,CACNB3,CACNB4,CACNG2,CACNG3,CACNG8,CADPS,CADPS2,CALCOCO1,CAMK2A,CAMK2B,CAMKV,CCNY,CCNYL1,CDK16,CDK5,CDKL5,CHRM1,CLSTN1,CPLX2,CSPG5,CUL3,CXADR,CYFIP1,CYLD,CYP46A1,DAB2IP,DBN1,DGKB,DGKI,DGKZ,DLG1,DLG2,DLG3,DLG4,DLGAP1,DLGAP2,DLGAP3,DNAJC5,DNM1…	Synaptic signalling
GO:BP	modulation of chemical synaptic transmission	GO:0050804	FALSE	1.78852e-20	19.7475	265	900	131	4155	ABR,ADCY1,ADGRB1,AKAP12,AKAP5,APOE,APP,ARHGAP44,ATP2A2,BAIAP2,BCR,BRAF,BRSK1,CACNA1A,CACNA1B,CACNB4,CACNG2,CACNG3,CACNG8,CAMK2A,CAMK2B,CAMKV,CDK5,CDKL5,CHRM1,CLSTN1,CPLX2,CSPG5,CYFIP1,CYP46A1,DBN1,DGKB,DGKI,DGKZ,DLG4,DLGAP3,DNM1,EFNB3,EPHA4,ERC2,FLOT1,FRRS1L,GABBR1,GIT1,GNAI2,GPR158,GRIA1,GRIA2,GRIA3,GRIA4,GRIN1,GRIN2B,GRM2,GRM3,HOMER1,HRAS,INA,IQSEC2,ITPKA,MAP1A,MAP1B,MAPK9,MAPT,NCDN,NEFL,NPTN,N…	Synaptic signalling
GO:BP	regulation of trans-synaptic signaling	GO:0099177	FALSE	2.83466e-20	19.5475	266	900	131	4155	ABR,ADCY1,ADGRB1,AKAP12,AKAP5,APOE,APP,ARHGAP44,ATP2A2,BAIAP2,BCR,BRAF,BRSK1,CACNA1A,CACNA1B,CACNB4,CACNG2,CACNG3,CACNG8,CAMK2A,CAMK2B,CAMKV,CDK5,CDKL5,CHRM1,CLSTN1,CPLX2,CSPG5,CYFIP1,CYP46A1,DBN1,DGKB,DGKI,DGKZ,DLG4,DLGAP3,DNM1,EFNB3,EPHA4,ERC2,FLOT1,FRRS1L,GABBR1,GIT1,GNAI2,GPR158,GRIA1,GRIA2,GRIA3,GRIA4,GRIN1,GRIN2B,GRM2,GRM3,HOMER1,HRAS,INA,IQSEC2,ITPKA,MAP1A,MAP1B,MAPK9,MAPT,NCDN,NEFL,NPTN,N…	Synaptic signalling
GO:BP	vesicle-mediated transport in synapse	GO:0099003	FALSE	3.08445e-20	19.5108	172	900	98	4155	AAK1,AMPH,AP1G1,AP2A1,AP2A2,AP2B1,AP2M1,AP2S1,AP3B2,AP3D1,AP3M2,AP3S1,ATP2A2,ATP6AP1,ATP6V0A1,ATP6V0D1,ATP6V1A,ATP6V1C1,ATP6V1D,ATP6V1E1,ATP6V1F,ATP6V1H,BIN1,BRAF,BRSK1,BRSK2,BSN,CACNB4,CADPS,CADPS2,CDK5,CLSTN1,CPLX2,CSPG5,CYFIP1,DENND1A,DNAJC5,DNAJC6,DNM1,DNM2,DNM3,DOC2A,ERC2,GIT1,GRIPAP1,ITSN1,NAPA,NAPB,NRXN1,PACSIN1,PIP5K1C,PPFIA2,PPFIA3,PPP3CB,PPP3R1,PRKCB,PRKCG,PRKN,PRRT2,RAB3A,RAB3GAP1,RALA…	Synaptic Vesicle Cycle
GO:BP	synaptic vesicle cycle	GO:0099504	FALSE	1.65795e-19	18.7804	156	900	91	4155	AMPH,AP1G1,AP2B1,AP2M1,AP2S1,AP3B2,AP3D1,AP3M2,AP3S1,ATP2A2,ATP6AP1,ATP6V0A1,ATP6V0D1,ATP6V1A,ATP6V1C1,ATP6V1D,ATP6V1E1,ATP6V1F,ATP6V1H,BIN1,BRAF,BRSK1,BRSK2,BSN,CACNB4,CADPS,CADPS2,CDK5,CPLX2,CSPG5,CYFIP1,DENND1A,DNAJC5,DNAJC6,DNM1,DNM2,DNM3,DOC2A,ERC2,GIT1,GRIPAP1,ITSN1,NAPA,NAPB,NRXN1,PACSIN1,PIP5K1C,PPFIA2,PPFIA3,PPP3CB,PPP3R1,PRKCB,PRKCG,PRKN,PRRT2,RAB3A,RAB3GAP1,RIMS1,RPH3A,SEPTIN5,SH3GL1,S…	Synaptic Vesicle Cycle
GO:BP	monoatomic cation transport	GO:0006812	FALSE	3.25189e-18	17.4879	343	900	152	4155	ACTN2,ACTN4,AFG3L2,AKAP5,ANK2,ANK3,AP3D1,ATG5,ATP1A1,ATP1A3,ATP1B1,ATP2A2,ATP2B1,ATP2B2,ATP2B3,ATP4A,ATP5F1A,ATP5F1C,ATP5ME,ATP5MF,ATP5MG,ATP5PB,ATP5PD,ATP6AP1,ATP6V0A1,ATP6V0D1,ATP6V0D2,ATP6V1A,ATP6V1C1,ATP6V1D,ATP6V1E1,ATP6V1F,ATP6V1H,ATP8A1,BIN1,CAB39,CACNA1A,CACNA1B,CACNA1E,CACNA2D1,CACNB1,CACNB3,CACNB4,CACNG2,CACNG3,CACNG8,CAMK2A,CAMK2B,CAMK2D,CBARP,CDK5,CLTC,CNTN1,CORO1A,COX4I1,COX7A2L,CUL5…	Ion transport & homeostasis
GO:BP	monoatomic ion transport	GO:0006811	FALSE	3.18667e-17	16.4967	409	900	170	4155	ACTN2,ACTN4,AFG3L2,AKAP5,ANK2,ANK3,AP3D1,ATG5,ATP1A1,ATP1A3,ATP1B1,ATP2A2,ATP2B1,ATP2B2,ATP2B3,ATP4A,ATP5F1A,ATP5F1C,ATP5ME,ATP5MF,ATP5MG,ATP5PB,ATP5PD,ATP6AP1,ATP6V0A1,ATP6V0D1,ATP6V0D2,ATP6V1A,ATP6V1C1,ATP6V1D,ATP6V1E1,ATP6V1F,ATP6V1H,ATP8A1,BIN1,CAB39,CACNA1A,CACNA1B,CACNA1E,CACNA2D1,CACNB1,CACNB3,CACNB4,CACNG2,CACNG3,CACNG8,CAMK2A,CAMK2B,CAMK2D,CBARP,CDK5,CHRM1,CLTC,CNTN1,CORO1A,COX4I1,COX7A2…	Ion transport & homeostasis
GO:BP	monoatomic cation transmembrane transport	GO:0098655	FALSE	3.7771e-17	16.4228	289	900	133	4155	ACTN2,ACTN4,AFG3L2,AKAP5,ANK2,ANK3,AP3D1,ATG5,ATP1A1,ATP1A3,ATP1B1,ATP2A2,ATP2B1,ATP2B2,ATP2B3,ATP4A,ATP5F1A,ATP5F1C,ATP5ME,ATP5MF,ATP5MG,ATP5PB,ATP5PD,ATP6AP1,ATP6V0A1,ATP6V0D1,ATP6V0D2,ATP6V1A,ATP6V1C1,ATP6V1D,ATP6V1E1,ATP6V1F,ATP6V1H,ATP8A1,BIN1,CAB39,CACNA1A,CACNA1B,CACNA1E,CACNA2D1,CACNB1,CACNB3,CACNB4,CACNG2,CACNG3,CACNG8,CAMK2D,CBARP,CORO1A,COX4I1,COX7A2L,CUL5,CYC1,DIAPH1,DLG1,DPP6,GPM6A,G…	Ion transport & homeostasis
GO:BP	monoatomic ion transmembrane transport	GO:0034220	FALSE	5.3184e-17	16.2742	341	900	149	4155	ACTN2,ACTN4,AFG3L2,AKAP5,ANK2,ANK3,AP3D1,ATG5,ATP1A1,ATP1A3,ATP1B1,ATP2A2,ATP2B1,ATP2B2,ATP2B3,ATP4A,ATP5F1A,ATP5F1C,ATP5ME,ATP5MF,ATP5MG,ATP5PB,ATP5PD,ATP6AP1,ATP6V0A1,ATP6V0D1,ATP6V0D2,ATP6V1A,ATP6V1C1,ATP6V1D,ATP6V1E1,ATP6V1F,ATP6V1H,ATP8A1,BIN1,CAB39,CACNA1A,CACNA1B,CACNA1E,CACNA2D1,CACNB1,CACNB3,CACNB4,CACNG2,CACNG3,CACNG8,CAMK2D,CBARP,CORO1A,COX4I1,COX7A2L,CUL5,CYC1,DIAPH1,DLG1,DPP6,GABRA1,…	Ion transport & homeostasis
GO:BP	inorganic cation transmembrane transport	GO:0098662	FALSE	1.45153e-16	15.8382	283	900	130	4155	ACTN2,ACTN4,AFG3L2,AKAP5,ANK2,ANK3,AP3D1,ATG5,ATP1A1,ATP1A3,ATP1B1,ATP2A2,ATP2B1,ATP2B2,ATP2B3,ATP4A,ATP5F1A,ATP5F1C,ATP5ME,ATP5MF,ATP5MG,ATP5PB,ATP5PD,ATP6AP1,ATP6V0A1,ATP6V0D1,ATP6V0D2,ATP6V1A,ATP6V1C1,ATP6V1D,ATP6V1E1,ATP6V1F,ATP6V1H,BIN1,CAB39,CACNA1A,CACNA1B,CACNA1E,CACNA2D1,CACNB1,CACNB3,CACNB4,CACNG2,CACNG3,CACNG8,CAMK2D,CBARP,CORO1A,COX4I1,COX7A2L,CUL5,CYC1,DIAPH1,DLG1,DPP6,GPM6A,GRIN1,GR…	Ion transport & homeostasis
GO:BP	transmembrane transport	GO:0055085	FALSE	3.27726e-16	15.4845	482	900	189	4155	ABCB10,ACTN2,ACTN4,AFG3L2,AKAP5,ANK2,ANK3,AP3D1,APP,ARL6IP5,ATG5,ATP1A1,ATP1A3,ATP1B1,ATP2A2,ATP2B1,ATP2B2,ATP2B3,ATP4A,ATP5F1A,ATP5F1C,ATP5ME,ATP5MF,ATP5MG,ATP5PB,ATP5PD,ATP6AP1,ATP6V0A1,ATP6V0D1,ATP6V0D2,ATP6V1A,ATP6V1C1,ATP6V1D,ATP6V1E1,ATP6V1F,ATP6V1H,ATP8A1,BCR,BIN1,BRAF,CAB39,CACNA1A,CACNA1B,CACNA1E,CACNA2D1,CACNB1,CACNB3,CACNB4,CACNG2,CACNG3,CACNG8,CAMK2D,CBARP,CLTCL1,CORO1A,COX4I1,COX7A2L…	Ion transport & homeostasis
GO:BP	signaling	GO:0023052	FALSE	8.95519e-16	15.0479	1648	900	478	4155	AAK1,ABI1,ABI2,ABR,ACTN2,ACTN4,ADAM11,ADAP1,ADCY1,ADCY9,ADGRB1,ADGRB2,ADGRB3,ADGRL1,ADGRL3,AGAP2,AKAP12,AKAP5,AKT3,AMPH,ANK2,ANK3,ANKS1B,AP3B1,AP3S1,APBB1,APLP1,APOE,APP,ARAF,ARFGAP1,ARFGEF2,ARFGEF3,ARFIP2,ARHGAP26,ARHGAP32,ARHGAP35,ARHGAP39,ARHGAP44,ARHGEF11,ARHGEF2,ARHGEF7,ARL6IP5,ATP1B1,ATP2A2,BAG6,BAIAP2,BCAS3,BCR,BMPR2,BRAF,BRSK1,BRSK2,BSN,C2CD2L,C9ORF72,CAB39,CACNA1A,CACNA1B,CACNA1E,CACNA2D…	Synaptic signalling
GO:BP	inorganic ion transmembrane transport	GO:0098660	FALSE	1.37192e-15	14.8627	308	900	136	4155	ACTN2,ACTN4,AFG3L2,AKAP5,ANK2,ANK3,AP3D1,ATG5,ATP1A1,ATP1A3,ATP1B1,ATP2A2,ATP2B1,ATP2B2,ATP2B3,ATP4A,ATP5F1A,ATP5F1C,ATP5ME,ATP5MF,ATP5MG,ATP5PB,ATP5PD,ATP6AP1,ATP6V0A1,ATP6V0D1,ATP6V0D2,ATP6V1A,ATP6V1C1,ATP6V1D,ATP6V1E1,ATP6V1F,ATP6V1H,BIN1,CAB39,CACNA1A,CACNA1B,CACNA1E,CACNA2D1,CACNB1,CACNB3,CACNB4,CACNG2,CACNG3,CACNG8,CAMK2D,CBARP,CORO1A,COX4I1,COX7A2L,CUL5,CYC1,DIAPH1,DLG1,DPP6,GABRA1,GABRA2,…	Ion transport & homeostasis
GO:BP	cell communication	GO:0007154	FALSE	2.60758e-15	14.5838	1677	900	483	4155	AAK1,ABI1,ABI2,ABR,ACTN2,ACTN4,ADAM11,ADAP1,ADCY1,ADCY9,ADGRB1,ADGRB2,ADGRB3,ADGRL1,ADGRL3,AGAP2,AKAP12,AKAP5,AKT3,AMPH,ANK2,ANK3,ANKS1B,AP3B1,AP3S1,APBB1,APLP1,APOE,APP,ARAF,ARFGAP1,ARFGEF2,ARFGEF3,ARFIP2,ARHGAP26,ARHGAP32,ARHGAP35,ARHGAP39,ARHGAP44,ARHGEF11,ARHGEF2,ARHGEF7,ARL6IP5,ATG5,ATP1A1,ATP1A3,ATP1B1,ATP2A2,BAG6,BAIAP2,BCAS3,BCR,BMPR2,BRAF,BRSK1,BRSK2,BSN,C2CD2L,C9ORF72,CAB39,CACNA1A,CACN…	Synaptic signalling
GO:BP	neuron projection development	GO:0031175	FALSE	2.33574e-13	12.6316	439	900	170	4155	ABI1,ABI2,ADCY1,ADGRB1,ADGRB3,AFG3L2,ANK3,AP2A1,APBB1,APLP1,APOE,APP,ARHGAP32,ARHGAP35,ARHGAP44,ASAP1,ATCAY,ATL1,ATP8A2,ATP9A,BAIAP2,BMPR2,BRAF,BRSK1,BRSK2,C9ORF72,CAMK1,CAMK1D,CAMK2A,CAMK2B,CAMSAP1,CAMSAP2,CAMSAP3,CDK16,CDK5,CDKL5,CLASP2,CNTN1,CSPG5,CUL4B,CYFIP1,CYFIP2,DAB2IP,DBN1,DBNL,DCLK1,DLG4,DNM2,DNM3,EFNB3,EHD1,EPB41L3,EPHA4,EPHA5,FLOT1,FRY,GAP43,GAS7,GPM6A,GPRIN1,HECW2,IQSEC1,ITPKA,KALRN,…	Neuronal development
GO:BP	neuron differentiation	GO:0030182	FALSE	9.53604e-13	12.0206	534	900	195	4155	ABI1,ABI2,ADCY1,ADGRB1,ADGRB3,AFG3L2,ANK3,AP2A1,APBB1,APLP1,APOE,APP,ARHGAP32,ARHGAP35,ARHGAP44,ARHGEF2,ASAP1,ATCAY,ATL1,ATP2B2,ATP8A2,ATP9A,BAIAP2,BIN1,BMPR2,BRAF,BRSK1,BRSK2,C9ORF72,CAMK1,CAMK1D,CAMK2A,CAMK2B,CAMSAP1,CAMSAP2,CAMSAP3,CDK16,CDK5,CDKL5,CEND1,CLASP2,CNTN1,COPS2,CSPG5,CUL4B,CYFIP1,CYFIP2,DAB2IP,DBN1,DBNL,DCLK1,DLG4,DNM2,DNM3,EFNB3,EHD1,EPB41L3,EPHA4,EPHA5,FAIM2,FLOT1,FRY,GABRB1,GAP4…	Neuronal development
GO:BP	nervous system development	GO:0007399	FALSE	1.04319e-12	11.9816	890	900	288	4155	ABI1,ABI2,ADAM22,ADAM23,ADCY1,ADD2,ADGRB1,ADGRB2,ADGRB3,ADGRL1,ADGRL3,AFG3L2,AKT3,ANK2,ANK3,AP2A1,APBB1,APLP1,APOE,APP,ARHGAP26,ARHGAP32,ARHGAP35,ARHGAP44,ARHGEF2,ARHGEF7,ASAP1,ASTN1,ATCAY,ATG16L1,ATL1,ATP2B2,ATP5PB,ATP8A2,ATP9A,BAG6,BAIAP2,BCR,BIN1,BMPR2,BRAF,BRSK1,BRSK2,BSN,C1QL3,C9ORF72,CAMK1,CAMK1D,CAMK2A,CAMK2B,CAMSAP1,CAMSAP2,CAMSAP3,CDK16,CDK5,CDKL5,CEND1,CHRM1,CIT,CLASP2,CLSTN1,CNTN1,COPS…	Neuronal development
GO:BP	regulation of biological quality	GO:0065008	FALSE	1.37002e-12	11.8633	996	900	314	4155	AAK1,ABI2,ACTN2,ADAM22,ADCY1,ADD2,ADGRB1,ADGRB3,ADGRL1,AKAP12,AKAP5,AKT3,ANK2,ANK3,AP2A1,AP2A2,AP2B1,AP2M1,AP2S1,AP3B1,APOE,APP,ARHGAP32,ARHGAP35,ARHGAP44,ARHGEF7,ARL6IP5,ARPC2,ARPC3,ASAP1,ATG5,ATP1A1,ATP1A3,ATP1B1,ATP2A2,ATP2B1,ATP6AP1,ATP6V0A1,ATP6V0D1,ATP6V0D2,ATP6V1A,ATP6V1D,ATP6V1F,ATP6V1H,ATP8A1,ATP8A2,ATP9A,BAG6,BAIAP2,BCR,BIN1,BMPR2,BRAF,BRSK1,BRSK2,C1QL3,C2CD2L,CACNA1A,CACNA2D1,CACNB3,CA…	Biological regulation
GO:BP	generation of neurons	GO:0048699	FALSE	2.43707e-12	11.6131	560	900	201	4155	ABI1,ABI2,ADCY1,ADGRB1,ADGRB3,ADGRL3,AFG3L2,ANK3,AP2A1,APBB1,APLP1,APOE,APP,ARHGAP32,ARHGAP35,ARHGAP44,ARHGEF2,ASAP1,ASTN1,ATCAY,ATL1,ATP2B2,ATP8A2,ATP9A,BAIAP2,BIN1,BMPR2,BRAF,BRSK1,BRSK2,C9ORF72,CAMK1,CAMK1D,CAMK2A,CAMK2B,CAMSAP1,CAMSAP2,CAMSAP3,CDK16,CDK5,CDKL5,CEND1,CIT,CLASP2,CNTN1,COPS2,CSPG5,CUL4B,CYFIP1,CYFIP2,DAB2IP,DBN1,DBNL,DCLK1,DLG4,DNM2,DNM3,EFNB3,EHD1,EPB41L3,EPHA4,EPHA5,FAIM2,FLOT…	Neuronal development
GO:BP	neuron development	GO:0048666	FALSE	2.48434e-12	11.6048	480	900	179	4155	ABI1,ABI2,ADCY1,ADGRB1,ADGRB3,AFG3L2,ANK3,AP2A1,APBB1,APLP1,APOE,APP,ARHGAP32,ARHGAP35,ARHGAP44,ASAP1,ATCAY,ATL1,ATP8A2,ATP9A,BAIAP2,BMPR2,BRAF,BRSK1,BRSK2,C9ORF72,CAMK1,CAMK1D,CAMK2A,CAMK2B,CAMSAP1,CAMSAP2,CAMSAP3,CDK16,CDK5,CDKL5,CLASP2,CNTN1,CSPG5,CUL4B,CYFIP1,CYFIP2,DAB2IP,DBN1,DBNL,DCLK1,DLG4,DNM2,DNM3,EFNB3,EHD1,EPB41L3,EPHA4,EPHA5,FLOT1,FRY,GABRB1,GAP43,GAS7,GIT1,GPM6A,GPRIN1,HCN1,HECW2,IQ…	Neuronal development
GO:BP	neuron projection morphogenesis	GO:0048812	FALSE	2.70856e-12	11.5673	304	900	128	4155	ABI1,ABI2,ADCY1,ADGRB1,ADGRB3,AFG3L2,ANK3,APBB1,APLP1,APOE,APP,ARHGAP32,ARHGAP35,ARHGAP44,ATL1,ATP8A2,ATP9A,BAIAP2,BMPR2,BRAF,BRSK1,BRSK2,C9ORF72,CAMK2B,CDK5,CDKL5,CLASP2,CNTN1,CYFIP1,CYFIP2,DAB2IP,DBN1,DBNL,DCLK1,DLG4,DNM2,DNM3,EFNB3,EPB41L3,EPHA4,EPHA5,FLOT1,GAP43,GAS7,GPM6A,HECW2,ITPKA,KALRN,KIF1A,KIF5C,KNDC1,LIMK1,MAP1A,MAP1B,MAP1S,MAP2,MAP2K1,MAP2K2,MAP4K4,MAP6,MAPK8IP3,MAPT,MARK2,MINK1,MYCB…	Neuronal development
GO:BP	vesicle-mediated transport	GO:0016192	FALSE	6.59742e-12	11.1806	762	900	253	4155	AAK1,ACTN2,ADGRB1,AGAP2,AKAP5,AMPH,ANK2,ANK3,AP1B1,AP1G1,AP1M1,AP1S1,AP2A1,AP2A2,AP2B1,AP2M1,AP2S1,AP3B1,AP3B2,AP3D1,AP3M2,AP3S1,APLP1,APOC2,APOE,APP,ARFGAP1,ARFGEF2,ARHGAP44,ARL8B,ATG5,ATP2A2,ATP6AP1,ATP6V0A1,ATP6V0D1,ATP6V1A,ATP6V1C1,ATP6V1D,ATP6V1E1,ATP6V1F,ATP6V1H,ATP9A,BCR,BIN1,BRAF,BRSK1,BRSK2,BSN,C9ORF72,CACNB4,CACNG2,CACNG3,CACNG8,CADPS,CADPS2,CAMK1D,CBARP,CD47,CDK16,CDK5,CLASP1,CLASP2,CL…	Synaptic Vesicle Cycle
GO:BP	synapse organization	GO:0050808	FALSE	9.59916e-12	11.0178	275	900	118	4155	ABI2,ACTN1,ADD2,ADGRB1,ADGRB3,ADGRL1,ADGRL3,AFG3L2,ANK3,APOE,APP,ARHGAP39,ARHGAP44,ASAP1,BAIAP2,BSN,C1QL3,CACNB1,CACNB3,CACNB4,CACNG2,CAMK1,CAMK2B,CAMKV,CAP2,CDH6,CDK5,CDKL5,CLSTN1,CNKSR2,CYFIP1,DAB2IP,DBN1,DBNL,DCTN1,DGKB,DLG1,DLG4,DLGAP3,DNM3,EFNB3,EPHA4,ERC2,FRRS1L,GABRA1,GABRA2,GABRG2,GAP43,GPHN,GPM6A,GPR158,GRIA1,GRIN2B,GRIPAP1,HOMER1,ICAM5,INA,ITPKA,KALRN,KIF1A,LINGO2,LRFN1,LRFN3,LRFN5,MAP1…	Neuronal organization
GO:BP	neurotransmitter secretion	GO:0007269	FALSE	9.84529e-12	11.0068	97	900	58	4155	ATP2A2,BRAF,BRSK1,CACNB4,CADPS,CADPS2,CAMK2A,CDK5,CPLX2,CSPG5,DGKI,DNAJC5,DOC2A,ERC2,GIT1,GPR158,LIN7A,NAPA,NAPB,NRXN1,NRXN3,PIP5K1C,PPFIA2,PPFIA3,PRKCB,PRKCG,PRKN,PRRT2,PTPRN2,RAB3A,RAB3GAP1,RIMS1,RPH3A,SEPTIN5,SLC4A8,SNAP25,SNCG,SNPH,STX1A,STX1B,STX2,STXBP1,STXBP5,STXBP5L,SV2A,SV2B,SV2C,SYN3,SYNJ1,SYP,SYT1,SYT12,SYT5,SYT7,UNC13A,UNC13B,UNC13C,VAMP2	Neurotransmitter regulation
GO:BP	signal release from synapse	GO:0099643	FALSE	9.84529e-12	11.0068	97	900	58	4155	ATP2A2,BRAF,BRSK1,CACNB4,CADPS,CADPS2,CAMK2A,CDK5,CPLX2,CSPG5,DGKI,DNAJC5,DOC2A,ERC2,GIT1,GPR158,LIN7A,NAPA,NAPB,NRXN1,NRXN3,PIP5K1C,PPFIA2,PPFIA3,PRKCB,PRKCG,PRKN,PRRT2,PTPRN2,RAB3A,RAB3GAP1,RIMS1,RPH3A,SEPTIN5,SLC4A8,SNAP25,SNCG,SNPH,STX1A,STX1B,STX2,STXBP1,STXBP5,STXBP5L,SV2A,SV2B,SV2C,SYN3,SYNJ1,SYP,SYT1,SYT12,SYT5,SYT7,UNC13A,UNC13B,UNC13C,VAMP2	Synaptic signalling
GO:BP	cell projection morphogenesis	GO:0048858	FALSE	1.07729e-11	10.9677	315	900	130	4155	ABI1,ABI2,ADCY1,ADGRB1,ADGRB3,AFG3L2,ANK3,APBB1,APLP1,APOE,APP,ARHGAP32,ARHGAP35,ARHGAP44,ARHGEF7,ATL1,ATP8A2,ATP9A,BAIAP2,BMPR2,BRAF,BRSK1,BRSK2,C9ORF72,CAMK2B,CDK5,CDKL5,CLASP2,CNTN1,CSPG5,CYFIP1,CYFIP2,DAB2IP,DBN1,DBNL,DCLK1,DLG4,DNM2,DNM3,EFNB3,EPB41L3,EPHA4,EPHA5,FLOT1,GAP43,GAS7,GPM6A,HECW2,ITPKA,KALRN,KIF1A,KIF5C,KNDC1,LIMK1,MAP1A,MAP1B,MAP1S,MAP2,MAP2K1,MAP2K2,MAP4K4,MAP6,MAPK8IP3,MAPT,MA…	Neuronal development
GO:BP	plasma membrane bounded cell projection morphogenesis	GO:0120039	FALSE	1.19892e-11	10.9212	312	900	129	4155	ABI1,ABI2,ADCY1,ADGRB1,ADGRB3,AFG3L2,ANK3,APBB1,APLP1,APOE,APP,ARHGAP32,ARHGAP35,ARHGAP44,ARHGEF7,ATL1,ATP8A2,ATP9A,BAIAP2,BMPR2,BRAF,BRSK1,BRSK2,C9ORF72,CAMK2B,CDK5,CDKL5,CLASP2,CNTN1,CYFIP1,CYFIP2,DAB2IP,DBN1,DBNL,DCLK1,DLG4,DNM2,DNM3,EFNB3,EPB41L3,EPHA4,EPHA5,FLOT1,GAP43,GAS7,GPM6A,HECW2,ITPKA,KALRN,KIF1A,KIF5C,KNDC1,LIMK1,MAP1A,MAP1B,MAP1S,MAP2,MAP2K1,MAP2K2,MAP4K4,MAP6,MAPK8IP3,MAPT,MARK2,MI…	Neuronal development
GO:BP	cellular localization	GO:0051641	FALSE	1.31122e-11	10.8823	1374	900	401	4155	AAK1,ACTN2,ACTN4,ADAM11,ADAM22,AGAP1,AGAP2,AGK,AKAP5,AMPH,ANK2,ANK3,AP1B1,AP1G1,AP1M1,AP1S1,AP2A1,AP2A2,AP2B1,AP2M1,AP2S1,AP3B1,AP3B2,AP3D1,AP3M2,AP3S1,APBB1,APOE,APP,ARFGAP1,ARFGEF2,ARFIP2,ARHGAP44,ARHGEF2,ARL6IP5,ARL8B,ARMCX3,ASAP1,ATCAY,ATG16L1,ATG5,ATP1B1,ATP2A2,ATP6AP1,ATP6V0A1,ATP6V0D1,ATP6V0D2,ATP6V1A,ATP6V1C1,ATP6V1D,ATP6V1E1,ATP6V1F,ATP6V1H,ATP9A,BAG6,BAIAP2,BCR,BIN1,BRAF,BRSK1,BRSK2,BSN…	Regulation of localization
GO:BP	regulation of synaptic plasticity	GO:0048167	FALSE	3.71053e-11	10.4306	115	900	64	4155	ADCY1,ADGRB1,AKAP5,APOE,APP,BAIAP2,BRAF,BRSK1,CAMK2A,CAMK2B,CDK5,CPLX2,CYP46A1,DBN1,DGKI,DLG4,EPHA4,ERC2,GRIA1,GRIN1,GRIN2B,GRM2,HRAS,IQSEC2,ITPKA,MAP1A,MAP1B,MAPT,NCDN,NPTN,PICK1,PPFIA3,PPP3CB,PRKCG,PRRT1,PRRT2,PTK2B,RAB3A,RAB3GAP1,RAPGEF2,RASGRF1,RASGRF2,RGS14,RIMS1,SERPINE2,SHANK2,SHANK3,SHISA7,SIPA1L1,SLC4A10,SLC8A2,SNAP25,STXBP1,SYNGAP1,SYNGR1,SYP,SYT12,SYT7,UBE3A,UNC13C,VAMP2,VGF,YWHAG,YWHAH	Neuronal organization
GO:BP	neurotransmitter transport	GO:0006836	FALSE	8.70756e-11	10.0601	122	900	66	4155	ATP2A2,BRAF,BRSK1,CACNB4,CADPS,CADPS2,CAMK2A,CDK5,CPLX2,CSPG5,DGKI,DNAJC5,DOC2A,ERC2,FLOT1,GIT1,GPR158,ICA1,LIN7A,NAPA,NAPB,NRXN1,NRXN3,PIP5K1C,PPFIA2,PPFIA3,PRKCB,PRKCG,PRKN,PRRT2,PTPRN2,RAB3A,RAB3GAP1,RIMS1,RPH3A,SEPTIN5,SLC17A6,SLC17A7,SLC17A8,SLC1A2,SLC4A8,SLC6A17,SLC6A7,SNAP25,SNCG,SNPH,STX1A,STX1B,STX2,STXBP1,STXBP5,STXBP5L,SV2A,SV2B,SV2C,SYN3,SYNJ1,SYP,SYT1,SYT12,SYT5,SYT7,UNC13A,UNC13B,UN…	Neurotransmitter regulation
GO:BP	export from cell	GO:0140352	FALSE	8.90132e-11	10.0505	377	900	146	4155	AP1B1,AP1G1,AP1S1,APBB1,APOE,ARFGEF2,ARHGAP44,ARHGEF7,ARL8B,ATP1A1,ATP1A3,ATP1B1,ATP2A2,ATP2B1,ATP2B3,ATP4A,ATP9A,BCR,BRAF,BRSK1,BRSK2,C2CD2L,C9ORF72,CACNB4,CADPS,CADPS2,CAMK2A,CBARP,CD200,CDK16,CDK5,CLASP1,CLASP2,CORO1A,CPLX2,CSPG5,DGKI,DLG1,DNAJC5,DNM1L,DOC2A,EPHA5,ERC2,EXOC1,EXOC2,EXOC4,EXOC5,EXOC6,EXOC7,EXOC8,GABBR1,GIT1,GNAI2,GPR158,GRM2,ITPR1,ITSN1,KALRN,KCNA2,LGI3,LIN7A,MAP4K4,MCU,MPC2,MYH…	Synaptic Vesicle Cycle
GO:BP	metal ion transport	GO:0030001	FALSE	1.15754e-10	9.93646	276	900	116	4155	ACTN2,ACTN4,AFG3L2,AKAP5,ANK2,ANK3,AP3D1,ATG5,ATP1A1,ATP1A3,ATP1B1,ATP2A2,ATP2B1,ATP2B2,ATP2B3,ATP4A,BIN1,CAB39,CACNA1A,CACNA1B,CACNA1E,CACNA2D1,CACNB1,CACNB3,CACNB4,CACNG2,CACNG3,CACNG8,CAMK2A,CAMK2B,CAMK2D,CBARP,CDK5,CLTC,CNTN1,CORO1A,CUL5,DIAPH1,DLG1,DNM1L,DNM2,DPP6,EPB41,GNAI2,GPM6A,GRIN1,GRIN2B,HCN1,HCN2,HOMER1,HTT,ITPR1,ITPR2,KCNA1,KCNA2,KCNA4,KCNAB2,KCNMA1,KCNQ2,LETM1,LMTK2,MCU,MICU3,NCS1,…	Ion transport & homeostasis
GO:BP	regulation of localization	GO:0032879	FALSE	1.19065e-10	9.92422	801	900	259	4155	AAK1,ACTN2,ACTN4,ADAM22,AGAP2,AKAP5,ANK2,ANK3,AP1G1,AP2A1,AP2M1,AP2S1,APBB1,APOC2,APOE,APP,ARFGAP1,ARHGAP44,ARHGEF7,ARL6IP5,ATCAY,ATG5,ATP1A1,ATP1B1,ATP2A2,ATP2B1,ATP4A,ATP8A1,ATP8A2,ATP9A,BCR,BIN1,BRAF,BRSK1,BRSK2,BSN,C2CD2L,C9ORF72,CAB39,CACNA2D1,CACNB1,CACNB3,CACNB4,CACNG2,CACNG3,CACNG8,CADPS,CADPS2,CAMK1,CAMK1D,CAMK2A,CAMK2B,CAMK2D,CBARP,CD200,CD47,CDK16,CDK5,CHRM1,CLASP1,CLASP2,CLTC,CLTCL1,C…	Regulation of localization
GO:BP	regulation of transport	GO:0051049	FALSE	2.62987e-10	9.58007	642	900	217	4155	AAK1,ACTN2,ACTN4,AKAP5,ANK2,ANK3,AP1G1,AP2A1,AP2M1,AP2S1,APBB1,APOC2,APOE,APP,ARFGAP1,ARHGAP44,ARHGEF7,ARL6IP5,ATG5,ATP1A1,ATP1B1,ATP2A2,ATP2B1,ATP4A,ATP8A1,ATP8A2,ATP9A,BCR,BIN1,BRAF,BRSK2,BSN,C2CD2L,C9ORF72,CAB39,CACNA2D1,CACNB1,CACNB3,CACNB4,CACNG2,CACNG3,CACNG8,CADPS,CADPS2,CAMK1,CAMK1D,CAMK2A,CAMK2B,CAMK2D,CBARP,CD200,CD47,CDK16,CDK5,CHRM1,CLASP1,CLASP2,CLTCL1,CNTN1,CORO1A,CPLX2,CSPG5,CYFIP1…	Ion transport & homeostasis
GO:BP	synaptic vesicle exocytosis	GO:0016079	FALSE	2.87201e-10	9.54181	74	900	47	4155	ATP2A2,BRAF,CACNB4,CADPS,CADPS2,CDK5,CPLX2,CSPG5,DNAJC5,DOC2A,ERC2,GIT1,NAPA,NAPB,PIP5K1C,PPFIA2,PPFIA3,PRKCB,PRKCG,PRRT2,RAB3A,RAB3GAP1,RIMS1,RPH3A,SEPTIN5,SLC4A8,SNAP25,SNPH,STX1A,STX1B,STX2,STXBP1,STXBP5,STXBP5L,SV2A,SV2B,SV2C,SYNJ1,SYP,SYT1,SYT12,SYT5,SYT7,UNC13A,UNC13B,UNC13C,VAMP2	Synaptic Vesicle Cycle
GO:BP	cell junction organization	GO:0034330	FALSE	2.93045e-10	9.53307	385	900	147	4155	ABI2,ACTN1,ACTN2,ADD2,ADGRB1,ADGRB3,ADGRL1,ADGRL3,AFG3L2,AJM1,ANK2,ANK3,APOE,APP,ARHGAP39,ARHGAP44,ARHGEF7,ASAP1,BAIAP2,BCR,BSN,C1QL3,CACNB1,CACNB3,CACNB4,CACNG2,CAMK1,CAMK2B,CAMKV,CAMSAP3,CAP2,CDH18,CDH6,CDK5,CDKL5,CLASP1,CLASP2,CLSTN1,CNKSR2,CXADR,CYFIP1,DAB2IP,DBN1,DBNL,DCTN1,DGKB,DLG1,DLG4,DLGAP3,DMTN,DNM3,EFNB3,EPB41L3,EPHA4,ERC2,FLOT1,FRRS1L,GABRA1,GABRA2,GABRG2,GAP43,GPHN,GPM6A,GPR158,GRIA…	Neuronal organization
GO:BP	exocytosis	GO:0006887	FALSE	3.62582e-10	9.44059	199	900	91	4155	AP1G1,ARFGEF2,ARHGAP44,ARL8B,ATP2A2,ATP9A,BCR,BRAF,BRSK2,C9ORF72,CACNB4,CADPS,CADPS2,CBARP,CDK16,CDK5,CLASP1,CLASP2,CORO1A,CPLX2,CSPG5,DNAJC5,DOC2A,ERC2,EXOC1,EXOC2,EXOC4,EXOC5,EXOC6,EXOC7,EXOC8,GIT1,GNAI2,ITSN1,LGI3,LIN7A,NAPA,NAPB,NCKAP1L,NSF,PAK1,PDCD6IP,PDPK1,PIP5K1C,PPFIA2,PPFIA3,PPP3CB,PRKCB,PRKCG,PRKN,PRRT2,RAB11FIP5,RAB15,RAB2B,RAB3A,RAB3C,RAB3D,RAB3GAP1,RALA,RIMS1,RPH3A,SCAMP1,SCAMP5,SEP…	Synaptic Vesicle Cycle
GO:BP	cellular anatomical entity morphogenesis	GO:0032989	FALSE	4.21584e-10	9.37512	348	900	136	4155	ABI1,ABI2,ACTN2,ADCY1,ADGRB1,ADGRB3,AFG3L2,ANK2,ANK3,APBB1,APLP1,APOE,APP,ARHGAP32,ARHGAP35,ARHGAP44,ARHGEF7,ATL1,ATP8A2,ATP9A,BAIAP2,BMPR2,BRAF,BRSK1,BRSK2,C9ORF72,CAMK2B,CDK5,CDKL5,CLASP1,CLASP2,CNTN1,CSPG5,CYFIP1,CYFIP2,DAB2IP,DBN1,DBNL,DCLK1,DLG4,DNM2,DNM3,EFNB3,EPB41L3,EPHA4,EPHA5,FLOT1,GAP43,GAS7,GPC1,GPM6A,HECW2,ITPKA,KALRN,KIF1A,KIF5C,KNDC1,LIMK1,MAP1A,MAP1B,MAP1S,MAP2,MAP2K1,MAP2K2,MAP4K…	Neuronal development
GO:BP	secretion by cell	GO:0032940	FALSE	1.07991e-09	8.96661	348	900	135	4155	AP1B1,AP1G1,AP1S1,APBB1,APOE,ARFGEF2,ARHGAP44,ARHGEF7,ARL8B,ATP2A2,ATP9A,BCR,BRAF,BRSK1,BRSK2,C2CD2L,C9ORF72,CACNB4,CADPS,CADPS2,CAMK2A,CBARP,CD200,CDK16,CDK5,CLASP1,CLASP2,CORO1A,CPLX2,CSPG5,DGKI,DNAJC5,DNM1L,DOC2A,EPHA5,ERC2,EXOC1,EXOC2,EXOC4,EXOC5,EXOC6,EXOC7,EXOC8,GABBR1,GIT1,GNAI2,GPR158,GRM2,ITPR1,ITSN1,KALRN,KCNA2,LGI3,LIN7A,MAP4K4,MCU,MPC2,MYH10,MYRIP,NAPA,NAPB,NCKAP1L,NDUFAF2,NRXN1,NRXN3…	Synaptic Vesicle Cycle
GO:BP	neurogenesis	GO:0022008	FALSE	1.10179e-09	8.9579	634	900	213	4155	ABI1,ABI2,ADAM22,ADCY1,ADGRB1,ADGRB3,ADGRL3,AFG3L2,ANK3,AP2A1,APBB1,APLP1,APOE,APP,ARHGAP32,ARHGAP35,ARHGAP44,ARHGEF2,ASAP1,ASTN1,ATCAY,ATL1,ATP2B2,ATP8A2,ATP9A,BAIAP2,BIN1,BMPR2,BRAF,BRSK1,BRSK2,C9ORF72,CAMK1,CAMK1D,CAMK2A,CAMK2B,CAMSAP1,CAMSAP2,CAMSAP3,CDK16,CDK5,CDKL5,CEND1,CHRM1,CIT,CLASP2,CNTN1,COPS2,CSPG5,CUL4B,CYFIP1,CYFIP2,DAB2IP,DBN1,DBNL,DCLK1,DLG4,DNM2,DNM3,EFNB3,EHD1,EPB41L3,EPHA4,EPH…	Neuronal development
GO:BP	cell morphogenesis involved in neuron differentiation	GO:0048667	FALSE	1.39514e-09	8.85538	264	900	110	4155	ABI1,ABI2,ADCY1,ADGRB1,ADGRB3,AFG3L2,ANK3,APBB1,APLP1,APOE,APP,ARHGAP32,ARHGAP35,ARHGAP44,ATL1,ATP8A2,BAIAP2,BMPR2,BRAF,BRSK1,BRSK2,C9ORF72,CAMK2B,CDK5,CDKL5,CLASP2,CNTN1,CYFIP1,CYFIP2,DBN1,DCLK1,DLG4,DNM2,DNM3,EFNB3,EPHA4,EPHA5,FLOT1,GAP43,HECW2,ITPKA,KALRN,KIF1A,KIF5C,KNDC1,LIMK1,MAP1A,MAP1B,MAP1S,MAP2,MAP2K1,MAP2K2,MAP6,MAPK8IP3,MAPT,MARK2,MINK1,MYCBP2,NECTIN1,NEDD4L,NEFL,NFASC,NGEF,NPTX1,NRXN…	Neuronal development
GO:BP	plasma membrane bounded cell projection organization	GO:0120036	FALSE	1.96248e-09	8.7072	595	900	202	4155	ABI1,ABI2,ABLIM2,ACTN2,ADCY1,ADGRB1,ADGRB3,AFG3L2,ANK3,AP2A1,APBB1,APLP1,APOE,APP,ARFIP2,ARHGAP32,ARHGAP35,ARHGAP44,ARHGEF7,ARPC2,ASAP1,ATCAY,ATG5,ATL1,ATP1A3,ATP6V0D1,ATP6V1D,ATP8A2,ATP9A,BAIAP2,BMPR2,BRAF,BRSK1,BRSK2,C9ORF72,CAMK1,CAMK1D,CAMK2A,CAMK2B,CAMSAP1,CAMSAP2,CAMSAP3,CDK16,CDK5,CDKL5,CLASP2,CNTN1,CORO1A,CSPG5,CUL4B,CYFIP1,CYFIP2,CYLD,DAB2IP,DBN1,DBNL,DCLK1,DCTN1,DLG4,DMTN,DNM2,DNM3,EFNB…	Neuronal development
GO:BP	cell projection organization	GO:0030030	FALSE	3.81783e-09	8.41818	606	900	204	4155	ABI1,ABI2,ABLIM2,ACTN2,ADCY1,ADGRB1,ADGRB3,AFG3L2,ANK3,AP2A1,APBB1,APLP1,APOE,APP,ARFIP2,ARHGAP32,ARHGAP35,ARHGAP44,ARHGEF7,ARPC2,ASAP1,ATCAY,ATG5,ATL1,ATP1A3,ATP6V0D1,ATP6V1D,ATP8A2,ATP9A,BAIAP2,BMPR2,BRAF,BRSK1,BRSK2,C9ORF72,CAMK1,CAMK1D,CAMK2A,CAMK2B,CAMSAP1,CAMSAP2,CAMSAP3,CDK16,CDK5,CDKL5,CLASP2,CNTN1,CORO1A,CSPG5,CUL3,CUL4B,CYFIP1,CYFIP2,CYLD,DAB2IP,DBN1,DBNL,DCLK1,DCTN1,DLG4,DMTN,DNM2,DNM3…	Neuronal development
GO:BP	signal release	GO:0023061	FALSE	7.83935e-09	8.10572	201	900	89	4155	ARHGEF7,ATP2A2,BRAF,BRSK1,BRSK2,C2CD2L,CACNB4,CADPS,CADPS2,CAMK2A,CDK16,CDK5,CPLX2,CSPG5,DGKI,DNAJC5,DOC2A,EPHA5,ERC2,GABBR1,GIT1,GPR158,GRM2,ITPR1,KALRN,KCNA2,LIN7A,MAP4K4,MCU,MPC2,MYRIP,NAPA,NAPB,NDUFAF2,NRXN1,NRXN3,PFKL,PFKM,PICK1,PIP5K1C,PPFIA2,PPFIA3,PPP3CA,PPP3CB,PRKCB,PRKCE,PRKCG,PRKN,PRRT2,PTPRN,PTPRN2,RAB11FIP5,RAB1A,RAB3A,RAB3GAP1,RAF1,RIMS1,RPH3A,SEPTIN5,SLC25A22,SLC4A8,SMPD3,SNAP25,SN…	Synaptic signalling
GO:BP	secretion	GO:0046903	FALSE	8.30904e-09	8.08045	377	900	141	4155	AP1B1,AP1G1,AP1S1,APBB1,APOE,ARFGEF2,ARHGAP44,ARHGEF7,ARL8B,ATG5,ATP2A2,ATP9A,BCR,BRAF,BRSK1,BRSK2,C2CD2L,C9ORF72,CACNB4,CADPS,CADPS2,CAMK2A,CBARP,CD200,CDK16,CDK5,CHRM1,CLASP1,CLASP2,CORO1A,CPLX2,CSPG5,DGKI,DNAJC5,DNM1L,DOC2A,EPHA5,ERC2,EXOC1,EXOC2,EXOC4,EXOC5,EXOC6,EXOC7,EXOC8,GABBR1,GIT1,GNAI2,GPR158,GRM2,HK2,ITPR1,ITSN1,KALRN,KCNA2,LGI3,LIN7A,MAP4K4,MCU,MPC2,MTX1,MYH10,MYRIP,NAPA,NAPB,NCKAP1L…	Synaptic Vesicle Cycle
GO:BP	regulated exocytosis	GO:0045055	FALSE	1.76646e-08	7.7529	121	900	62	4155	AP1G1,ARL8B,ATP2A2,BCR,BRAF,CACNB4,CADPS,CADPS2,CBARP,CDK5,CORO1A,CPLX2,CSPG5,DNAJC5,DOC2A,ERC2,GIT1,GNAI2,NAPA,NAPB,NCKAP1L,PDPK1,PIP5K1C,PPFIA2,PPFIA3,PPP3CB,PRKCB,PRKCG,PRRT2,RAB11FIP5,RAB15,RAB3A,RAB3D,RAB3GAP1,RIMS1,RPH3A,SCAMP5,SEPTIN5,SLC4A8,SNAP25,SNPH,SNX4,STX1A,STX1B,STX2,STXBP1,STXBP5,STXBP5L,SV2A,SV2B,SV2C,SYNGR1,SYNJ1,SYP,SYT1,SYT12,SYT5,SYT7,UNC13A,UNC13B,UNC13C,VAMP2	Synaptic Vesicle Cycle
GO:BP	cell morphogenesis	GO:0000902	FALSE	1.85246e-08	7.73225	409	900	149	4155	ABI1,ABI2,ACTN1,ADCY1,ADGRB1,ADGRB3,AFG3L2,ANK3,AP3B1,APBB1,APLP1,APOE,APP,ARHGAP32,ARHGAP35,ARHGAP44,ARHGEF2,ARHGEF7,ATL1,ATP8A2,ATP9A,BAIAP2,BMPR2,BRAF,BRSK1,BRSK2,C9ORF72,CAMK2B,CAMSAP1,CAP2,CDH18,CDH6,CDK5,CDKL5,CLASP2,CNTN1,CORO1A,CSPG5,CUL3,CYFIP1,CYFIP2,DAB2IP,DBN1,DBNL,DCLK1,DIAPH1,DLG1,DLG4,DMTN,DNM2,DNM3,EFNB3,EPB41L3,EPHA4,EPHA5,FLOT1,FRY,GAP43,GAS7,GPM6A,HECW2,ITPKA,ITPR1,KALRN,KIF1A,…	Neuronal development
GO:BP	cellular component organization	GO:0016043	FALSE	9.39236e-08	7.02723	2080	900	543	4155	AAK1,ABI1,ABI2,ABLIM2,ACACA,ACTN1,ACTN2,ACTN4,ADCY1,ADD2,ADGRB1,ADGRB3,ADGRL1,ADGRL3,AFG3L2,AGAP2,AGK,AJM1,AKT3,ANK2,ANK3,AP1B1,AP1G1,AP1M1,AP1S1,AP2A1,AP2M1,AP2S1,AP3B1,AP3B2,AP3D1,AP3M2,AP3S1,APBB1,APLP1,APOC2,APOE,APOO,APP,ARFGAP1,ARFGEF2,ARFIP2,ARHGAP26,ARHGAP32,ARHGAP35,ARHGAP39,ARHGAP44,ARHGEF11,ARHGEF2,ARHGEF7,ARL8B,ARMCX3,ARPC2,ARPC3,ASAP1,ATAD3A,ATAD3B,ATCAY,ATG16L1,ATG5,ATL1,ATL2,ATP1A3…	Neuronal organization
GO:BP	proton transmembrane transport	GO:1902600	FALSE	1.0463e-07	6.98034	80	900	46	4155	ACTN4,ATP1A1,ATP1A3,ATP1B1,ATP4A,ATP5F1A,ATP5F1C,ATP5ME,ATP5MF,ATP5MG,ATP5PB,ATP5PD,ATP6AP1,ATP6V0A1,ATP6V0D1,ATP6V0D2,ATP6V1A,ATP6V1C1,ATP6V1D,ATP6V1E1,ATP6V1F,ATP6V1H,COX4I1,COX7A2L,CYC1,LETM1,MT-ATP6,MT-CO3,MT-ND4,MT-ND5,NDUFA4,NNT,PHB2,SLC17A6,SLC17A7,SLC25A12,SLC25A14,SLC25A18,SLC25A22,SLC25A27,SLC25A3,SLC25A4,SLC25A5,SLC4A10,SLC9A1,TESC	Ion transport & homeostasis
GO:BP	regulation of biological process	GO:0050789	FALSE	2.22049e-07	6.65355	2739	900	678	4155	AAK1,ABCB10,ABHD12,ABI1,ABI2,ABR,ACTN1,ACTN2,ACTN4,ADAM11,ADAM22,ADAP1,ADCY1,ADCY9,ADD2,ADGRB1,ADGRB2,ADGRB3,ADGRL1,ADGRL3,AFG3L2,AGAP2,AKAP12,AKAP5,AKT3,AMPH,ANK2,ANK3,ANKS1B,AP1G1,AP2A1,AP2M1,AP2S1,AP3B1,AP3D1,AP3S1,APBB1,APLP1,APOC2,APOE,APP,ARAF,ARFGAP1,ARFGEF2,ARFGEF3,ARFIP2,ARHGAP26,ARHGAP32,ARHGAP35,ARHGAP39,ARHGAP44,ARHGEF11,ARHGEF2,ARHGEF7,ARL6IP5,ARMCX3,ARPC2,ARPC3,ASAP1,ATAD3A,ATCAY,AT…	Biological regulation
GO:BP	establishment of localization in cell	GO:0051649	FALSE	2.53685e-07	6.5957	892	900	270	4155	AAK1,ACTN2,ACTN4,AGAP2,AGK,AKAP5,AMPH,AP1B1,AP1G1,AP1M1,AP1S1,AP2A1,AP2A2,AP2B1,AP2M1,AP2S1,AP3B1,AP3B2,AP3D1,AP3M2,AP3S1,APOE,APP,ARFIP2,ARHGAP44,ARHGEF2,ARL8B,ARMCX3,ATG5,ATP1B1,ATP2A2,ATP6AP1,ATP6V0A1,ATP6V0D1,ATP6V0D2,ATP6V1A,ATP6V1C1,ATP6V1D,ATP6V1E1,ATP6V1F,ATP6V1H,ATP9A,BCR,BIN1,BRAF,BRSK1,BRSK2,BSN,C2CD2L,C9ORF72,CACNB4,CACNG2,CACNG3,CACNG8,CADPS,CADPS2,CAMK1,CAMK2A,CAMSAP3,CDK16,CDK5,CHR…	Regulation of localization
GO:BP	system development	GO:0048731	FALSE	4.03721e-07	6.39392	1166	900	335	4155	ABI1,ABI2,ACTN2,ADAM22,ADAM23,ADCY1,ADD2,ADGRB1,ADGRB2,ADGRB3,ADGRL1,ADGRL3,AFG3L2,AKT3,ANK2,ANK3,AP1B1,AP2A1,AP2B1,AP3B1,APBB1,APLP1,APOE,APP,ARHGAP26,ARHGAP32,ARHGAP35,ARHGAP44,ARHGEF2,ARHGEF7,ASAP1,ASTN1,ATCAY,ATG16L1,ATG5,ATL1,ATP2B2,ATP5PB,ATP6AP1,ATP8A2,ATP9A,BAG6,BAIAP2,BCAS3,BCR,BIN1,BMPR2,BRAF,BRSK1,BRSK2,BSN,C1QL3,C9ORF72,CACNB4,CADM1,CAMK1,CAMK1D,CAMK2A,CAMK2B,CAMSAP1,CAMSAP2,CAMSAP3,C…	Neuronal development
GO:BP	cell development	GO:0048468	FALSE	7.70175e-07	6.11341	798	900	245	4155	ABCB10,ABI1,ABI2,ACTN1,ACTN2,ACTN4,ADAM22,ADCY1,ADD2,ADGRB1,ADGRB3,AFG3L2,ANK2,ANK3,AP2A1,AP3B1,AP3D1,APBB1,APLP1,APOE,APP,ARHGAP32,ARHGAP35,ARHGAP44,ARHGEF7,ASAP1,ATCAY,ATG5,ATL1,ATP2A2,ATP6AP1,ATP8A2,ATP9A,BAIAP2,BCR,BIN1,BMPR2,BRAF,BRSK1,BRSK2,C9ORF72,CACNB4,CAMK1,CAMK1D,CAMK2A,CAMK2B,CAMK4,CAMSAP1,CAMSAP2,CAMSAP3,CDK16,CDK5,CDKL5,CIAPIN1,CLASP2,CLPTM1,CNTN1,CSPG5,CUL4B,CXADR,CYFIP1,CYFIP2,CYL…	Neuronal development
GO:BP	regulation of synapse structure or activity	GO:0050803	FALSE	9.55805e-07	6.01963	142	900	66	4155	ABI2,ADGRB1,ADGRB3,ADGRL1,APOE,APP,ARHGAP44,ASAP1,BAIAP2,C1QL3,CAMK1,CAMK2B,CAMKV,CDK5,CDKL5,CLSTN1,CYFIP1,DAB2IP,DBN1,DCTN1,DGKB,DNM3,EFNB3,EPHA4,GPM6A,GPR158,GRIN2B,GRIPAP1,HOMER1,ICAM5,ITPKA,KALRN,KIF1A,LINGO2,LRFN1,LRFN3,LRFN5,MYCBP2,NECTIN1,NEFL,NEGR1,NGEF,NRXN1,OGT,PAK3,PGRMC1,PPFIA2,PTK2B,PTPRD,PTPRS,RAP2A,SEMA4D,SHANK2,SHANK3,SIPA1L1,SLC17A6,SLC17A7,SLC17A8,SLITRK1,SNAP25,STX1B,SYNGAP1,TA…	Neuronal organization
GO:BP	regulation of cell communication	GO:0010646	FALSE	1.55389e-06	5.80858	1033	900	301	4155	AAK1,ABR,ACTN4,ADCY1,ADGRB1,AGAP2,AKAP12,AKAP5,AKT3,ANK2,ANK3,APLP1,APOE,APP,ARAF,ARFGAP1,ARFGEF2,ARFGEF3,ARHGAP26,ARHGAP32,ARHGAP35,ARHGAP39,ARHGAP44,ARHGEF11,ARHGEF2,ARHGEF7,ARL6IP5,ATP2A2,BAIAP2,BCR,BMPR2,BRAF,BRSK1,BRSK2,C2CD2L,C9ORF72,CACNA1A,CACNA1B,CACNB4,CACNG2,CACNG3,CACNG8,CADM1,CAMK2A,CAMK2B,CAMK2D,CAMKV,CCNY,CCNYL1,CD47,CDK16,CDK5,CDKL5,CHRM1,CIT,CLSTN1,CNKSR2,CPLX2,CSPG5,CUL3,CXADR,C…	Synaptic signalling
GO:BP	multicellular organismal process	GO:0032501	FALSE	1.80382e-06	5.74381	1798	900	476	4155	ABCB10,ABHD12,ABI1,ABI2,ACACA,ACTN2,ADAM11,ADAM22,ADAM23,ADCY1,ADCY9,ADD2,ADGRB1,ADGRB2,ADGRB3,ADGRL1,ADGRL3,AFG3L2,AGAP2,AKAP12,AKT3,ANK2,ANK3,AP1B1,AP1G1,AP2A1,AP2B1,AP3B1,AP3D1,APBB1,APLP1,APOC2,APOE,APOL2,APP,ARFGEF2,ARHGAP26,ARHGAP32,ARHGAP35,ARHGAP44,ARHGEF11,ARHGEF2,ARHGEF7,ARL6IP5,ASAP1,ASTN1,ATCAY,ATG16L1,ATG5,ATL1,ATP1A1,ATP1A3,ATP1B1,ATP2A2,ATP2B1,ATP2B2,ATP2B3,ATP5F1A,ATP5PB,ATP6AP1,A…	Neuronal development
GO:BP	biological regulation	GO:0065007	FALSE	2.06802e-06	5.68444	2834	900	693	4155	AAK1,ABCB10,ABHD12,ABI1,ABI2,ABR,ACTN1,ACTN2,ACTN4,ADAM11,ADAM22,ADAP1,ADCY1,ADCY9,ADD2,ADGRB1,ADGRB2,ADGRB3,ADGRL1,ADGRL3,AFG3L2,AGAP2,AKAP12,AKAP5,AKT3,AMPH,ANK2,ANK3,ANKS1B,AP1G1,AP2A1,AP2A2,AP2B1,AP2M1,AP2S1,AP3B1,AP3D1,AP3S1,APBB1,APLP1,APOC2,APOE,APP,ARAF,ARFGAP1,ARFGEF2,ARFGEF3,ARFIP2,ARHGAP26,ARHGAP32,ARHGAP35,ARHGAP39,ARHGAP44,ARHGEF11,ARHGEF2,ARHGEF7,ARL6IP5,ARMCX3,ARPC2,ARPC3,ASAP1,ATA…	Biological regulation
GO:BP	cellular component organization or biogenesis	GO:0071840	FALSE	2.29922e-06	5.63842	2118	900	545	4155	AAK1,ABI1,ABI2,ABLIM2,ACACA,ACTN1,ACTN2,ACTN4,ADCY1,ADD2,ADGRB1,ADGRB3,ADGRL1,ADGRL3,AFG3L2,AGAP2,AGK,AJM1,AKT3,ANK2,ANK3,AP1B1,AP1G1,AP1M1,AP1S1,AP2A1,AP2M1,AP2S1,AP3B1,AP3B2,AP3D1,AP3M2,AP3S1,APBB1,APLP1,APOC2,APOE,APOO,APP,ARFGAP1,ARFGEF2,ARFIP2,ARHGAP26,ARHGAP32,ARHGAP35,ARHGAP39,ARHGAP44,ARHGEF11,ARHGEF2,ARHGEF7,ARL8B,ARMCX3,ARPC2,ARPC3,ASAP1,ATAD3A,ATAD3B,ATCAY,ATG16L1,ATG5,ATL1,ATL2,ATP1A3…	Neuronal organization
GO:BP	regulation of secretion	GO:0051046	FALSE	2.9986e-06	5.52308	243	900	96	4155	AP1G1,APBB1,APOE,ARHGEF7,ATG5,ATP2A2,ATP9A,BCR,BRAF,BRSK2,C2CD2L,C9ORF72,CACNB4,CADPS,CADPS2,CAMK2A,CBARP,CD200,CDK16,CDK5,CLASP1,CLASP2,CPLX2,CSPG5,DNM1L,DOC2A,EPHA5,GABBR1,GIT1,GNAI2,GPR158,GRM2,ITPR1,KALRN,KCNA2,LGI3,MAP4K4,MCU,MPC2,MYH10,MYRIP,NCKAP1L,NDUFAF2,NSF,PCSK1,PDCD6IP,PDPK1,PFKL,PFKM,PICK1,PPFIA2,PPP3CA,PPP3CB,PRKCB,PRKCE,PRKCG,PRKN,PTPRN,PTPRN2,RAB11FIP5,RAB15,RAB2B,RAB3A,RAB3C,RAB3…	Synaptic Vesicle Cycle
GO:BP	axonogenesis	GO:0007409	FALSE	4.41404e-06	5.35516	204	900	84	4155	ADCY1,ADGRB1,AFG3L2,ANK3,APBB1,APLP1,APOE,APP,ARHGAP32,ARHGAP35,ATL1,ATP8A2,BAIAP2,BMPR2,BRAF,BRSK1,BRSK2,C9ORF72,CDK5,CDKL5,CLASP2,CNTN1,CYFIP1,CYFIP2,DCLK1,DNM2,EFNB3,EPHA4,EPHA5,FLOT1,GAP43,KALRN,KIF5C,LIMK1,MAP1A,MAP1B,MAP1S,MAP2,MAP2K1,MAP2K2,MAP6,MAPK8IP3,MAPT,MARK2,MYCBP2,NECTIN1,NEFL,NFASC,NPTX1,NRXN1,NRXN3,NUMBL,OLFM1,PAK1,PAK3,PGRMC1,PLXNA1,PLXNA2,PLXNA3,PLXNA4,PLXND1,POTEF,PPP3CB,PTK2,…	Neuronal organization
GO:BP	regulation of cellular component organization	GO:0051128	FALSE	5.72623e-06	5.24213	947	900	278	4155	AAK1,ABI2,ACTN2,ADD2,ADGRB1,ADGRB3,ADGRL1,AP2A1,AP2M1,AP2S1,APBB1,APOC2,APOE,APP,ARFGAP1,ARFIP2,ARHGAP32,ARHGAP35,ARHGAP44,ARHGEF11,ARHGEF2,ARHGEF7,ARPC2,ARPC3,ASAP1,ATAD3A,ATG5,ATP8A1,ATP8A2,BAIAP2,BCAS3,BCR,BIN1,BMPR2,BRAF,BRSK1,BRSK2,C1QL3,C9ORF72,CAMK1,CAMK1D,CAMK2B,CAMK2D,CAMKK2,CAMKV,CAMSAP1,CAMSAP2,CAMSAP3,CAND1,CD47,CDK5,CDKL5,CLASP1,CLASP2,CLSTN1,CLTC,CNTN1,CORO1A,CPLX2,CUL3,CYFIP1,CYFIP…	Biological regulation
GO:BP	synaptic vesicle recycling	GO:0036465	FALSE	5.86341e-06	5.23185	68	900	39	4155	AMPH,AP1G1,AP2B1,AP2M1,AP2S1,AP3B2,AP3D1,AP3M2,AP3S1,BIN1,CDK5,CYFIP1,DENND1A,DNAJC6,DNM1,DNM2,DNM3,GIT1,GRIPAP1,ITSN1,PACSIN1,PIP5K1C,PPP3CB,PRKN,RAB3A,SH3GL1,SH3GL2,SH3GL3,SLC17A7,SNAP91,SNCG,STX1A,STX1B,SYNJ1,SYP,SYT1,SYT5,SYT7,VAMP2	Synaptic Vesicle Cycle
GO:BP	multicellular organism development	GO:0007275	FALSE	5.95568e-06	5.22507	1286	900	358	4155	ABCB10,ABI1,ABI2,ACTN2,ADAM22,ADAM23,ADCY1,ADCY9,ADD2,ADGRB1,ADGRB2,ADGRB3,ADGRL1,ADGRL3,AFG3L2,AKT3,ANK2,ANK3,AP1B1,AP2A1,AP2B1,AP3B1,AP3D1,APBB1,APLP1,APOE,APP,ARHGAP26,ARHGAP32,ARHGAP35,ARHGAP44,ARHGEF2,ARHGEF7,ASAP1,ASTN1,ATCAY,ATG16L1,ATG5,ATL1,ATP2B1,ATP2B2,ATP5PB,ATP6AP1,ATP8A2,ATP9A,BAG6,BAIAP2,BCAS3,BCR,BIN1,BMPR2,BRAF,BRSK1,BRSK2,BSN,C1QL3,C9ORF72,CACNB4,CADM1,CAMK1,CAMK1D,CAMK2A,CAMK2B…	Neuronal development
GO:BP	regulation of signaling	GO:0023051	FALSE	6.22438e-06	5.2059	1031	900	298	4155	AAK1,ABR,ACTN4,ADCY1,ADGRB1,AGAP2,AKAP12,AKAP5,AKT3,APLP1,APOE,APP,ARAF,ARFGAP1,ARFGEF2,ARFGEF3,ARHGAP26,ARHGAP32,ARHGAP35,ARHGAP39,ARHGAP44,ARHGEF11,ARHGEF2,ARHGEF7,ARL6IP5,ATP2A2,BAIAP2,BCR,BMPR2,BRAF,BRSK1,BRSK2,C2CD2L,C9ORF72,CACNA1A,CACNA1B,CACNB4,CACNG2,CACNG3,CACNG8,CADM1,CAMK2A,CAMK2B,CAMKV,CCNY,CCNYL1,CD47,CDK16,CDK5,CDKL5,CHRM1,CIT,CLSTN1,CNKSR2,CPLX2,CSPG5,CUL3,CYFIP1,CYFIP2,CYLD,CYP46…	Synaptic signalling
GO:BP	axon development	GO:0061564	FALSE	1.33418e-05	4.87479	228	900	90	4155	ADCY1,ADGRB1,AFG3L2,ANK3,APBB1,APLP1,APOE,APP,ARHGAP32,ARHGAP35,ATL1,ATP8A2,BAIAP2,BMPR2,BRAF,BRSK1,BRSK2,C9ORF72,CAMSAP2,CDK5,CDKL5,CLASP2,CNTN1,CSPG5,CYFIP1,CYFIP2,DCLK1,DNM2,EFNB3,EPHA4,EPHA5,FLOT1,GAP43,KALRN,KCNA1,KIF5C,LIMK1,MAP1A,MAP1B,MAP1S,MAP2,MAP2K1,MAP2K2,MAP6,MAPK8IP3,MAPT,MARK2,MYCBP2,NECTIN1,NEFL,NFASC,NPTX1,NRXN1,NRXN3,NUMBL,OLFM1,PAK1,PAK3,PGRMC1,PLP1,PLXNA1,PLXNA2,PLXNA3,PLXNA4,…	Neuronal organization
GO:BP	regulation of secretion by cell	GO:1903530	FALSE	1.56689e-05	4.80496	232	900	91	4155	AP1G1,APBB1,APOE,ARHGEF7,ATP2A2,ATP9A,BCR,BRAF,BRSK2,C2CD2L,C9ORF72,CACNB4,CADPS,CADPS2,CAMK2A,CBARP,CD200,CDK16,CDK5,CLASP1,CLASP2,CPLX2,CSPG5,DNM1L,DOC2A,EPHA5,GABBR1,GIT1,GNAI2,GPR158,GRM2,ITPR1,KALRN,KCNA2,LGI3,MAP4K4,MCU,MPC2,MYH10,MYRIP,NCKAP1L,NDUFAF2,NSF,PCSK1,PDCD6IP,PDPK1,PFKL,PFKM,PICK1,PPFIA2,PPP3CA,PPP3CB,PRKCB,PRKCE,PRKCG,PRKN,RAB11FIP5,RAB15,RAB2B,RAB3A,RAB3C,RAB3D,RAB3GAP1,RALA,RA…	Synaptic Vesicle Cycle
GO:BP	regulation of synapse organization	GO:0050807	FALSE	2.42551e-05	4.6152	135	900	61	4155	ABI2,ADGRB1,ADGRB3,ADGRL1,APOE,APP,ARHGAP44,ASAP1,BAIAP2,C1QL3,CAMK1,CAMK2B,CAMKV,CDK5,CDKL5,CLSTN1,CYFIP1,DAB2IP,DBN1,DCTN1,DGKB,DNM3,EFNB3,EPHA4,GPM6A,GPR158,GRIN2B,GRIPAP1,HOMER1,ICAM5,ITPKA,KALRN,KIF1A,LINGO2,LRFN1,LRFN3,LRFN5,MYCBP2,NECTIN1,NEFL,NEGR1,NGEF,NRXN1,OGT,PAK3,PGRMC1,PPFIA2,PTK2B,PTPRD,PTPRS,RAP2A,SEMA4D,SHANK2,SHANK3,SIPA1L1,SLITRK1,SNAP25,TANC2,TUBB,UBE3A,YWHAZ	Neuronal organization
GO:BP	regulation of neuron projection development	GO:0010975	FALSE	2.44304e-05	4.61207	220	900	87	4155	ABI2,ADGRB3,AP2A1,APBB1,APOE,ARHGAP32,ARHGAP35,ARHGAP44,ATP8A2,BAIAP2,BMPR2,BRAF,BRSK1,BRSK2,CAMK1,CAMK1D,CAMK2B,CAMSAP2,CDK5,CDKL5,CNTN1,CYFIP1,DAB2IP,DBN1,DNM3,EFNB3,EHD1,EPHA4,HECW2,ITPKA,KALRN,KATNB1,KIF1A,KNDC1,LIMK1,MAP1B,MAP2,MAP2K1,MAP2K2,MAP4K4,MAP6,MAPT,MARK1,MARK2,MYCBP2,NCKIPSD,NCS1,NEDD4L,NEFL,NEGR1,NGEF,NPTN,NRXN1,NTRK3,PACSIN1,PAK1,PAK3,PLXNA1,PLXNA2,PLXNA3,PLXNA4,PLXND1,PPFIA2,PPP…	Neuronal development
GO:BP	import into cell	GO:0098657	FALSE	3.23447e-05	4.4902	400	900	137	4155	AAK1,ADGRB1,AKAP5,AMPH,ANK2,AP1G1,AP1S1,AP2A1,AP2A2,AP2B1,AP2M1,AP2S1,AP3B2,AP3D1,AP3M2,AP3S1,APLP1,APOC2,APOE,APP,ARFGAP1,ARL6IP5,ARL8B,ATG5,ATP1A1,ATP1A3,ATP1B1,ATP4A,ATP6V1H,ATP9A,BCR,BIN1,C9ORF72,CACNA1A,CACNA1B,CACNA1E,CACNA2D1,CACNG2,CACNG3,CACNG8,CAMK1D,CD47,CDK5,CLINT1,CLTA,CLTB,CLTC,CLTCL1,CORO1A,DBNL,DENND1A,DLG1,DLG4,DNAJC6,DNM1,DNM1L,DNM2,DNM3,EHD1,EHD3,EHD4,EPN1,ESYT2,FLOT1,GRIA1,HCN…	Synaptic Vesicle Cycle
GO:BP	presynaptic endocytosis	GO:0140238	FALSE	5.32436e-05	4.27373	61	900	35	4155	AAK1,AMPH,AP1G1,AP2B1,AP2M1,AP2S1,AP3B2,AP3D1,AP3M2,AP3S1,BIN1,CDK5,DENND1A,DNAJC6,DNM1,DNM2,DNM3,ITSN1,PACSIN1,PIP5K1C,PPP3CB,PRKN,SH3GL1,SH3GL2,SH3GL3,SLC17A7,SNAP91,SNCG,STX1A,SYNJ1,SYP,SYT1,SYT5,SYT7,VAMP2	Synaptic Vesicle Cycle
GO:BP	organelle organization	GO:0006996	FALSE	5.34439e-05	4.2721	1292	900	355	4155	ABI1,ABI2,ABLIM2,ACTN1,ACTN2,ACTN4,ADD2,AFG3L2,AGAP2,AGK,AKT3,ANK2,ANK3,AP1B1,AP1G1,AP1M1,AP1S1,AP2M1,AP3B1,AP3B2,AP3D1,AP3M2,AP3S1,APOE,APOO,ARFGEF2,ARFIP2,ARHGAP26,ARHGAP35,ARHGAP44,ARHGEF11,ARHGEF2,ARHGEF7,ARL8B,ARMCX3,ARPC2,ARPC3,ASAP1,ATAD3A,ATAD3B,ATCAY,ATG16L1,ATG5,ATL1,ATL2,ATP2A2,ATP6AP1,ATP6V0A1,ATP6V0D1,ATP6V1A,ATP6V1C1,ATP6V1D,ATP6V1E1,ATP6V1F,ATP6V1H,ATP8A2,ATPAF1,BAG6,BAIAP2,BCAS3,B…	Neuronal organization
GO:BP	regulation of cellular process	GO:0050794	FALSE	6.61836e-05	4.17925	2570	900	633	4155	AAK1,ABCB10,ABI1,ABI2,ABR,ACTN1,ACTN2,ACTN4,ADAM11,ADAM22,ADAP1,ADCY1,ADCY9,ADD2,ADGRB1,ADGRB2,ADGRB3,ADGRL1,ADGRL3,AGAP2,AKAP12,AKAP5,AKT3,ANK2,ANK3,ANKS1B,AP1G1,AP2A1,AP2M1,AP2S1,AP3B1,AP3D1,AP3S1,APBB1,APLP1,APOC2,APOE,APP,ARAF,ARFGAP1,ARFGEF2,ARFGEF3,ARFIP2,ARHGAP26,ARHGAP32,ARHGAP35,ARHGAP39,ARHGAP44,ARHGEF11,ARHGEF2,ARHGEF7,ARL6IP5,ARMCX3,ARPC2,ARPC3,ASAP1,ATAD3A,ATCAY,ATG16L1,ATG5,ATP1A1,A…	Biological regulation
GO:BP	calcium ion transport	GO:0006816	FALSE	8.37233e-05	4.07715	148	900	64	4155	AFG3L2,AKAP5,ANK2,ATG5,ATP1B1,ATP2A2,ATP2B1,ATP2B2,ATP2B3,BIN1,CACNA1A,CACNA1B,CACNA1E,CACNA2D1,CACNB1,CACNB3,CACNB4,CACNG2,CACNG3,CACNG8,CAMK2A,CAMK2B,CAMK2D,CBARP,CDK5,CORO1A,CUL5,DIAPH1,DNM1L,EPB41,GNAI2,GPM6A,GRIN1,GRIN2B,HOMER1,HTT,ITPR1,ITPR2,LETM1,MCU,MICU3,NCS1,PDE4D,PDPK1,PLP1,PPP3CA,PPP3CB,PPP3R1,PRKCB,PRKCE,PTK2B,RYR1,RYR2,SCN1A,SCN2A,SLC24A4,SLC25A12,SLC25A23,SLC25A25,SLC8A2,SLC9A1,ST…	Ion transport & homeostasis
GO:BP	endocytosis	GO:0006897	FALSE	0.000109385	3.96104	325	900	115	4155	AAK1,ADGRB1,AMPH,ANK2,AP1G1,AP1S1,AP2A1,AP2A2,AP2B1,AP2M1,AP2S1,AP3B2,AP3D1,AP3M2,AP3S1,APLP1,APOC2,APOE,APP,ARFGAP1,ARL8B,ATG5,ATP6V1H,ATP9A,BCR,BIN1,C9ORF72,CACNG2,CACNG3,CACNG8,CAMK1D,CD47,CDK5,CLINT1,CLTA,CLTB,CLTC,CLTCL1,CORO1A,DBNL,DENND1A,DLG4,DNAJC6,DNM1,DNM1L,DNM2,DNM3,EHD1,EHD3,EHD4,EPN1,ESYT2,FLOT1,GRIA1,HRAS,ICAM5,ITCH,ITSN1,KIF3A,LIMK1,LRSAM1,MTMR9,NCKAP1L,NCKIPSD,NECAB2,NEDD4L,PACSI…	Synaptic Vesicle Cycle
GO:BP	dendrite development	GO:0016358	FALSE	0.000114135	3.94258	133	900	59	4155	ABI1,ABI2,ADGRB3,APOE,APP,ARHGAP44,ASAP1,BAIAP2,CAMK1,CAMK1D,CAMK2A,CAMK2B,CAMSAP2,CDK5,CDKL5,CYFIP1,DAB2IP,DBN1,DCLK1,DLG4,DNM3,EPHA4,HECW2,IQSEC1,ITPKA,KALRN,KIF1A,KNDC1,MAP1A,MAP1B,MAP1S,MAP2,MAP6,MARK1,MINK1,NEDD4L,NGEF,PACSIN1,PAK3,PHACTR1,PPFIA2,PPP1R9B,PPP3CA,PTPRD,PTPRS,RAP2A,RAPGEF2,SEMA4D,SHANK1,SHANK3,SIPA1L1,SLC12A5,SLC25A46,STRN,SYNE1,SYNGAP1,TANC2,UBE3A,YWHAH	Neuronal organization
GO:BP	calcium ion transmembrane transport	GO:0070588	FALSE	0.000132086	3.87914	124	900	56	4155	AFG3L2,AKAP5,ANK2,ATG5,ATP1B1,ATP2A2,ATP2B1,ATP2B2,ATP2B3,BIN1,CACNA1A,CACNA1B,CACNA1E,CACNA2D1,CACNB1,CACNB3,CACNB4,CACNG2,CACNG3,CACNG8,CAMK2D,CBARP,CORO1A,CUL5,DIAPH1,GPM6A,GRIN1,GRIN2B,HTT,ITPR1,ITPR2,LETM1,MCU,MICU3,NCS1,PDE4D,PDPK1,PLP1,PPP3CA,PPP3CB,PPP3R1,PRKCE,PTK2B,RYR1,RYR2,SCN1A,SCN2A,SLC24A4,SLC25A12,SLC25A23,SLC25A25,SLC8A2,SLC9A1,STIM1,THY1,VDAC1	Ion transport & homeostasis
GO:BP	regulation of vesicle-mediated transport	GO:0060627	FALSE	0.00013996	3.854	290	900	105	4155	AAK1,ACTN2,AKAP5,AP1G1,AP2A1,AP2M1,AP2S1,APOC2,APOE,ARFGAP1,ARHGAP44,ATG5,ATP2A2,ATP9A,BCR,BIN1,BRAF,BSN,C9ORF72,CACNB4,CADPS,CADPS2,CAMK1D,CBARP,CD47,CDK5,CLASP1,CLASP2,CORO1A,CPLX2,CSPG5,DLG4,DNAJC5,DNAJC6,DOC2A,EHD1,EHD4,ERC2,FLOT1,GIT1,GNAI2,GRIPAP1,KIF3A,LGI3,LRSAM1,MAP2K1,MAP2K2,NCKAP1L,NECAB2,NEDD4L,NRXN1,NSF,PACSIN1,PDCD6IP,PDPK1,PICK1,PPFIA2,PPP3CA,PPP3CB,PPP3R1,PRKCB,PRKCG,PRKN,PRRT2,RA…	Synaptic Vesicle Cycle
GO:BP	synaptic vesicle endocytosis	GO:0048488	FALSE	0.000145452	3.83728	60	900	34	4155	AMPH,AP1G1,AP2B1,AP2M1,AP2S1,AP3B2,AP3D1,AP3M2,AP3S1,BIN1,CDK5,DENND1A,DNAJC6,DNM1,DNM2,DNM3,ITSN1,PACSIN1,PIP5K1C,PPP3CB,PRKN,SH3GL1,SH3GL2,SH3GL3,SLC17A7,SNAP91,SNCG,STX1A,SYNJ1,SYP,SYT1,SYT5,SYT7,VAMP2	Synaptic Vesicle Cycle
GO:BP	synaptic transmission, glutamatergic	GO:0035249	FALSE	0.000145452	3.83728	60	900	34	4155	CACNB4,CACNG2,CACNG3,CACNG8,CDK5,DGKI,DGKZ,FRRS1L,GRIA1,GRIA2,GRIA3,GRIA4,GRIN1,GRIN2B,GRM2,GRM3,HOMER1,IQSEC2,NAPA,NAPB,NRXN1,PRKN,PTK2B,RAB3GAP1,SERPINE2,SHANK3,SLC17A6,SLC17A7,SLC17A8,STXBP1,SYT1,UNC13A,UNC13B,UNC13C	Synaptic signalling
GO:BP	exocytic process	GO:0140029	FALSE	0.000217145	3.66325	58	900	33	4155	CPLX2,DOC2A,ERC2,EXOC1,EXOC2,EXOC4,EXOC5,EXOC6,EXOC7,EXOC8,NAPA,NAPB,PPFIA3,PRRT2,RAB3A,RAB3C,RAB3D,RPH3A,SEPTIN5,SNAP25,SNPH,SNX4,STX1A,STX1B,STX2,STXBP1,STXBP5,SV2A,SYNJ1,SYT1,UNC13A,UNC13B,UNC13C	Synaptic Vesicle Cycle
GO:BP	developmental process	GO:0032502	FALSE	0.000282078	3.54963	1643	900	431	4155	ABCB10,ABI1,ABI2,ACTN1,ACTN2,ACTN4,ADAM22,ADAM23,ADCY1,ADCY9,ADD2,ADGRB1,ADGRB2,ADGRB3,ADGRL1,ADGRL3,AFG3L2,AGAP2,AKT3,ANK2,ANK3,AP1B1,AP1G1,AP1M1,AP2A1,AP2B1,AP3B1,AP3D1,APBB1,APLP1,APOE,APP,ARHGAP26,ARHGAP32,ARHGAP35,ARHGAP44,ARHGEF2,ARHGEF7,ASAP1,ASTN1,ATCAY,ATG16L1,ATG5,ATL1,ATP2A2,ATP2B1,ATP2B2,ATP5PB,ATP6AP1,ATP6V0A1,ATP6V0D1,ATP6V1A,ATP6V1C1,ATP6V1D,ATP6V1E1,ATP6V1F,ATP6V1H,ATP8A2,ATP9A,BA…	Neuronal development
GO:BP	regulation of exocytosis	GO:0017157	FALSE	0.000287039	3.54206	123	900	55	4155	AP1G1,ATP2A2,ATP9A,BCR,BRAF,C9ORF72,CACNB4,CADPS,CADPS2,CBARP,CDK5,CLASP1,CLASP2,CPLX2,CSPG5,DOC2A,GIT1,GNAI2,LGI3,NCKAP1L,NSF,PDCD6IP,PDPK1,PPFIA2,PRKCB,PRKCG,PRKN,RAB15,RAB2B,RAB3A,RAB3C,RAB3D,RAB3GAP1,RALA,RIMS1,RPH3A,SCAMP5,SEPTIN5,SLC4A8,SMCR8,SMPD3,SNX4,STX1A,STXBP1,STXBP5,STXBP5L,SV2B,SV2C,SYP,SYT1,SYT12,SYT5,SYT7,VAMP2,VSNL1	Synaptic Vesicle Cycle
GO:BP	protein localization	GO:0008104	FALSE	0.000346708	3.46004	1064	900	298	4155	AAK1,ACTN2,ACTN4,ADAM11,ADAM22,AGAP1,AGAP2,AGK,AKAP5,ANK2,ANK3,AP1B1,AP1G1,AP1M1,AP1S1,AP2A1,AP2A2,AP2B1,AP2M1,AP2S1,AP3B1,AP3B2,AP3D1,AP3M2,AP3S1,APBB1,APOE,ARFGAP1,ARFGEF2,ARFIP2,ARHGAP44,ARHGEF2,ARL6IP5,ARL8B,ARMCX3,ASAP1,ATCAY,ATG16L1,ATP1B1,ATP6AP1,ATP6V1D,BAG6,BAIAP2,BCR,BRAF,BRSK2,BSN,C1QL3,C2CD2L,C9ORF72,CACNB3,CACNB4,CACNG2,CACNG3,CACNG8,CADPS,CADPS2,CAMK1,CAMSAP3,CD200,CDK16,CDK5,CHRM1,…	Regulation of localization
GO:BP	cellular macromolecule localization	GO:0070727	FALSE	0.000546198	3.26265	1068	900	298	4155	AAK1,ACTN2,ACTN4,ADAM11,ADAM22,AGAP1,AGAP2,AGK,AKAP5,ANK2,ANK3,AP1B1,AP1G1,AP1M1,AP1S1,AP2A1,AP2A2,AP2B1,AP2M1,AP2S1,AP3B1,AP3B2,AP3D1,AP3M2,AP3S1,APBB1,APOE,ARFGAP1,ARFGEF2,ARFIP2,ARHGAP44,ARHGEF2,ARL6IP5,ARL8B,ARMCX3,ASAP1,ATCAY,ATG16L1,ATP1B1,ATP6AP1,ATP6V1D,BAG6,BAIAP2,BCR,BRAF,BRSK2,BSN,C1QL3,C2CD2L,C9ORF72,CACNB3,CACNB4,CACNG2,CACNG3,CACNG8,CADPS,CADPS2,CAMK1,CAMSAP3,CD200,CDK16,CDK5,CHRM1,…	Regulation of localization
GO:BP	regulation of membrane potential	GO:0042391	FALSE	0.000866834	3.06206	172	900	69	4155	ACTN2,ANK2,ANK3,APP,ARL6IP5,ATP1A1,ATP1A3,ATP1B1,ATP2A2,BAIAP2,BIN1,CACNA2D1,CACNB3,CACNB4,CACNG2,CAMK2D,CDK5,CHRM1,CXADR,DGKI,DLG1,DLG4,EHD3,GABBR1,GABRA1,GABRA2,GABRA3,GABRB1,GABRG2,GRIA1,GRIA2,GRIA3,GRIA4,GRIN1,GRIN2B,HCN1,HCN2,KCNA1,KCNA2,KCNA4,KCNAB2,KCNMA1,MAPT,NEDD4L,NNT,NRXN1,PPP3CA,PRKN,PTK2B,RAB3GAP1,RGS7BP,RIMS1,RYR2,SCN1A,SCN2A,SCN2B,SCN3B,SHANK1,SHANK3,SLC24A4,SLC25A27,SLC4A8,SLC8A2,…	Ion transport & homeostasis
GO:BP	anatomical structure development	GO:0048856	FALSE	0.00108875	2.96307	1545	900	406	4155	ABCB10,ABI1,ABI2,ACTN1,ACTN2,ACTN4,ADAM22,ADAM23,ADCY1,ADCY9,ADD2,ADGRB1,ADGRB2,ADGRB3,ADGRL1,ADGRL3,AFG3L2,AGAP2,AKT3,ANK2,ANK3,AP1B1,AP2A1,AP2B1,AP3B1,AP3D1,APBB1,APLP1,APOE,APP,ARHGAP26,ARHGAP32,ARHGAP35,ARHGAP44,ARHGEF2,ARHGEF7,ASAP1,ASTN1,ATCAY,ATG16L1,ATG5,ATL1,ATP2A2,ATP2B1,ATP2B2,ATP5PB,ATP6AP1,ATP8A2,ATP9A,BAG6,BAIAP2,BCAS3,BCR,BIN1,BMPR2,BRAF,BRSK1,BRSK2,BSN,C1QL3,C9ORF72,CACNB4,CADM1,C…	Neuronal development
GO:BP	localization within membrane	GO:0051668	FALSE	0.00119104	2.92407	363	900	122	4155	ACTN2,ADAM22,AGK,AKAP5,ANK2,ANK3,AP2M1,AP3B1,AP3D1,APOE,ARFGEF2,ARHGAP44,ARL6IP5,ATP1B1,ATP6AP1,ATP9A,BAG6,BRAF,C1QL3,CACNB3,CACNG2,CACNG3,CACNG8,CDK5,CLASP2,CLSTN1,CLTC,CYP46A1,DENND1A,DLG1,DLG2,DLG3,DLG4,DMTN,DPP6,EFR3A,EFR3B,EHD1,EHD3,EHD4,EPB41L3,EXOC1,EXOC2,EXOC4,EXOC5,EXOC6,EXOC8,FLOT1,FLOT2,FRRS1L,GGA3,GOPC,GPC1,GPHN,GPR158,GRIPAP1,HRAS,IQSEC2,LIN7A,LMTK2,LZTFL1,MTX1,MTX2,MYADM,MYO5A,NDUFA…	Regulation of localization
GO:BP	protein localization to cell periphery	GO:1990778	FALSE	0.00122638	2.91138	180	900	71	4155	ACTN2,ADAM22,AKAP5,ANK2,ANK3,AP2M1,ARHGAP44,ARL6IP5,ATP1B1,ATP6AP1,C1QL3,CACNB3,CACNG2,CACNG3,CDK5,CLASP2,CLSTN1,CLTC,DLG1,DLG4,DPP6,EFR3A,EFR3B,EHD1,EHD3,EHD4,EPB41,EPB41L2,EPB41L3,EXOC5,FLOT1,FLOT2,GGA3,GNAI1,GPR158,GRIPAP1,HRAS,IQSEC2,LIN7A,LZTFL1,MYADM,MYO5A,NPTX1,NRXN1,NRXN3,NSF,OGT,OPTN,PACS1,PACSIN1,PDPK1,PGRMC1,PPP1R9B,PRKCE,RAB3A,RAB3C,RAB3D,RABEP1,RAP2A,RAPGEF2,ROCK2,SCN3B,SNAP25,SPTBN4…	Regulation of localization
GO:BP	regulation of regulated secretory pathway	GO:1903305	FALSE	0.00171363	2.76608	73	900	37	4155	AP1G1,ATP2A2,BCR,BRAF,CACNB4,CBARP,CDK5,CSPG5,DOC2A,GIT1,GNAI2,NCKAP1L,PDPK1,PPFIA2,PRKCB,PRKCG,RAB15,RAB3A,RAB3D,RAB3GAP1,RIMS1,RPH3A,SCAMP5,SEPTIN5,SLC4A8,SNX4,STX1A,STXBP1,STXBP5,STXBP5L,SV2B,SV2C,SYP,SYT1,SYT12,SYT5,SYT7	Synaptic Vesicle Cycle
GO:BP	receptor localization to synapse	GO:0097120	TRUE	0.001762	2.754	43	900	26	4155	ADAM22,ARHGAP44,C1QL3,CACNG2,CACNG3,CACNG8,CLSTN1,DBN1,DLG1,DLG2,DLG3,DLG4,GPHN,GRIPAP1,HRAS,IQSEC2,KIF3B,KIF5C,NPTN,NPTX1,NRXN1,NRXN3,OGT,SNAP25,STX1B,STX7	Regulation of localization
GO:BP	calcium-ion regulated exocytosis	GO:0017156	FALSE	0.001762	2.754	43	900	26	4155	ARL8B,ATP2A2,CADPS,CADPS2,CBARP,CDK5,DOC2A,GNAI2,PPP3CB,RAB3A,RAB3GAP1,RIMS1,RPH3A,SCAMP5,SNAP25,STX1A,STX1B,STXBP1,SYT1,SYT12,SYT5,SYT7,UNC13A,UNC13B,UNC13C,VAMP2	Synaptic Vesicle Cycle
GO:BP	synapse assembly	GO:0007416	FALSE	0.00185964	2.73057	97	900	45	4155	ADD2,ADGRB1,ADGRB3,ADGRL3,APP,BSN,C1QL3,CDK5,CLSTN1,DBNL,DNM3,EFNB3,GABRA1,GABRA2,GABRG2,GAP43,GPM6A,GRIA1,ICAM5,LINGO2,LRFN1,LRFN3,LRFN5,MAP1B,MAPT,MYCBP2,NECTIN1,NEGR1,NPTN,NPTX1,NRXN1,NRXN3,OGT,PLXND1,PTK2B,PTPRD,PTPRS,RAP2A,SEMA4D,SHANK2,SHANK3,SLC25A46,SLITRK1,SNAP25,SPTBN2	Neuronal organization
GO:BP	positive regulation of synaptic transmission	GO:0050806	FALSE	0.00193113	2.71419	88	900	42	4155	ADCY1,AKAP5,APOE,APP,BRAF,CACNG2,CACNG3,CACNG8,CLSTN1,CYP46A1,DLG4,EFNB3,EPHA4,FLOT1,GPR158,GRIA1,GRIN1,GRIN2B,IQSEC2,NPTN,NRXN1,PRKCE,PRKCG,PRRT1,PTK2B,RAB3GAP1,RASGRF2,RGS14,RIMS1,SERPINE2,SHANK2,SHANK3,SHISA7,SLC4A8,SLC8A2,SNAP25,STX1A,STX1B,STXBP1,SYT1,SYT12,VAMP2	Synaptic signalling
GO:BP	regulation of postsynaptic membrane neurotransmitter receptor levels	GO:0099072	FALSE	0.00204817	2.68863	62	900	33	4155	ADAM22,AP2A1,AP2A2,AP2B1,AP2M1,AP2S1,ARHGAP44,C1QL3,CACNG2,CACNG3,CACNG8,CLSTN1,DLG1,DLG3,DLG4,DNM3,FLOT2,FRRS1L,GPHN,GRIPAP1,HRAS,IQSEC2,NPTX1,NRXN3,OGT,PPP3R1,RALA,RAP2A,SNAP25,STX1B,SYNE1,VAC14,ZDHHC5	Neurotransmitter regulation
GO:BP	regulation of plasma membrane bounded cell projection organization	GO:0120035	FALSE	0.00246373	2.60841	300	900	104	4155	ABI2,ADGRB3,AP2A1,APBB1,APOE,ARHGAP32,ARHGAP35,ARHGAP44,ARHGEF7,ARPC2,ATG5,ATP8A2,BAIAP2,BMPR2,BRAF,BRSK1,BRSK2,CAMK1,CAMK1D,CAMK2B,CAMSAP2,CDK5,CDKL5,CNTN1,CYFIP1,CYLD,DAB2IP,DBN1,DMTN,DNM3,EFNB3,EHD1,EPHA4,GAP43,GPM6A,GRIN2B,HECW2,HOMER1,HRAS,HTT,ITPKA,KALRN,KATNB1,KIF1A,KNDC1,LIMK1,MAP1B,MAP2,MAP2K1,MAP2K2,MAP4K4,MAP6,MAPT,MARK1,MARK2,MYCBP2,NCKAP1,NCKIPSD,NCS1,NEDD4L,NEFL,NEGR1,NGEF,NPTN,NRXN…	Neuronal organization
GO:BP	regulation of neuronal synaptic plasticity	GO:0048168	FALSE	0.00253987	2.59519	36	900	23	4155	APOE,APP,CAMK2A,CAMK2B,DBN1,DLG4,GRIN1,GRIN2B,HRAS,NCDN,NPTN,PPFIA3,RAB3A,RAB3GAP1,RASGRF1,SHANK3,SHISA7,SLC4A10,SLC8A2,SYNGAP1,SYNGR1,SYP,VGF	Neuronal organization
GO:BP	regulation of cell projection organization	GO:0031344	FALSE	0.00262598	2.58071	304	900	105	4155	ABI2,ADGRB3,AP2A1,APBB1,APOE,ARHGAP32,ARHGAP35,ARHGAP44,ARHGEF7,ARPC2,ATG5,ATP8A2,BAIAP2,BMPR2,BRAF,BRSK1,BRSK2,CAMK1,CAMK1D,CAMK2B,CAMSAP2,CDK5,CDKL5,CNTN1,CYFIP1,CYLD,DAB2IP,DBN1,DLG4,DMTN,DNM3,EFNB3,EHD1,EPHA4,GAP43,GPM6A,GRIN2B,HECW2,HOMER1,HRAS,HTT,ITPKA,KALRN,KATNB1,KIF1A,KNDC1,LIMK1,MAP1B,MAP2,MAP2K1,MAP2K2,MAP4K4,MAP6,MAPT,MARK1,MARK2,MYCBP2,NCKAP1,NCKIPSD,NCS1,NEDD4L,NEFL,NEGR1,NGEF,NPTN…	Neuronal development
GO:BP	regulation of small GTPase mediated signal transduction	GO:0051056	TRUE	0.00359106	2.44478	124	900	53	4155	ABR,APOE,ARFGAP1,ARFGEF2,ARFGEF3,ARHGAP26,ARHGAP32,ARHGAP35,ARHGAP39,ARHGAP44,ARHGEF11,ARHGEF2,BCR,CUL3,DAB2IP,DENND1A,DENND4B,DGKI,DOCK3,FAM49B,FBP1,FLOT1,GIT1,IQSEC1,IQSEC2,ITSN1,KALRN,MADD,MAP4K4,MAPRE2,MFN2,NGEF,OGT,PSD,PSD3,RAC1,RAF1,RAP1GAP,RAP1GAP2,RASAL1,RASGRF1,RASGRF2,RTN4,SCAI,SEMA4D,SIPA1L1,SRGAP3,STMN3,SYNGAP1,TIAM2,TRIO,TSC2,VAV2	Intracellular signalling
GO:BP	regulation of postsynaptic membrane potential	GO:0060078	FALSE	0.00371011	2.43061	66	900	34	4155	APP,BAIAP2,CDK5,CHRM1,DGKI,DLG4,GABBR1,GABRA1,GABRA2,GABRA3,GABRB1,GABRG2,GRIA1,GRIA2,GRIA3,GRIA4,GRIN1,GRIN2B,HCN1,KCNA1,KCNA2,NRXN1,PPP3CA,PTK2B,RAB3GAP1,RGS7BP,RIMS1,SHANK1,SHANK3,SLC8A2,STX1A,STX1B,SYNE1,UNC13B	Synaptic signalling
GO:BP	regulation of monoatomic cation transmembrane transport	GO:1904062	FALSE	0.00468869	2.32895	112	900	49	4155	ACTN2,ACTN4,AKAP5,ANK2,ANK3,ATG5,ATP1B1,ATP4A,BIN1,CAB39,CACNA2D1,CACNB1,CACNB3,CACNB4,CAMK2D,CBARP,CORO1A,DIAPH1,DLG1,DPP6,GRIN1,GRIN2B,HOMER1,HTT,KCNAB2,NDUFA4,NEDD4L,PDE4D,PDPK1,PHB2,PLP1,PPP3CA,PPP3CB,PPP3R1,PRKCE,PTK2B,RGS7,RYR2,SCN2B,SCN3B,SLC9A1,STIM1,STK39,TESC,THY1,VAMP2,VDAC1,WNK2,YWHAH	Ion transport & homeostasis
GO:BP	regulation of transmembrane transport	GO:0034762	FALSE	0.00493941	2.30633	175	900	68	4155	ACTN2,ACTN4,AKAP5,ANK2,ANK3,APP,ARL6IP5,ATG5,ATP1B1,ATP4A,BIN1,BRAF,CAB39,CACNA2D1,CACNB1,CACNB3,CACNB4,CACNG2,CACNG3,CACNG8,CAMK2D,CBARP,CLTCL1,CORO1A,DIAPH1,DLG1,DLG4,DPP6,GOPC,GRIN1,GRIN2B,HK2,HOMER1,HTT,KCNAB2,MINK1,NDUFA4,NEDD4L,NRXN1,PDE4D,PDPK1,PHB2,PLP1,PPP3CA,PPP3CB,PPP3R1,PRKCB,PRKCE,PRRT1,PTK2B,RGS7,RYR2,SCN2B,SCN3B,SHANK1,SLC17A8,SLC1A2,SLC25A27,SLC9A1,STIM1,STK39,TESC,THY1,VAMP2,VDAC…	Ion transport & homeostasis
GO:BP	signal transduction	GO:0007165	FALSE	0.00580507	2.23619	1425	900	375	4155	AAK1,ABI1,ABI2,ABR,ACTN2,ACTN4,ADAM11,ADAP1,ADCY1,ADCY9,ADGRB1,ADGRB2,ADGRB3,ADGRL1,ADGRL3,AGAP2,AKAP12,AKAP5,AKT3,ANK2,ANK3,ANKS1B,AP3B1,AP3S1,APBB1,APLP1,APOE,APP,ARAF,ARFGAP1,ARFGEF2,ARFGEF3,ARFIP2,ARHGAP26,ARHGAP32,ARHGAP35,ARHGAP39,ARHGAP44,ARHGEF11,ARHGEF2,ARHGEF7,ARL6IP5,ATP1B1,ATP2A2,BAG6,BAIAP2,BCR,BMPR2,BRAF,BRSK1,BRSK2,BSN,C9ORF72,CAB39,CACNB3,CACNB4,CACNG2,CACNG3,CACNG8,CADM1,CALCOCO1…	Synaptic signalling
GO:BP	intracellular signal transduction	GO:0035556	FALSE	0.00670996	2.17328	796	900	228	4155	ABI2,ABR,ACTN4,ADCY1,ADCY9,ADGRB2,ADGRL1,AGAP2,AKAP12,AKAP5,AKT3,ANK2,APOE,APP,ARAF,ARFGAP1,ARFGEF2,ARFGEF3,ARFIP2,ARHGAP26,ARHGAP32,ARHGAP35,ARHGAP39,ARHGAP44,ARHGEF11,ARHGEF2,ARHGEF7,ARL6IP5,ATP1B1,ATP2A2,BAG6,BCR,BMPR2,BRAF,BRSK1,BRSK2,C9ORF72,CAB39,CAMK1,CAMK2D,CAMK4,CAMKK1,CAMKK2,CAMSAP3,CAP2,CDIP1,CIT,CNKSR2,CUL2,CUL3,CUL5,CYFIP1,CYLD,DAB2IP,DBNL,DCLK1,DENND1A,DENND4B,DGKA,DGKB,DGKI,DGKZ,DL…	Intracellular signalling
GO:BP	synaptic vesicle maturation	GO:0016188	TRUE	0.00701458	2.154	21	900	16	4155	ATP6AP1,ATP6V0A1,ATP6V0D1,ATP6V1A,ATP6V1C1,ATP6V1D,ATP6V1E1,ATP6V1F,ATP6V1H,DLG4,RAB3A,STXBP1,SYP,UNC13A,UNC13B,UNC13C	Synaptic Vesicle Cycle
GO:BP	regulation of anatomical structure morphogenesis	GO:0022603	FALSE	0.0074282	2.12912	302	900	103	4155	ABI2,ADGRB1,ADGRB2,ADGRB3,AKT3,ARHGAP32,ARHGAP35,ARHGAP44,ARHGEF7,BAIAP2,BCR,BMPR2,BRAF,BRSK1,BRSK2,CAMK2B,CAMSAP1,CDK5,CDKL5,CLASP1,CLASP2,CORO1A,CYFIP1,DAB2IP,DBN1,DIAPH1,DLG1,DLG4,DMTN,DNM1L,DNM3,EFNB3,EPB41L3,EPHA4,EPN1,FAM49B,GLUL,HECW2,HIPK2,HK2,ITPKA,KALRN,KIF1A,KIF3A,KNDC1,LIMK1,MAP1B,MAP2,MAP2K1,MAP2K2,MAP6,MAPT,MARK2,MCU,MYH10,NEDD4L,NEFL,NGEF,PAK1,PAK3,PDPK1,PHB2,PLXNA1,PLXNA2,PLXNA3,P…	Neuronal organization
GO:BP	behavior	GO:0007610	FALSE	0.00783591	2.10591	233	900	84	4155	ABHD12,ADAM11,ADAM22,ADCY1,ADGRB3,APOE,APP,ARL6IP5,ASTN1,ATP8A1,ATP8A2,BRAF,BRSK1,CACNB4,CAMK4,CDK5,CEND1,CNTN1,DCTN1,DGKI,DLG4,EFNB3,EPHA4,GABRG2,GIT1,GLS,GPI,GRIA1,GRIN1,GRIN2B,GRM2,HCN1,HIPK2,HOMER1,HTT,KALRN,KCNA2,MAP1A,MAPT,NEGR1,NRXN1,NRXN3,PDE1B,PGRMC1,PPP1R9B,PPP3CB,PRKAR2B,PRKCE,PRKCG,PRKN,PRRT1,RASGRF1,RGS14,SCN1A,SCN2A,SEPTIN5,SERPINE2,SHANK1,SHANK2,SHANK3,SHISA7,SLC12A5,SLC1A2,SLC24A4…	Biological regulation
GO:BP	regulation of neurotransmitter secretion	GO:0046928	FALSE	0.00793496	2.10046	48	900	27	4155	ATP2A2,BRAF,CACNB4,CAMK2A,CPLX2,CSPG5,GIT1,GPR158,PPFIA2,PRKCB,PRKCG,PRKN,RAB3A,RAB3GAP1,RIMS1,SEPTIN5,SLC4A8,SNCG,STX1A,STX1B,STXBP1,STXBP5,STXBP5L,SV2B,SV2C,SYP,SYT1	Synaptic Vesicle Cycle
GO:BP	cell differentiation	GO:0030154	FALSE	0.009416	2.02613	1086	900	296	4155	ABCB10,ABI1,ABI2,ACTN1,ACTN2,ACTN4,ADAM22,ADCY1,ADD2,ADGRB1,ADGRB3,ADGRL3,AFG3L2,ANK2,ANK3,AP1G1,AP1M1,AP2A1,AP3B1,AP3D1,APBB1,APLP1,APOE,APP,ARHGAP32,ARHGAP35,ARHGAP44,ARHGEF2,ARHGEF7,ASAP1,ASTN1,ATCAY,ATG5,ATL1,ATP2A2,ATP2B2,ATP6AP1,ATP8A2,ATP9A,BAG6,BAIAP2,BCR,BIN1,BMPR2,BRAF,BRSK1,BRSK2,BSCL2,C9ORF72,CACNB4,CADM1,CAMK1,CAMK1D,CAMK2A,CAMK2B,CAMK4,CAMSAP1,CAMSAP2,CAMSAP3,CAND1,CDK16,CDK5,CDKL5,…	Neuronal development
GO:BP	vesicle localization	GO:0051648	FALSE	0.00967969	2.01414	147	900	59	4155	ACTN4,AP1G1,AP3B1,AP3B2,AP3D1,AP3M2,AP3S1,ATP9A,BRSK1,BRSK2,BSN,CADPS,CADPS2,CDK5,CLASP1,CLASP2,CUL3,DCTN1,DNM1,DNM2,DYNC1I1,EXOC1,EXOC2,EXOC4,EXOC5,EXOC6,EXOC7,EXOC8,HTT,KIF1A,KIF3A,KIF3B,KIF5C,KIFAP3,LIN7A,MAP2,MYO5A,MYO5B,MYO5C,NRXN1,PDCD6IP,PPFIA2,PRKN,RAB1A,RAB3A,SEPTIN5,SMPD3,SNAP25,SNAP91,STXBP1,SYN3,SYNJ1,TANC2,TRAPPC10,TRAPPC9,UNC13A,UNC13B,UNC13C,VPS33B	Synaptic Vesicle Cycle
GO:BP	cellular developmental process	GO:0048869	FALSE	0.0104236	1.98198	1087	900	296	4155	ABCB10,ABI1,ABI2,ACTN1,ACTN2,ACTN4,ADAM22,ADCY1,ADD2,ADGRB1,ADGRB3,ADGRL3,AFG3L2,ANK2,ANK3,AP1G1,AP1M1,AP2A1,AP3B1,AP3D1,APBB1,APLP1,APOE,APP,ARHGAP32,ARHGAP35,ARHGAP44,ARHGEF2,ARHGEF7,ASAP1,ASTN1,ATCAY,ATG5,ATL1,ATP2A2,ATP2B2,ATP6AP1,ATP8A2,ATP9A,BAG6,BAIAP2,BCR,BIN1,BMPR2,BRAF,BRSK1,BRSK2,BSCL2,C9ORF72,CACNB4,CADM1,CAMK1,CAMK1D,CAMK2A,CAMK2B,CAMK4,CAMSAP1,CAMSAP2,CAMSAP3,CAND1,CDK16,CDK5,CDKL5,…	Neuronal development
GO:BP	nervous system process	GO:0050877	FALSE	0.0110832	1.95534	293	900	100	4155	ADCY1,ADGRB3,ANK3,APOE,APP,ARL6IP5,ATP2B2,ATP8A1,ATP8A2,BAIAP2,BCR,BRAF,BRSK1,CACNB4,CACNG2,CACNG3,CACNG8,CAMK4,CDK5,CHRM1,CYFIP1,DCTN1,DGKI,DIAPH1,DLG4,DNAJC19,GIT1,GLS,GPI,GPR158,GRIA1,GRIN1,GRIN2B,HCN1,HIPK2,HOMER1,HTT,ITPR1,KALRN,KCNA1,KCNA2,MAP1A,MAPT,MYCBP2,NDUFB9,NEFL,NIPSNAP1,NRXN1,NRXN3,OPA1,PDE1B,PDE4A,PGRMC1,PHF24,PJVK,PPIP5K2,PPP1R9B,PPP3CA,PPP3CB,PRKAR2B,PRKCG,PRKN,PRRT1,PRRT2,PTK2B,…	Biological regulation
GO:BP	membrane organization	GO:0061024	FALSE	0.0123735	1.90751	411	900	131	4155	AAK1,ADGRB1,AFG3L2,AGK,ANK2,ANK3,AP1G1,AP2M1,AP3B1,AP3B2,AP3D1,AP3M2,AP3S1,APOE,APOO,ARL8B,ASAP1,ATL1,ATL2,ATP1B1,ATP2A2,ATP8A1,ATP8A2,ATP9A,BAG6,BAIAP2,BIN1,C2CD2L,CAMK2A,CHCHD3,CHCHD6,CORO1A,CPLX2,CUL3,DBNL,DCTN1,DEGS1,DLG1,DLG4,DNAJC11,DNM1,DNM1L,DNM2,DOC2A,EPB41L3,ERC2,ESYT1,EXOC1,EXOC2,EXOC4,EXOC5,EXOC6,EXOC7,EXOC8,FLOT1,FRRS1L,GPHN,HK2,IMMT,LETM1,MFN2,MICOS13,MTX1,MTX2,MTX3,MYADM,NAPA,NAPG,…	Neuronal organization
GO:BP	regulation of monoatomic ion transmembrane transporter activity	GO:0032412	FALSE	0.0149957	1.82403	84	900	39	4155	ACTN2,ACTN4,ANK2,ANK3,APP,ATP1B1,CAB39,CACNA2D1,CACNB3,CACNB4,CACNG2,CACNG3,CACNG8,CAMK2D,CBARP,DLG1,DLG4,GOPC,HOMER1,HTT,MINK1,NDUFA4,NEDD4L,NRXN1,PHB2,PRKCE,PRRT1,PTK2B,RYR2,SCN2B,SCN3B,SHANK1,SLC9A1,STIM1,STK39,TESC,VAMP2,WNK2,YWHAH	Ion transport & homeostasis
GO:BP	regulation of metal ion transport	GO:0010959	FALSE	0.015593	1.80707	132	900	54	4155	ACTN2,ACTN4,AKAP5,ANK2,ANK3,ATG5,ATP1A1,ATP1B1,ATP2B1,BIN1,CAB39,CACNA2D1,CACNB1,CACNB3,CACNB4,CAMK2A,CAMK2B,CAMK2D,CBARP,CNTN1,CORO1A,DIAPH1,DLG1,DPP6,EPB41,GNAI2,GRIN1,HOMER1,HTT,KCNAB2,NEDD4L,PDE4D,PDPK1,PLP1,PPP3CA,PPP3CB,PPP3R1,PRKCE,PTK2B,RGS7,RYR2,SCN2B,SCN3B,SERPINE2,SLC9A1,SPTBN4,STIM1,STK39,TESC,THY1,VAMP2,VDAC1,WNK2,YWHAH	Ion transport & homeostasis
GO:BP	macromolecule localization	GO:0033036	FALSE	0.0167226	1.7767	1191	900	319	4155	AAK1,ACTN2,ACTN4,ADAM11,ADAM22,AGAP1,AGAP2,AGK,AKAP5,ANK2,ANK3,AP1B1,AP1G1,AP1M1,AP1S1,AP2A1,AP2A2,AP2B1,AP2M1,AP2S1,AP3B1,AP3B2,AP3D1,AP3M2,AP3S1,APBB1,APOC2,APOE,APOL2,APOO,ARFGAP1,ARFGEF2,ARFIP2,ARHGAP44,ARHGEF2,ARL6IP5,ARL8B,ARMCX3,ASAP1,ATCAY,ATG16L1,ATP1B1,ATP6AP1,ATP6V1D,ATP8A1,ATP8A2,ATP9A,BAG6,BAIAP2,BCR,BRAF,BRSK2,BSCL2,BSN,C1QL3,C2CD2L,C9ORF72,CACNB3,CACNB4,CACNG2,CACNG3,CACNG8,CADPS,C…	Regulation of localization
GO:BP	cytoskeleton organization	GO:0007010	FALSE	0.0173733	1.76012	547	900	165	4155	ABI1,ABI2,ABLIM2,ACTN1,ACTN2,ACTN4,ADD2,AGAP2,ANK2,ANK3,APOE,ARFIP2,ARHGAP26,ARHGAP35,ARHGAP44,ARHGEF11,ARHGEF2,ARHGEF7,ARPC2,ARPC3,ATP8A2,BAIAP2,BCAS3,BCR,BIN1,BRAF,BRSK1,BRSK2,C9ORF72,CAMSAP1,CAMSAP2,CAMSAP3,CAP2,CD47,CDC42BPB,CDK5,CLASP1,CLASP2,CLTC,CORO1A,CSPG5,CUL3,CXADR,CYFIP1,CYFIP2,CYLD,DBN1,DBNL,DCLK1,DCTN1,DIAPH1,DLG1,DMTN,DSTN,EPB41,EPB41L1,EPB41L2,EPB41L3,EPHA5,FAM49B,FAM83H,FSD1,GAS7…	Neuronal organization
GO:BP	anatomical structure morphogenesis	GO:0009653	FALSE	0.017437	1.75853	738	900	212	4155	ABI1,ABI2,ACTN1,ACTN2,ADCY1,ADGRB1,ADGRB2,ADGRB3,AFG3L2,AKT3,ANK2,ANK3,AP3B1,APBB1,APLP1,APOE,APP,ARHGAP32,ARHGAP35,ARHGAP44,ARHGEF2,ARHGEF7,ATL1,ATP8A2,ATP9A,BAIAP2,BCAS3,BCR,BMPR2,BRAF,BRSK1,BRSK2,C9ORF72,CAMK1,CAMK2B,CAMSAP1,CAMSAP3,CAP2,CD47,CDH18,CDH6,CDK5,CDKL5,CEND1,CLASP1,CLASP2,CLTCL1,CNTN1,CORO1A,CSPG5,CUL3,CYFIP1,CYFIP2,DAB2IP,DBN1,DBNL,DCLK1,DIAPH1,DLG1,DLG3,DLG4,DMTN,DNM1L,DNM2,DNM3,…	Neuronal organization
GO:BP	regulation of cytoskeleton organization	GO:0051493	FALSE	0.0209281	1.67927	234	900	83	4155	ABI2,ACTN2,ADD2,ARFIP2,ARHGAP35,ARHGAP44,ARHGEF2,ARHGEF7,ARPC2,ARPC3,BAIAP2,BCAS3,BIN1,BRAF,C9ORF72,CAMSAP1,CAMSAP2,CAMSAP3,CD47,CLASP1,CLASP2,CLTC,CORO1A,CYFIP1,CYFIP2,CYLD,DCTN1,DIAPH1,DLG1,DMTN,DSTN,EPHA5,FAM49B,FSD1,GIT1,GNAI1,HRAS,KATNB1,LIMK1,MAP1A,MAP1B,MAP1S,MAP2,MAP6,MAPRE1,MAPRE2,MAPRE3,MAPT,MARK2,MYADM,MYCBP2,NCKAP1,NCKAP1L,PAK1,PAK3,PICK1,PLXNA3,PPM1E,PRKAA2,PRKCD,PRKCE,PRKN,PTK2,PTK2…	Neuronal organization
GO:BP	regulation of transporter activity	GO:0032409	FALSE	0.0213336	1.67093	88	900	40	4155	ACTN2,ACTN4,ANK2,ANK3,APP,ATP1B1,CAB39,CACNA2D1,CACNB3,CACNB4,CACNG2,CACNG3,CACNG8,CAMK2D,CBARP,DLG1,DLG4,GOPC,HOMER1,HTT,MINK1,NDUFA4,NEDD4L,NRXN1,PHB2,PRKCD,PRKCE,PRRT1,PTK2B,RYR2,SCN2B,SCN3B,SHANK1,SLC9A1,STIM1,STK39,TESC,VAMP2,WNK2,YWHAH	Ion transport & homeostasis
GO:BP	regulation of monoatomic ion transmembrane transport	GO:0034765	FALSE	0.0274985	1.56069	124	900	51	4155	ACTN2,ACTN4,AKAP5,ANK2,ANK3,ATG5,ATP1B1,ATP4A,BIN1,CAB39,CACNA2D1,CACNB1,CACNB3,CACNB4,CAMK2D,CBARP,CORO1A,DIAPH1,DLG1,DPP6,GOPC,GRIN1,GRIN2B,HOMER1,HTT,KCNAB2,NDUFA4,NEDD4L,PDE4D,PDPK1,PHB2,PLP1,PPP3CA,PPP3CB,PPP3R1,PRKCE,PTK2B,RGS7,RYR2,SCN2B,SCN3B,SLC9A1,STIM1,STK39,TESC,THY1,VAMP2,VDAC1,WNK2,YWHAH,YWHAQ	Ion transport & homeostasis
GO:BP	cognition	GO:0050890	FALSE	0.0274985	1.56069	124	900	51	4155	ADCY1,ADGRB3,APOE,APP,ARL6IP5,ATP8A1,BRAF,BRSK1,CAMK4,CDK5,CHRM1,CYFIP1,DGKI,DLG4,GIT1,GPI,GPR158,GRIA1,GRIN1,GRIN2B,HTT,KALRN,MAP1A,MAPT,NRXN1,NRXN3,PDE1B,PGRMC1,PPP1R9B,PPP3CB,PRKAR2B,PRKCG,PRKN,PRRT1,RASGRF1,RGS14,SCN2A,SHANK1,SHANK2,SHANK3,SHISA7,SLC12A5,SLC8A2,SNAP25,SYNGAP1,SYNJ1,TSC1,TUSC3,UBE3A,VDAC1,VDAC3	Biological regulation
GO:BP	synaptic vesicle priming	GO:0016082	FALSE	0.0290468	1.5369	18	900	14	4155	ERC2,NAPA,NAPB,RPH3A,SNAP25,STX1A,STX1B,STXBP1,STXBP5,SV2A,SYNJ1,UNC13A,UNC13B,UNC13C	Synaptic Vesicle Cycle
GO:BP	regulation of transmembrane transporter activity	GO:0022898	FALSE	0.0321191	1.49324	86	900	39	4155	ACTN2,ACTN4,ANK2,ANK3,APP,ATP1B1,CAB39,CACNA2D1,CACNB3,CACNB4,CACNG2,CACNG3,CACNG8,CAMK2D,CBARP,DLG1,DLG4,GOPC,HOMER1,HTT,MINK1,NDUFA4,NEDD4L,NRXN1,PHB2,PRKCE,PRRT1,PTK2B,RYR2,SCN2B,SCN3B,SHANK1,SLC9A1,STIM1,STK39,TESC,VAMP2,WNK2,YWHAH	Ion transport & homeostasis
GO:BP	system process	GO:0003008	FALSE	0.0335198	1.4747	508	900	154	4155	ADCY1,ADGRB3,AKAP12,ANK2,ANK3,AP3B1,APBB1,APOE,APP,ARHGAP35,ARHGEF11,ARL6IP5,ATG5,ATP1A1,ATP1A3,ATP1B1,ATP2A2,ATP2B1,ATP2B2,ATP2B3,ATP8A1,ATP8A2,BAIAP2,BCR,BIN1,BMPR2,BRAF,BRSK1,CACNA2D1,CACNB1,CACNB4,CACNG2,CACNG3,CACNG8,CAMK2B,CAMK2D,CAMK4,CDK5,CHRM1,CXADR,CYFIP1,DCTN1,DGKI,DIAPH1,DLG1,DLG4,DNAJC19,DNM1L,EHD3,EPB41,GIT1,GLS,GNAI2,GNAO1,GPI,GPR158,GRIA1,GRIN1,GRIN2B,HCN1,HIPK2,HOMER1,HTT,ITPR1,K…	Biological regulation
GO:BP	organelle localization	GO:0051640	FALSE	0.0350627	1.45515	303	900	101	4155	ACTN4,AP1G1,AP3B1,AP3B2,AP3D1,AP3M2,AP3S1,ARL8B,ARMCX3,ATCAY,ATP2A2,ATP9A,BIN1,BRSK1,BRSK2,BSN,CADPS,CADPS2,CDK5,CLASP1,CLASP2,CPLX2,CUL3,DCTN1,DLG1,DNM1,DNM1L,DNM2,DYNC1I1,ESYT1,ESYT2,EXOC1,EXOC2,EXOC4,EXOC5,EXOC6,EXOC7,EXOC8,GPSM1,HTT,KATNB1,KIF1A,KIF3A,KIF3B,KIF5C,KIFAP3,KLC2,LIN7A,LRPPRC,MAP1B,MAP1S,MAP2,MAP6,MAPRE1,MAPT,MARK1,MARK2,MFN2,MYO5A,MYO5B,MYO5C,NEFL,NRXN1,OPA1,PDCD6IP,PDPK1,PEX14,P…	Regulation of localization
GO:BP	learning or memory	GO:0007611	FALSE	0.0385916	1.41351	112	900	47	4155	ADCY1,ADGRB3,APOE,APP,ARL6IP5,ATP8A1,BRAF,BRSK1,CAMK4,CDK5,DGKI,DLG4,GIT1,GPI,GRIA1,GRIN1,GRIN2B,HTT,KALRN,MAP1A,MAPT,NRXN1,NRXN3,PDE1B,PGRMC1,PPP1R9B,PPP3CB,PRKAR2B,PRKCG,PRKN,PRRT1,RASGRF1,RGS14,SCN2A,SHANK1,SHANK2,SHANK3,SHISA7,SLC12A5,SLC8A2,SNAP25,SYNGAP1,SYNJ1,TSC1,UBE3A,VDAC1,VDAC3	Biological regulation
GO:BP	inner mitochondrial membrane organization	GO:0007007	TRUE	0.0405068	1.39247	25	900	17	4155	AFG3L2,AGK,APOO,CHCHD3,CHCHD6,DNAJC11,IMMT,LETM1,MICOS13,MTX1,MTX2,MTX3,NDUFA13,OPA1,SAMM50,SLC25A46,TOMM70	Mitochondrial membrane
GO:BP	establishment of vesicle localization	GO:0051650	FALSE	0.0407495	1.38988	132	900	53	4155	ACTN4,AP1G1,AP3B1,AP3B2,AP3D1,AP3M2,AP3S1,ATP9A,CADPS,CADPS2,CDK5,CLASP1,CLASP2,CUL3,DCTN1,DNM1,DNM2,DYNC1I1,EXOC1,EXOC2,EXOC4,EXOC5,EXOC6,EXOC7,EXOC8,HTT,KIF1A,KIF3A,KIF3B,KIF5C,KIFAP3,LIN7A,MAP2,MYO5A,MYO5B,MYO5C,PDCD6IP,PPFIA2,PRKN,RAB1A,RAB3A,SEPTIN5,SMPD3,SNAP25,SNAP91,STXBP1,SYNJ1,TANC2,TRAPPC10,TRAPPC9,UNC13A,UNC13B,UNC13C	Synaptic Vesicle Cycle
GO:BP	regulation of macroautophagy	GO:0016241	TRUE	0.0463363	1.33408	87	900	39	4155	ATG5,ATP6V0A1,ATP6V0D1,ATP6V0D2,ATP6V1A,ATP6V1C1,ATP6V1D,ATP6V1E1,ATP6V1H,C9ORF72,CDK5,EXOC1,EXOC4,EXOC7,EXOC8,GPSM1,HTT,LARP1,LRSAM1,MAPK8,OPTN,PIP4K2A,PIP4K2B,PRKAA2,RAB3GAP1,RAB3GAP2,RIPK2,SLC25A4,SLC25A5,SMCR8,SNX30,SNX32,SNX4,TECPR1,TSC1,TSC2,UBQLN2,UCHL1,VDAC1	Autophagy
GO:BP	dendrite morphogenesis	GO:0048813	FALSE	0.0483312	1.31577	84	900	38	4155	ABI1,ABI2,ADGRB3,ARHGAP44,BAIAP2,CAMK2B,CDK5,CDKL5,DBN1,DCLK1,DLG4,DNM3,EPHA4,HECW2,ITPKA,KALRN,KIF1A,KNDC1,MAP2,MAP6,MINK1,NEDD4L,NGEF,PAK3,PHACTR1,PPFIA2,PPP3CA,PTPRD,RAP2A,RAPGEF2,SEMA4D,SHANK1,SHANK3,SIPA1L1,SYNE1,TANC2,UBE3A,YWHAH	Neuronal development
GO:BP	intracellular signaling cassette	GO:0141124	FALSE	0.0485496	1.31381	579	900	171	4155	ABI2,ABR,ACTN4,ADCY1,ADGRB2,ADGRL1,AGAP2,AKAP12,AKAP5,ANK2,APOE,APP,ARAF,ARFGAP1,ARFGEF2,ARFGEF3,ARFIP2,ARHGAP26,ARHGAP32,ARHGAP35,ARHGAP39,ARHGAP44,ARHGEF11,ARHGEF2,ARHGEF7,ARL6IP5,ATP1B1,ATP2A2,BCR,BMPR2,BRAF,CAMK2D,CAMKK2,CAP2,CUL3,CYFIP1,CYLD,DAB2IP,DBNL,DENND1A,DENND4B,DGKI,DLG1,DMTN,DOCK3,EPHA4,EPHA5,FAM49B,FBP1,FLOT1,FLOT2,G3BP2,GIT1,GNAI1,GNAI2,GPS1,GRIN1,GRIN2B,GRM2,HIPK2,HRAS,HTT,IQSEC1…	Intracellular signalling
GO:CC	synapse	GO:0045202	TRUE	5.03037e-51	50.2984	859	940	369	4280	AAK1,ABI1,ABI2,ABR,ACTN1,ACTN2,ADAM11,ADAM22,ADAM23,ADCY1,ADD2,ADGRB1,ADGRB3,ADGRL1,ADGRL3,AGAP2,AKAP12,AKAP5,AMPH,ANK2,ANK3,ANKS1B,AP1G1,AP2A1,AP2A2,AP2B1,AP2M1,AP2S1,AP3B2,AP3D1,AP3M2,AP3S1,APBB1,APOE,APP,ARFGAP1,ARFGEF2,ARHGAP32,ARHGAP39,ARHGAP44,ARHGEF7,ARL6IP5,ARL8B,ARPC2,ASAP1,ATCAY,ATP1A1,ATP1A3,ATP2A2,ATP2B1,ATP2B2,ATP2B3,ATP6AP1,ATP6V0A1,ATP6V0D1,ATP6V1A,ATP6V1C1,ATP6V1D,ATP6V1E1,ATP6V1F…	Synapse
GO:CC	cell junction	GO:0030054	FALSE	1.0801e-36	35.9665	1135	940	416	4280	AAK1,ABI1,ABI2,ABR,ACTN1,ACTN2,ACTN4,ADAM11,ADAM22,ADAM23,ADCY1,ADD2,ADGRB1,ADGRB3,ADGRL1,ADGRL3,AGAP2,AJM1,AKAP12,AKAP5,AMPH,ANK2,ANK3,ANKS1B,AP1G1,AP2A1,AP2A2,AP2B1,AP2M1,AP2S1,AP3B2,AP3D1,AP3M2,AP3S1,APBB1,APOE,APP,ARFGAP1,ARFGEF2,ARHGAP26,ARHGAP32,ARHGAP39,ARHGAP44,ARHGEF2,ARHGEF7,ARL6IP5,ARL8B,ARPC2,ARPC3,ASAP1,ATCAY,ATP1A1,ATP1A3,ATP1B1,ATP2A2,ATP2B1,ATP2B2,ATP2B3,ATP6AP1,ATP6V0A1,ATP6V0D1,…	Synapse
GO:CC	neuron projection	GO:0043005	FALSE	2.39326e-34	33.621	650	940	278	4280	AAK1,ABHD12,ABI1,ABI2,ABR,ACTN2,ADAM11,ADAM22,ADCY9,ADGRB1,ADGRL1,ADGRL3,AGAP2,AKAP5,ANK2,ANK3,ANKS1B,AP3B1,AP3B2,AP3D1,AP3M2,AP3S1,APBB1,APOE,APP,ARFGEF2,ARHGAP32,ARHGAP44,ARHGEF7,ARL8B,ARMCX3,ARPC2,ARPC3,ASAP1,ATCAY,ATG5,ATL1,ATP1A1,ATP1A3,ATP2B2,ATP2B3,ATP6V0D1,BAIAP2,BCR,BIN1,BMPR2,BRAF,BRSK1,BRSK2,BSN,C9ORF72,CACNG2,CACNG3,CADM1,CADM2,CAMK2A,CAMK2B,CAMK2D,CAMKK2,CBARP,CD200,CDK16,CDK5,CDKL5,…	Axon
GO:CC	cell projection	GO:0042995	FALSE	5.09075e-30	29.2932	966	940	357	4280	AAK1,ABHD12,ABI1,ABI2,ABR,ACTN1,ACTN2,ACTN4,ACTR3B,ADAM11,ADAM22,ADCY9,ADGRB1,ADGRL1,ADGRL3,AGAP2,AJM1,AKAP5,ANK2,ANK3,ANKMY2,ANKS1B,AP2A1,AP3B1,AP3B2,AP3D1,AP3M2,AP3S1,APBB1,APOE,APP,ARFGEF2,ARFIP2,ARHGAP32,ARHGAP35,ARHGAP44,ARHGEF2,ARHGEF7,ARL8B,ARMCX3,ARPC2,ARPC3,ASAP1,ATCAY,ATG16L1,ATG5,ATL1,ATP1A1,ATP1A3,ATP1B1,ATP2B1,ATP2B2,ATP2B3,ATP6V0D1,ATP6V1A,ATP6V1D,ATP6V1E1,ATP8A2,BAIAP2,BCR,BIN1,BMP…	Axon
GO:CC	presynapse	GO:0098793	FALSE	1.01814e-27	26.9922	363	940	177	4280	AAK1,ADAM11,ADAM23,ADCY1,ADGRL1,AMPH,AP1G1,AP2B1,AP2M1,AP2S1,AP3B2,AP3D1,AP3M2,AP3S1,APP,ARFGEF2,ARHGAP44,ARL6IP5,ATCAY,ATP2B1,ATP2B2,ATP2B3,ATP6AP1,ATP6V0A1,ATP6V0D1,ATP6V1A,ATP6V1C1,ATP6V1D,ATP6V1E1,ATP6V1F,ATP6V1H,ATP8A1,BAIAP2,BIN1,BRAF,BRSK1,BSN,C9ORF72,CACNB4,CADPS,CADPS2,CBARP,CDK16,CDK5,CHRM1,CLTA,CLTB,CNTN1,COPS4,CPLX2,CYFIP1,CYP46A1,DBNL,DENND1A,DGKI,DLG4,DMXL2,DNAJC5,DNAJC6,DNM1,DNM1L,…	Synapse
GO:CC	plasma membrane bounded cell projection	GO:0120025	FALSE	1.65544e-27	26.7811	920	940	339	4280	AAK1,ABHD12,ABI1,ABI2,ABR,ACTN1,ACTN2,ACTN4,ADAM11,ADAM22,ADCY9,ADGRB1,ADGRL1,ADGRL3,AGAP2,AJM1,AKAP5,ANK2,ANK3,ANKMY2,ANKS1B,AP2A1,AP3B1,AP3B2,AP3D1,AP3M2,AP3S1,APBB1,APOE,APP,ARFGEF2,ARFIP2,ARHGAP32,ARHGAP35,ARHGAP44,ARHGEF2,ARHGEF7,ARL8B,ARMCX3,ARPC2,ARPC3,ASAP1,ATCAY,ATG16L1,ATG5,ATL1,ATP1A1,ATP1A3,ATP1B1,ATP2B2,ATP2B3,ATP6V0D1,ATP6V1A,ATP6V1D,ATP6V1E1,BAIAP2,BCR,BIN1,BMPR2,BRAF,BRSK1,BRSK2,B…	Axon
GO:CC	plasma membrane	GO:0005886	FALSE	2.97308e-26	25.5268	1529	940	488	4280	AAK1,ABHD12,ACTN1,ACTN2,ACTN4,ADAM11,ADAM22,ADAM23,ADAP1,ADCY1,ADCY9,ADD2,ADGRB1,ADGRB2,ADGRB3,ADGRL1,ADGRL3,AGAP2,AJM1,AKAP12,AKAP5,AMPH,ANK2,ANK3,ANKS1B,AP1M1,AP2A1,AP2A2,AP2B1,AP2M1,AP2S1,APBB1,APLP1,APOE,APP,ARFIP2,ARHGAP35,ARHGAP44,ARHGEF11,ARHGEF2,ARHGEF7,ARL6IP5,ARPC2,ASTN1,ATAD3B,ATP1A1,ATP1A3,ATP1B1,ATP2A2,ATP2B1,ATP2B2,ATP2B3,ATP4A,ATP5F1A,ATP6AP1,ATP6V0A1,ATP6V0D1,ATP6V0D2,ATP6V1A,ATP6…	Plasma membrane
GO:CC	cell periphery	GO:0071944	FALSE	1.58426e-25	24.8002	1640	940	512	4280	AAK1,ABHD12,ACTN1,ACTN2,ACTN4,ADAM11,ADAM22,ADAM23,ADAP1,ADCY1,ADCY9,ADD2,ADGRB1,ADGRB2,ADGRB3,ADGRL1,ADGRL3,AGAP2,AGAP3,AJM1,AKAP12,AKAP5,AMPH,ANK2,ANK3,ANKS1B,AP1M1,AP2A1,AP2A2,AP2B1,AP2M1,AP2S1,APBB1,APLP1,APOE,APP,ARFIP2,ARHGAP32,ARHGAP35,ARHGAP44,ARHGEF11,ARHGEF2,ARHGEF7,ARL6IP5,ARPC2,ASTN1,ATAD3B,ATP1A1,ATP1A3,ATP1B1,ATP2A2,ATP2B1,ATP2B2,ATP2B3,ATP4A,ATP5F1A,ATP6AP1,ATP6V0A1,ATP6V0D1,ATP6V0…	Cell periphery
GO:CC	postsynapse	GO:0098794	FALSE	2.52118e-23	22.5984	406	940	183	4280	ABI1,ABI2,ABR,ACTN2,ADAM22,ADCY1,ADD2,ADGRB1,ADGRB3,AGAP2,AKAP5,ANK2,ANK3,ANKS1B,AP2A1,AP2A2,AP2B1,AP2M1,AP2S1,AP3D1,APP,ARFGEF2,ARHGAP32,ARHGAP44,ARHGEF7,ASAP1,ATP1A1,ATP2B2,BAIAP2,BCR,BMPR2,BSN,C9ORF72,CACNG2,CACNG3,CACNG8,CADM1,CAMK2A,CAP2,CDK5,CDKL5,CHRM1,CLSTN1,CLTA,CLTB,CNKSR2,CNTN1,CPLX2,CSPG5,CUL3,CYFIP1,CYP46A1,DBN1,DBNL,DCLK1,DGKB,DGKI,DLG1,DLG2,DLG3,DLG4,DLGAP1,DLGAP2,DLGAP3,DLGAP4,DMT…	Synapse
GO:CC	axon	GO:0030424	FALSE	5.11988e-22	21.2907	382	940	173	4280	AAK1,ABI1,ABR,ADAM11,ADAM22,ADCY9,ADGRL1,ADGRL3,ANK3,AP3B1,AP3B2,AP3D1,AP3M2,AP3S1,APBB1,APP,ARL8B,ARMCX3,ARPC3,ATCAY,ATG5,ATL1,ATP1A1,ATP1A3,ATP2B3,ATP6V0D1,BCR,BIN1,BMPR2,BRSK1,BRSK2,BSN,C9ORF72,CACNG2,CADM2,CBARP,CD200,CDK5,CDKL5,CHRM1,CLASP2,CNTN1,CORO1A,CPLX2,CXADR,CYFIP1,DAB2IP,DBN1,DCTN1,DGKI,DLG1,DLG2,DLG4,DNM2,DNM3,EPB41L3,EPHA4,EPHA5,ERC2,EXOC4,EXOC6,EXOC7,EXOC8,GABBR1,GABRA2,GABRG2,GAP…	Axon
GO:CC	membrane	GO:0016020	FALSE	7.00129e-21	20.1548	2846	940	754	4280	AAK1,ABCB10,ABHD12,ABR,ACLY,ACTN1,ACTN2,ACTN4,ADAM11,ADAM22,ADAM23,ADAP1,ADCY1,ADCY9,ADD2,ADGRB1,ADGRB2,ADGRB3,ADGRL1,ADGRL3,AFG3L2,AGAP2,AGK,AGPAT4,AJM1,AKAP12,AKAP5,AKT3,AMPH,ANK2,ANK3,ANKS1B,AP1B1,AP1G1,AP1M1,AP1S1,AP2A1,AP2A2,AP2B1,AP2M1,AP2S1,AP3B1,AP3B2,AP3D1,AP3M2,AP3S1,APBB1,APLP1,APOE,APOL2,APOO,APP,ARFGAP1,ARFGEF2,ARFGEF3,ARFIP2,ARHGAP26,ARHGAP32,ARHGAP35,ARHGAP44,ARHGEF11,ARHGEF2,ARHGE…	Plasma membrane
GO:CC	somatodendritic compartment	GO:0036477	FALSE	1.20747e-20	19.9181	436	940	187	4280	ABHD12,ABI2,ABR,ACTN2,ADAM11,ADCY9,ADGRB1,AGAP2,AKAP12,AKAP5,ANK3,ANKS1B,APOE,APP,ARFGEF2,ARHGAP32,ARHGAP44,ARHGEF7,ASAP1,ASTN1,ATCAY,ATP1A3,ATP2B2,BAIAP2,BCR,BIN1,BMPR2,BSN,C9ORF72,CACNA1A,CACNA1B,CACNA1E,CACNG2,CACNG3,CADM1,CADM2,CAMK2A,CD200,CDK5,CDKL5,CHRM1,CNKSR2,CPLX2,CYFIP1,CYP46A1,DAB2IP,DBN1,DBNL,DCTN1,DENND1A,DGKI,DLG2,DLG4,DNM3,EPHA4,EPHA5,FLOT2,GABBR1,GABRA1,GABRA2,GABRA3,GABRB1,GABRG…	Dendrite
GO:CC	neuron to neuron synapse	GO:0098984	FALSE	2.72941e-17	16.5639	254	940	123	4280	ABI1,ACTN2,ADAM22,ADCY1,ADD2,ADGRB1,ADGRB3,AKAP5,ANKS1B,ARFGEF2,ARHGAP32,ARHGAP44,ATP1A1,ATP1A3,ATP2B2,BAIAP2,BCR,BMPR2,BSN,C1QL3,CACNG2,CACNG3,CACNG8,CADM1,CAMK2A,CAP2,CDK5,CDKL5,CHRM1,CLSTN1,CNKSR2,DBN1,DBNL,DCLK1,DGKI,DLG1,DLG2,DLG3,DLG4,DLGAP1,DLGAP2,DLGAP3,DMTN,DNAJC6,DNM2,DNM3,EFNB3,EPHA4,FAM81A,GAP43,GIT1,GNG3,GOPC,GPHN,GRIA1,GRIA2,GRIA3,GRIA4,GRIN1,GRIN2B,GRM3,HOMER1,IGSF9B,INPP4A,IQSEC1,…	Synapse
GO:CC	synaptic membrane	GO:0097060	FALSE	2.12809e-15	14.672	231	940	112	4280	ACTN2,ADAM11,ADAM22,ADAM23,ADCY1,ADGRB3,ADGRL1,ANK2,ANK3,AP2M1,ATP2B1,ATP2B2,ATP2B3,BAIAP2,CACNG2,CACNG3,CACNG8,CHRM1,CLSTN1,CLTA,CLTB,CNKSR2,CNTN1,CSPG5,DBN1,DENND1A,DGKB,DGKI,DLG1,DLG2,DLG3,DLG4,DNAJC6,DNM1,DNM2,DNM3,EFNB3,EPHA4,ERC2,FAIM2,GABBR1,GABBR2,GABRA1,GABRA2,GABRA3,GABRB1,GABRG2,GPHN,GPM6A,GPR158,GRIA1,GRIA2,GRIA3,GRIA4,GRIN1,GRIN2B,GRIPAP1,GRM2,GRM3,HCN1,IGSF9B,ITSN1,KCNA1,KCNA2,KCNMA…	Synapse
GO:CC	synaptic vesicle membrane	GO:0030672	FALSE	5.52018e-15	14.258	91	940	60	4280	AMPH,ATP2B1,ATP6AP1,ATP6V0A1,ATP6V0D1,ATP6V1A,ATP6V1C1,ATP6V1D,ATP6V1E1,ATP6V1F,ATP6V1H,ATP8A1,BIN1,BSN,CBARP,CLTA,CLTB,DGKI,DMXL2,DNAJC5,DNM1L,DOC2A,GABRA2,GRIA1,ICA1,LAMP5,MAL2,PRRT1,PRRT2,PTPRN2,PTPRS,RAB3A,RAB3C,RPH3A,SCAMP1,SCAMP5,SLC17A6,SLC17A7,SLC17A8,SLC30A3,SLC4A8,SLC6A17,STX1A,SV2A,SV2B,SV2C,SVOP,SYN3,SYNGR1,SYP,SYT1,SYT12,SYT5,SYT7,TMEM163,UNC13A,UNC13B,UNC13C,VAMP1,VAMP2	Synaptic Vesicle Cycle
GO:CC	exocytic vesicle membrane	GO:0099501	FALSE	5.52018e-15	14.258	91	940	60	4280	AMPH,ATP2B1,ATP6AP1,ATP6V0A1,ATP6V0D1,ATP6V1A,ATP6V1C1,ATP6V1D,ATP6V1E1,ATP6V1F,ATP6V1H,ATP8A1,BIN1,BSN,CBARP,CLTA,CLTB,DGKI,DMXL2,DNAJC5,DNM1L,DOC2A,GABRA2,GRIA1,ICA1,LAMP5,MAL2,PRRT1,PRRT2,PTPRN2,PTPRS,RAB3A,RAB3C,RPH3A,SCAMP1,SCAMP5,SLC17A6,SLC17A7,SLC17A8,SLC30A3,SLC4A8,SLC6A17,STX1A,SV2A,SV2B,SV2C,SVOP,SYN3,SYNGR1,SYP,SYT1,SYT12,SYT5,SYT7,TMEM163,UNC13A,UNC13B,UNC13C,VAMP1,VAMP2	Synaptic Vesicle Cycle
GO:CC	dendrite	GO:0030425	FALSE	8.43221e-15	14.0741	338	940	145	4280	ABHD12,ABI2,ABR,ACTN2,ADCY9,ADGRB1,AGAP2,AKAP5,ANK3,ANKS1B,APOE,APP,ARFGEF2,ARHGAP32,ARHGAP44,ASAP1,ATCAY,ATP2B2,BAIAP2,BCR,BIN1,BMPR2,BSN,C9ORF72,CACNG3,CADM1,CAMK2A,CDK5,CDKL5,CHRM1,CPLX2,CYFIP1,CYP46A1,DAB2IP,DBN1,DBNL,DENND1A,DGKI,DLG4,DNM3,EPHA4,EPHA5,FLOT2,GABBR1,GABRA1,GABRA2,GABRA3,GABRB1,GABRG2,GAP43,GNAI2,GNG3,GOPC,GPHN,GPM6A,GRIA1,GRIA2,GRIA3,GRIA4,GRIN1,GRIPAP1,GRM2,GRM3,HCN1,HCN2,HOM…	Dendrite
GO:CC	dendritic tree	GO:0097447	FALSE	8.43221e-15	14.0741	338	940	145	4280	ABHD12,ABI2,ABR,ACTN2,ADCY9,ADGRB1,AGAP2,AKAP5,ANK3,ANKS1B,APOE,APP,ARFGEF2,ARHGAP32,ARHGAP44,ASAP1,ATCAY,ATP2B2,BAIAP2,BCR,BIN1,BMPR2,BSN,C9ORF72,CACNG3,CADM1,CAMK2A,CDK5,CDKL5,CHRM1,CPLX2,CYFIP1,CYP46A1,DAB2IP,DBN1,DBNL,DENND1A,DGKI,DLG4,DNM3,EPHA4,EPHA5,FLOT2,GABBR1,GABRA1,GABRA2,GABRA3,GABRB1,GABRG2,GAP43,GNAI2,GNG3,GOPC,GPHN,GPM6A,GRIA1,GRIA2,GRIA3,GRIA4,GRIN1,GRIPAP1,GRM2,GRM3,HCN1,HCN2,HOM…	Dendrite
GO:CC	asymmetric synapse	GO:0032279	FALSE	1.81126e-14	13.742	233	940	111	4280	ABI1,ACTN2,ADAM22,ADCY1,ADD2,ADGRB1,ADGRB3,AKAP5,ANKS1B,ARFGEF2,ARHGAP32,ARHGAP44,ATP1A1,ATP2B2,BAIAP2,BCR,BMPR2,BSN,CACNG2,CACNG3,CACNG8,CADM1,CAMK2A,CAP2,CDK5,CDKL5,CHRM1,CLSTN1,CNKSR2,DBN1,DBNL,DCLK1,DGKI,DLG1,DLG2,DLG3,DLG4,DLGAP1,DLGAP2,DLGAP3,DMTN,DNAJC6,DNM2,DNM3,EFNB3,EPHA4,FAM81A,GAP43,GIT1,GNG3,GOPC,GPHN,GRIA1,GRIA2,GRIA3,GRIA4,GRIN1,GRIN2B,GRM3,HOMER1,IGSF9B,INPP4A,IQSEC1,ITPR1,KALRN,L…	Synapse
GO:CC	synaptic vesicle	GO:0008021	FALSE	3.12929e-14	13.5046	142	940	79	4280	AMPH,APP,ATP2B1,ATP6AP1,ATP6V0A1,ATP6V0D1,ATP6V1A,ATP6V1C1,ATP6V1D,ATP6V1E1,ATP6V1F,ATP6V1H,ATP8A1,BIN1,BRSK1,BSN,CBARP,CDK16,CLTA,CLTB,COPS4,DGKI,DLG4,DMXL2,DNAJC5,DNM1L,DOC2A,GABBR1,GABRA2,GRIA1,GRIN1,ICA1,IQSEC1,LAMP5,LGI3,MAL2,PICK1,PPFIA2,PRRT1,PRRT2,PTPRN2,PTPRS,RAB3A,RAB3C,RAB3D,RPH3A,SCAMP1,SCAMP5,SEPTIN5,SLC17A6,SLC17A7,SLC17A8,SLC30A3,SLC4A8,SLC6A17,SNAP25,SNAP91,STX12,STX1A,STX2,STX7,S…	Synaptic Vesicle Cycle
GO:CC	postsynaptic density	GO:0014069	FALSE	4.35038e-14	13.3615	223	940	107	4280	ABI1,ACTN2,ADAM22,ADCY1,ADD2,ADGRB1,ADGRB3,AKAP5,ANKS1B,ARHGAP32,ARHGAP44,ATP1A1,ATP2B2,BAIAP2,BCR,BMPR2,BSN,CACNG2,CACNG3,CACNG8,CADM1,CAMK2A,CAP2,CDK5,CDKL5,CHRM1,CLSTN1,CNKSR2,DBN1,DBNL,DCLK1,DGKI,DLG1,DLG2,DLG3,DLG4,DLGAP1,DLGAP2,DLGAP3,DMTN,DNAJC6,DNM2,DNM3,EFNB3,EPHA4,FAM81A,GAP43,GIT1,GNG3,GOPC,GPHN,GRIA1,GRIA2,GRIA3,GRIA4,GRIN1,GRIN2B,GRM3,HOMER1,IGSF9B,INPP4A,IQSEC1,ITPR1,KALRN,LIN7A,LRF…	Synapse
GO:CC	postsynaptic specialization	GO:0099572	FALSE	2.02484e-13	12.6936	242	940	112	4280	ABI1,ACTN2,ADAM22,ADCY1,ADD2,ADGRB1,ADGRB3,AKAP5,ANKS1B,ARHGAP32,ARHGAP44,ATP1A1,ATP2B2,BAIAP2,BCR,BMPR2,BSN,CACNG2,CACNG3,CACNG8,CADM1,CAMK2A,CAP2,CDK5,CDKL5,CHRM1,CLSTN1,CNKSR2,DBN1,DBNL,DCLK1,DGKI,DLG1,DLG2,DLG3,DLG4,DLGAP1,DLGAP2,DLGAP3,DLGAP4,DMTN,DNAJC6,DNM2,DNM3,EFNB3,EPHA4,FAM81A,GABRA2,GABRB1,GAP43,GIT1,GNG3,GOPC,GPHN,GRIA1,GRIA2,GRIA3,GRIA4,GRIN1,GRIN2B,GRM3,HOMER1,IGSF9B,INPP4A,IQSEC1,…	Synapse
GO:CC	glutamatergic synapse	GO:0098978	FALSE	4.37047e-13	12.3595	301	940	130	4280	ABR,ACTN1,ACTN2,ADAM22,ADAM23,ADCY1,ADGRB3,ADGRL3,AGAP2,AP2B1,AP2M1,AP3D1,APOE,ARFGEF2,ARHGAP39,ARHGAP44,ARPC2,ASAP1,ATP2B1,ATP2B2,ATP2B3,BAIAP2,BCR,BIN1,BSN,C1QL3,CACNB4,CACNG2,CACNG3,CADPS,CADPS2,CAMKV,CDH6,CDKL5,CHRM1,CLSTN1,CNKSR2,CORO1A,CPLX2,CSPG5,CUL3,DBN1,DBNL,DGKB,DGKI,DLG1,DLG3,DLG4,DLGAP1,DLGAP2,DLGAP3,DLGAP4,DNM1,DNM3,DOC2A,EFNB3,EPHA4,ERC2,FAM81A,FLOT1,FLOT2,GABBR1,GPM6A,GRIA1,GRIPAP…	Synapse
GO:CC	exocytic vesicle	GO:0070382	FALSE	1.47071e-12	11.8325	149	940	79	4280	AMPH,APP,ATP2B1,ATP6AP1,ATP6V0A1,ATP6V0D1,ATP6V1A,ATP6V1C1,ATP6V1D,ATP6V1E1,ATP6V1F,ATP6V1H,ATP8A1,BIN1,BRSK1,BSN,CBARP,CDK16,CLTA,CLTB,COPS4,DGKI,DLG4,DMXL2,DNAJC5,DNM1L,DOC2A,GABBR1,GABRA2,GRIA1,GRIN1,ICA1,IQSEC1,LAMP5,LGI3,MAL2,PICK1,PPFIA2,PRRT1,PRRT2,PTPRN2,PTPRS,RAB3A,RAB3C,RAB3D,RPH3A,SCAMP1,SCAMP5,SEPTIN5,SLC17A6,SLC17A7,SLC17A8,SLC30A3,SLC4A8,SLC6A17,SNAP25,SNAP91,STX12,STX1A,STX2,STX7,S…	Synaptic Vesicle Cycle
GO:CC	plasma membrane region	GO:0098590	FALSE	1.9298e-12	11.7145	497	940	186	4280	ACTN2,ADAM11,ADAM22,ADAM23,ADCY1,ADD2,ADGRB3,ADGRL1,AJM1,AKAP5,ANK2,ANK3,AP2A1,AP2M1,ARHGEF2,ARPC2,ATP1A1,ATP1A3,ATP1B1,ATP2B1,ATP2B2,ATP2B3,ATP4A,ATP6V0D1,ATP6V0D2,ATP6V1A,ATP6V1E1,BAIAP2,BMPR2,C2CD2L,CA11,CA4,CACNG2,CACNG3,CACNG8,CADM1,CDKL5,CHRM1,CLASP2,CLSTN1,CLTA,CLTB,CNKSR2,CNTN1,CSPG5,CXADR,DBN1,DENND1A,DGKB,DGKI,DIAPH1,DLG1,DLG2,DLG3,DLG4,DMTN,DNAJC6,DNM1,DNM2,DNM3,EFNB3,EHD1,EHD3,EPB41,E…	Plasma membrane
GO:CC	transport vesicle membrane	GO:0030658	FALSE	1.99953e-12	11.6991	144	940	77	4280	AMPH,AP1B1,AP1G1,AP1M1,AP1S1,AP2A1,AP2A2,ARFGEF3,ATP2B1,ATP6AP1,ATP6V0A1,ATP6V0D1,ATP6V1A,ATP6V1C1,ATP6V1D,ATP6V1E1,ATP6V1F,ATP6V1H,ATP8A1,BIN1,BSN,CA4,CBARP,CLTA,CLTB,CLTC,CLTCL1,DGKI,DMXL2,DNAJC5,DNM1L,DOC2A,GABRA2,GRIA1,ICA1,ITPR1,LAMP5,MAL2,MAP6,NCALD,PRRT1,PRRT2,PTPRN,PTPRN2,PTPRS,RAB11FIP5,RAB1A,RAB3A,RAB3C,RPH3A,SCAMP1,SCAMP5,SLC17A6,SLC17A7,SLC17A8,SLC30A3,SLC4A8,SLC6A17,STX1A,SV2A,SV2B,S…	Synaptic Vesicle Cycle
GO:CC	transporter complex	GO:1990351	FALSE	6.02962e-11	10.2197	186	940	89	4280	ABHD12,ATP1A1,ATP1A3,ATP1B1,ATP2A2,ATP4A,ATP6V0D1,ATP6V1A,ATP6V1C1,ATP6V1D,ATP6V1F,ATP6V1H,ATP8A1,ATP8A2,CACNA1A,CACNA1B,CACNA1E,CACNA2D1,CACNB1,CACNB3,CACNB4,CACNG2,CACNG3,CACNG8,CYC1,DLG2,DLG3,DLG4,DPP6,GABRA1,GABRA2,GABRA3,GABRB1,GABRG2,GRIA1,GRIA2,GRIA3,GRIA4,GRIN1,GRIN2B,HCN1,HCN2,KCNA1,KCNA2,KCNA4,KCNAB2,KCNMA1,KCNQ2,MCU,MICU3,MT-ND1,MT-ND4,MT-ND5,NDUFA10,NDUFA13,NDUFA3,NDUFA4,NDUFA6,NDUFA8…	Ion transport & homeostasis
GO:CC	distal axon	GO:0150034	FALSE	1.33187e-10	9.87554	167	940	82	4280	AAK1,ABI1,ADGRL1,AP3D1,APBB1,APP,ARPC3,ATCAY,ATP6V0D1,BIN1,BRSK1,BRSK2,C9ORF72,CBARP,CDK5,CDKL5,CHRM1,CLASP2,CPLX2,CXADR,CYFIP1,DBN1,DNM2,EPHA4,ERC2,EXOC4,EXOC6,EXOC7,EXOC8,GAP43,GIT1,GPM6A,GPRIN1,GRIN1,KATNB1,KCNA1,KCNA2,KIF21B,KIF5C,KLC1,LAMP5,LMTK2,MAP1B,MAP2,MAPK8IP3,MAPT,MYO5A,NECTIN1,NEFL,NGEF,NRXN1,OLFM1,PACSIN1,PCSK1,PPP1R9B,PRKCB,PRKCG,PRRT2,PTK2B,PTPRN,PTPRS,RAB3A,RASGRF1,RUFY3,SHANK2,S…	Axon
GO:CC	transport vesicle	GO:0030133	FALSE	1.69858e-10	9.76991	235	940	104	4280	AMPH,AP1B1,AP1G1,AP1M1,AP1S1,AP2A1,AP2A2,AP3S1,APP,ARFGEF3,ATP2B1,ATP6AP1,ATP6V0A1,ATP6V0D1,ATP6V1A,ATP6V1C1,ATP6V1D,ATP6V1E1,ATP6V1F,ATP6V1H,ATP8A1,BIN1,BRSK1,BSN,CA4,CBARP,CDK16,CLTA,CLTB,CLTC,CLTCL1,COPS4,DGKI,DLG4,DMXL2,DNAJC5,DNM1L,DOC2A,GABBR1,GABRA2,GOPC,GRIA1,GRIN1,ICA1,IQSEC1,ITPR1,LAMP5,LGI3,MAL2,MAP6,MYRIP,NCALD,NPTX1,PCSK1,PICK1,PPFIA2,PRRT1,PRRT2,PTPRN,PTPRN2,PTPRS,RAB11FIP5,RAB14,RA…	Synaptic Vesicle Cycle
GO:CC	transmembrane transporter complex	GO:1902495	FALSE	7.38532e-10	9.13163	180	940	85	4280	ABHD12,ATP1A1,ATP1A3,ATP1B1,ATP2A2,ATP4A,ATP6V0D1,ATP6V1A,ATP6V1C1,ATP6V1D,ATP6V1F,ATP6V1H,CACNA1A,CACNA1B,CACNA1E,CACNA2D1,CACNB1,CACNB3,CACNB4,CACNG2,CACNG3,CACNG8,CYC1,DLG2,DLG3,DLG4,DPP6,GABRA1,GABRA2,GABRA3,GABRB1,GABRG2,GRIA1,GRIA2,GRIA3,GRIA4,GRIN1,GRIN2B,HCN1,HCN2,KCNA1,KCNA2,KCNA4,KCNAB2,KCNMA1,KCNQ2,MCU,MICU3,MT-ND1,MT-ND4,MT-ND5,NDUFA10,NDUFA13,NDUFA3,NDUFA4,NDUFA6,NDUFA8,NDUFA9,NDUFB1…	Ion transport & homeostasis
GO:CC	presynaptic membrane	GO:0042734	FALSE	3.70123e-08	7.43165	107	940	57	4280	ADAM11,ADAM23,ADGRL1,AP2M1,ATP2B1,ATP2B2,ATP2B3,CHRM1,CLTA,CLTB,CNTN1,DENND1A,DNAJC6,DNM1,EFNB3,EPHA4,ERC2,GABBR1,GABRB1,GPM6A,GPR158,GRIA1,GRIPAP1,GRM2,GRM3,HCN1,ITSN1,KCNA1,KCNA2,KCTD16,LRFN3,NECTIN1,NPTN,NRXN1,NRXN3,PDE2A,PICK1,PPFIA2,PRRT2,PTPRD,PTPRS,RGS7BP,RIMS1,SCN2A,SLC1A2,SLC4A8,SNAP25,SNAP91,STX1A,STX2,STXBP1,SYP,SYT1,SYT7,UNC13A,UNC13B,UNC13C	Synapse
GO:CC	cytoplasmic vesicle membrane	GO:0030659	FALSE	6.56546e-08	7.18274	548	940	187	4280	AKAP5,AMPH,AP1B1,AP1G1,AP1M1,AP1S1,AP2A1,AP2A2,AP2B1,AP2M1,AP2S1,AP3B1,AP3B2,AP3D1,AP3M2,AP3S1,APOE,ARFGEF3,ARHGAP26,ARHGAP32,ARL8B,ATAD3B,ATG16L1,ATG5,ATP2B1,ATP6AP1,ATP6V0A1,ATP6V0D1,ATP6V0D2,ATP6V1A,ATP6V1C1,ATP6V1D,ATP6V1E1,ATP6V1F,ATP6V1H,ATP8A1,ATP8A2,ATP9A,BIN1,BSN,CA4,CACNG2,CACNG3,CACNG8,CADPS,CADPS2,CAMK2A,CAMK2B,CAMK2D,CAMKV,CBARP,CD47,CDIP1,CLINT1,CLTA,CLTB,CLTC,CLTCL1,CORO1A,CSPG5,DB…	Synaptic Vesicle Cycle
GO:CC	cell body	GO:0044297	FALSE	7.80409e-08	7.10768	284	940	113	4280	ADAM11,AKAP12,APOE,APP,ARHGEF7,ASTN1,ATP1A3,ATP2B2,BAIAP2,BMPR2,BRAF,C9ORF72,CACNA1A,CACNA1B,CACNA1E,CADM2,CD200,CDK5,CNKSR2,CPLX2,CXADR,CYFIP1,DAB2IP,DBNL,DCTN1,DENND1A,DLG2,EPHA4,EPHA5,GABBR1,GABRA2,GAP43,GLUL,GNAI2,GNG3,GPM6A,GRIA1,GRIA2,GRIA4,GRIPAP1,HOMER1,KATNB1,KCNA1,KCNA2,KIF3A,KIF5C,KNDC1,LMTK2,MAP1A,MAP1B,MAP1S,MAP2,MAP2K4,MAPK8IP3,MAPT,MT-ND1,NCDN,NEGR1,NRXN1,OLFM1,PCSK1,PDE1A,PDE1B,PG…	Neuronal membrane
GO:CC	neuronal cell body	GO:0043025	FALSE	7.93153e-08	7.10064	244	940	101	4280	ADAM11,AKAP12,APOE,APP,ARHGEF7,ASTN1,ATP1A3,ATP2B2,BAIAP2,BMPR2,C9ORF72,CACNA1A,CACNA1B,CACNA1E,CADM2,CD200,CDK5,CNKSR2,CPLX2,CYFIP1,DAB2IP,DBNL,DCTN1,DENND1A,DLG2,EPHA4,EPHA5,GABBR1,GABRA2,GAP43,GPM6A,GRIA1,GRIA2,GRIA4,GRIPAP1,HOMER1,KATNB1,KCNA1,KCNA2,KIF3A,KIF5C,KNDC1,LMTK2,MAP1A,MAP1B,MAP1S,MAP2,MAP2K4,MAPT,MT-ND1,NCDN,NEGR1,NRXN1,OLFM1,PCSK1,PDE1A,PDE1B,PGRMC1,PJVK,PMM1,PMM2,PPP1R9B,PPP2R1A,…	Neuronal membrane
GO:CC	vesicle membrane	GO:0012506	FALSE	2.16528e-07	6.66449	558	940	188	4280	AKAP5,AMPH,AP1B1,AP1G1,AP1M1,AP1S1,AP2A1,AP2A2,AP2B1,AP2M1,AP2S1,AP3B1,AP3B2,AP3D1,AP3M2,AP3S1,APOE,ARFGEF3,ARHGAP26,ARHGAP32,ARL8B,ATAD3B,ATG16L1,ATG5,ATP2B1,ATP6AP1,ATP6V0A1,ATP6V0D1,ATP6V0D2,ATP6V1A,ATP6V1C1,ATP6V1D,ATP6V1E1,ATP6V1F,ATP6V1H,ATP8A1,ATP8A2,ATP9A,BIN1,BSN,CA4,CACNG2,CACNG3,CACNG8,CADPS,CADPS2,CAMK2A,CAMK2B,CAMK2D,CAMKV,CBARP,CD47,CDIP1,CLINT1,CLTA,CLTB,CLTC,CLTCL1,CORO1A,CSPG5,DB…	Synaptic Vesicle Cycle
GO:CC	membrane protein complex	GO:0098796	FALSE	2.06445e-06	5.6852	559	940	185	4280	ABHD12,AFG3L2,AGK,AP1B1,AP1G1,AP1M1,AP1S1,AP2A1,AP2A2,AP2B1,AP2M1,AP2S1,AP3B1,AP3B2,AP3D1,AP3M2,AP3S1,APOO,ATP1A1,ATP1A3,ATP1B1,ATP2A2,ATP4A,ATP5F1A,ATP5F1C,ATP5ME,ATP5MF,ATP5MG,ATP5PB,ATP5PD,ATP6AP1,ATP6V0A1,ATP6V0D1,ATP6V0D2,ATP6V1A,ATP6V1C1,ATP6V1D,ATP6V1E1,ATP6V1F,ATP6V1H,CACNA1A,CACNA1B,CACNA1E,CACNA2D1,CACNB1,CACNB3,CACNB4,CACNG2,CACNG3,CACNG8,CDH18,CDH6,CHCHD3,CHCHD6,CLINT1,CLTA,CLTB,CLTC,…	Ion transport & homeostasis
GO:CC	monoatomic ion channel complex	GO:0034702	FALSE	2.46108e-06	5.60887	107	940	54	4280	ABHD12,CACNA1A,CACNA1B,CACNA1E,CACNA2D1,CACNB1,CACNB3,CACNB4,CACNG2,CACNG3,CACNG8,DLG2,DLG3,DLG4,DPP6,GABRA1,GABRA2,GABRA3,GABRB1,GABRG2,GRIA1,GRIA2,GRIA3,GRIA4,GRIN1,GRIN2B,HCN1,HCN2,KCNA1,KCNA2,KCNA4,KCNAB2,KCNMA1,KCNQ2,MCU,MICU3,OLFM2,OLFM3,PDE4D,PTK2B,RYR1,RYR2,SCN1A,SCN2A,SCN2B,SCN3B,SHISA7,SLC17A6,SLC17A7,SLC17A8,SNAP25,STX1A,STXBP5,VAMP2	Ion transport & homeostasis
GO:CC	dendritic spine	GO:0043197	FALSE	4.20253e-06	5.37649	114	940	56	4280	ABI2,ABR,ACTN2,ADGRB1,AKAP5,ANKS1B,APP,ARFGEF2,ARHGAP32,ARHGAP44,ASAP1,ATP2B2,BAIAP2,BCR,CAMK2A,CYFIP1,DGKI,DLG4,DNM3,EPHA4,GABBR1,GPM6A,GRIA1,GRIA2,GRIA3,GRIA4,GRIN1,GRM3,HOMER1,ITPKA,KCNA4,KIF3B,MAP1B,MAPT,PPFIA2,PPP1R9A,PPP1R9B,PPP3CA,PRKAR2B,PRRT2,PSD,PTK2,PTK2B,RAC1,RGS14,RGS7BP,RPH3A,SHANK1,SHANK2,SHISA7,SIPA1L1,SLC8A2,STRN,SYNE1,SYNPO,TANC2	Dendrite
GO:CC	neuron spine	GO:0044309	FALSE	6.60884e-06	5.17987	118	940	57	4280	ABI2,ABR,ACTN2,ADGRB1,AKAP5,ANKS1B,APP,ARFGEF2,ARHGAP32,ARHGAP44,ASAP1,ATP2B2,BAIAP2,BCR,CAMK2A,CYFIP1,DGKI,DLG4,DNM3,EPHA4,GABBR1,GPM6A,GRIA1,GRIA2,GRIA3,GRIA4,GRIN1,GRM3,HOMER1,ITPKA,KCNA4,KIF3B,MAP1B,MAPT,PPFIA2,PPP1R9A,PPP1R9B,PPP3CA,PRKAR2B,PRRT2,PSD,PTK2,PTK2B,RAC1,RGS14,RGS7BP,RPH3A,SHANK1,SHANK2,SHANK3,SHISA7,SIPA1L1,SLC8A2,STRN,SYNE1,SYNPO,TANC2	Dendrite
GO:CC	growth cone	GO:0030426	FALSE	3.39699e-05	4.46891	110	940	53	4280	ABI1,ADGRL1,APBB1,APP,ARPC3,ATCAY,C9ORF72,CBARP,CDK5,CDKL5,CLASP2,CXADR,CYFIP1,DBN1,DNM2,EPHA4,ERC2,EXOC4,EXOC6,EXOC7,EXOC8,GAP43,GPM6A,GPRIN1,KATNB1,KIF21B,KIF5C,KLC1,LAMP5,LMTK2,MAP1B,MAP2,MAPK8IP3,MAPT,MYO5A,NECTIN1,NEFL,NGEF,NRXN1,OLFM1,PPP1R9B,PTK2B,PTPRS,RASGRF1,RUFY3,SHANK2,SLC2A13,SNAP25,STMN3,THY1,TIAM2,TUBB3,WDR47	Neuronal development
GO:CC	site of polarized growth	GO:0030427	FALSE	5.16262e-05	4.28713	114	940	54	4280	ABI1,ADGRL1,APBB1,APP,ARPC3,ATCAY,C9ORF72,CBARP,CDK5,CDKL5,CLASP2,CXADR,CYFIP1,DBN1,DNM2,EPHA4,ERC2,EXOC4,EXOC6,EXOC7,EXOC8,FRY,GAP43,GPM6A,GPRIN1,KATNB1,KIF21B,KIF5C,KLC1,LAMP5,LMTK2,MAP1B,MAP2,MAPK8IP3,MAPT,MYO5A,NECTIN1,NEFL,NGEF,NRXN1,OLFM1,PPP1R9B,PTK2B,PTPRS,RASGRF1,RUFY3,SHANK2,SLC2A13,SNAP25,STMN3,THY1,TIAM2,TUBB3,WDR47	Neuronal development
GO:CC	bounding membrane of organelle	GO:0098588	FALSE	0.00014733	3.83171	835	940	248	4280	AGK,AGPAT4,AKAP5,AMPH,AP1B1,AP1G1,AP1M1,AP1S1,AP2A1,AP2A2,AP2B1,AP2M1,AP2S1,AP3B1,AP3B2,AP3D1,APOE,APOO,ARFGAP1,ARFGEF2,ARFGEF3,ARHGAP26,ARHGAP32,ARL8B,ARMCX3,ASAP1,ATAD3B,ATG16L1,ATG5,ATL1,ATP2A2,ATP2B1,ATP6AP1,ATP6V0A1,ATP6V0D1,ATP6V0D2,ATP6V1A,ATP6V1C1,ATP6V1D,ATP6V1E1,ATP6V1F,ATP6V1H,ATP8A1,ATP8A2,ATP9A,BIN1,BSN,CA4,CACNG2,CACNG3,CACNG8,CADPS,CAMK2A,CAMK2B,CAMK2D,CBARP,CD47,CDIP1,CHCHD3,CHCHD…	Mitochondrial membrane
GO:CC	clathrin-coated vesicle membrane	GO:0030665	TRUE	0.00023374	3.63127	71	940	38	4280	AP1B1,AP1G1,AP1M1,AP1S1,AP2A1,AP2A2,AP2B1,AP2M1,AP2S1,AP3B1,AP3B2,APOE,ATP6AP1,ATP6V0A1,ATP6V0D1,ATP6V1A,ATP6V1C1,ATP6V1D,ATP6V1E1,ATP6V1F,ATP6V1H,CLINT1,CLTA,CLTB,CLTC,CLTCL1,DBNL,DENND1A,DNAJC5,EPN1,NCALD,RAB35,RAB3A,SH3GL2,SLC17A7,SYT1,TFRC,VAMP2	Clathrin binding
GO:CC	postsynaptic membrane	GO:0045211	FALSE	0.000299576	3.52349	150	940	64	4280	ACTN2,ADAM22,ADCY1,ADGRB3,ANK2,ANK3,ATP2B2,CACNG2,CACNG3,CACNG8,CHRM1,CLSTN1,CNKSR2,CNTN1,CSPG5,DBN1,DGKB,DLG1,DLG2,DLG3,DLG4,DNM2,DNM3,EFNB3,EPHA4,FAIM2,GABBR1,GABBR2,GABRA1,GABRA2,GABRA3,GABRB1,GABRG2,GPHN,GPR158,GRIA1,GRIA2,GRIA3,GRIA4,GRIN1,GRIN2B,GRM3,HCN1,IGSF9B,KCNA1,KCNA2,KCNMA1,KCTD16,LIN7A,LRFN1,LRFN3,LRFN5,LRRTM4,PRRT1,PRRT2,PTPRS,RGS7BP,RPH3A,SHANK1,SHANK2,SHISA7,SLITRK1,STRN,SYNE1	Synapse
GO:CC	inner mitochondrial membrane protein complex	GO:0098800	TRUE	0.000377405	3.42319	113	940	52	4280	AFG3L2,AGK,APOO,ATP5F1A,ATP5F1C,ATP5ME,ATP5MF,ATP5MG,ATP5PB,ATP5PD,CHCHD3,CHCHD6,COX4I1,COX7A2,COX7A2L,CYC1,DNAJC11,DNAJC19,IMMT,MCU,MICOS13,MICU3,MPC1,MPC2,MT-ATP6,MT-CO3,MT-ND1,MT-ND4,MT-ND5,MTX1,MTX2,MTX3,NDUFA10,NDUFA13,NDUFA3,NDUFA4,NDUFA6,NDUFA8,NDUFA9,NDUFB10,NDUFB11,NDUFB5,NDUFB8,NDUFB9,NDUFC2,NDUFS2,NDUFS8,PAM16,PHB2,SAMM50,SLC25A6,TIMM23B	Mitochondrial membrane
GO:CC	neurotransmitter receptor complex	GO:0098878	FALSE	0.000648227	3.18827	19	940	16	4280	ABHD12,CACNG2,CACNG3,CACNG8,DLG3,DLG4,GRIA1,GRIA2,GRIA3,GRIA4,GRIN1,GRIN2B,OLFM2,OLFM3,PTK2B,SHISA7	NT receptor complex
GO:CC	ionotropic glutamate receptor complex	GO:0008328	FALSE	0.000648227	3.18827	19	940	16	4280	ABHD12,CACNG2,CACNG3,CACNG8,DLG3,DLG4,GRIA1,GRIA2,GRIA3,GRIA4,GRIN1,GRIN2B,OLFM2,OLFM3,PTK2B,SHISA7	NT receptor complex
GO:CC	cytoplasmic vesicle	GO:0031410	FALSE	0.00100789	2.99659	1032	940	292	4280	AAK1,ACLY,ACTN1,ACTN2,ACTN4,ADD2,AGAP2,AKAP5,AMPH,ANK2,AP1B1,AP1G1,AP1M1,AP1S1,AP2A1,AP2A2,AP2B1,AP2M1,AP2S1,AP3B1,AP3B2,AP3D1,AP3M2,AP3S1,APOC2,APOE,APP,ARFGEF2,ARFGEF3,ARHGAP26,ARHGAP32,ARHGAP44,ARHGEF2,ARL8B,ARMC8,ARPC2,ASTN1,ATAD3B,ATG16L1,ATG5,ATP1A1,ATP2B1,ATP6AP1,ATP6V0A1,ATP6V0D1,ATP6V0D2,ATP6V1A,ATP6V1C1,ATP6V1D,ATP6V1E1,ATP6V1F,ATP6V1H,ATP8A1,ATP8A2,ATP9A,AVL9,BAIAP2,BIN1,BRSK1,BSN,C9OR…	Synaptic Vesicle Cycle
GO:CC	intracellular vesicle	GO:0097708	FALSE	0.00126162	2.89907	1034	940	292	4280	AAK1,ACLY,ACTN1,ACTN2,ACTN4,ADD2,AGAP2,AKAP5,AMPH,ANK2,AP1B1,AP1G1,AP1M1,AP1S1,AP2A1,AP2A2,AP2B1,AP2M1,AP2S1,AP3B1,AP3B2,AP3D1,AP3M2,AP3S1,APOC2,APOE,APP,ARFGEF2,ARFGEF3,ARHGAP26,ARHGAP32,ARHGAP44,ARHGEF2,ARL8B,ARMC8,ARPC2,ASTN1,ATAD3B,ATG16L1,ATG5,ATP1A1,ATP2B1,ATP6AP1,ATP6V0A1,ATP6V0D1,ATP6V0D2,ATP6V1A,ATP6V1C1,ATP6V1D,ATP6V1E1,ATP6V1F,ATP6V1H,ATP8A1,ATP8A2,ATP9A,AVL9,BAIAP2,BIN1,BRSK1,BSN,C9OR…	Synaptic Vesicle Cycle
GO:CC	AMPA glutamate receptor complex	GO:0032281	FALSE	0.00144832	2.83914	14	940	13	4280	ABHD12,CACNG2,CACNG3,CACNG8,DLG3,DLG4,GRIA1,GRIA2,GRIA3,GRIA4,OLFM2,OLFM3,SHISA7	NT receptor complex
GO:CC	neuron projection terminus	GO:0044306	FALSE	0.00145956	2.83578	69	940	36	4280	AAK1,AP3D1,ATP6V0D1,BAIAP2,BIN1,BSN,CHRM1,CPLX2,CYFIP1,DLG4,EPHA4,GIT1,GRIN1,KCNA1,KCNA2,PACSIN1,PCSK1,PRKCB,PRKCG,PRRT2,PTPRN,RAB3A,SLC17A8,SLC1A2,SLC4A10,SLC4A8,SLC8A2,SNCG,SYNJ1,SYP,SYT1,UCHL1,UNC13A,UNC13B,UNC13C,VAMP2	Axon
GO:CC	excitatory synapse	GO:0060076	FALSE	0.00148958	2.82694	50	940	29	4280	ADGRB3,AKAP5,ATP2B2,ATP2B3,BAIAP2,BSN,CACNG3,CYFIP1,DLG4,GPM6A,GRIA1,GRIA2,GRIA3,GRIN1,HOMER1,NRXN1,PLXNA4,PPFIA4,PPP3R1,SHANK1,SLC17A6,SLC17A7,SLC17A8,SPTBN2,STXBP1,SYP,SYT1,UNC13C,YWHAH	Synapse
GO:CC	organelle membrane	GO:0031090	FALSE	0.00208899	2.68006	1405	940	378	4280	ABCB10,ABHD12,AFG3L2,AGK,AGPAT4,AKAP5,AMPH,AP1B1,AP1G1,AP1M1,AP1S1,AP2A1,AP2A2,AP2B1,AP2M1,AP2S1,AP3B1,AP3B2,AP3D1,AP3M2,AP3S1,APOE,APOL2,APOO,APP,ARFGAP1,ARFGEF2,ARFGEF3,ARFIP2,ARHGAP26,ARHGAP32,ARL6IP5,ARL8B,ARMCX3,ASAP1,ATAD3A,ATAD3B,ATCAY,ATG16L1,ATG5,ATL1,ATL2,ATP1A1,ATP1A3,ATP1B1,ATP2A2,ATP2B1,ATP5F1A,ATP5F1C,ATP5ME,ATP5MF,ATP5MG,ATP5PB,ATP5PD,ATP6AP1,ATP6V0A1,ATP6V0D1,ATP6V0D2,ATP6V1A,ATP6…	Neuronal membrane
GO:CC	secretory vesicle	GO:0099503	FALSE	0.00713228	2.14677	463	940	147	4280	ACLY,ACTN1,ACTN2,ACTN4,AMPH,AP1M1,AP2A2,APP,ARMC8,ATAD3B,ATP2B1,ATP6AP1,ATP6V0A1,ATP6V0D1,ATP6V1A,ATP6V1C1,ATP6V1D,ATP6V1E1,ATP6V1F,ATP6V1H,ATP8A1,BAIAP2,BIN1,BRSK1,BSN,CA4,CAB39,CACNA2D1,CADPS,CAND1,CBARP,CD47,CDK16,CLTA,CLTB,COPS4,CXADR,CYFIP1,DBNL,DEGS1,DGKI,DIAPH1,DLG4,DMXL2,DNAJC5,DNM1L,DOC2A,FAM49B,FLOT2,GABBR1,GABRA2,GNAI2,GPI,GRIA1,GRIN1,HMOX2,ICA1,IQSEC1,ITPR1,ITPR2,KCNAB2,KIF1A,LAMP5,LG…	Synaptic Vesicle Cycle
GO:CC	presynaptic active zone	GO:0048786	FALSE	0.0120793	1.91796	62	940	32	4280	APP,ARHGAP44,ATP2B2,BRSK1,BSN,ERC2,FLOT1,GABRB1,GPM6A,GRIA1,HCN1,LRFN3,NECTIN1,NRXN1,PHB2,PPFIA2,PPFIA3,PPFIA4,RAB3A,RIMS1,SHANK2,SLC17A7,SNAP25,STX1A,STX2,STXBP1,SV2A,SYP,TRIO,UNC13A,UNC13B,UNC13C	Ion transport & homeostasis
GO:CC	cation channel complex	GO:0034703	FALSE	0.0129708	1.88703	65	940	33	4280	CACNA1A,CACNA1B,CACNA1E,CACNA2D1,CACNB1,CACNB3,CACNB4,CACNG2,CACNG3,CACNG8,DLG2,DLG4,DPP6,HCN1,HCN2,KCNA1,KCNA2,KCNA4,KCNAB2,KCNMA1,KCNQ2,MCU,MICU3,PDE4D,RYR1,RYR2,SCN1A,SCN2A,SCN2B,SCN3B,SNAP25,STX1A,VAMP2	Ion transport & homeostasis
GO:CC	proton-transporting two-sector ATPase complex	GO:0016469	FALSE	0.0155705	1.8077	26	940	18	4280	ATP5F1A,ATP5F1C,ATP5ME,ATP5MF,ATP5MG,ATP5PB,ATP5PD,ATP6AP1,ATP6V0A1,ATP6V0D1,ATP6V0D2,ATP6V1A,ATP6V1C1,ATP6V1D,ATP6V1E1,ATP6V1F,ATP6V1H,MT-ATP6	Ion transport & homeostasis
GO:CC	main axon	GO:0044304	FALSE	0.0190867	1.71927	49	940	27	4280	ADAM22,ANK3,BIN1,C9ORF72,DLG1,DLG2,DLG4,EPB41L3,GABBR1,KCNA1,KCNA2,KCNA4,KCNAB2,KCNQ2,LGI3,MAP1A,MAP1B,MAP2,MAPK8IP3,MAPT,NFASC,SCN1A,SCN2A,SLC1A2,SPTBN4,THY1,TUBB4A	Axon
GO:CC	postsynaptic density membrane	GO:0098839	FALSE	0.0463855	1.33362	62	940	31	4280	ACTN2,ADAM22,ADCY1,ADGRB3,ATP2B2,CACNG2,CACNG3,CACNG8,CHRM1,CNKSR2,DLG1,DLG2,DLG3,DLG4,EFNB3,EPHA4,GRIA1,GRIA2,GRIA3,GRIA4,GRIN2B,LIN7A,LRFN1,LRFN3,LRFN5,PRRT1,PRRT2,PTPRS,RGS7BP,SHISA7,SLITRK1	Synapse
GO:MF	transmembrane transporter activity	GO:0022857	TRUE	1.17733e-14	13.9291	336	923	143	4251	ABCB10,ATP1A1,ATP1A3,ATP1B1,ATP2A2,ATP2B1,ATP2B2,ATP2B3,ATP4A,ATP5F1A,ATP5F1C,ATP5ME,ATP5MF,ATP5MG,ATP5PB,ATP5PD,ATP6V0A1,ATP6V0D1,ATP6V0D2,ATP6V1A,ATP6V1C1,ATP6V1D,ATP6V1E1,ATP6V1F,ATP6V1H,ATP8A1,CACNA1A,CACNA1B,CACNA1E,CACNA2D1,CACNB1,CACNB3,CACNB4,CACNG2,CACNG3,CACNG8,COX4I1,COX7A2L,CUL5,CYC1,GABRA1,GABRA2,GABRA3,GABRB1,GABRG2,GPM6A,GRIA1,GRIA2,GRIA3,GRIA4,GRIN1,GRIN2B,HCN1,HCN2,ITPR1,ITPR2,KC…	Ion transport & homeostasis
GO:MF	inorganic cation transmembrane transporter activity	GO:0022890	FALSE	2.08416e-14	13.6811	182	923	93	4251	ATP1A1,ATP1A3,ATP1B1,ATP2A2,ATP2B1,ATP2B2,ATP2B3,ATP4A,ATP5F1A,ATP5F1C,ATP5ME,ATP5MF,ATP5MG,ATP5PB,ATP5PD,ATP6V0A1,ATP6V0D1,ATP6V0D2,ATP6V1A,ATP6V1C1,ATP6V1D,ATP6V1E1,ATP6V1F,ATP6V1H,CACNA1A,CACNA1B,CACNA1E,CACNA2D1,CACNB1,CACNB3,CACNB4,CACNG2,CACNG3,CACNG8,COX4I1,COX7A2L,CUL5,CYC1,GPM6A,GRIA1,GRIA2,GRIA3,GRIA4,GRIN1,GRIN2B,HCN1,HCN2,ITPR1,ITPR2,KCNA1,KCNA2,KCNA4,KCNAB2,KCNMA1,KCNQ2,LETM1,MCU,MT-…	Ion transport & homeostasis
GO:MF	inorganic molecular entity transmembrane transporter activity	GO:0015318	FALSE	8.20488e-13	12.0859	214	923	101	4251	ATP1A1,ATP1A3,ATP1B1,ATP2A2,ATP2B1,ATP2B2,ATP2B3,ATP4A,ATP5F1A,ATP5F1C,ATP5ME,ATP5MF,ATP5MG,ATP5PB,ATP5PD,ATP6V0A1,ATP6V0D1,ATP6V0D2,ATP6V1A,ATP6V1C1,ATP6V1D,ATP6V1E1,ATP6V1F,ATP6V1H,CACNA1A,CACNA1B,CACNA1E,CACNA2D1,CACNB1,CACNB3,CACNB4,CACNG2,CACNG3,CACNG8,COX4I1,COX7A2L,CUL5,CYC1,GABRA1,GABRA2,GABRA3,GABRB1,GABRG2,GPM6A,GRIA1,GRIA2,GRIA3,GRIA4,GRIN1,GRIN2B,HCN1,HCN2,ITPR1,ITPR2,KCNA1,KCNA2,KCNA…	Ion transport & homeostasis
GO:MF	transporter activity	GO:0005215	FALSE	9.75122e-13	12.0109	377	923	151	4251	ABCB10,APOE,ATP1A1,ATP1A3,ATP1B1,ATP2A2,ATP2B1,ATP2B2,ATP2B3,ATP4A,ATP5F1A,ATP5F1C,ATP5ME,ATP5MF,ATP5MG,ATP5PB,ATP5PD,ATP6V0A1,ATP6V0D1,ATP6V0D2,ATP6V1A,ATP6V1C1,ATP6V1D,ATP6V1E1,ATP6V1F,ATP6V1H,ATP8A1,ATP8A2,ATP9A,C2CD2L,CACNA1A,CACNA1B,CACNA1E,CACNA2D1,CACNB1,CACNB3,CACNB4,CACNG2,CACNG3,CACNG8,COX4I1,COX7A2L,CUL5,CYC1,ESYT1,GABRA1,GABRA2,GABRA3,GABRB1,GABRG2,GPM6A,GRIA1,GRIA2,GRIA3,GRIA4,GRIN1,…	Ion transport & homeostasis
GO:MF	monoatomic ion transmembrane transporter activity	GO:0015075	FALSE	1.12867e-12	11.9474	224	923	104	4251	ATP1A1,ATP1A3,ATP1B1,ATP2A2,ATP2B1,ATP2B2,ATP2B3,ATP4A,ATP5F1A,ATP5F1C,ATP5ME,ATP5MF,ATP5MG,ATP5PB,ATP5PD,ATP6V0A1,ATP6V0D1,ATP6V0D2,ATP6V1A,ATP6V1C1,ATP6V1D,ATP6V1E1,ATP6V1F,ATP6V1H,ATP8A1,CACNA1A,CACNA1B,CACNA1E,CACNA2D1,CACNB1,CACNB3,CACNB4,CACNG2,CACNG3,CACNG8,COX4I1,COX7A2L,CUL5,CYC1,GABRA1,GABRA2,GABRA3,GABRB1,GABRG2,GPM6A,GRIA1,GRIA2,GRIA3,GRIA4,GRIN1,GRIN2B,HCN1,HCN2,ITPR1,ITPR2,KCNA1,KCN…	Ion transport & homeostasis
GO:MF	monoatomic cation transmembrane transporter activity	GO:0008324	FALSE	1.18142e-11	10.9276	184	923	89	4251	ATP1A1,ATP1A3,ATP1B1,ATP2A2,ATP2B1,ATP2B2,ATP2B3,ATP4A,ATP5F1A,ATP5F1C,ATP5ME,ATP5MF,ATP5MG,ATP5PB,ATP5PD,ATP6V0A1,ATP6V0D1,ATP6V0D2,ATP6V1A,ATP6V1C1,ATP6V1D,ATP6V1E1,ATP6V1F,ATP6V1H,ATP8A1,CACNA1A,CACNA1B,CACNA1E,CACNA2D1,CACNB1,CACNB3,CACNB4,CACNG2,CACNG3,CACNG8,COX4I1,COX7A2L,CUL5,CYC1,GPM6A,GRIN1,GRIN2B,HCN1,HCN2,ITPR1,ITPR2,KCNA1,KCNA2,KCNA4,KCNAB2,KCNMA1,KCNQ2,LETM1,MCU,MT-ATP6,MT-CO3,NCS1,…	Ion transport & homeostasis
GO:MF	monoatomic ion channel activity	GO:0005216	FALSE	3.07547e-07	6.51209	121	923	60	4251	ATP5F1A,ATP5F1C,ATP5ME,ATP5MF,ATP5MG,ATP5PB,ATP5PD,ATP6V1A,CACNA1A,CACNA1B,CACNA1E,CACNA2D1,CACNB1,CACNB3,CACNB4,CACNG2,CACNG3,CACNG8,CUL5,GABRA1,GABRA2,GABRA3,GABRB1,GABRG2,GPM6A,GRIA1,GRIA2,GRIA3,GRIA4,GRIN1,GRIN2B,HCN1,HCN2,ITPR1,ITPR2,KCNA1,KCNA2,KCNA4,KCNAB2,KCNMA1,KCNQ2,MCU,MT-ATP6,NCS1,PTK2B,RYR1,RYR2,SCN1A,SCN2A,SCN2B,SCN3B,SLC17A6,SLC17A7,SLC17A8,SLC24A4,SNAP25,TMEM63B,VDAC1,VDAC2,VDAC3	Ion transport & homeostasis
GO:MF	passive transmembrane transporter activity	GO:0022803	FALSE	2.62656e-06	5.58061	132	923	62	4251	ATP5F1A,ATP5F1C,ATP5ME,ATP5MF,ATP5MG,ATP5PB,ATP5PD,ATP6V1A,CACNA1A,CACNA1B,CACNA1E,CACNA2D1,CACNB1,CACNB3,CACNB4,CACNG2,CACNG3,CACNG8,CUL5,GABRA1,GABRA2,GABRA3,GABRB1,GABRG2,GPM6A,GRIA1,GRIA2,GRIA3,GRIA4,GRIN1,GRIN2B,HCN1,HCN2,ITPR1,ITPR2,KCNA1,KCNA2,KCNA4,KCNAB2,KCNMA1,KCNQ2,MCU,MT-ATP6,NCS1,PTK2B,RYR1,RYR2,SCN1A,SCN2A,SCN2B,SCN3B,SLC12A5,SLC17A6,SLC17A7,SLC17A8,SLC24A4,SNAP25,TMEM63B,TOMM40L,VD…	Ion transport & homeostasis
GO:MF	channel activity	GO:0015267	FALSE	2.62656e-06	5.58061	132	923	62	4251	ATP5F1A,ATP5F1C,ATP5ME,ATP5MF,ATP5MG,ATP5PB,ATP5PD,ATP6V1A,CACNA1A,CACNA1B,CACNA1E,CACNA2D1,CACNB1,CACNB3,CACNB4,CACNG2,CACNG3,CACNG8,CUL5,GABRA1,GABRA2,GABRA3,GABRB1,GABRG2,GPM6A,GRIA1,GRIA2,GRIA3,GRIA4,GRIN1,GRIN2B,HCN1,HCN2,ITPR1,ITPR2,KCNA1,KCNA2,KCNA4,KCNAB2,KCNMA1,KCNQ2,MCU,MT-ATP6,NCS1,PTK2B,RYR1,RYR2,SCN1A,SCN2A,SCN2B,SCN3B,SLC12A5,SLC17A6,SLC17A7,SLC17A8,SLC24A4,SNAP25,TMEM63B,TOMM40L,VD…	Ion transport & homeostasis
GO:MF	gated channel activity	GO:0022836	FALSE	2.104e-05	4.67695	81	923	43	4251	CACNA1A,CACNA1B,CACNA1E,CACNA2D1,CACNB1,CACNB3,CACNB4,CACNG2,CACNG3,CACNG8,GABRA1,GABRA2,GABRA3,GABRB1,GABRG2,GRIA1,GRIA2,GRIA3,GRIA4,GRIN1,GRIN2B,HCN1,HCN2,ITPR1,ITPR2,KCNA1,KCNA2,KCNA4,KCNAB2,KCNMA1,KCNQ2,NCS1,PTK2B,RYR1,RYR2,SCN1A,SCN2A,SCN2B,SNAP25,TMEM63B,VDAC1,VDAC2,VDAC3	Ion transport & homeostasis
GO:MF	metal ion transmembrane transporter activity	GO:0046873	FALSE	3.19468e-05	4.49557	120	923	56	4251	ATP1A1,ATP1A3,ATP1B1,ATP2A2,ATP2B1,ATP2B2,ATP2B3,ATP4A,CACNA1A,CACNA1B,CACNA1E,CACNA2D1,CACNB1,CACNB3,CACNB4,CACNG2,CACNG3,CACNG8,CUL5,GPM6A,GRIN1,GRIN2B,HCN1,HCN2,ITPR1,ITPR2,KCNA1,KCNA2,KCNA4,KCNAB2,KCNMA1,KCNQ2,LETM1,MCU,NCS1,NIPAL3,RYR1,RYR2,SCN1A,SCN2A,SCN2B,SCN3B,SLC12A5,SLC17A6,SLC17A7,SLC17A8,SLC1A2,SLC24A4,SLC30A3,SLC4A10,SLC4A8,SLC6A7,SLC8A2,SLC9A1,SNAP25,TUSC3	Ion transport & homeostasis
GO:MF	monoatomic cation channel activity	GO:0005261	FALSE	3.82874e-05	4.41694	85	923	44	4251	ATP5F1A,ATP5F1C,ATP5ME,ATP5MF,ATP5MG,ATP5PB,ATP5PD,ATP6V1A,CACNA1A,CACNA1B,CACNA1E,CACNA2D1,CACNB1,CACNB3,CACNB4,CACNG2,CACNG3,CACNG8,CUL5,GPM6A,GRIN1,GRIN2B,HCN1,HCN2,ITPR1,ITPR2,KCNA1,KCNA2,KCNA4,KCNAB2,KCNMA1,KCNQ2,MCU,MT-ATP6,NCS1,RYR1,RYR2,SCN1A,SCN2A,SCN2B,SCN3B,SLC24A4,SNAP25,TMEM63B	Ion transport & homeostasis
GO:MF	calmodulin binding	GO:0005516	TRUE	0.000258004	3.58837	107	923	50	4251	ADCY1,ADD2,AKAP12,AKAP5,ATP2B1,ATP2B2,ATP2B3,CAMK1,CAMK1D,CAMK2A,CAMK2B,CAMK2D,CAMK4,CAMKK1,CAMKK2,CAMKV,CAMSAP1,CAMSAP2,CAMSAP3,EPB41,GAP43,GRIN1,ITPKA,KCNQ2,MAP2,MAP6,MYH10,MYO5A,MYO5B,MYO5C,PDE1A,PDE1B,PNCK,PPP3CA,PPP3CB,PPP3R1,RASGRF2,RYR1,RYR2,SCN2A,SLC24A4,SLC8A2,SLC9A1,STRN,SYT1,SYT7,UNC13A,UNC13B,UNC13C,VAMP2	Calmodulin binding
GO:MF	proton transmembrane transporter activity	GO:0015078	FALSE	0.000376821	3.42386	67	923	36	4251	ATP4A,ATP5F1A,ATP5F1C,ATP5ME,ATP5MF,ATP5MG,ATP5PB,ATP5PD,ATP6V0A1,ATP6V0D1,ATP6V0D2,ATP6V1A,ATP6V1C1,ATP6V1D,ATP6V1E1,ATP6V1F,ATP6V1H,COX4I1,COX7A2L,CYC1,LETM1,MT-ATP6,MT-CO3,NNT,SLC17A6,SLC17A7,SLC25A12,SLC25A14,SLC25A18,SLC25A22,SLC25A27,SLC25A3,SLC25A4,SLC25A5,SLC2A13,SLC9A1	Ion transport & homeostasis
GO:MF	voltage-gated channel activity	GO:0022832	FALSE	0.000764326	3.11672	52	923	30	4251	CACNA1A,CACNA1B,CACNA1E,CACNA2D1,CACNB1,CACNB3,CACNB4,CACNG2,CACNG3,CACNG8,GRIN1,GRIN2B,HCN1,HCN2,KCNA1,KCNA2,KCNA4,KCNAB2,KCNMA1,KCNQ2,NCS1,PTK2B,RYR1,SCN1A,SCN2A,SCN2B,SNAP25,VDAC1,VDAC2,VDAC3	Ion transport & homeostasis
GO:MF	voltage-gated monoatomic ion channel activity	GO:0005244	FALSE	0.000764326	3.11672	52	923	30	4251	CACNA1A,CACNA1B,CACNA1E,CACNA2D1,CACNB1,CACNB3,CACNB4,CACNG2,CACNG3,CACNG8,GRIN1,GRIN2B,HCN1,HCN2,KCNA1,KCNA2,KCNA4,KCNAB2,KCNMA1,KCNQ2,NCS1,PTK2B,RYR1,SCN1A,SCN2A,SCN2B,SNAP25,VDAC1,VDAC2,VDAC3	Ion transport & homeostasis
GO:MF	active transmembrane transporter activity	GO:0022804	FALSE	0.000812043	3.09042	168	923	68	4251	ABCB10,ATP1A1,ATP1A3,ATP1B1,ATP2A2,ATP2B1,ATP2B2,ATP2B3,ATP4A,ATP6V0A1,ATP6V0D1,ATP6V0D2,ATP6V1A,ATP6V1C1,ATP6V1D,ATP6V1E1,ATP6V1F,ATP6V1H,ATP8A1,COX4I1,COX7A2L,CYC1,LETM1,MCU,MT-CO3,MT-ND1,MT-ND4,MT-ND5,NDUFA10,NDUFA3,NDUFA4,NDUFA6,NDUFA8,NDUFA9,NDUFB10,NDUFB5,NDUFB8,NDUFB9,NDUFC2,NDUFS2,NDUFS8,SLC12A5,SLC17A6,SLC17A7,SLC17A8,SLC1A2,SLC24A4,SLC25A11,SLC25A12,SLC25A14,SLC25A18,SLC25A22,SLC25A23,S…	Ion transport & homeostasis
GO:MF	GTPase regulator activity	GO:0030695	TRUE	0.00262822	2.58034	210	923	79	4251	ABR,ADAP1,ADGRB3,AGAP1,AGAP2,AGAP3,ARFGAP1,ARFGEF2,ARFGEF3,ARHGAP26,ARHGAP32,ARHGAP35,ARHGAP39,ARHGAP44,ARHGEF11,ARHGEF2,ARHGEF7,ASAP1,BCR,C9ORF72,DAB2IP,DENND1A,DENND4B,DGKI,DNM1L,DOCK3,GIT1,GPS1,GPSM1,GRIPAP1,IPO5,IQSEC1,IQSEC2,ITSN1,KALRN,KNDC1,MADD,MYCBP2,MYO5A,NCKAP1L,NGEF,PSD,PSD3,RAB3GAP1,RAB3GAP2,RABEP1,RAP1GAP,RAP1GAP2,RAP1GDS1,RAPGEF2,RASA1,RASAL1,RASAL2,RASGRF1,RASGRF2,RGS14,RGS6,RGS7,…	Enzymatic activity
GO:MF	nucleoside-triphosphatase regulator activity	GO:0060589	FALSE	0.00262822	2.58034	210	923	79	4251	ABR,ADAP1,ADGRB3,AGAP1,AGAP2,AGAP3,ARFGAP1,ARFGEF2,ARFGEF3,ARHGAP26,ARHGAP32,ARHGAP35,ARHGAP39,ARHGAP44,ARHGEF11,ARHGEF2,ARHGEF7,ASAP1,BCR,C9ORF72,DAB2IP,DENND1A,DENND4B,DGKI,DNM1L,DOCK3,GIT1,GPS1,GPSM1,GRIPAP1,IPO5,IQSEC1,IQSEC2,ITSN1,KALRN,KNDC1,MADD,MYCBP2,MYO5A,NCKAP1L,NGEF,PSD,PSD3,RAB3GAP1,RAB3GAP2,RABEP1,RAP1GAP,RAP1GAP2,RAP1GDS1,RAPGEF2,RASA1,RASAL1,RASAL2,RASGRF1,RASGRF2,RGS14,RGS6,RGS7,…	Enzymatic activity
GO:MF	calcium ion transmembrane transporter activity	GO:0015085	FALSE	0.00375667	2.4252	52	923	29	4251	ATP2A2,ATP2B1,ATP2B2,ATP2B3,CACNA1A,CACNA1B,CACNA1E,CACNA2D1,CACNB1,CACNB3,CACNB4,CACNG2,CACNG3,CACNG8,CUL5,GPM6A,GRIN1,GRIN2B,ITPR1,ITPR2,LETM1,MCU,NCS1,RYR1,RYR2,SCN1A,SCN2A,SLC24A4,SLC8A2	Ion transport & homeostasis
GO:MF	protein serine kinase activity	GO:0106310	TRUE	0.00397163	2.40103	137	923	57	4251	AAK1,AKT3,ARAF,BCR,BRAF,BRSK1,BRSK2,CAMK1,CAMK1D,CAMK2A,CAMK2B,CAMK2D,CAMK4,CAMKK1,CAMKK2,CDC42BPB,CDK16,CDK5,CDKL5,CIT,DCLK1,HIPK2,KALRN,LIMK1,LMTK2,LMTK3,MAP2K1,MAP2K2,MAP2K4,MAP4K4,MAPK10,MAPK8,MAPK9,MARK1,MARK2,MARK3,MAST3,MINK1,NUAK1,PAK1,PAK3,PDPK1,PNCK,PRKAA2,PRKCB,PRKCD,PRKCE,PRKCG,RAF1,RIPK2,ROCK2,SLK,STK32C,STK39,TAOK1,TRIO,WNK2	Enzymatic activity
GO:MF	voltage-gated monoatomic cation channel activity	GO:0022843	FALSE	0.00779354	2.10826	40	923	24	4251	CACNA1A,CACNA1B,CACNA1E,CACNA2D1,CACNB1,CACNB3,CACNB4,CACNG2,CACNG3,CACNG8,HCN1,HCN2,KCNA1,KCNA2,KCNA4,KCNAB2,KCNMA1,KCNQ2,NCS1,RYR1,SCN1A,SCN2A,SCN2B,SNAP25	Ion transport & homeostasis
GO:MF	cytoskeletal protein binding	GO:0008092	TRUE	0.00874054	2.05846	454	923	143	4251	ABI1,ABLIM2,ACTN1,ACTN2,ACTN4,ACTR3B,ADD2,ANK2,ANK3,AP1G1,APOE,ARFGEF2,ARHGEF2,ARHGEF7,ARL8B,ARPC2,ARPC3,ATCAY,BCAS3,BIN1,BRSK1,BRSK2,CAMK2B,CAMK2D,CAMSAP1,CAMSAP2,CAMSAP3,CAP2,CDK5,CLASP1,CLASP2,CLSTN1,CORO1A,CYFIP1,DBN1,DBNL,DCLK1,DCTN1,DIAPH1,DLG1,DMTN,DNM1,DNM1L,DNM2,DNM3,DSTN,DYNC1I1,EPB41,EPB41L1,EPB41L2,EPB41L3,FSD1,GAS7,GIT1,GRIA1,HTT,KATNAL1,KATNB1,KCNA2,KCNMA1,KCNQ2,KIF1A,KIF21A,KIF21B,…	Cytoskeleton
GO:MF	protein serine/threonine kinase activity	GO:0004674	TRUE	0.0110753	1.95564	164	923	64	4251	AAK1,ABR,AKT3,ARAF,BCR,BMPR2,BRAF,BRSK1,BRSK2,CAMK1,CAMK1D,CAMK2A,CAMK2B,CAMK2D,CAMK4,CAMKK1,CAMKK2,CAMKV,CDC42BPB,CDK16,CDK5,CDKL5,CIT,DCLK1,HIPK2,ITPKA,KALRN,LIMK1,LMTK2,LMTK3,MAP2K1,MAP2K2,MAP2K4,MAP4K4,MAPK10,MAPK8,MAPK9,MARK1,MARK2,MARK3,MAST3,MINK1,NRBP1,NUAK1,PAK1,PAK3,PDK3,PDPK1,PNCK,PRKAA2,PRKCB,PRKCD,PRKCE,PRKCG,PTK2B,RAF1,RIPK2,ROCK2,SLK,STK32C,STK39,TAOK1,TRIO,WNK2	Nucleic acid metabolism
GO:MF	ATPase-coupled monoatomic cation transmembrane transporter activity	GO:0019829	FALSE	0.0129413	1.88802	26	923	18	4251	ATP1A1,ATP1A3,ATP1B1,ATP2A2,ATP2B1,ATP2B2,ATP2B3,ATP4A,ATP6V0A1,ATP6V0D1,ATP6V0D2,ATP6V1A,ATP6V1C1,ATP6V1D,ATP6V1E1,ATP6V1F,ATP6V1H,ATP8A1	Ion transport & homeostasis
GO:MF	phosphotransferase activity, alcohol group as acceptor	GO:0016773	TRUE	0.0302878	1.51873	257	923	89	4251	AAK1,ABR,AGK,AKT3,ARAF,BCR,BMPR2,BRAF,BRSK1,BRSK2,CAMK1,CAMK1D,CAMK2A,CAMK2B,CAMK2D,CAMK4,CAMKK1,CAMKK2,CAMKV,CDC42BPB,CDK16,CDK5,CDKL5,CIT,DCLK1,DGKA,DGKB,DGKI,DGKZ,EFNB3,EPHA4,EPHA5,HIPK2,HK1,HK2,HKDC1,ITPKA,KALRN,LIMK1,LMTK2,LMTK3,MAP2K1,MAP2K2,MAP2K4,MAP4K4,MAPK10,MAPK8,MAPK9,MARK1,MARK2,MARK3,MAST3,MINK1,NRBP1,NTRK3,NUAK1,PAK1,PAK3,PDK2,PDK3,PDPK1,PFKL,PFKM,PFKP,PGM2L1,PI4KA,PIP4K2A,PIP4K2B,…	Enzymatic activity
GO:MF	spectrin binding	GO:0030507	FALSE	0.0320717	1.49388	16	923	13	4251	ADD2,ANK2,ANK3,CAMSAP1,CAMSAP2,CAMSAP3,DMTN,DYNC1I1,EPB41,EPB41L2,KIF3A,PTPRN,SPTBN4	Spectrin binding
GO:MF	clathrin binding	GO:0030276	TRUE	0.0342791	1.46497	32	923	20	4251	AP1B1,AP2B1,AP3B1,AP3B2,BIN1,CLINT1,CLTA,CLTB,CLTC,CLTCL1,DNAJC6,EPN1,NCALD,SMAP1,SNAP91,SYT1,SYT12,SYT5,SYT7,TOM1L2	Clathrin binding
GO:MF	molecular function regulator activity	GO:0098772	TRUE	0.036276	1.44038	579	923	172	4251	ABI1,ABR,ADAP1,ADGRB3,AGAP1,AGAP2,AGAP3,APOC2,APOE,APP,ARFGAP1,ARFGEF2,ARFGEF3,ARHGAP26,ARHGAP32,ARHGAP35,ARHGAP39,ARHGAP44,ARHGEF11,ARHGEF2,ARHGEF7,ARL8B,ASAP1,ATP1B1,ATP6AP1,ATP6V1H,BCAS3,BCR,BIN1,BRSK2,C9ORF72,CAB39,CACNB3,CACNG2,CACNG3,CACNG8,CAMK2D,CCNY,CCNYL1,CDK5,CIT,CSPG5,CYB5B,DAB2IP,DBNL,DENND1A,DENND4B,DGKI,DLG1,DNAJA2,DNAJB4,DNAJC19,DNAJC24,DNM1L,DOCK3,DPP6,ELFN2,FRY,GIT1,GPI,GPR158,G…	Biological regulation

## Sheet: SD_TC_highabundprot
source	term_name	term_id	driverterm?	adjusted_p_value	negative_log10_of_adjusted_p_value	term_size	query_size	intersection_size	effective_domain_size	DAPs in term	GO_theme
GO:BP	biosynthetic process	GO:0009058	TRUE	5.51402e-17	16.2585	1756	1237	662	4155	AASS,ABAT,ABCA2,ABCB7,ABCD3,ABCE1,ABCF1,ABHD14B,ACAA2,ACADM,ACADVL,ACAN,ACIN1,ACO1,ACSBG1,ACSL1,ACSS1,ACSS3,ACTG2,ADAR,ADCY2,ADCY8,ADCYAP1R1,AFDN,AGL,AGO2,AGPAT3,AGPAT5,AGPS,AGRN,AGT,AHCYL1,AHNAK,AK1,AK2,AK3,AKR1A1,AKR1B1,AKR1C3,ALAD,ALDH18A1,ALDH1A1,ALDH1A2,ALDH1L1,ALDH1L2,ALDH2,ALDH7A1,ALDH9A1,ANP32E,ANXA1,ANXA2,ANXA4,AP3B1,APEX1,APPL2,APRT,ARF4,ARRB1,ARVCF,ASAH1,ASL,ASPH,ASRGL1,ASS1,ATIC,AXL,B…	RNA metabolism
GO:BP	cellular biosynthetic process	GO:0044249	FALSE	3.1725e-16	15.4986	1706	1237	644	4155	AASS,ABAT,ABCA2,ABCB7,ABCD3,ABCE1,ABCF1,ABHD14B,ACADM,ACADVL,ACAN,ACIN1,ACO1,ACSBG1,ACSL1,ACSS1,ACSS3,ACTG2,ADAR,ADCY2,ADCY8,ADCYAP1R1,AFDN,AGL,AGO2,AGPAT3,AGPAT5,AGPS,AGRN,AGT,AHCYL1,AHNAK,AK1,AK2,AK3,AKR1A1,AKR1B1,AKR1C3,ALAD,ALDH18A1,ALDH1A1,ALDH1A2,ALDH2,ALDH7A1,ALDH9A1,ANP32E,ANXA1,ANXA2,ANXA4,AP3B1,APEX1,APPL2,APRT,ARF4,ARRB1,ARVCF,ASAH1,ASL,ASPH,ASRGL1,ASS1,ATIC,AXL,B4GAT1,BBOX1,BCAS2,BCAT…	RNA metabolism
GO:BP	organic substance biosynthetic process	GO:1901576	FALSE	1.01009e-15	14.9956	1738	1237	652	4155	AASS,ABAT,ABCA2,ABCB7,ABCD3,ABCE1,ABCF1,ABHD14B,ACAA2,ACADM,ACADVL,ACAN,ACIN1,ACO1,ACSBG1,ACSL1,ACSS1,ACSS3,ACTG2,ADAR,ADCY2,ADCY8,ADCYAP1R1,AFDN,AGL,AGO2,AGPAT3,AGPAT5,AGPS,AGRN,AGT,AHCYL1,AHNAK,AK1,AK2,AK3,AKR1A1,AKR1B1,AKR1C3,ALAD,ALDH18A1,ALDH1A1,ALDH1A2,ALDH2,ALDH7A1,ALDH9A1,ANP32E,ANXA1,ANXA2,ANXA4,AP3B1,APEX1,APPL2,APRT,ARF4,ARRB1,ARVCF,ASAH1,ASL,ASPH,ASRGL1,ASS1,ATIC,AXL,B4GAT1,BBOX1,BCAS…	RNA metabolism
GO:BP	RNA processing	GO:0006396	FALSE	3.0123e-15	14.5211	258	1237	145	4155	ACIN1,ADAR,AGO2,AHCYL1,AHNAK,ARVCF,BCAS2,C1QBP,CDC5L,CLNS1A,CPSF3,CPSF7,CSTF3,CTNNBL1,DDX1,DDX17,DDX39A,DDX39B,DDX46,DDX5,DHX15,DHX9,EFTUD2,EIF4A1,EIF4A3,FAM98B,FBL,FBLL1,FUS,FXR1,HNRNPA1,HNRNPA2B1,HNRNPA3,HNRNPC,HNRNPD,HNRNPDL,HNRNPF,HNRNPH1,HNRNPH3,HNRNPK,HNRNPL,HNRNPM,HNRNPR,HNRNPU,HNRNPUL1,HSD17B10,HSPA1A,HSPA8,HTATSF1,IK,KHSRP,LSM3,LUC7L,LUC7L2,MECP2,NCBP1,NCL,NONO,NOP56,NOP58,NUP155,NUP98,O…	RNA splicing
GO:BP	organic cyclic compound metabolic process	GO:1901360	FALSE	1.53376e-14	13.8142	1227	1237	487	4155	AASS,ABAT,ABCA2,ABCB7,ABCD3,ABCE1,ABHD14B,ACAA1,ACAA2,ACADVL,ACIN1,ACOT9,ACSBG1,ACSF2,ACSL1,ACSS1,ADAR,ADCY2,ADCY8,AGO2,AGRN,AGT,AHCYL1,AHNAK,AK1,AK2,AK3,AKR1A1,AKR1B1,AKR1C3,AKR7A2,ALAD,ALDH18A1,ALDH1L1,ALDH1L2,ALDH2,ALDH4A1,ALDH6A1,ANXA2,ANXA4,AP3B1,APEX1,APRT,ARF4,ARRB1,ARVCF,ASAH1,ASPH,ATIC,BAX,BCAS2,BLVRB,BPGM,BPNT1,C1QBP,CAD,CALR,CARS2,CASK,CAT,CAV1,CAVIN1,CBR1,CC2D1A,CCAR1,CCDC22,CD81,CDC5…	RNA metabolism
GO:BP	organic substance metabolic process	GO:0071704	FALSE	4.80946e-14	13.3179	2572	1237	890	4155	AASS,ABAT,ABCA2,ABCB7,ABCD3,ABCE1,ABCF1,ABHD14B,ACAA1,ACAA2,ACADM,ACADS,ACADSB,ACADVL,ACAN,ACIN1,ACO1,ACOT9,ACOX3,ACP1,ACSBG1,ACSF2,ACSL1,ACSS1,ACSS3,ACTG2,ADAR,ADCY2,ADCY8,ADCYAP1R1,ADD1,ADH5,AFDN,AGL,AGO2,AGPAT3,AGPAT5,AGPS,AGRN,AGT,AHCY,AHCYL1,AHCYL2,AHNAK,AIDA,AK1,AK2,AK3,AKR1A1,AKR1B1,AKR1C3,AKR7A2,ALAD,ALDH18A1,ALDH1A1,ALDH1A2,ALDH1L1,ALDH1L2,ALDH2,ALDH3A2,ALDH4A1,ALDH6A1,ALDH7A1,ALDH9A1,AN…	RNA metabolism
GO:BP	RNA splicing	GO:0008380	FALSE	1.5448e-13	12.8111	156	1237	98	4155	ACIN1,AHNAK,ARVCF,BCAS2,C1QBP,CDC5L,CLNS1A,CTNNBL1,DDX1,DDX17,DDX39A,DDX39B,DDX46,DDX5,DHX15,DHX9,EFTUD2,EIF4A3,FAM98B,FUS,FXR1,HNRNPA1,HNRNPA2B1,HNRNPA3,HNRNPC,HNRNPF,HNRNPH1,HNRNPH3,HNRNPK,HNRNPL,HNRNPM,HNRNPR,HNRNPU,HSPA1A,HSPA8,HTATSF1,IK,KHSRP,LSM3,LUC7L,LUC7L2,NCBP1,NCL,NONO,NUP98,PABPC1,PRDX6,PRMT1,PRMT5,PRPF31,PRPF40A,PRPF6,PRPF8,PTBP1,PUF60,QKI,RALY,RBM12,RBM12B,RBM39,RBM4B,RBM8A,RBMX,RP…	RNA splicing
GO:BP	cellular aromatic compound metabolic process	GO:0006725	FALSE	3.61384e-13	12.442	1162	1237	461	4155	AASS,ABAT,ABCB7,ABCE1,ABHD14B,ACAA1,ACIN1,ACOT9,ACSBG1,ACSF2,ACSL1,ACSS1,ADAR,ADCY2,ADCY8,AGO2,AGRN,AGT,AHCYL1,AHNAK,AK1,AK2,AK3,AKR1A1,AKR1B1,AKR1C3,AKR7A2,ALAD,ALDH1L1,ALDH1L2,ALDH2,ALDH6A1,ANXA2,ANXA4,AP3B1,APEX1,APRT,ARF4,ARRB1,ARVCF,ASAH1,ASPH,ATIC,BAX,BCAS2,BLVRB,BPGM,BPNT1,C1QBP,CAD,CALR,CARS2,CASK,CAV1,CAVIN1,CC2D1A,CCAR1,CCDC22,CD81,CDC5L,CDK5RAP3,CERS1,CHD4,CIAO1,CLNS1A,CMPK2,CNOT1,COAS…	RNA metabolism
GO:BP	RNA splicing, via transesterification reactions	GO:0000375	FALSE	1.09333e-12	11.9612	124	1237	82	4155	ACIN1,BCAS2,C1QBP,CDC5L,CLNS1A,CTNNBL1,DDX1,DDX17,DDX39A,DDX39B,DDX46,DDX5,DHX15,DHX9,EFTUD2,EIF4A3,FXR1,HNRNPA1,HNRNPA2B1,HNRNPA3,HNRNPC,HNRNPF,HNRNPH1,HNRNPH3,HNRNPK,HNRNPL,HNRNPM,HNRNPR,HNRNPU,HSPA8,HTATSF1,IK,KHSRP,LSM3,LUC7L,LUC7L2,NCBP1,NCL,NUP98,PABPC1,PRDX6,PRMT5,PRPF31,PRPF40A,PRPF6,PRPF8,PTBP1,PUF60,QKI,RALY,RBM39,RBM4B,RBM8A,RBMX,SART3,SF3A1,SF3A3,SF3B1,SF3B3,SFPQ,SMU1,SNRNP200,SNRNP70…	RNA splicing
GO:BP	RNA splicing, via transesterification reactions with bulged adenosine as nucleophile	GO:0000377	FALSE	2.52999e-12	11.5969	123	1237	81	4155	ACIN1,BCAS2,C1QBP,CDC5L,CLNS1A,CTNNBL1,DDX1,DDX17,DDX39A,DDX39B,DDX46,DDX5,DHX15,DHX9,EFTUD2,EIF4A3,FXR1,HNRNPA1,HNRNPA2B1,HNRNPA3,HNRNPC,HNRNPF,HNRNPH1,HNRNPH3,HNRNPK,HNRNPL,HNRNPM,HNRNPR,HNRNPU,HSPA8,HTATSF1,IK,LSM3,LUC7L,LUC7L2,NCBP1,NCL,NUP98,PABPC1,PRDX6,PRMT5,PRPF31,PRPF40A,PRPF6,PRPF8,PTBP1,PUF60,QKI,RALY,RBM39,RBM4B,RBM8A,RBMX,SART3,SF3A1,SF3A3,SF3B1,SF3B3,SFPQ,SMU1,SNRNP200,SNRNP70,SNRPB…	RNA splicing
GO:BP	mRNA splicing, via spliceosome	GO:0000398	FALSE	2.52999e-12	11.5969	123	1237	81	4155	ACIN1,BCAS2,C1QBP,CDC5L,CLNS1A,CTNNBL1,DDX1,DDX17,DDX39A,DDX39B,DDX46,DDX5,DHX15,DHX9,EFTUD2,EIF4A3,FXR1,HNRNPA1,HNRNPA2B1,HNRNPA3,HNRNPC,HNRNPF,HNRNPH1,HNRNPH3,HNRNPK,HNRNPL,HNRNPM,HNRNPR,HNRNPU,HSPA8,HTATSF1,IK,LSM3,LUC7L,LUC7L2,NCBP1,NCL,NUP98,PABPC1,PRDX6,PRMT5,PRPF31,PRPF40A,PRPF6,PRPF8,PTBP1,PUF60,QKI,RALY,RBM39,RBM4B,RBM8A,RBMX,SART3,SF3A1,SF3A3,SF3B1,SF3B3,SFPQ,SMU1,SNRNP200,SNRNP70,SNRPB…	RNA splicing
GO:BP	cellular nitrogen compound metabolic process	GO:0034641	FALSE	2.60747e-12	11.5838	1321	1237	509	4155	AASS,ABCA2,ABCB7,ABCE1,ABCF1,ABHD14B,ACADM,ACIN1,ACO1,ACOT9,ACSBG1,ACSF2,ACSL1,ACSS1,ADAR,ADCY2,ADCY8,AGO2,AGRN,AGT,AHCYL1,AHNAK,AK1,AK2,AK3,ALAD,ALDH1L1,ALDH1L2,ALDH2,ALDH6A1,ALDH7A1,ALDH9A1,ANXA2,ANXA4,AP3B1,APEX1,APRT,ARF4,ARRB1,ARVCF,ASAH1,ASL,ASPH,ASS1,ATIC,BAX,BBOX1,BCAS2,BLVRB,BPGM,BPNT1,BZW1,C1QBP,CAD,CALR,CARS2,CASK,CAV1,CAVIN1,CC2D1A,CCAR1,CCDC22,CD81,CDC5L,CDK5RAP3,CERS1,CHD4,CHDH,CIAO…	RNA metabolism
GO:BP	heterocycle metabolic process	GO:0046483	FALSE	3.79395e-12	11.4209	1152	1237	454	4155	AASS,ABCB7,ABCE1,ABHD14B,ACIN1,ACOT9,ACSBG1,ACSF2,ACSL1,ACSS1,ADAR,ADCY2,ADCY8,AGO2,AGRN,AGT,AHCYL1,AHNAK,AK1,AK2,AK3,AKR1A1,AKR1B1,ALAD,ALDH18A1,ALDH1L1,ALDH1L2,ALDH2,ALDH4A1,ALDH6A1,ANXA2,ANXA4,AP3B1,APEX1,APRT,ARF4,ARRB1,ARVCF,ASAH1,ASPH,ATIC,BAX,BCAS2,BLVRB,BPGM,BPNT1,C1QBP,CAD,CALR,CARS2,CASK,CAV1,CAVIN1,CC2D1A,CCAR1,CCDC22,CD81,CDC5L,CDK5RAP3,CERS1,CHD4,CIAO1,CLNS1A,CMPK2,CNOT1,COASY,COL4A2…	RNA metabolism
GO:BP	mRNA metabolic process	GO:0016071	FALSE	1.016e-11	10.9931	224	1237	124	4155	ACIN1,ADAR,AGO2,AHCYL1,ANXA2,AP3B1,APEX1,ARVCF,BCAS2,C1QBP,CDC5L,CLNS1A,CNOT1,CPSF3,CPSF7,CSTF3,CTNNBL1,DDX1,DDX17,DDX39A,DDX39B,DDX46,DDX5,DHX15,DHX9,EFTUD2,EIF3E,EIF4A3,ELAVL1,ETF1,FLNA,FUS,FXR1,GSPT1,GTPBP1,HNRNPA1,HNRNPA2B1,HNRNPA3,HNRNPAB,HNRNPC,HNRNPD,HNRNPF,HNRNPH1,HNRNPH3,HNRNPK,HNRNPL,HNRNPM,HNRNPR,HNRNPU,HSPA1A,HSPA8,HTATSF1,IK,KHSRP,LSM3,LUC7L,LUC7L2,METTL7A,NCBP1,NCL,NONO,NUP98,PABPC1…	RNA metabolism
GO:BP	mRNA processing	GO:0006397	FALSE	1.17121e-11	10.9314	163	1237	98	4155	ACIN1,ADAR,AHCYL1,ARVCF,BCAS2,C1QBP,CDC5L,CLNS1A,CPSF3,CPSF7,CSTF3,CTNNBL1,DDX1,DDX17,DDX39A,DDX39B,DDX46,DDX5,DHX15,DHX9,EFTUD2,EIF4A3,FXR1,HNRNPA1,HNRNPA2B1,HNRNPA3,HNRNPC,HNRNPF,HNRNPH1,HNRNPH3,HNRNPK,HNRNPL,HNRNPM,HNRNPR,HNRNPU,HSPA8,HTATSF1,IK,KHSRP,LSM3,LUC7L,LUC7L2,NCBP1,NCL,NONO,NUP98,PABPC1,PABPN1,PDE12,PNPT1,PRDX6,PRMT5,PRPF31,PRPF40A,PRPF6,PRPF8,PTBP1,PUF60,QKI,RALY,RBM39,RBM4B,RBM8A,R…	RNA splicing
GO:BP	cellular metabolic process	GO:0044237	FALSE	1.58862e-11	10.799	2443	1237	844	4155	AASS,ABAT,ABCA2,ABCB1,ABCB7,ABCD3,ABCE1,ABCF1,ABHD14B,ACAA1,ACAA2,ACADM,ACADS,ACADSB,ACADVL,ACAN,ACIN1,ACO1,ACOT9,ACOX3,ACP1,ACSBG1,ACSF2,ACSL1,ACSS1,ACSS3,ACTG2,ACYP2,ADAR,ADCY2,ADCY8,ADCYAP1R1,ADH5,AFDN,AGL,AGO2,AGPAT3,AGPAT5,AGPS,AGRN,AGT,AHCY,AHCYL1,AHCYL2,AHNAK,AIDA,AK1,AK2,AK3,AKR1A1,AKR1B1,AKR1C3,AKR7A2,ALAD,ALDH18A1,ALDH1A1,ALDH1A2,ALDH1L1,ALDH1L2,ALDH2,ALDH3A2,ALDH4A1,ALDH6A1,ALDH7A1,ALD…	RNA metabolism
GO:BP	macromolecule biosynthetic process	GO:0009059	FALSE	2.51397e-10	9.59964	1330	1237	504	4155	AASS,ABCA2,ABCE1,ABCF1,ABHD14B,ACADM,ACAN,ACIN1,ACO1,ACTG2,ADAR,ADCY8,AFDN,AGL,AGO2,AGRN,AGT,AHCYL1,AHNAK,ALDH1A2,ANP32E,ANXA1,ANXA2,ANXA4,AP3B1,APEX1,APPL2,ARF4,ARRB1,ARVCF,ASAH1,ASPH,ASRGL1,AXL,B4GAT1,BCAS2,BTN3A3,BZW1,C1QBP,C3,CALR,CANX,CAPN2,CARS2,CASK,CAV1,CAVIN1,CC2D1A,CCAR1,CCDC22,CCS,CD81,CDC5L,CDK5RAP3,CENPV,CERS1,CHD4,CHID1,CHORDC1,CIAO1,CLNS1A,CNOT1,CNPY2,COL4A2,COMMD7,COMT,CPNE1,CPSF3…	RNA metabolism
GO:BP	nucleobase-containing compound metabolic process	GO:0006139	FALSE	2.76909e-10	9.55766	1097	1237	429	4155	AASS,ABCE1,ABHD14B,ACIN1,ACOT9,ACSBG1,ACSF2,ACSL1,ACSS1,ADAR,ADCY2,ADCY8,AGO2,AGRN,AGT,AHCYL1,AHNAK,AK1,AK2,AK3,ALDH1L1,ALDH1L2,ALDH6A1,ANXA2,ANXA4,AP3B1,APEX1,APRT,ARF4,ARRB1,ARVCF,ASAH1,ASPH,ATIC,BAX,BCAS2,BPGM,BPNT1,C1QBP,CAD,CALR,CARS2,CASK,CAV1,CAVIN1,CC2D1A,CCAR1,CCDC22,CD81,CDC5L,CDK5RAP3,CERS1,CHD4,CIAO1,CLNS1A,CMPK2,CNOT1,COASY,COL4A2,COMMD7,CPSF3,CPSF7,CRK,CRMP1,CSTF3,CTBP1,CTBP2,CTNNB1…	RNA metabolism
GO:BP	RNA metabolic process	GO:0016070	FALSE	3.84112e-10	9.41554	721	1237	303	4155	AASS,ABCE1,ABHD14B,ACIN1,ADAR,ADCY8,AGO2,AGRN,AGT,AHCYL1,AHNAK,ANXA2,ANXA4,AP3B1,APEX1,ARF4,ARRB1,ARVCF,ASAH1,ASPH,BCAS2,C1QBP,CALR,CARS2,CASK,CAV1,CAVIN1,CC2D1A,CCAR1,CCDC22,CD81,CDC5L,CDK5RAP3,CHD4,CIAO1,CLNS1A,CNOT1,COL4A2,COMMD7,CPSF3,CPSF7,CRK,CSTF3,CTBP1,CTBP2,CTNNB1,CTNNBL1,DARS2,DDX1,DDX17,DDX39A,DDX39B,DDX3X,DDX46,DDX5,DHX15,DHX9,DMD,DNM2,EFTUD2,EGFR,EGLN1,EIF2AK2,EIF3E,EIF4A1,EIF4A3,ELA…	RNA metabolism
GO:BP	primary metabolic process	GO:0044238	FALSE	3.91102e-10	9.40771	2407	1237	828	4155	AASS,ABAT,ABCA2,ABCD3,ABCE1,ABCF1,ABHD14B,ACAA1,ACAA2,ACADM,ACADS,ACADSB,ACADVL,ACAN,ACIN1,ACO1,ACOT9,ACOX3,ACP1,ACSBG1,ACSF2,ACSL1,ACSS1,ACSS3,ADAR,ADCY2,ADCY8,ADCYAP1R1,ADD1,ADH5,AGL,AGO2,AGPAT3,AGPAT5,AGPS,AGRN,AGT,AHCYL1,AHNAK,AIDA,AK1,AK2,AK3,AKR1A1,AKR1B1,AKR1C3,AKR7A2,ALAD,ALDH18A1,ALDH1A1,ALDH1A2,ALDH1L1,ALDH1L2,ALDH2,ALDH3A2,ALDH4A1,ALDH6A1,ANP32B,ANP32E,ANXA1,ANXA2,ANXA4,AP3B1,APEX1,APP…	RNA metabolism
GO:BP	nucleic acid metabolic process	GO:0090304	FALSE	5.88169e-10	9.2305	811	1237	333	4155	AASS,ABCE1,ABHD14B,ACIN1,ADAR,ADCY8,AGO2,AGRN,AGT,AHCYL1,AHNAK,ANXA2,ANXA4,AP3B1,APEX1,ARF4,ARRB1,ARVCF,ASAH1,ASPH,BAX,BCAS2,C1QBP,CALR,CARS2,CASK,CAV1,CAVIN1,CC2D1A,CCAR1,CCDC22,CD81,CDC5L,CDK5RAP3,CERS1,CHD4,CIAO1,CLNS1A,CNOT1,COL4A2,COMMD7,CPSF3,CPSF7,CRK,CSTF3,CTBP1,CTBP2,CTNNB1,CTNNBL1,DARS2,DDX1,DDX17,DDX39A,DDX39B,DDX3X,DDX46,DDX5,DFFA,DHX15,DHX9,DMD,DNM2,EFTUD2,EGFR,EGLN1,EIF2AK2,EIF3E,EI…	RNA metabolism
GO:BP	gene expression	GO:0010467	FALSE	1.98332e-09	8.70261	1238	1237	471	4155	AASS,ABCE1,ABCF1,ABHD14B,ACIN1,ACO1,ACTG2,ADAR,ADCY8,AFDN,AGO2,AGRN,AGT,AHCYL1,AHNAK,ALDH1A2,ANP32E,ANXA1,ANXA2,ANXA4,AP3B1,APEX1,APPL2,ARF4,ARRB1,ARVCF,ASAH1,ASPH,ASRGL1,AXL,BCAS2,BTN3A3,BZW1,C1QBP,C3,CALR,CANX,CAPN2,CARS2,CASK,CAV1,CAVIN1,CC2D1A,CCAR1,CCDC22,CCS,CD81,CDC5L,CDK5RAP3,CENPV,CHD4,CHID1,CHORDC1,CIAO1,CLNS1A,CNOT1,CNPY2,COL4A2,COMMD7,COMT,CPNE1,CPSF3,CPSF7,CRK,CRKL,CSK,CSNK1D,CSTF3,C…	DNA transcription
GO:BP	metabolic process	GO:0008152	FALSE	3.41095e-09	8.46713	2761	1237	924	4155	AASS,ABAT,ABCA2,ABCB1,ABCB7,ABCD3,ABCE1,ABCF1,ABHD14B,ACAA1,ACAA2,ACADM,ACADS,ACADSB,ACADVL,ACAN,ACIN1,ACO1,ACOT9,ACOX3,ACP1,ACSBG1,ACSF2,ACSL1,ACSS1,ACSS3,ACTG2,ACYP2,ADAR,ADCY2,ADCY8,ADCYAP1R1,ADD1,ADH5,AFDN,AGL,AGO2,AGPAT3,AGPAT5,AGPS,AGRN,AGT,AHCY,AHCYL1,AHCYL2,AHNAK,AIDA,AK1,AK2,AK3,AKR1A1,AKR1B1,AKR1C3,AKR7A2,ALAD,ALDH18A1,ALDH1A1,ALDH1A2,ALDH1L1,ALDH1L2,ALDH2,ALDH3A2,ALDH4A1,ALDH6A1,ALDH7A…	RNA metabolism
GO:BP	nitrogen compound metabolic process	GO:0006807	FALSE	4.51187e-08	7.34564	2252	1237	774	4155	AASS,ABAT,ABCA2,ABCB7,ABCE1,ABCF1,ABHD14B,ACADM,ACADSB,ACAN,ACIN1,ACO1,ACOT9,ACP1,ACSBG1,ACSF2,ACSL1,ACSS1,ADAR,ADCY2,ADCY8,ADD1,AGO2,AGRN,AGT,AHCYL1,AHNAK,AIDA,AK1,AK2,AK3,AKR1A1,AKR1B1,AKR1C3,AKR7A2,ALAD,ALDH18A1,ALDH1A1,ALDH1L1,ALDH1L2,ALDH2,ALDH4A1,ALDH6A1,ALDH7A1,ALDH9A1,ANP32B,ANP32E,ANXA1,ANXA2,ANXA4,AP3B1,APEX1,APRT,ARF4,ARRB1,ARVCF,ASAH1,ASL,ASPH,ASRGL1,ASS1,ATIC,AXL,B4GAT1,BAX,BBOX1,BCA…	RNA metabolism
GO:BP	alpha-amino acid metabolic process	GO:1901605	FALSE	1.02525e-06	5.98917	83	1237	54	4155	AASS,ACADSB,ALDH18A1,ALDH4A1,ALDH6A1,ASL,ASRGL1,ASS1,BCAT1,BLMH,CAD,CTPS2,DDAH1,DDAH2,EGLN1,ENOPH1,GAD1,GART,GCDH,GCLC,GCLM,GFPT1,GGH,GGT1,GLUD1,GMPS,HIBADH,HIBCH,HSD17B10,ILVBL,IVD,KYAT1,MCCC1,MCCC2,MECP2,MMUT,MRI1,MTHFR,NOS1,OAT,P4HB,PHGDH,PRODH,PSAT1,PYCR3,QDPR,SDSL,SEPHS1,SHMT1,SHMT2,SLC25A13,SLC7A11,SMS,SRR	RNA metabolism
GO:BP	ribonucleoprotein complex biogenesis	GO:0022613	TRUE	1.11026e-06	5.95458	140	1237	79	4155	ABCE1,ADAR,AGO2,C1QBP,CLNS1A,CPSF7,DDX1,DDX17,DDX39B,DDX3X,DDX46,DHX9,EIF2S2,EIF2S3,EIF3A,EIF3B,EIF3C,EIF3D,EIF3E,EIF3F,EIF3G,EIF3H,EIF3I,EIF3L,EIF3M,EIF4A3,EIF5B,FBL,FBLL1,HTATSF1,LSG1,LUC7L,LUC7L2,MCTS1,NCBP1,NOP56,NOP58,PA2G4,PRKDC,PRMT5,PRPF31,PRPF6,PRPF8,PUF60,RAN,RPL14,RPL35A,RPL7A,RPLP0,RPS12,RPS13,RPS23,RPS25,RPS4X,RPS5,RPS6,RPS7,RPS8,RUVBL1,RUVBL2,SART3,SBDS,SF3A1,SF3A3,SF3B1,SF3B3,SNRNP…	DNA transcription
GO:BP	organic acid metabolic process	GO:0006082	FALSE	1.13585e-06	5.94468	346	1237	159	4155	AASS,ABAT,ABCD3,ABHD14B,ACAA1,ACAA2,ACADM,ACADS,ACADSB,ACADVL,ACO1,ACOX3,ACSBG1,ACSF2,ACSL1,ACSS1,ADH5,AKR1A1,AKR1B1,AKR1C3,ALDH18A1,ALDH1A1,ALDH1A2,ALDH1L1,ALDH1L2,ALDH3A2,ALDH4A1,ALDH6A1,ANXA1,APPL2,ASAH1,ASL,ASRGL1,ASS1,ATIC,BCAT1,BCKDHA,BLMH,BPGM,BPNT1,C3,CAD,CAV1,CBR1,CMAS,CPT1A,CPT2,CRAT,CRYL1,CTPS2,CYGB,DCXR,DDAH1,DDAH2,DECR1,ECH1,ECHDC1,EGLN1,ENO1,ENO2,ENOPH1,EPHX1,ERLIN1,ERLIN2,ETFB,ETFD…	RNA metabolism
GO:BP	oxoacid metabolic process	GO:0043436	FALSE	1.85406e-06	5.73188	345	1237	158	4155	AASS,ABAT,ABCD3,ABHD14B,ACAA1,ACAA2,ACADM,ACADS,ACADSB,ACADVL,ACO1,ACOX3,ACSBG1,ACSF2,ACSL1,ACSS1,ADH5,AKR1A1,AKR1B1,AKR1C3,ALDH18A1,ALDH1A1,ALDH1A2,ALDH1L1,ALDH1L2,ALDH3A2,ALDH4A1,ALDH6A1,ANXA1,APPL2,ASAH1,ASL,ASRGL1,ASS1,ATIC,BCAT1,BCKDHA,BLMH,BPGM,BPNT1,C3,CAD,CAV1,CBR1,CMAS,CPT1A,CPT2,CRAT,CRYL1,CTPS2,CYGB,DCXR,DDAH1,DDAH2,DECR1,ECH1,ECHDC1,EGLN1,ENO1,ENO2,ENOPH1,EPHX1,ERLIN1,ERLIN2,ETFB,ETFD…	RNA metabolism
GO:BP	carboxylic acid metabolic process	GO:0019752	FALSE	2.79169e-06	5.55413	341	1237	156	4155	AASS,ABAT,ABCD3,ACAA1,ACAA2,ACADM,ACADS,ACADSB,ACADVL,ACO1,ACOX3,ACSBG1,ACSF2,ACSL1,ACSS1,ADH5,AKR1A1,AKR1B1,AKR1C3,ALDH18A1,ALDH1A1,ALDH1A2,ALDH1L1,ALDH1L2,ALDH3A2,ALDH4A1,ALDH6A1,ANXA1,APPL2,ASAH1,ASL,ASRGL1,ASS1,ATIC,BCAT1,BCKDHA,BLMH,BPGM,C3,CAD,CAV1,CBR1,CMAS,CPT1A,CPT2,CRAT,CRYL1,CTPS2,CYGB,DCXR,DDAH1,DDAH2,DECR1,ECH1,ECHDC1,EGLN1,ENO1,ENO2,ENOPH1,EPHX1,ERLIN1,ERLIN2,ETFB,ETFDH,FAAH,FABP5,G…	RNA metabolism
GO:BP	regulation of RNA metabolic process	GO:0051252	FALSE	5.98292e-06	5.22309	541	1237	226	4155	AASS,ABCE1,ABHD14B,ACIN1,ADCY8,AGO2,AGRN,AGT,AHCYL1,AHNAK,ANXA2,ANXA4,AP3B1,APEX1,ARF4,ARRB1,ASAH1,ASPH,C1QBP,CALR,CASK,CAV1,CC2D1A,CCAR1,CCDC22,CD81,CDC5L,CDK5RAP3,CHD4,CIAO1,CLNS1A,CNOT1,COMMD7,CRK,CTBP1,CTBP2,CTNNB1,DDX1,DDX17,DDX39B,DDX3X,DDX5,DHX9,DMD,DNM2,EGFR,EGLN1,EIF2AK2,EIF4A3,ELAVL1,ENO1,ERBB4,ERBIN,EWSR1,EZR,FLNA,FUBP1,FUBP3,FUS,FXR1,GCLC,GLO1,GTF2I,GTPBP1,H1-4,H2AFY2,HDAC2,HDAC6,HINT…	RNA metabolism
GO:BP	regulation of gene expression	GO:0010468	FALSE	7.68741e-06	5.11422	860	1237	333	4155	AASS,ABCE1,ABCF1,ABHD14B,ACIN1,ACO1,ACTG2,ADAR,ADCY8,AFDN,AGO2,AGRN,AGT,AHNAK,ALDH1A2,ANXA1,ANXA2,ANXA4,AP3B1,APEX1,APPL2,ARF4,ARRB1,ASAH1,ASPH,AXL,BTN3A3,BZW1,C1QBP,C3,CALR,CAPN2,CASK,CAV1,CC2D1A,CCAR1,CCDC22,CD81,CDC5L,CDK5RAP3,CENPV,CHD4,CHID1,CIAO1,CLNS1A,CNOT1,CNPY2,COMMD7,CPNE1,CRK,CRKL,CSK,CSNK1D,CTBP1,CTBP2,CTNNB1,CYFIP1,DDX1,DDX17,DDX39B,DDX3X,DDX5,DDX6,DHX9,DIP2A,DMD,DNM2,EEF2,EGFR,EGLN…	DNA transcription
GO:BP	regulation of biosynthetic process	GO:0009889	FALSE	1.12163e-05	4.95015	954	1237	363	4155	AASS,ABCA2,ABCB7,ABCE1,ABCF1,ABHD14B,ACADM,ACADVL,ACIN1,ACO1,ACTG2,ADAR,ADCY8,ADCYAP1R1,AFDN,AGO2,AGRN,AGT,AHNAK,AKR1C3,ALDH1A2,ALDH2,ANXA1,ANXA2,ANXA4,AP3B1,APEX1,APPL2,ARF4,ARRB1,ASAH1,ASL,ASPH,ASS1,AXL,BTN3A3,BZW1,C1QBP,C3,CALR,CAPN2,CASK,CAV1,CC2D1A,CCAR1,CCDC22,CD81,CDC5L,CDK5RAP3,CENPV,CERS1,CHD4,CHID1,CIAO1,CLNS1A,CNOT1,CNPY2,COMMD7,CPNE1,CRK,CRKL,CSK,CSNK1D,CTBP1,CTBP2,CTNNB1,CYFIP1,CYGB,…	RNA metabolism
GO:BP	small molecule metabolic process	GO:0044281	FALSE	1.16562e-05	4.93344	682	1237	273	4155	AASS,ABAT,ABCA2,ABCD3,ABHD14B,ACAA1,ACAA2,ACADM,ACADS,ACADSB,ACADVL,ACO1,ACOT9,ACOX3,ACSBG1,ACSF2,ACSL1,ACSS1,ACSS3,ADCY2,ADCY8,ADCYAP1R1,ADH5,AGPS,AHCY,AHCYL1,AHCYL2,AK1,AK2,AK3,AKR1A1,AKR1B1,AKR1C3,AKR7A2,ALDH18A1,ALDH1A1,ALDH1A2,ALDH1L1,ALDH1L2,ALDH2,ALDH3A2,ALDH4A1,ALDH6A1,ANXA1,APPL2,APRT,ASAH1,ASL,ASRGL1,ASS1,ATIC,BCAT1,BCKDHA,BLMH,BPGM,BPNT1,C3,CA1,CA2,CAD,CASK,CAT,CAV1,CBR1,CBR3,CMAS,CMPK…	RNA metabolism
GO:BP	regulation of cellular biosynthetic process	GO:0031326	FALSE	1.17714e-05	4.92917	942	1237	359	4155	AASS,ABCA2,ABCB7,ABCE1,ABCF1,ABHD14B,ACADVL,ACIN1,ACO1,ACTG2,ADAR,ADCY8,ADCYAP1R1,AFDN,AGO2,AGRN,AGT,AHNAK,AKR1C3,ALDH1A2,ALDH2,ANXA1,ANXA2,ANXA4,AP3B1,APEX1,APPL2,ARF4,ARRB1,ASAH1,ASL,ASPH,ASS1,AXL,BTN3A3,BZW1,C1QBP,C3,CALR,CAPN2,CASK,CAV1,CC2D1A,CCAR1,CCDC22,CD81,CDC5L,CDK5RAP3,CENPV,CERS1,CHD4,CHID1,CIAO1,CLNS1A,CNOT1,CNPY2,COMMD7,CPNE1,CRK,CRKL,CSK,CSNK1D,CTBP1,CTBP2,CTNNB1,CYFIP1,DDAH1,DDAH2…	RNA metabolism
GO:BP	small molecule catabolic process	GO:0044282	FALSE	1.42093e-05	4.84743	143	1237	78	4155	AASS,ABAT,ABCD3,ACAA1,ACAA2,ACADM,ACADS,ACADSB,ACADVL,ACOX3,ADH5,AKR1A1,AKR1C3,ALDH1L1,ALDH1L2,ALDH2,ALDH4A1,ALDH6A1,ASRGL1,BCKDHA,BLMH,CBR3,CPT1A,CPT2,CRAT,CRYL1,DCXR,DDAH1,DECR1,DERA,ECH1,ECHDC1,ENO1,ENO2,ESD,ETFB,ETFDH,FAAH,GAD1,GALE,GALK1,GCDH,GLUD1,HADH,HADHA,HADHB,HIBADH,HIBCH,HNMT,HSD17B10,HSD17B4,ILVBL,IVD,KYAT1,MCCC1,MCCC2,NAGK,NOS1,OAT,PCK2,PFKFB2,PGD,PGK1,PGK2,PNP,PRODH,QDPR,QPRT,SCP2,…	RNA metabolism
GO:BP	carboxylic acid catabolic process	GO:0046395	FALSE	1.61019e-05	4.79312	103	1237	61	4155	AASS,ABAT,ABCD3,ACAA1,ACAA2,ACADM,ACADS,ACADSB,ACADVL,ACOX3,AKR1A1,ALDH1L1,ALDH1L2,ALDH4A1,ALDH6A1,ASRGL1,BCKDHA,BLMH,CPT1A,CPT2,CRAT,CRYL1,DCXR,DDAH1,DECR1,ECH1,ECHDC1,ETFB,ETFDH,FAAH,GAD1,GCDH,GLUD1,HADH,HADHA,HADHB,HIBADH,HIBCH,HNMT,HSD17B10,HSD17B4,ILVBL,IVD,KYAT1,MCCC1,MCCC2,NAGK,NOS1,OAT,PCK2,PGD,PRODH,QDPR,QPRT,SCP2,SDSL,SHMT1,SHMT2,SLC16A1,SORD,TST	RNA metabolism
GO:BP	organic acid catabolic process	GO:0016054	FALSE	1.61019e-05	4.79312	103	1237	61	4155	AASS,ABAT,ABCD3,ACAA1,ACAA2,ACADM,ACADS,ACADSB,ACADVL,ACOX3,AKR1A1,ALDH1L1,ALDH1L2,ALDH4A1,ALDH6A1,ASRGL1,BCKDHA,BLMH,CPT1A,CPT2,CRAT,CRYL1,DCXR,DDAH1,DECR1,ECH1,ECHDC1,ETFB,ETFDH,FAAH,GAD1,GCDH,GLUD1,HADH,HADHA,HADHB,HIBADH,HIBCH,HNMT,HSD17B10,HSD17B4,ILVBL,IVD,KYAT1,MCCC1,MCCC2,NAGK,NOS1,OAT,PCK2,PGD,PRODH,QDPR,QPRT,SCP2,SDSL,SHMT1,SHMT2,SLC16A1,SORD,TST	RNA metabolism
GO:BP	negative regulation of biosynthetic process	GO:0009890	FALSE	0.000104223	3.98204	425	1237	181	4155	AASS,ABCA2,ABCB7,ACADVL,ACIN1,ADAR,AGO2,AKR1C3,ANXA1,ANXA4,APEX1,APPL2,ARRB1,ASAH1,AXL,C1QBP,CALR,CAV1,CC2D1A,CCAR1,CENPV,CERS1,CHD4,CHID1,CNOT1,CNPY2,COMMD7,CPNE1,CRKL,CSK,CTBP1,CTBP2,CTNNB1,CYGB,DDX17,DDX3X,DDX5,DDX6,DHX9,DIP2A,EIF2AK2,EIF2S1,EIF3E,EIF4A3,ELAVL1,ENO1,ERBIN,ERLIN1,ERLIN2,ETF1,EZR,FLNA,FN1,FUS,FXR1,GCLC,GJA1,GPNMB,GSPT1,GSTP1,GTPBP1,H1-4,H2AFY2,HDAC2,HDAC6,HLA-F,HNRNPA1,HNRNPA2B1…	RNA metabolism
GO:BP	cellular nitrogen compound biosynthetic process	GO:0044271	FALSE	0.0001086	3.96417	987	1237	369	4155	AASS,ABCA2,ABCB7,ABCE1,ABCF1,ABHD14B,ACADM,ACO1,ACSBG1,ACSL1,ACSS1,ADCY2,ADCY8,AGO2,AGRN,AGT,AK1,AK2,AK3,ALAD,ALDH2,ALDH7A1,ALDH9A1,ANXA2,ANXA4,AP3B1,APEX1,APRT,ARF4,ARRB1,ASAH1,ASL,ASPH,ASS1,ATIC,BBOX1,BZW1,C1QBP,CAD,CALR,CARS2,CASK,CAV1,CAVIN1,CC2D1A,CCAR1,CCDC22,CD81,CDC5L,CDK5RAP3,CERS1,CHD4,CHDH,CIAO1,CMPK2,CNOT1,COASY,COL4A2,COMMD7,CRK,CTBP1,CTBP2,CTNNB1,CTPS2,CYB5R3,CYFIP1,DARS2,DCAKD,DDAH…	RNA metabolism
GO:BP	organic cyclic compound biosynthetic process	GO:1901362	FALSE	0.000172423	3.76341	748	1237	290	4155	AASS,ABCB7,ABCD3,ABHD14B,ACAA2,ACSBG1,ACSL1,ACSS1,ADCY2,ADCY8,AGO2,AGRN,AGT,AK1,AK2,AK3,AKR1A1,AKR1B1,AKR1C3,ALAD,ALDH18A1,ALDH2,ANXA2,ANXA4,AP3B1,APEX1,APRT,ARF4,ARRB1,ASAH1,ASPH,ATIC,C1QBP,CAD,CALR,CASK,CAV1,CAVIN1,CC2D1A,CCAR1,CCDC22,CD81,CDC5L,CDK5RAP3,CERS1,CHD4,CIAO1,CMPK2,CNOT1,COASY,COL4A2,COMMD7,CRK,CTBP1,CTBP2,CTNNB1,CTPS2,CYB5R3,DCAKD,DDX1,DDX17,DDX39B,DDX3X,DDX5,DHODH,DHX9,DIP2A,DMAC2…	RNA metabolism
GO:BP	regulation of RNA splicing	GO:0043484	FALSE	0.000191687	3.71741	80	1237	49	4155	ACIN1,AHNAK,C1QBP,CLNS1A,DDX17,DDX5,FUS,FXR1,HNRNPA1,HNRNPA2B1,HNRNPF,HNRNPH1,HNRNPH3,HNRNPK,HNRNPL,HNRNPU,HSPA1A,NCBP1,NCL,NUP98,PRDX6,PRMT5,PTBP1,PUF60,QKI,RBM12,RBM12B,RBM39,RBM8A,RBMX,RPS13,SF3B3,SMU1,SNRNP70,SON,SRSF1,SRSF10,SRSF2,SRSF3,SRSF4,SRSF6,SRSF7,TIA1,TRA2A,TRA2B,U2AF2,WDR77,ZNF326,ZNF638	RNA splicing
GO:BP	regulation of macromolecule biosynthetic process	GO:0010556	FALSE	0.000219136	3.65929	902	1237	340	4155	AASS,ABCA2,ABCE1,ABCF1,ABHD14B,ACIN1,ACO1,ACTG2,ADAR,ADCY8,AFDN,AGO2,AGRN,AGT,AHNAK,ALDH1A2,ANXA1,ANXA2,ANXA4,AP3B1,APEX1,APPL2,ARF4,ARRB1,ASAH1,ASPH,AXL,BTN3A3,BZW1,C1QBP,C3,CALR,CAPN2,CASK,CAV1,CC2D1A,CCAR1,CCDC22,CD81,CDC5L,CDK5RAP3,CENPV,CERS1,CHD4,CHID1,CIAO1,CLNS1A,CNOT1,CNPY2,COMMD7,CPNE1,CRK,CRKL,CSK,CSNK1D,CTBP1,CTBP2,CTNNB1,CYFIP1,DDX1,DDX17,DDX39B,DDX3X,DDX5,DDX6,DHX9,DIP2A,DMD,DNM2,EE…	RNA metabolism
GO:BP	negative regulation of cellular biosynthetic process	GO:0031327	FALSE	0.000230127	3.63803	420	1237	178	4155	AASS,ABCA2,ACADVL,ACIN1,ADAR,AGO2,AKR1C3,ANXA1,ANXA4,APEX1,APPL2,ARRB1,ASAH1,AXL,C1QBP,CALR,CAV1,CC2D1A,CCAR1,CENPV,CERS1,CHD4,CHID1,CNOT1,CNPY2,COMMD7,CPNE1,CRKL,CSK,CTBP1,CTBP2,CTNNB1,DDX17,DDX3X,DDX5,DDX6,DHX9,DIP2A,EIF2AK2,EIF2S1,EIF3E,EIF4A3,ELAVL1,ENO1,ERBIN,ERLIN1,ERLIN2,ETF1,EZR,FLNA,FN1,FUS,FXR1,GCLC,GJA1,GPNMB,GSPT1,GSTP1,GTPBP1,H1-4,H2AFY2,HDAC2,HDAC6,HLA-F,HNRNPA1,HNRNPA2B1,HNRNPAB,HN…	RNA metabolism
GO:BP	regulation of nucleobase-containing compound metabolic process	GO:0019219	FALSE	0.000394882	3.40353	612	1237	243	4155	AASS,ABCE1,ABHD14B,ACIN1,ADCY8,AGO2,AGRN,AGT,AHCYL1,AHNAK,ANXA2,ANXA4,AP3B1,APEX1,ARF4,ARRB1,ASAH1,ASPH,BAX,C1QBP,CALR,CASK,CAV1,CC2D1A,CCAR1,CCDC22,CD81,CDC5L,CDK5RAP3,CERS1,CHD4,CIAO1,CLNS1A,CNOT1,COMMD7,CRK,CTBP1,CTBP2,CTNNB1,DDX1,DDX17,DDX39B,DDX3X,DDX5,DFFA,DHX9,DMD,DNM2,EGFR,EGLN1,EIF2AK2,EIF4A3,ELAVL1,ENO1,ERBB4,ERBIN,EWSR1,EZR,FLNA,FUBP1,FUBP3,FUS,FXR1,GCLC,GLO1,GTF2I,GTPBP1,H1-4,H2AFY2,H…	RNA metabolism
GO:BP	negative regulation of nucleobase-containing compound metabolic process	GO:0045934	FALSE	0.000483848	3.31529	224	1237	106	4155	AASS,ABCE1,ACIN1,APEX1,ASAH1,C1QBP,CALR,CAV1,CC2D1A,CCAR1,CERS1,CHD4,CNOT1,COMMD7,CTBP1,CTBP2,CTNNB1,DDX5,DFFA,DHX9,ELAVL1,ENO1,EZR,FLNA,FUS,GCLC,H1-4,H2AFY2,HDAC2,HDAC6,HNRNPA1,HNRNPA2B1,HNRNPAB,HNRNPC,HNRNPD,HNRNPK,HNRNPL,HNRNPU,HSPA1A,HSPA8,ILF3,IMPACT,LIMS1,LMCD1,MAGED2,MECP2,MTA2,NACA,NFIB,NFIX,NIBAN2,NONO,NUDT16L1,OTUD7B,PA2G4,PABPC1,PARP1,PBXIP1,PCNA,PDCD4,PPM1A,PRDX5,PRMT5,PSMD10,PSPC1,PT…	RNA metabolism
GO:BP	heterocycle biosynthetic process	GO:0018130	FALSE	0.000818086	3.0872	700	1237	271	4155	AASS,ABCB7,ABHD14B,ACSBG1,ACSL1,ACSS1,ADCY2,ADCY8,AGO2,AGRN,AGT,AK1,AK2,AK3,AKR1A1,AKR1B1,ALAD,ALDH18A1,ALDH2,ANXA2,ANXA4,AP3B1,APEX1,APRT,ARF4,ARRB1,ASAH1,ASPH,ATIC,C1QBP,CAD,CALR,CASK,CAV1,CAVIN1,CC2D1A,CCAR1,CCDC22,CD81,CDC5L,CDK5RAP3,CERS1,CHD4,CIAO1,CMPK2,CNOT1,COASY,COL4A2,COMMD7,CRK,CTBP1,CTBP2,CTNNB1,CTPS2,DCAKD,DDX1,DDX17,DDX39B,DDX3X,DDX5,DHODH,DHX9,DIP2A,DMAC2L,DMD,DNM2,DTYMK,EGFR,EGLN…	RNA metabolism
GO:BP	negative regulation of macromolecule biosynthetic process	GO:0010558	FALSE	0.000850664	3.07024	406	1237	171	4155	AASS,ACIN1,ADAR,AGO2,ANXA1,ANXA4,APEX1,APPL2,ARRB1,ASAH1,AXL,C1QBP,CALR,CAV1,CC2D1A,CCAR1,CENPV,CERS1,CHD4,CHID1,CNOT1,CNPY2,COMMD7,CPNE1,CRKL,CSK,CTBP1,CTBP2,CTNNB1,DDX17,DDX3X,DDX5,DDX6,DHX9,DIP2A,EIF2AK2,EIF2S1,EIF3E,EIF4A3,ELAVL1,ENO1,ERBIN,ETF1,EZR,FLNA,FN1,FUS,FXR1,GCLC,GJA1,GPNMB,GSPT1,GSTP1,GTPBP1,H1-4,H2AFY2,HDAC2,HDAC6,HLA-F,HNRNPA1,HNRNPA2B1,HNRNPAB,HNRNPC,HNRNPD,HNRNPK,HNRNPL,HNRNPU,H…	RNA metabolism
GO:BP	epithelium development	GO:0060429	TRUE	0.00115033	2.93918	243	1237	112	4155	ACADVL,ADD1,AFDN,AGT,AKR1B1,AKR1C3,ALDH1A2,ANXA1,ANXA4,AP3B1,ARHGAP12,ASAH1,BAX,C3,CA2,CALB1,CAT,CAV1,CBR1,CD44,CDH2,CLIC4,CNN3,COL18A1,CPT1A,CTNNB1,DAG1,DDR1,DMD,EGFR,EPB41L5,EPPK1,ERBB4,EZR,FERMT2,FLNA,FLNB,FLRT3,GJA1,GNA13,GNAS,GRB2,GSDME,GSTM3,H2AFY2,HDAC2,HNRNPH3,HSD17B4,ICAM1,ILK,IPO7,IQGAP1,ITGB1,ITPK1,LAMA5,LAMB2,LIN7C,LIPA,LTA4H,MSI1,MSN,MTHFR,MYO6,NF2,NFIB,NUMA1,PCK2,PCNA,PECAM1,PFN1,PG…	Epithelium development
GO:BP	negative regulation of RNA metabolic process	GO:0051253	FALSE	0.00194004	2.71219	202	1237	96	4155	AASS,ABCE1,ACIN1,APEX1,ASAH1,C1QBP,CALR,CAV1,CC2D1A,CCAR1,CHD4,CNOT1,COMMD7,CTBP1,CTBP2,CTNNB1,DDX5,DHX9,ELAVL1,ENO1,EZR,FLNA,FUS,GCLC,H1-4,H2AFY2,HDAC2,HDAC6,HNRNPA2B1,HNRNPAB,HNRNPC,HNRNPD,HNRNPK,HNRNPL,HNRNPU,HSPA1A,HSPA8,ILF3,IMPACT,LIMS1,LMCD1,MAGED2,MECP2,MTA2,NACA,NFIB,NFIX,NIBAN2,NONO,OTUD7B,PA2G4,PABPC1,PARP1,PBXIP1,PCNA,PDCD4,PPM1A,PRDX5,PRMT5,PSMD10,PSPC1,PTBP1,PURB,QKI,RALY,RBBP4,RBMX…	RNA metabolism
GO:BP	negative regulation of cellular metabolic process	GO:0031324	FALSE	0.00204649	2.68899	553	1237	220	4155	AASS,ABCA2,ABCB7,ABCE1,ACADVL,ACIN1,ADAR,AGO2,AGT,AIDA,AKR1C3,ANXA1,ANXA2,ANXA4,APEX1,APPL2,ARRB1,ASAH1,AXL,BAX,C1QBP,CALR,CAV1,CC2D1A,CCAR1,CDK5RAP3,CENPV,CERS1,CHD4,CHID1,CNOT1,CNPY2,COMMD7,CPNE1,CRKL,CSK,CTBP1,CTBP2,CTNNB1,DDX17,DDX3X,DDX5,DDX6,DFFA,DHX9,DIP2A,DMD,EIF2AK2,EIF2S1,EIF3E,EIF4A3,EIF4G2,ELAVL1,ENO1,ERBIN,ERLIN1,ERLIN2,ETF1,EZR,FLNA,FN1,FUS,FXR1,G6PD,GCLC,GJA1,GPNMB,GSPT1,GSTP1,GTPB…	RNA metabolism
GO:BP	L-amino acid metabolic process	GO:0170033	FALSE	0.0023865	2.62224	64	1237	40	4155	AASS,ALDH18A1,ALDH4A1,ASL,ASRGL1,ASS1,CAD,CTPS2,DDAH1,EGLN1,ENOPH1,GAD1,GART,GCLC,GCLM,GFPT1,GGH,GGT1,GLUD1,GMPS,KYAT1,MECP2,MRI1,MTHFR,NOS1,OAT,P4HB,PHGDH,PRODH,PSAT1,PYCR3,QDPR,SDSL,SEPHS1,SHMT1,SHMT2,SLC25A13,SLC7A11,SMS,SRR	RNA metabolism
GO:BP	tissue development	GO:0009888	FALSE	0.00301851	2.52021	412	1237	171	4155	ACADM,ACADVL,ACAN,ACTG2,ADD1,AFDN,AGT,AKR1B1,AKR1C3,ALDH1A2,ALDH3A2,ANO6,ANXA1,ANXA4,AP3B1,ARHGAP12,ASAH1,BAX,C3,CA2,CALB1,CALR,CAT,CAV1,CBR1,CD44,CDH2,CLIC4,CNN3,COL18A1,COL4A2,COL6A1,CPT1A,CSRP1,CTNNB1,DAG1,DDR1,DDX17,DDX5,DMD,EGFR,EGLN1,EPB41L5,EPPK1,ERBB4,EZR,FABP5,FERMT2,FLNA,FLNB,FLRT3,FN1,G6PD,GJA1,GNA13,GNAS,GRB2,GSDME,GSTM3,H2AFY2,HDAC2,HNRNPAB,HNRNPH3,HNRNPU,HSD17B4,ICAM1,ILK,IPO7,IQGAP…	Epithelium development
GO:BP	protein-RNA complex assembly	GO:0022618	FALSE	0.00304436	2.5165	92	1237	52	4155	ADAR,AGO2,CLNS1A,CPSF7,DDX1,DDX39B,DDX46,DHX9,EIF2S2,EIF2S3,EIF3A,EIF3B,EIF3C,EIF3D,EIF3E,EIF3F,EIF3G,EIF3H,EIF3I,EIF3L,EIF3M,HTATSF1,LUC7L,LUC7L2,MCTS1,NCBP1,PRKDC,PRMT5,PRPF31,PRPF6,PRPF8,PUF60,RPLP0,RPS5,RUVBL1,RUVBL2,SART3,SF3A1,SF3A3,SF3B1,SF3B3,SNRNP200,SNRPB,SNRPD2,SNRPD3,SNRPE,SRSF1,SRSF10,SRSF6,WDR77,XRCC5,ZNF638	RNA splicing
GO:BP	cellular modified amino acid metabolic process	GO:0006575	FALSE	0.00364081	2.4388	76	1237	45	4155	ACADM,ALDH1L1,ALDH1L2,ALDH4A1,ALDH7A1,ALDH9A1,ASS1,ATIC,BBOX1,CHDH,CKB,CKM,CPT1A,CPT2,CRAT,EGLN1,ETHE1,G6PD,GAMT,GART,GATM,GCLC,GCLM,GGH,GGT1,GLO1,GSR,GSS,GSTM1,GSTM2,GSTM3,GSTM5,GSTO1,GSTP1,IDH1,MGST2,MTHFR,OPLAH,P4HB,PRODH,SHMT1,SHMT2,SLC27A1,SLC7A11,TMLHE	RNA metabolism
GO:BP	DNA-templated transcription	GO:0006351	FALSE	0.00434339	2.36217	466	1237	189	4155	AASS,ABHD14B,ADCY8,AGO2,AGRN,AGT,ANXA2,ANXA4,AP3B1,APEX1,ARF4,ARRB1,ASAH1,ASPH,C1QBP,CALR,CASK,CAV1,CAVIN1,CC2D1A,CCAR1,CCDC22,CD81,CDC5L,CDK5RAP3,CHD4,CIAO1,CNOT1,COL4A2,COMMD7,CRK,CTBP1,CTBP2,CTNNB1,DDX1,DDX17,DDX39B,DDX3X,DDX5,DHX9,DMD,DNM2,EGFR,EGLN1,EIF2AK2,ENO1,ERBB4,ERBIN,EWSR1,EZR,FLNA,FUBP1,FUBP3,FUS,GCLC,GLO1,GLYR1,GTF2I,H1-4,H2AFY2,HDAC2,HDAC6,HINT1,HNRNPA2B1,HNRNPAB,HNRNPD,HNRNPK,HNRN…	DNA transcription
GO:BP	amino acid metabolic process	GO:0006520	FALSE	0.00443327	2.35328	127	1237	66	4155	AASS,ABAT,ACADSB,ALDH18A1,ALDH1A1,ALDH4A1,ALDH6A1,ASL,ASRGL1,ASS1,BCAT1,BCKDHA,BLMH,CAD,CARS2,CTPS2,DARS2,DDAH1,DDAH2,EGLN1,ENOPH1,GAD1,GART,GCDH,GCLC,GCLM,GFPT1,GGH,GGT1,GLUD1,GMPS,GSS,HARS2,HIBADH,HIBCH,HSD17B10,ILVBL,IVD,KYAT1,MCCC1,MCCC2,MECP2,MMUT,MRI1,MTHFR,NARS1,NARS2,NOS1,OAT,P4HB,PEPD,PHGDH,PRODH,PSAT1,PYCR3,QDPR,SDSL,SEPHS1,SHMT1,SHMT2,SLC1A3,SLC25A13,SLC7A11,SMS,SRR,TARS1	RNA metabolism
GO:BP	regulation of RNA biosynthetic process	GO:2001141	FALSE	0.00467597	2.33013	446	1237	182	4155	AASS,ABHD14B,ADCY8,AGO2,AGRN,AGT,ANXA2,ANXA4,AP3B1,APEX1,ARF4,ARRB1,ASAH1,ASPH,C1QBP,CALR,CASK,CAV1,CC2D1A,CCAR1,CCDC22,CD81,CDC5L,CDK5RAP3,CHD4,CIAO1,CNOT1,COMMD7,CRK,CTBP1,CTBP2,CTNNB1,DDX1,DDX17,DDX39B,DDX3X,DDX5,DHX9,DMD,DNM2,EGFR,EGLN1,EIF2AK2,ENO1,ERBB4,ERBIN,EWSR1,EZR,FLNA,FUBP1,FUBP3,FUS,GCLC,GLO1,GTF2I,H1-4,H2AFY2,HDAC2,HDAC6,HINT1,HNRNPA2B1,HNRNPAB,HNRNPD,HNRNPK,HNRNPL,HNRNPU,HP1BP3,HSP…	RNA metabolism
GO:BP	aromatic compound biosynthetic process	GO:0019438	FALSE	0.00485685	2.31365	699	1237	267	4155	AASS,ABCB7,ABHD14B,ACSBG1,ACSL1,ACSS1,ADCY2,ADCY8,AGO2,AGRN,AGT,AK1,AK2,AK3,ALAD,ALDH2,ANXA2,ANXA4,AP3B1,APEX1,APRT,ARF4,ARRB1,ASAH1,ASPH,ATIC,C1QBP,CAD,CALR,CASK,CAV1,CAVIN1,CC2D1A,CCAR1,CCDC22,CD81,CDC5L,CDK5RAP3,CERS1,CHD4,CIAO1,CMPK2,CNOT1,COASY,COL4A2,COMMD7,CRK,CTBP1,CTBP2,CTNNB1,CTPS2,DCAKD,DDX1,DDX17,DDX39B,DDX3X,DDX5,DHODH,DHX9,DIP2A,DMAC2L,DMD,DNM2,DTYMK,EGFR,EGLN1,EIF2AK2,ENO1,ERBB4,ER…	RNA metabolism
GO:BP	regulation of mRNA metabolic process	GO:1903311	FALSE	0.00509008	2.29328	110	1237	59	4155	ACIN1,AGO2,AHCYL1,APEX1,C1QBP,CLNS1A,CNOT1,DDX17,DDX5,DHX9,EIF4A3,ELAVL1,FUS,FXR1,GTPBP1,HNRNPA1,HNRNPA2B1,HNRNPAB,HNRNPC,HNRNPD,HNRNPK,HNRNPL,HNRNPU,KHSRP,NCBP1,NCL,NUP98,PABPC1,PABPC4,PDE12,PNPT1,PRDX6,PRKCA,PRMT5,PTBP1,PUF60,PUM2,QKI,RBM39,RBM8A,RBMX,SMU1,SNRNP70,SON,SRSF10,SRSF2,SRSF3,SRSF4,SRSF6,SRSF7,SYNCRIP,TARDBP,TIA1,TRA2A,TRA2B,U2AF2,VIM,WDR77,ZC3HAV1	RNA splicing
GO:BP	RNA biosynthetic process	GO:0032774	FALSE	0.0064273	2.19197	471	1237	190	4155	AASS,ABHD14B,ADCY8,AGO2,AGRN,AGT,ANXA2,ANXA4,AP3B1,APEX1,ARF4,ARRB1,ASAH1,ASPH,C1QBP,CALR,CASK,CAV1,CAVIN1,CC2D1A,CCAR1,CCDC22,CD81,CDC5L,CDK5RAP3,CHD4,CIAO1,CNOT1,COL4A2,COMMD7,CRK,CTBP1,CTBP2,CTNNB1,DDX1,DDX17,DDX39B,DDX3X,DDX5,DHX9,DMD,DNM2,EGFR,EGLN1,EIF2AK2,ENO1,ERBB4,ERBIN,EWSR1,EZR,FLNA,FUBP1,FUBP3,FUS,GCLC,GLO1,GLYR1,GTF2I,H1-4,H2AFY2,HDAC2,HDAC6,HINT1,HNRNPA2B1,HNRNPAB,HNRNPD,HNRNPK,HNRN…	RNA metabolism
GO:BP	regulation of DNA-templated transcription	GO:0006355	FALSE	0.0067586	2.17014	445	1237	181	4155	AASS,ABHD14B,ADCY8,AGO2,AGRN,AGT,ANXA2,ANXA4,AP3B1,APEX1,ARF4,ARRB1,ASAH1,ASPH,C1QBP,CALR,CASK,CAV1,CC2D1A,CCAR1,CCDC22,CD81,CDC5L,CDK5RAP3,CHD4,CIAO1,CNOT1,COMMD7,CRK,CTBP1,CTBP2,CTNNB1,DDX1,DDX17,DDX39B,DDX3X,DDX5,DHX9,DMD,DNM2,EGFR,EGLN1,EIF2AK2,ENO1,ERBB4,ERBIN,EWSR1,EZR,FLNA,FUBP1,FUBP3,FUS,GCLC,GLO1,GTF2I,H1-4,H2AFY2,HDAC2,HDAC6,HINT1,HNRNPA2B1,HNRNPAB,HNRNPD,HNRNPK,HNRNPL,HNRNPU,HP1BP3,HSP…	DNA transcription
GO:BP	proteinogenic amino acid metabolic process	GO:0170039	FALSE	0.00677074	2.16936	59	1237	37	4155	AASS,ALDH18A1,ALDH4A1,ASL,ASRGL1,ASS1,CAD,CTPS2,DDAH1,ENOPH1,GAD1,GART,GCLC,GCLM,GFPT1,GGH,GGT1,GLUD1,GMPS,MECP2,MRI1,MTHFR,NOS1,OAT,PHGDH,PRODH,PSAT1,PYCR3,QDPR,SDSL,SEPHS1,SHMT1,SHMT2,SLC25A13,SLC7A11,SMS,SRR	RNA metabolism
GO:BP	epithelial cell differentiation	GO:0030855	FALSE	0.00769087	2.11402	136	1237	69	4155	ACADVL,ADD1,AFDN,AKR1B1,AKR1C3,ANXA1,ANXA4,ASAH1,CAV1,CBR1,CDH2,CLIC4,CNN3,COL18A1,CPT1A,CTNNB1,DMD,EPB41L5,ERBB4,EZR,FLNA,FLNB,GJA1,GSDME,GSTM3,H2AFY2,HDAC2,HNRNPH3,HSD17B4,ICAM1,IPO7,IQGAP1,LAMB2,LIPA,LTA4H,MSI1,MSN,MYO6,NF2,NFIB,NUMA1,PCK2,PCNA,PECAM1,PGK1,PLEC,PODXL,RHEB,S1PR1,SCRIB,SEC24B,SIPA1,SLC7A11,SMARCB1,SRC,SRSF6,STAT1,STAT5B,TAGLN,TAGLN2,TJP1,TJP2,TPP1,TSG101,TST,VCL,VIM,WDPCP,WDR77	Epithelium development
GO:BP	nucleobase-containing compound biosynthetic process	GO:0034654	FALSE	0.00955794	2.01964	667	1237	255	4155	AASS,ABHD14B,ACSBG1,ACSL1,ACSS1,ADCY2,ADCY8,AGO2,AGRN,AGT,AK1,AK2,AK3,ANXA2,ANXA4,AP3B1,APEX1,APRT,ARF4,ARRB1,ASAH1,ASPH,ATIC,C1QBP,CAD,CALR,CASK,CAV1,CAVIN1,CC2D1A,CCAR1,CCDC22,CD81,CDC5L,CDK5RAP3,CERS1,CHD4,CIAO1,CMPK2,CNOT1,COASY,COL4A2,COMMD7,CRK,CTBP1,CTBP2,CTNNB1,CTPS2,DCAKD,DDX1,DDX17,DDX39B,DDX3X,DDX5,DHODH,DHX9,DIP2A,DMAC2L,DMD,DNM2,DTYMK,EGFR,EGLN1,EIF2AK2,ENO1,ERBB4,ERBIN,EWSR1,EZR,FCS…	RNA metabolism
GO:BP	protein-RNA complex organization	GO:0071826	FALSE	0.0103755	1.98399	97	1237	53	4155	ADAR,AGO2,CLNS1A,CPSF7,DDX1,DDX39B,DDX46,DHX9,EIF2S2,EIF2S3,EIF3A,EIF3B,EIF3C,EIF3D,EIF3E,EIF3F,EIF3G,EIF3H,EIF3I,EIF3L,EIF3M,HTATSF1,KIF5B,LUC7L,LUC7L2,MCTS1,NCBP1,PRKDC,PRMT5,PRPF31,PRPF6,PRPF8,PUF60,RPLP0,RPS5,RUVBL1,RUVBL2,SART3,SF3A1,SF3A3,SF3B1,SF3B3,SNRNP200,SNRPB,SNRPD2,SNRPD3,SNRPE,SRSF1,SRSF10,SRSF6,WDR77,XRCC5,ZNF638	RNA splicing
GO:BP	small molecule biosynthetic process	GO:0044283	FALSE	0.0147546	1.83107	217	1237	99	4155	AASS,ABAT,ABCA2,ABCD3,ACAA2,ACADM,ACADVL,ACSBG1,ACSS1,ACSS3,ADCYAP1R1,AKR1A1,AKR1B1,AKR1C3,ALDH18A1,ALDH1A1,ALDH1A2,ANXA1,APRT,ASAH1,ASL,ASS1,BCAT1,CAD,CBR1,CYB5R3,DTYMK,ENO1,ENO2,ENOPH1,ERLIN1,ERLIN2,FABP5,FDXR,G6PD,GAD1,GAMT,GATM,GGT1,GLUD1,GSTM1,GSTM2,GSTP1,HACD3,HSD17B10,HSD17B8,ILVBL,ITPKB,LIPA,LTA4H,MGST2,MIF,MRI1,MTHFR,MVD,NT5E,OAT,OSBPL2,OSBPL9,P2RY1,PC,PCK2,PDXK,PGD,PGK1,PGK2,PGM1,PGM2,P…	RNA metabolism
GO:BP	negative regulation of gene expression	GO:0010629	FALSE	0.0181572	1.74095	270	1237	118	4155	ACIN1,ADAR,AGO2,ANXA1,ANXA4,APEX1,APPL2,ARRB1,AXL,C1QBP,CALR,CENPV,CHD4,CHID1,CNOT1,CNPY2,CPNE1,CRKL,CSK,CTNNB1,DDX17,DDX3X,DDX5,DDX6,DHX9,DIP2A,EIF2AK2,EIF2S1,EIF3E,EIF4A3,ELAVL1,ERBIN,ETF1,EZR,FN1,FUS,FXR1,GJA1,GPNMB,GSPT1,GSTP1,GTPBP1,H2AFY2,HDAC2,HDAC6,HLA-F,HNRNPA2B1,HNRNPAB,HNRNPC,HNRNPD,HNRNPK,HNRNPU,HSPA1A,ILF3,INPPL1,ITGB8,KHSRP,LMNA,LMNB1,LMNB2,LRP1,MECP2,MIF,NCBP1,NCL,NUP155,OTUD7B,PAB…	DNA transcription
GO:BP	regulation of cellular metabolic process	GO:0031323	FALSE	0.0352783	1.45249	1220	1237	429	4155	AASS,ABAT,ABCA2,ABCB7,ABCE1,ABCF1,ABHD14B,ACADVL,ACIN1,ACO1,ACTG2,ADAR,ADCY8,ADCYAP1R1,AFDN,AGO2,AGRN,AGT,AHCYL1,AHNAK,AIDA,AKR1C3,ALDH1A2,ALDH2,ANXA1,ANXA2,ANXA4,AP3B1,APEX1,APPL2,ARF4,ARRB1,ASAH1,ASL,ASPH,ASS1,AXL,BAX,BTN3A3,BZW1,C1QBP,C3,CALR,CAPN1,CAPN2,CAPNS1,CASK,CAV1,CBR1,CC2D1A,CCAR1,CCDC22,CD44,CD81,CDC5L,CDK5RAP3,CENPV,CERS1,CHD4,CHID1,CIAO1,CLNS1A,CNOT1,CNPY2,COMMD7,CPNE1,CPT1A,CRK,CRK…	RNA metabolism
GO:BP	macromolecule metabolic process	GO:0043170	FALSE	0.0405177	1.39236	1968	1237	657	4155	AASS,ABCA2,ABCE1,ABCF1,ABHD14B,ACADM,ACAN,ACIN1,ACO1,ACP1,ACTG2,ADAR,ADCY8,ADD1,AFDN,AGL,AGO2,AGRN,AGT,AHCYL1,AHNAK,AIDA,AKR1C3,ALAD,ALDH1A2,ANP32B,ANP32E,ANXA1,ANXA2,ANXA4,AP3B1,APEX1,APPL2,ARAP1,ARF4,ARRB1,ARVCF,ASAH1,ASPH,ASRGL1,AXL,B4GAT1,BAX,BCAS2,BLMH,BTN3A3,BZW1,C1QBP,C3,CAD,CALR,CANX,CAPN1,CAPN2,CAPN7,CAPNS1,CARS2,CASK,CAT,CAV1,CAVIN1,CC2D1A,CCAR1,CCDC22,CCS,CD44,CD81,CDC5L,CDK18,CDK5RAP3…	RNA metabolism
GO:BP	regulation of mRNA splicing, via spliceosome	GO:0048024	FALSE	0.0481755	1.31717	60	1237	36	4155	ACIN1,C1QBP,CLNS1A,DDX17,DDX5,FXR1,HNRNPA1,HNRNPA2B1,HNRNPK,HNRNPL,HNRNPU,NCBP1,NCL,NUP98,PRDX6,PRMT5,PTBP1,PUF60,QKI,RBM39,RBM8A,RBMX,SMU1,SNRNP70,SON,SRSF10,SRSF2,SRSF3,SRSF4,SRSF6,SRSF7,TIA1,TRA2A,TRA2B,U2AF2,WDR77	RNA splicing
GO:CC	extracellular exosome	GO:0070062	TRUE	8.34602e-21	20.0785	1015	1257	433	4280	A2M,ABCB1,ABHD14B,ACO1,ACP1,ACTG2,ADH5,AGO2,AGRN,AGT,AHCY,AHCYL1,AHNAK,AK1,AK2,AKR1A1,AKR1B1,AKR1C3,AKR7A2,ALAD,ALB,ALCAM,ALDH1A1,ALDH1L1,ALDH1L2,ALDH2,ALDH7A1,ALDH9A1,ANKFY1,ANO6,ANP32B,ANXA1,ANXA11,ANXA2,ANXA4,ANXA5,APPL2,APRT,ARF4,ARHGDIA,ARL3,ARPC1B,ASAH1,ASL,ASS1,ATIC,ATP1B3,AXL,B4GAT1,BAX,BBOX1,BCAM,BLMH,BLVRB,BPGM,BROX,C3,C4A,CA1,CA2,CAD,CALB1,CALR,CANX,CAPG,CAPN1,CAPN2,CAPN7,CAPNS1,CAT,CB…	Extracellular vesicle
GO:CC	extracellular membrane-bounded organelle	GO:0065010	FALSE	3.14541e-20	19.5023	1023	1257	434	4280	A2M,ABCB1,ABHD14B,ACO1,ACP1,ACTG2,ADH5,AGO2,AGRN,AGT,AHCY,AHCYL1,AHNAK,AK1,AK2,AKR1A1,AKR1B1,AKR1C3,AKR7A2,ALAD,ALB,ALCAM,ALDH1A1,ALDH1L1,ALDH1L2,ALDH2,ALDH7A1,ALDH9A1,ANKFY1,ANO6,ANP32B,ANXA1,ANXA11,ANXA2,ANXA4,ANXA5,APPL2,APRT,ARF4,ARHGDIA,ARL3,ARPC1B,ASAH1,ASL,ASS1,ATIC,ATP1B3,AXL,B4GAT1,BAX,BBOX1,BCAM,BLMH,BLVRB,BPGM,BROX,C3,C4A,CA1,CA2,CAD,CALB1,CALR,CANX,CAPG,CAPN1,CAPN2,CAPN7,CAPNS1,CAT,CB…	Extracellular vesicle
GO:CC	extracellular vesicle	GO:1903561	FALSE	3.14541e-20	19.5023	1023	1257	434	4280	A2M,ABCB1,ABHD14B,ACO1,ACP1,ACTG2,ADH5,AGO2,AGRN,AGT,AHCY,AHCYL1,AHNAK,AK1,AK2,AKR1A1,AKR1B1,AKR1C3,AKR7A2,ALAD,ALB,ALCAM,ALDH1A1,ALDH1L1,ALDH1L2,ALDH2,ALDH7A1,ALDH9A1,ANKFY1,ANO6,ANP32B,ANXA1,ANXA11,ANXA2,ANXA4,ANXA5,APPL2,APRT,ARF4,ARHGDIA,ARL3,ARPC1B,ASAH1,ASL,ASS1,ATIC,ATP1B3,AXL,B4GAT1,BAX,BBOX1,BCAM,BLMH,BLVRB,BPGM,BROX,C3,C4A,CA1,CA2,CAD,CALB1,CALR,CANX,CAPG,CAPN1,CAPN2,CAPN7,CAPNS1,CAT,CB…	Extracellular vesicle
GO:CC	extracellular organelle	GO:0043230	FALSE	3.14541e-20	19.5023	1023	1257	434	4280	A2M,ABCB1,ABHD14B,ACO1,ACP1,ACTG2,ADH5,AGO2,AGRN,AGT,AHCY,AHCYL1,AHNAK,AK1,AK2,AKR1A1,AKR1B1,AKR1C3,AKR7A2,ALAD,ALB,ALCAM,ALDH1A1,ALDH1L1,ALDH1L2,ALDH2,ALDH7A1,ALDH9A1,ANKFY1,ANO6,ANP32B,ANXA1,ANXA11,ANXA2,ANXA4,ANXA5,APPL2,APRT,ARF4,ARHGDIA,ARL3,ARPC1B,ASAH1,ASL,ASS1,ATIC,ATP1B3,AXL,B4GAT1,BAX,BBOX1,BCAM,BLMH,BLVRB,BPGM,BROX,C3,C4A,CA1,CA2,CAD,CALB1,CALR,CANX,CAPG,CAPN1,CAPN2,CAPN7,CAPNS1,CAT,CB…	Extracellular vesicle
GO:CC	extracellular space	GO:0005615	FALSE	7.50123e-19	18.1249	1120	1257	462	4280	A2M,ABCB1,ABHD14B,ACAN,ACO1,ACP1,ACTG2,ADH5,AGO2,AGRN,AGT,AHCY,AHCYL1,AHNAK,AK1,AK2,AKR1A1,AKR1B1,AKR1C3,AKR7A2,ALAD,ALB,ALCAM,ALDH1A1,ALDH1L1,ALDH1L2,ALDH2,ALDH7A1,ALDH9A1,ANKFY1,ANO6,ANP32B,ANXA1,ANXA11,ANXA2,ANXA4,ANXA5,APPL2,APRT,ARF4,ARHGDIA,ARL3,ARPC1B,ASAH1,ASL,ASS1,ATIC,ATP1B3,AXL,B4GAT1,BAX,BBOX1,BCAM,BCAN,BLMH,BLVRB,BPGM,BROX,C1QC,C3,C4A,CA1,CA2,CAD,CALB1,CALR,CANX,CAPG,CAPN1,CAPN2,CAPN…	Extracellular matrix
GO:CC	organelle lumen	GO:0043233	FALSE	2.10096e-17	16.6776	1536	1257	590	4280	A2M,AASS,ABAT,ABCD3,ABCE1,ABCF1,ABHD14B,ACAA1,ACAA2,ACADM,ACADS,ACADSB,ACADVL,ACAN,ACIN1,ACOT9,ACOX3,ACSF2,ACSS1,ACSS3,ADAR,ADD1,ADD3,AFDN,AGL,AGO2,AGPAT5,AGPS,AGRN,AK2,AK3,AKR1B1,ALAD,ALB,ALDH1L2,ALDH2,ALDH4A1,ALDH6A1,ALDH7A1,ANP32A,ANP32B,ANP32E,ANXA1,ANXA11,ANXA2,APEX1,APRT,ARAP1,ARL3,ARRB1,ASAH1,ASPH,ASS1,ATPAF2,BCAN,BCAS2,BCKDHA,BLVRB,BUB3,C1QBP,C3,C4A,CAD,CALR,CANX,CAPG,CAPN1,CARS2,CASK,CAT…	Extracellular vesicle
GO:CC	intracellular organelle lumen	GO:0070013	TRUE	2.10096e-17	16.6776	1536	1257	590	4280	A2M,AASS,ABAT,ABCD3,ABCE1,ABCF1,ABHD14B,ACAA1,ACAA2,ACADM,ACADS,ACADSB,ACADVL,ACAN,ACIN1,ACOT9,ACOX3,ACSF2,ACSS1,ACSS3,ADAR,ADD1,ADD3,AFDN,AGL,AGO2,AGPAT5,AGPS,AGRN,AK2,AK3,AKR1B1,ALAD,ALB,ALDH1L2,ALDH2,ALDH4A1,ALDH6A1,ALDH7A1,ANP32A,ANP32B,ANP32E,ANXA1,ANXA11,ANXA2,APEX1,APRT,ARAP1,ARL3,ARRB1,ASAH1,ASPH,ASS1,ATPAF2,BCAN,BCAS2,BCKDHA,BLVRB,BUB3,C1QBP,C3,C4A,CAD,CALR,CANX,CAPG,CAPN1,CARS2,CASK,CAT…	Extracellular vesicle
GO:CC	membrane-enclosed lumen	GO:0031974	FALSE	2.10096e-17	16.6776	1536	1257	590	4280	A2M,AASS,ABAT,ABCD3,ABCE1,ABCF1,ABHD14B,ACAA1,ACAA2,ACADM,ACADS,ACADSB,ACADVL,ACAN,ACIN1,ACOT9,ACOX3,ACSF2,ACSS1,ACSS3,ADAR,ADD1,ADD3,AFDN,AGL,AGO2,AGPAT5,AGPS,AGRN,AK2,AK3,AKR1B1,ALAD,ALB,ALDH1L2,ALDH2,ALDH4A1,ALDH6A1,ALDH7A1,ANP32A,ANP32B,ANP32E,ANXA1,ANXA11,ANXA2,APEX1,APRT,ARAP1,ARL3,ARRB1,ASAH1,ASPH,ASS1,ATPAF2,BCAN,BCAS2,BCKDHA,BLVRB,BUB3,C1QBP,C3,C4A,CAD,CALR,CANX,CAPG,CAPN1,CARS2,CASK,CAT…	Extracellular vesicle
GO:CC	extracellular region	GO:0005576	FALSE	4.01071e-16	15.3968	1249	1257	495	4280	A2M,ABCB1,ABHD14B,ACAA1,ACAN,ACO1,ACP1,ACTG2,ADH5,AGL,AGO2,AGRN,AGT,AHCY,AHCYL1,AHNAK,AK1,AK2,AKR1A1,AKR1B1,AKR1C3,AKR7A2,ALAD,ALB,ALCAM,ALDH1A1,ALDH1L1,ALDH1L2,ALDH2,ALDH7A1,ALDH9A1,ANKFY1,ANO6,ANP32B,ANXA1,ANXA11,ANXA2,ANXA4,ANXA5,APPL2,APRT,AQP4,ARF4,ARHGDIA,ARL3,ARPC1B,ASAH1,ASL,ASS1,ATIC,ATP1B3,AXL,B4GAT1,BAX,BBOX1,BCAM,BCAN,BLMH,BLVRB,BPGM,BROX,C1QB,C1QBP,C1QC,C3,C4A,CA1,CA2,CAD,CALB1,CALR,…	Extracellular matrix
GO:CC	spliceosomal complex	GO:0005681	FALSE	7.14275e-13	12.1461	72	1257	56	4280	ADAR,BCAS2,CDC5L,CLNS1A,CTNNBL1,DDX39B,DDX46,DDX5,DHX15,EFTUD2,EIF4A3,HNRNPA1,HNRNPA2B1,HNRNPA3,HNRNPC,HNRNPDL,HNRNPF,HNRNPH1,HNRNPH3,HNRNPK,HNRNPM,HNRNPR,HNRNPU,HSPA8,HTATSF1,IK,LSM3,LUC7L,LUC7L2,NCL,PABPC1,PRPF31,PRPF40A,PRPF6,PRPF8,RALY,RBM8A,RBMX,RHEB,SF3A1,SF3A3,SF3B1,SF3B3,SMU1,SNRNP200,SNRNP70,SNRPB,SNRPD2,SNRPD3,SNRPE,SRSF1,SRSF2,SYNCRIP,TRA2A,TRA2B,U2AF2	Spliceosomal complex
GO:CC	ribonucleoprotein complex	GO:1990904	FALSE	3.13443e-12	11.5038	276	1257	145	4280	ADAR,AGO2,ARVCF,BCAS2,CDC5L,CLNS1A,CPSF3,CTNNBL1,DDX1,DDX17,DDX39B,DDX3X,DDX46,DDX5,DDX6,DHX15,DHX9,EEF2,EFTUD2,EIF2S1,EIF3A,EIF3B,EIF3C,EIF3D,EIF3E,EIF3F,EIF3G,EIF3H,EIF3I,EIF3L,EIF3M,EIF4A3,ELAVL1,FBL,FBLL1,G3BP1,HNRNPA1,HNRNPA2B1,HNRNPA3,HNRNPAB,HNRNPC,HNRNPD,HNRNPDL,HNRNPF,HNRNPH1,HNRNPH3,HNRNPK,HNRNPL,HNRNPM,HNRNPR,HNRNPU,HNRNPUL1,HSD17B10,HSPA1A,HSPA8,HTATSF1,IK,ILF2,ILF3,IQGAP1,JAKMIP1,LSM…	DNA complex
GO:CC	nuclear protein-containing complex	GO:0140513	FALSE	3.17823e-12	11.4978	251	1257	135	4280	ACIN1,ADAR,ANP32E,ANXA2,BCAS2,BUB3,CDC5L,CHD4,CLNS1A,CPSF3,CPSF7,CSNK1A1,CSTF3,CTNNB1,CTNNBL1,DDX39B,DDX46,DDX5,DHX15,EFTUD2,EIF4A3,EPB41L2,FLNA,GRB2,HDAC2,HDAC6,HINT1,HNRNPA1,HNRNPA2B1,HNRNPA3,HNRNPAB,HNRNPC,HNRNPDL,HNRNPF,HNRNPH1,HNRNPH3,HNRNPK,HNRNPM,HNRNPR,HNRNPU,HSPA1A,HSPA1L,HSPA5,HSPA6,HSPA8,HTATSF1,IK,IPO7,JUP,KPNA3,LSM3,LUC7L,LUC7L2,MRE11,MTA2,MYH9,MYO1C,NCL,NONO,NUP107,NUP155,NUP205,NUP…	Spliceosomal complex
GO:CC	nuclear lumen	GO:0031981	FALSE	8.70959e-09	8.06	1104	1257	421	4280	ABCF1,ABHD14B,ACADS,ACADVL,ACIN1,ADAR,ADD1,ADD3,AFDN,AGO2,AGPAT5,AKR1B1,ALDH1L2,ALDH6A1,ANP32A,ANP32B,ANP32E,ANXA1,ANXA11,ANXA2,APEX1,APRT,ARAP1,ARL3,ARRB1,ASS1,ATPAF2,BCAS2,BLVRB,BUB3,C1QBP,CAD,CAPG,CASK,CAVIN1,CAVIN2,CBR3,CC2D1A,CCAR1,CCDC22,CDC5L,CDK5RAP3,CENPV,CHD4,CLIC4,CLNS1A,CMAS,CMPK2,CNDP2,COMMD10,COPE,CPNE1,CPNE3,CPSF3,CPSF7,CPT2,CRKL,CSNK1A1,CSNK1D,CSTB,CSTF3,CTBP1,CTNNB1,CTNNBL1,DAG1,…	Nucleus
GO:CC	nucleoplasm	GO:0005654	FALSE	1.3088e-07	6.88313	995	1257	381	4280	ABCF1,ABHD14B,ACADS,ACADVL,ACIN1,ADAR,ADD1,AFDN,AGO2,AKR1B1,ALDH1L2,ALDH6A1,ANP32A,ANP32B,ANP32E,ANXA1,ANXA11,APEX1,APRT,ARAP1,ARL3,ARRB1,ASS1,ATPAF2,BCAS2,BLVRB,BUB3,CAPG,CAVIN1,CAVIN2,CBR3,CCAR1,CCDC22,CDC5L,CENPV,CHD4,CLNS1A,CMAS,CMPK2,CNDP2,COMMD10,COPE,CPNE1,CPNE3,CPSF3,CPSF7,CPT2,CRKL,CSNK1A1,CSNK1D,CSTF3,CTBP1,CTNNB1,CTNNBL1,DAG1,DARS2,DCTN5,DDX1,DDX17,DDX39A,DDX39B,DDX3X,DDX42,DDX46,DDX5,…	Nucleus
GO:CC	catalytic step 2 spliceosome	GO:0071013	FALSE	1.91659e-07	6.71747	40	1257	33	4280	BCAS2,CDC5L,DDX5,EFTUD2,EIF4A3,HNRNPA1,HNRNPA2B1,HNRNPA3,HNRNPC,HNRNPF,HNRNPH1,HNRNPK,HNRNPM,HNRNPR,HNRNPU,LSM3,PABPC1,PRPF6,PRPF8,RALY,RBM8A,RBMX,SF3A1,SF3A3,SF3B1,SF3B3,SNRNP200,SNRPB,SNRPD2,SNRPD3,SNRPE,SRSF1,SYNCRIP	Spliceosomal complex
GO:CC	protein-DNA complex	GO:0032993	FALSE	1.0007e-06	5.9997	127	1257	73	4280	ANP32E,ARRB1,BCAS2,CAPN2,CDC5L,CHD4,CTNNB1,DFFA,DHX9,EIF3E,GLYR1,H1-4,H2AC8,H2AFY2,H2BC12,H3C11,H4C12,HDAC2,HNRNPC,HNRNPK,HNRNPL,HP1BP3,HTRA2,JUP,LEMD2,MECP2,MTA2,MYO1C,NAP1L1,NAP1L4,NFIB,NFIX,NFKB2,PADI2,PARP1,PBXIP1,PCNA,PRKAA1,PRKDC,PRMT5,RAN,RBBP4,RBMX,RELA,RPA1,RPA2,RPA3,RPRD1B,RUVBL1,RUVBL2,SF3B1,SF3B3,SFPQ,SMARCA2,SMARCA5,SMARCB1,SMARCC2,SMC3,SRSF2,SSRP1,STAT1,STAT3,STAT5B,SUPT16H,TARDBP,T…	DNA complex
GO:CC	nucleus	GO:0005634	FALSE	5.02467e-06	5.29889	1770	1257	614	4280	AASS,ABCF1,ABHD14B,ACADM,ACADS,ACADVL,ACIN1,ADAR,ADD1,ADD3,AFDN,AGL,AGO2,AGPAT3,AGPAT5,AHCY,AHNAK,AKR1B1,AKR1C3,ALAD,ALB,ALDH1L2,ALDH6A1,ALDH7A1,ANP32A,ANP32B,ANP32E,ANXA1,ANXA11,ANXA2,ANXA4,APEX1,APPL2,APRT,ARAP1,ARHGDIA,ARL3,ARPC1B,ARRB1,ARVCF,ASAH1,ASRGL1,ASS1,ATPAF2,BAX,BCAS2,BLMH,BLVRB,BROX,BUB3,C1QBP,CAD,CALB1,CALB2,CALR,CANX,CAPG,CAPN2,CAPN7,CASK,CAVIN1,CAVIN2,CBR3,CC2D1A,CCAR1,CCDC22,CCS,…	Nucleus
GO:CC	cell-substrate junction	GO:0030055	TRUE	8.54613e-05	4.06823	264	1257	122	4280	ADD1,AHNAK,ALCAM,ANXA1,ANXA5,ARPC1B,BCAR1,CALR,CAPN1,CAPN2,CASK,CAT,CAV1,CD44,CD81,CDH2,CNN3,CORO1B,CORO2B,CPNE3,CSRP1,CTNNA1,CTNNB1,CYFIP1,DAG1,DMD,DNM2,EGFR,EPB41L2,EPB41L5,EPPK1,ERBIN,EZR,FERMT2,FHL1,FLNA,FLNB,FLRT3,G3BP1,GDI2,GJA1,GNA12,GNA13,GSN,HACD3,HNRNPK,HSPA1A,HSPA5,HSPA8,HSPB1,HSPG2,ICAM1,ILK,IQGAP1,ITGA1,ITGA6,ITGAV,ITGB1,ITGB2,ITGB4,ITGB5,ITGB8,JAK1,JUP,LAMTOR3,LAP3,LASP1,LCP1,LIMS1,…	Focal adhesion
GO:CC	chromosome	GO:0005694	FALSE	0.000102277	3.99022	243	1257	114	4280	ADD3,ANP32E,APEX1,ARRB1,BCAS2,BUB3,CAPN2,CDC5L,CENPV,CHD4,CSNK1A1,CTNNB1,DCTN5,DFFA,DHX9,EIF3E,GLYR1,H1-4,H2AC8,H2AFY2,H2BC12,H3C11,H4C12,HDAC2,HNRNPA2B1,HNRNPC,HNRNPK,HNRNPL,HNRNPU,HP1BP3,HSPA2,HTRA2,IK,LEMD2,LMNA,MECP2,MRE11,MTA2,MYO1C,NAP1L1,NAP1L4,NCL,NFIB,NFIX,NFKB2,NONO,NSFL1C,NUDCD2,NUMA1,NUP107,NUP85,NUP98,PADI2,PARP1,PBXIP1,PCNA,POLR2B,PPP1CA,PPP1CC,PPP2R5A,PRKAA1,PRKDC,PRMT5,RAD50,RAN,R…	DNA complex
GO:CC	chromatin	GO:0000785	FALSE	0.000221657	3.65432	114	1257	63	4280	ANP32E,ARRB1,CAPN2,CHD4,CTNNB1,DFFA,DHX9,EIF3E,GLYR1,H1-4,H2AC8,H2AFY2,H2BC12,H3C11,H4C12,HDAC2,HNRNPC,HNRNPK,HNRNPL,HP1BP3,HTRA2,LEMD2,MECP2,MTA2,MYO1C,NAP1L1,NAP1L4,NFIB,NFIX,NFKB2,PADI2,PARP1,PBXIP1,PCNA,PRKAA1,PRKDC,PRMT5,RAN,RBBP4,RBMX,RELA,RPA2,RUVBL1,RUVBL2,SF3B1,SF3B3,SFPQ,SMARCA2,SMARCA5,SMARCB1,SMARCC2,SMC3,SRSF2,SSRP1,STAT1,STAT3,STAT5B,SUPT16H,TARDBP,TGM2,TOP2B,TRIM28,WDR82	DNA complex
GO:CC	collagen-containing extracellular matrix	GO:0062023	TRUE	0.000228699	3.64074	95	1257	55	4280	A2M,ACAN,AGRN,AGT,ANXA1,ANXA11,ANXA2,ANXA4,ANXA5,BCAM,BCAN,C1QC,CALR,CASK,CDH2,COL18A1,COL4A2,COL6A1,COL6A2,COL6A3,CSTB,CTSD,DAG1,ENTPD2,ERBIN,F3,FGA,FGB,FGG,FN1,HAPLN1,HNRNPM,HSPG2,ICAM1,ITGB4,ITIH4,LAMA2,LAMA4,LAMA5,LAMB2,LAMC1,LGALS1,LMAN1,NID1,NID2,PTPRZ1,SDC3,SERPINB1,SERPINB6,SERPING1,SPON1,TGM2,TNC,VCAN,VWA1	Extracellular matrix
GO:CC	U2-type spliceosomal complex	GO:0005684	FALSE	0.000303941	3.51721	35	1257	27	4280	BCAS2,CDC5L,DHX15,EFTUD2,EIF4A3,HTATSF1,IK,LSM3,LUC7L,LUC7L2,PRPF31,PRPF40A,PRPF6,PRPF8,RBM8A,SF3A1,SF3A3,SF3B1,SF3B3,SMU1,SNRNP200,SNRNP70,SNRPB,SNRPD2,SNRPD3,SNRPE,U2AF2	Spliceosomal complex
GO:CC	focal adhesion	GO:0005925	FALSE	0.000375498	3.42539	261	1257	119	4280	ADD1,AHNAK,ALCAM,ANXA1,ANXA5,ARPC1B,BCAR1,CALR,CAPN1,CAPN2,CASK,CAT,CAV1,CD44,CD81,CDH2,CNN3,CORO1B,CORO2B,CPNE3,CSRP1,CTNNA1,CTNNB1,CYFIP1,DAG1,DNM2,EGFR,EPB41L2,EPB41L5,EZR,FERMT2,FHL1,FLNA,FLNB,FLRT3,G3BP1,GDI2,GJA1,GNA12,GNA13,GSN,HACD3,HNRNPK,HSPA1A,HSPA5,HSPA8,HSPB1,HSPG2,ICAM1,ILK,IQGAP1,ITGA1,ITGA6,ITGAV,ITGB1,ITGB2,ITGB4,ITGB5,ITGB8,JAK1,JUP,LAMTOR3,LAP3,LASP1,LCP1,LIMS1,LPP,LRP1,MAP4K4,…	Focal adhesion
GO:CC	nuclear speck	GO:0016607	FALSE	0.00164054	2.78501	116	1257	62	4280	ACIN1,AFDN,APEX1,ATPAF2,BCAS2,CDC5L,CSNK1A1,DDX17,DDX39A,DDX39B,DDX42,DDX46,DDX5,DHX15,DOCK1,EFTUD2,EIF4A3,ERBIN,HNRNPU,HP1BP3,HSPA1A,HSPB6,IK,INPPL1,LHPP,LMNA,LUC7L2,NAMPT,NONO,PABPN1,PCBP1,PPP1CC,PRKAA1,PRPF31,PRPF40A,PRPF6,PRPF8,PSPC1,RBM39,RBM4B,RBM8A,SART3,SF3A1,SF3A3,SF3B1,SFPQ,SMU1,SNRNP70,SON,SRP54,SRSF1,SRSF10,SRSF2,SRSF3,SRSF4,SRSF6,SRSF7,TAB1,TARDBP,TCERG1,U2AF2,ZNF638	Nucleus
GO:CC	cytosol	GO:0005829	TRUE	0.00300712	2.52185	2093	1257	694	4280	AAMP,AASS,ABCD3,ABCE1,ABCF1,ABHD14B,ACAA1,ACIN1,ACO1,ACOX3,ACP1,ACSBG1,ACTG2,ADD1,ADD3,ADH5,AFDN,AGL,AGO2,AGPS,AGT,AHCY,AHCYL1,AHCYL2,AHNAK,AIFM3,AK1,AKR1A1,AKR1B1,AKR1C3,AKR1E2,AKR7A2,ALAD,ALDH1A1,ALDH1A2,ALDH1L1,ALDH3A2,ALDH4A1,ALDH7A1,ALDH9A1,ANK1,ANKFY1,ANO6,ANXA1,ANXA11,ANXA2,ANXA5,APRT,ARAP1,ARCN1,ARF4,ARFGAP3,ARFIP1,ARHGAP5,ARHGDIA,ARHGEF4,ARHGEF6,ARL1,ARPC1B,ARRB1,ASL,ASRGL1,ASS1,ATIC,ATP…	Extracellular vesicle
GO:CC	spliceosomal snRNP complex	GO:0097525	FALSE	0.0052395	2.28071	30	1257	23	4280	DDX39B,DDX46,EFTUD2,HTATSF1,LSM3,LUC7L,LUC7L2,PRPF31,PRPF40A,PRPF6,PRPF8,SART3,SF3A1,SF3A3,SF3B1,SF3B3,SNRNP200,SNRNP70,SNRPB,SNRPD2,SNRPD3,SNRPE,ZNF638	Spliceosomal complex
GO:CC	nuclear body	GO:0016604	FALSE	0.00930311	2.03137	207	1257	95	4280	ACIN1,ADD1,AFDN,APEX1,ARRB1,ATPAF2,BCAS2,CDC5L,CSNK1A1,DDX1,DDX17,DDX39A,DDX39B,DDX42,DDX46,DDX5,DHX15,DHX9,DOCK1,DRG1,EFTUD2,EIF3E,EIF4A3,EPB41,ERBIN,EWSR1,FBL,FBLL1,HNRNPA2B1,HNRNPM,HNRNPU,HP1BP3,HSPA1A,HSPB6,IK,INPPL1,LHPP,LMNA,LSG1,LUC7L2,MINDY1,MRE11,MYH9,MYO1C,NAMPT,NONO,NOP58,NUP98,PABPN1,PARP1,PCBP1,PCNA,PPP1CC,PRKAA1,PRPF31,PRPF40A,PRPF6,PRPF8,PSPC1,RBM39,RBM4B,RBM8A,RO60,RPA1,RPA2,RPN2,…	Nucleus
GO:CC	nuclear chromosome	GO:0000228	FALSE	0.0118814	1.92513	43	1257	29	4280	ADD3,ANP32E,BCAS2,CDC5L,DHX9,H2AFY2,HDAC2,HNRNPU,HSPA2,IK,PARP1,PCNA,RAD50,RBBP4,RGS12,RPA1,RPA2,RPA3,RUVBL1,RUVBL2,SMARCA5,SMARCB1,SMC1A,SMC3,SRSF2,TARDBP,TERF2IP,TOP1,TOP2A	Nucleus
GO:CC	basement membrane	GO:0005604	FALSE	0.0126086	1.89933	27	1257	21	4280	ACAN,AGRN,ANXA2,CASK,COL18A1,COL4A2,DAG1,ENTPD2,ERBIN,FN1,HSPG2,ITGB4,LAMA2,LAMA4,LAMA5,LAMB2,LAMC1,NID1,NID2,TNC,VWA1	Nucleus
GO:CC	small nuclear ribonucleoprotein complex	GO:0030532	FALSE	0.014683	1.83318	31	1257	23	4280	DDX39B,DDX46,EFTUD2,HTATSF1,LSM3,LUC7L,LUC7L2,PRPF31,PRPF40A,PRPF6,PRPF8,SART3,SF3A1,SF3A3,SF3B1,SF3B3,SNRNP200,SNRNP70,SNRPB,SNRPD2,SNRPD3,SNRPE,ZNF638	Spliceosomal complex
GO:CC	external encapsulating structure	GO:0030312	FALSE	0.0159569	1.79705	109	1257	57	4280	A2M,ACAN,AGRN,AGT,ANXA1,ANXA11,ANXA2,ANXA4,ANXA5,BCAM,BCAN,C1QC,CALR,CASK,CDH2,COL18A1,COL4A2,COL6A1,COL6A2,COL6A3,CSTB,CTSD,DAG1,ENTPD2,ERBIN,F3,FGA,FGB,FGG,FLRT3,FN1,HAPLN1,HNRNPM,HSPG2,ICAM1,ITGB4,ITIH4,LAMA2,LAMA4,LAMA5,LAMB2,LAMC1,LGALS1,LMAN1,LRIG1,NID1,NID2,PTPRZ1,SDC3,SERPINB1,SERPINB6,SERPING1,SPON1,TGM2,TNC,VCAN,VWA1	Extracellular vesicle
GO:CC	extracellular matrix	GO:0031012	FALSE	0.0159569	1.79705	109	1257	57	4280	A2M,ACAN,AGRN,AGT,ANXA1,ANXA11,ANXA2,ANXA4,ANXA5,BCAM,BCAN,C1QC,CALR,CASK,CDH2,COL18A1,COL4A2,COL6A1,COL6A2,COL6A3,CSTB,CTSD,DAG1,ENTPD2,ERBIN,F3,FGA,FGB,FGG,FLRT3,FN1,HAPLN1,HNRNPM,HSPG2,ICAM1,ITGB4,ITIH4,LAMA2,LAMA4,LAMA5,LAMB2,LAMC1,LGALS1,LMAN1,LRIG1,NID1,NID2,PTPRZ1,SDC3,SERPINB1,SERPINB6,SERPING1,SPON1,TGM2,TNC,VCAN,VWA1	Extracellular matrix
GO:CC	membrane-bounded organelle	GO:0043227	FALSE	0.0288478	1.53989	3484	1257	1079	4280	A2M,AASS,ABAT,ABCA2,ABCB1,ABCB7,ABCD3,ABCE1,ABCF1,ABHD14B,ACAA1,ACAA2,ACADM,ACADS,ACADSB,ACADVL,ACAN,ACIN1,ACO1,ACOT9,ACOX3,ACP1,ACSBG1,ACSF2,ACSL1,ACSS1,ACSS3,ACTG2,ADAR,ADCY8,ADCYAP1R1,ADD1,ADD3,ADH5,AFDN,AGL,AGO2,AGPAT3,AGPAT5,AGPS,AGRN,AGT,AGTRAP,AHCY,AHCYL1,AHCYL2,AHNAK,AIFM3,AK1,AK2,AK3,AKR1A1,AKR1B1,AKR1C3,AKR7A2,ALAD,ALB,ALCAM,ALDH18A1,ALDH1A1,ALDH1L1,ALDH1L2,ALDH2,ALDH3A2,ALDH4A1,ALDH6A1…	Extracellular vesicle
GO:CC	Sm-like protein family complex	GO:0120114	FALSE	0.0368263	1.43384	34	1257	24	4280	CLNS1A,DDX39B,DDX46,EFTUD2,HTATSF1,LSM3,LUC7L,LUC7L2,PRPF31,PRPF40A,PRPF6,PRPF8,SART3,SF3A1,SF3A3,SF3B1,SF3B3,SNRNP200,SNRNP70,SNRPB,SNRPD2,SNRPD3,SNRPE,ZNF638	Spliceosomal complex
GO:MF	nucleic acid binding	GO:0003676	TRUE	8.48753e-21	20.0712	790	1259	358	4251	ABCF1,ACAA2,ACIN1,ACO1,ADAR,ADD1,AGO2,AHCYL1,AHNAK,ALB,ALDH18A1,ALDH6A1,ANP32A,ANXA11,ANXA2,APEX1,ARCN1,ASS1,BZW1,C1QBP,CALR,CANX,CAVIN1,CC2D1A,CCAR1,CDC42EP4,CDC5L,CDH2,CHD4,CLNS1A,CNOT1,CPNE3,CPSF3,CPSF7,CRKL,CSRP1,CSTB,CSTF3,CTNNA1,CYFIP1,DARS2,DDX1,DDX17,DDX39A,DDX39B,DDX3X,DDX42,DDX46,DDX5,DDX6,DHX15,DHX9,DRG2,EEF1A1,EEF1A2,EEF2,EFTUD2,EGFR,EHD2,EHD4,EIF2AK2,EIF2S1,EIF2S2,EIF2S3,EIF3A,EIF3B,…	RNA binding
GO:MF	RNA binding	GO:0003723	FALSE	9.64418e-19	18.0157	640	1259	299	4251	ABCF1,ACAA2,ACIN1,ACO1,ADAR,ADD1,AGO2,AHCYL1,AHNAK,ALDH18A1,ALDH6A1,ANP32A,ANXA11,ANXA2,APEX1,ARCN1,ASS1,BZW1,C1QBP,CALR,CANX,CAVIN1,CCAR1,CDC42EP4,CDC5L,CDH2,CLNS1A,CNOT1,CPNE3,CPSF3,CPSF7,CRKL,CSRP1,CSTB,CSTF3,CTNNA1,CYFIP1,DARS2,DDX1,DDX17,DDX39A,DDX39B,DDX3X,DDX42,DDX46,DDX5,DDX6,DHX15,DHX9,DRG2,EEF1A1,EEF2,EFTUD2,EIF2AK2,EIF2S1,EIF2S2,EIF2S3,EIF3A,EIF3B,EIF3C,EIF3D,EIF3E,EIF3G,EIF3H,EIF3I,EI…	RNA binding
GO:MF	organic cyclic compound binding	GO:0097159	FALSE	8.18283e-14	13.0871	1617	1259	606	4251	ABAT,ABCA2,ABCB1,ABCB7,ABCD3,ABCE1,ABCF1,ACAA2,ACADM,ACADS,ACADSB,ACADVL,ACIN1,ACO1,ACOX3,ACSBG1,ACSF2,ACSL1,ACSS1,ACSS3,ACTG2,ADAR,ADCY2,ADCY8,ADD1,AGO2,AGPS,AHCYL1,AHNAK,AIFM3,AK1,AK2,AK3,ALB,ALDH18A1,ALDH1A1,ALDH2,ALDH6A1,ANP32A,ANXA11,ANXA2,APEX1,APRT,ARCN1,ARF4,ARHGAP5,ARL1,ARL3,ASS1,ATL3,AXL,BZW1,C1QBP,CAD,CALB1,CALR,CANX,CARS2,CASK,CAT,CAV1,CAVIN1,CBR3,CC2D1A,CCAR1,CD81,CDC42EP4,CDC5L,CDH2…	RNA binding
GO:MF	DNA binding	GO:0003677	FALSE	4.77737e-08	7.32081	222	1259	115	4251	ADAR,AGO2,ALB,APEX1,CALR,CC2D1A,CCAR1,CDC5L,CHD4,DDX1,DDX3X,DHX9,EGFR,ENO1,ERBB4,FBXO21,FUBP1,FUBP3,FUS,G3BP1,GLYR1,GTF2I,H1-4,H2AC8,H2AFY2,H2BC12,H3C11,H4C12,HDAC2,HDAC6,HNRNPA1,HNRNPA2B1,HNRNPC,HNRNPD,HNRNPDL,HNRNPK,HNRNPL,HNRNPU,HP1BP3,IFIT5,ILF2,ILF3,IMPDH2,KHSRP,LMNB1,MECP2,MRE11,MTA2,MTPN,MYEF2,NACA,NCL,NFIB,NFIX,NFKB2,NONO,OTUD7B,PARP1,PCBP1,PCBP2,PCNA,POLDIP2,POLR2B,PRDX5,PRKDC,PRMT1,PRMT…	DNA binding
GO:MF	chromatin binding	GO:0003682	TRUE	1.03197e-05	4.98633	89	1259	55	4251	APEX1,CHD4,CTBP1,CTBP2,CTNNB1,DDX1,DDX5,DHX9,EGFR,FUS,GLYR1,H1-4,H2AFY2,HDAC2,HNRNPC,HNRNPD,HNRNPU,HP1BP3,MECP2,MTA2,NAP1L1,NAP1L4,NONO,NUP98,PARP1,PCNA,POLR2B,PRKAA1,RAN,RBBP4,RBMX,RELA,RUVBL2,SETD7,SFPQ,SHMT2,SMARCA2,SMARCA5,SMARCB1,SMARCC2,SMC1A,SMC3,SSBP1,SSRP1,STAT1,STAT3,STAT5B,SUPT16H,TFAM,TOP1,TOP2A,TOP2B,TPR,TRIM28,WDR82	DNA binding
GO:MF	catalytic activity	GO:0003824	TRUE	0.00011684	3.93241	1747	1259	604	4251	AASS,ABAT,ABCA2,ABCB1,ABCB7,ABCD3,ABCE1,ABCF1,ABHD14B,ACAA1,ACAA2,ACADM,ACADS,ACADSB,ACADVL,ACIN1,ACO1,ACOT9,ACOX3,ACP1,ACSBG1,ACSF2,ACSL1,ACSS1,ACSS3,ACTG2,ACYP2,ADAR,ADCY2,ADCY8,ADH5,AGL,AGO2,AGPAT3,AGPAT5,AGPS,AHCY,AHCYL1,AHCYL2,AIFM3,AK1,AK2,AK3,AKR1A1,AKR1B1,AKR1C3,AKR1E2,AKR7A2,ALAD,ALDH18A1,ALDH1A1,ALDH1A2,ALDH1L1,ALDH1L2,ALDH2,ALDH3A2,ALDH4A1,ALDH6A1,ALDH7A1,ALDH9A1,APEX1,APRT,ARF4,ARHGAP…	Oxidoreductase activity
GO:MF	extracellular matrix structural constituent	GO:0005201	TRUE	0.000733154	3.1348	30	1259	24	4251	ACAN,AGRN,COL18A1,COL4A2,COL6A1,COL6A2,COL6A3,FGA,FGB,FGG,FN1,HAPLN1,HSPG2,LAMA2,LAMA4,LAMA5,LAMB2,LAMC1,NID1,NID2,SPON1,TNC,VCAN,VWA1	Extracellular matrix
GO:MF	helicase activity	GO:0004386	FALSE	0.00714907	2.14575	36	1259	26	4251	CHD4,DDX1,DDX17,DDX39A,DDX39B,DDX3X,DDX42,DDX46,DDX5,DDX6,DHX15,DHX9,EIF4A1,EIF4A3,G3BP1,MRE11,RAD50,RECQL,RUVBL1,RUVBL2,SMARCA2,SMARCA5,SNRNP200,WRNIP1,XRCC5,XRCC6	DNA binding
GO:MF	identical protein binding	GO:0042802	TRUE	0.00860175	2.06541	715	1259	270	4251	A2M,ABAT,ABCB7,ABCD3,ACADM,ACADSB,ACADVL,ACYP2,ADCY8,ADD1,ADH5,AGTRAP,AHCYL1,AHNAK,ALAD,ALB,ALCAM,ALDH18A1,ALDH3A2,ALDH4A1,ALDH7A1,ANXA2,ANXA4,APPL2,AQP4,ASL,ASS1,ATIC,ATL3,BAX,BBOX1,BLMH,C1QB,CAD,CAT,CAV1,CAVIN1,CDC5L,CDH2,CORO1B,CPNE1,CPT1A,CRKL,CRMP1,CRYL1,CSK,CTBP1,CTBP2,CTNNA1,CTPS2,CYBRD1,DARS2,DCXR,DDX39A,DDX39B,DECR1,DES,DHRS4,DNPEP,DPP9,DPYSL3,DRG1,EGFR,EHD1,EHD2,EIF2AK2,EIF3F,ELAVL1,ENO…	Identical protein binding
GO:MF	mRNA binding	GO:0003729	FALSE	0.0172361	1.76356	157	1259	76	4251	ACO1,AGO2,C1QBP,CALR,CPSF7,CSTF3,DDX17,DDX3X,DDX5,DDX6,DHX9,EIF2S2,EIF3A,EIF3D,EIF4A1,EIF4A3,EIF4G2,ELAVL1,ETF1,FUBP1,FUBP3,FUS,FXR1,G3BP1,HNRNPA1,HNRNPA2B1,HNRNPA3,HNRNPAB,HNRNPC,HNRNPD,HNRNPK,HNRNPL,HNRNPM,HNRNPR,HNRNPU,ILF3,KHSRP,LUC7L,LUC7L2,MECP2,MSI1,MSI2,MYEF2,NCBP1,NCL,NUP98,PABPC1,PABPC4,PCBP1,PCBP2,PTBP1,PUM2,PURB,QKI,RBM8A,RBMX,RPS13,RPS3,RPS5,RPS7,SF3B1,SHMT1,SHMT2,SNRNP70,SRSF1,SRSF4…	RNA binding
GO:MF	oxidoreductase activity	GO:0016491	FALSE	0.0256519	1.59088	298	1259	127	4251	AASS,ACAA1,ACADM,ACADS,ACADSB,ACADVL,ACOX3,ADH5,AIFM3,AKR1A1,AKR1B1,AKR1C3,AKR1E2,AKR7A2,ALDH18A1,ALDH1A1,ALDH1A2,ALDH1L1,ALDH1L2,ALDH2,ALDH3A2,ALDH4A1,ALDH6A1,ALDH7A1,ALDH9A1,APEX1,ASPH,BBOX1,BCKDHA,BLVRB,CAT,CBR1,CBR3,CCS,CHDH,CRAT,CRYL1,CTBP1,CTBP2,CYB5R3,CYBRD1,CYGB,DCXR,DECR1,DHODH,DHRS4,DHRS7,EGLN1,ETFDH,ETHE1,FDXR,G6PD,GCDH,GLUD1,GLYR1,GMPR,GMPR2,GRHPR,GSR,GSTM2,GSTO1,GSTP1,HADH,HADHA,HADH…	Oxidoreductase activity
GO:MF	catalytic activity, acting on a nucleic acid	GO:0140640	FALSE	0.026502	1.57672	112	1259	58	4251	AGO2,APEX1,CARS2,CHD4,CNOT1,CPSF3,DARS2,DDX1,DDX17,DDX39A,DDX39B,DDX3X,DDX42,DDX46,DDX5,DDX6,DHX15,DHX9,EIF4A1,EIF4A3,ETF1,FBL,FBLL1,G3BP1,GGT1,HARS2,METTL7A,MRE11,NARS1,NARS2,OSGEP,PCNA,PDE12,PNPT1,POLR2B,PTRHD1,RAD50,RBBP4,RECQL,RPS3,RTCB,RUVBL1,RUVBL2,SAMHD1,SMARCA2,SMARCA5,SMC3,SND1,SNRNP200,TARS1,TOP1,TOP2A,TOP2B,TRNT1,TSNAX,WRNIP1,XRCC5,XRCC6	RNA metabolism
GO:MF	nucleosome binding	GO:0031491	FALSE	0.0398485	1.39959	17	1259	15	4251	CHD4,GLYR1,H1-4,HDAC2,HNRNPC,HP1BP3,MTA2,NAP1L4,PARP1,RBBP4,SMARCA5,SMARCB1,SMARCC2,SSRP1,SUPT16H	DNA binding
GO:MF	cell adhesion molecule binding	GO:0050839	TRUE	0.0404502	1.39308	320	1259	134	4251	ADD1,AFDN,AHNAK,ANXA1,ANXA2,ARVCF,ATIC,BCAM,BZW1,CALD1,CALR,CAPG,CC2D1A,CCS,CD81,CDH11,CDH2,CDH20,CLIC1,CNN3,CORO1B,CRKL,CSNK1D,CTNNA1,CTNNA2,CTNNB1,CTNND2,DDX3X,DDX6,DMD,EEF2,EGFR,EHD1,EHD4,EIF2S3,EIF3E,EIF4G2,ENO1,EPS15,EZR,FERMT2,FGA,FGB,FGG,FLNA,FLNB,FMNL2,FN1,GCN1,GFAP,GPNMB,H3C11,HNRNPK,HSPA1A,HSPA5,HSPA8,ICAM1,IDH1,IQGAP1,ITGA1,ITGA6,ITGA7,ITGAM,ITGAV,ITGB1,ITGB2,ITGB4,ITGB5,ITGB8,JUP,KIF5…	Focal adhesion
GO:MF	sequence-specific DNA binding	GO:0043565	FALSE	0.0473844	1.32436	96	1259	51	4251	AGO2,APEX1,CC2D1A,CCAR1,CDC5L,DHX9,ENO1,ERBB4,H2AFY2,HDAC6,HNRNPA1,HNRNPA2B1,HNRNPD,HNRNPL,HNRNPU,LMNB1,MECP2,MTA2,MTPN,NCL,NFIB,NFIX,NFKB2,PCBP1,PRDX5,PRMT1,PRMT5,PURB,RAD50,RBBP4,RBMX,RELA,RPA1,RPA2,RPS3,RUVBL2,SFPQ,SMARCA2,SMARCB1,STAT1,STAT3,STAT5B,TARDBP,TERF2IP,TFAM,TOP1,TSN,TSNAX,WDR77,XRCC5,XRCC6	DNA binding

## Sheet: SD_TC_refined_lowabundprot
source	term_name	term_id	driverterm?	adjusted_p_value	negative_log10_of_adjusted_p_value	term_size	query_size	intersection_size	effective_domain_size	DAPs in term	GO_theme
GO:MF	high voltage-gated calcium channel activity	GO:0008331	TRUE	0.0498346	1.30247	7	212	6	2871	CACNA1A,CACNA1B,CACNA1E,CACNB1,CACNB4,SCN1A	Ion transport & homeostasis

## Sheet: SD_TC_refined_highabundprot
source	term_name	term_id	driverterm?	adjusted_p_value	negative_log10_of_adjusted_p_value	term_size	query_size	intersection_size	effective_domain_size	DAPs in term	GO_theme
GO:BP	cellular biosynthetic process	GO:0044249	TRUE	1.46782e-05	4.83333	1147	513	273	2806	AASS,ABCA2,ABCB7,ABCE1,ABCF1,ACSL1,ACTG2,ADCY2,ADCY8,AFDN,AGPAT3,AGPAT5,AGPS,ALDH18A1,ALDH1A2,AP3B1,APPL2,ASRGL1,AXL,BCAS2,BCAT1,BTN3A3,C1QBP,CAD,CARS2,CAV1,CDC5L,CDK5RAP3,CEPT1,CERS1,CHID1,CHORDC1,CMPK2,CNOT1,COASY,COL4A2,COMMD7,CPSF3,CPSF7,CTBP1,CTBP2,CTNNBL1,DARS2,DCAKD,DDOST,DDX39A,DDX39B,DHODH,DIP2A,DMAC2L,DMD,DNM2,DRG1,DTYMK,EGLN1,EIF2S1,EIF2S3,EIF3B,EIF3C,EIF3F,EIF3G,EIF3H,EIF3L,EIF3M,EIF4…	RNA metabolism
GO:BP	biosynthetic process	GO:0009058	FALSE	2.63957e-05	4.57847	1184	513	279	2806	AASS,ABCA2,ABCB7,ABCE1,ABCF1,ACSL1,ACTG2,ADCY2,ADCY8,AFDN,AGPAT3,AGPAT5,AGPS,ALDH18A1,ALDH1A2,AP3B1,APPL2,ASRGL1,AXL,BCAS2,BCAT1,BTN3A3,C1QBP,CAD,CARS2,CAV1,CDC5L,CDK5RAP3,CEPT1,CERS1,CHID1,CHORDC1,CKB,CKM,CMPK2,CNOT1,COASY,COL4A2,COMMD7,CPSF3,CPSF7,CTBP1,CTBP2,CTNNBL1,CYGB,DARS2,DCAKD,DDOST,DDX39A,DDX39B,DHODH,DIP2A,DMAC2L,DMD,DNM2,DRG1,DTYMK,EGLN1,EIF2S1,EIF2S3,EIF3B,EIF3C,EIF3F,EIF3G,EIF3H,EIF…	RNA metabolism
GO:BP	organic substance biosynthetic process	GO:1901576	FALSE	4.68057e-05	4.3297	1173	513	276	2806	AASS,ABCA2,ABCB7,ABCE1,ABCF1,ACSL1,ACTG2,ADCY2,ADCY8,AFDN,AGPAT3,AGPAT5,AGPS,ALDH18A1,ALDH1A2,AP3B1,APPL2,ASRGL1,AXL,BCAS2,BCAT1,BTN3A3,C1QBP,CAD,CARS2,CAV1,CDC5L,CDK5RAP3,CEPT1,CERS1,CHID1,CHORDC1,CKB,CKM,CMPK2,CNOT1,COASY,COL4A2,COMMD7,CPSF3,CPSF7,CTBP1,CTBP2,CTNNBL1,DARS2,DCAKD,DDOST,DDX39A,DDX39B,DHODH,DIP2A,DMAC2L,DMD,DNM2,DRG1,DTYMK,EGLN1,EIF2S1,EIF2S3,EIF3B,EIF3C,EIF3F,EIF3G,EIF3H,EIF3L,EI…	RNA metabolism
GO:BP	heterocycle metabolic process	GO:0046483	FALSE	0.000436056	3.36046	770	513	194	2806	AASS,ABCB7,ABCE1,ACSF2,ACSL1,ADCY2,ADCY8,ALDH18A1,AP3B1,BAX,BCAS2,C1QBP,CAD,CARS2,CAV1,CDC5L,CDK5RAP3,CERS1,CMPK2,CNOT1,COASY,COL4A2,COMMD7,CPSF3,CPSF7,CRMP1,CTBP1,CTBP2,CTNNBL1,DARS2,DCAKD,DDX39A,DDX39B,DHODH,DIP2A,DMAC2L,DMD,DNM2,DTYMK,EGLN1,ENTPD1,ENTPD3,ERBB4,EWSR1,FCSK,FUBP1,FUBP3,FUS,FXR1,GFPT1,GGH,GLYR1,GMPS,GNAI3,GSTO1,GTPBP1,HARS2,HDAC6,HNRNPAB,HNRNPD,HNRNPDL,HNRNPL,HNRNPUL1,HSPA8,IGF1R,…	RNA metabolism
GO:BP	nucleic acid metabolic process	GO:0090304	FALSE	0.000449579	3.34719	557	513	150	2806	AASS,ABCE1,ADCY8,AP3B1,BAX,BCAS2,C1QBP,CARS2,CAV1,CDC5L,CDK5RAP3,CERS1,CNOT1,COL4A2,COMMD7,CPSF3,CPSF7,CTBP1,CTBP2,CTNNBL1,DARS2,DDX39A,DDX39B,DMD,DNM2,EGLN1,ERBB4,EWSR1,FUBP1,FUBP3,FUS,FXR1,GLYR1,GTPBP1,HARS2,HDAC6,HNRNPAB,HNRNPD,HNRNPDL,HNRNPL,HNRNPUL1,HSPA8,IGF1R,IK,IMPACT,JUP,LMCD1,LUC7L,LUC7L2,MAGED2,METTL7A,MRE11,MTA2,MTPN,MYDGF,NACA,NAP1L1,NARS1,NARS2,NCBP1,NEO1,NFIB,NFIX,NFKB2,NIBAN2,NOP5…	RNA metabolism
GO:BP	organic cyclic compound metabolic process	GO:1901360	FALSE	0.000631848	3.19939	818	513	203	2806	AASS,ABCA2,ABCB7,ABCE1,ACSF2,ACSL1,ADCY2,ADCY8,ALDH18A1,AP3B1,BAX,BCAS2,C1QBP,CAD,CARS2,CAV1,CDC5L,CDK5RAP3,CERS1,CMPK2,CNOT1,COASY,COL4A2,COMMD7,CPSF3,CPSF7,CRMP1,CTBP1,CTBP2,CTNNBL1,DARS2,DCAKD,DDX39A,DDX39B,DHODH,DHRS4,DIP2A,DMAC2L,DMD,DNM2,DTYMK,EGLN1,ENTPD1,ENTPD3,ERBB4,ERLIN1,EWSR1,FCSK,FUBP1,FUBP3,FUS,FXR1,GFPT1,GGH,GLYR1,GMPS,GNAI3,GSTM1,GSTO1,GTPBP1,HARS2,HDAC6,HNRNPAB,HNRNPD,HNRNPDL,HNR…	RNA metabolism
GO:BP	nucleobase-containing compound metabolic process	GO:0006139	FALSE	0.000977206	3.01001	737	513	186	2806	AASS,ABCE1,ACSF2,ACSL1,ADCY2,ADCY8,AP3B1,BAX,BCAS2,C1QBP,CAD,CARS2,CAV1,CDC5L,CDK5RAP3,CERS1,CMPK2,CNOT1,COASY,COL4A2,COMMD7,CPSF3,CPSF7,CRMP1,CTBP1,CTBP2,CTNNBL1,DARS2,DCAKD,DDX39A,DDX39B,DHODH,DIP2A,DMAC2L,DMD,DNM2,DTYMK,EGLN1,ENTPD1,ENTPD3,ERBB4,EWSR1,FCSK,FUBP1,FUBP3,FUS,FXR1,GFPT1,GLYR1,GMPS,GNAI3,GTPBP1,HARS2,HDAC6,HNRNPAB,HNRNPD,HNRNPDL,HNRNPL,HNRNPUL1,HSPA8,IGF1R,IK,IMPACT,JUP,LIPA,LMCD1,…	RNA metabolism
GO:BP	cellular nitrogen compound metabolic process	GO:0034641	FALSE	0.0010067	2.9971	903	513	219	2806	AASS,ABCA2,ABCB7,ABCE1,ABCF1,ACSF2,ACSL1,ADCY2,ADCY8,AP3B1,BAX,BCAS2,C1QBP,CAD,CARS2,CAV1,CDC5L,CDK5RAP3,CERS1,CMPK2,CNOT1,COASY,COL4A2,COMMD7,CPSF3,CPSF7,CRMP1,CTBP1,CTBP2,CTNNBL1,DARS2,DCAKD,DDX39A,DDX39B,DHODH,DIP2A,DMAC2L,DMD,DNM2,DRG1,DTYMK,EGLN1,EIF2S1,EIF2S3,EIF3B,EIF3C,EIF3F,EIF3G,EIF3H,EIF3L,EIF3M,EIF4G2,ENTPD1,ENTPD3,ERBB4,EWSR1,FCSK,FUBP1,FUBP3,FUS,FXR1,GCN1,GFM1,GFPT1,GGT1,GLYR1,GMPS,…	RNA metabolism
GO:BP	macromolecule biosynthetic process	GO:0009059	FALSE	0.00215959	2.66563	915	513	220	2806	AASS,ABCA2,ABCE1,ABCF1,ACTG2,ADCY8,AFDN,ALDH1A2,AP3B1,APPL2,ASRGL1,AXL,BCAS2,BTN3A3,C1QBP,CARS2,CAV1,CDC5L,CDK5RAP3,CERS1,CHID1,CHORDC1,CNOT1,COL4A2,COMMD7,CPSF3,CPSF7,CTBP1,CTBP2,CTNNBL1,DARS2,DDOST,DDX39A,DDX39B,DIP2A,DMD,DNM2,DRG1,EGLN1,EIF2S1,EIF2S3,EIF3B,EIF3C,EIF3F,EIF3G,EIF3H,EIF3L,EIF3M,EIF4G2,EPB41L5,ERBB4,ERP44,EWSR1,FCER1G,FKBP5,FN1,FUBP1,FUBP3,FUS,FXR1,GCN1,GFM1,GFPT1,GGT1,GLYR1,GTPBP…	RNA metabolism
GO:BP	cellular aromatic compound metabolic process	GO:0006725	FALSE	0.00229745	2.63875	774	513	192	2806	AASS,ABCB7,ABCE1,ACSF2,ACSL1,ADCY2,ADCY8,AP3B1,BAX,BCAS2,C1QBP,CAD,CARS2,CAV1,CDC5L,CDK5RAP3,CERS1,CMPK2,CNOT1,COASY,COL4A2,COMMD7,CPSF3,CPSF7,CRMP1,CTBP1,CTBP2,CTNNBL1,DARS2,DCAKD,DDX39A,DDX39B,DHODH,DIP2A,DMAC2L,DMD,DNM2,DTYMK,EGLN1,ENTPD1,ENTPD3,ERBB4,EWSR1,FCSK,FUBP1,FUBP3,FUS,FXR1,GFPT1,GGH,GLYR1,GMPS,GNAI3,GSTM1,GTPBP1,HARS2,HDAC6,HNRNPAB,HNRNPD,HNRNPDL,HNRNPL,HNRNPUL1,HSPA8,IGF1R,IK,IMPACT…	RNA metabolism
GO:BP	RNA processing	GO:0006396	FALSE	0.00389564	2.40942	173	513	60	2806	BCAS2,C1QBP,CDC5L,CPSF3,CPSF7,CTNNBL1,DDX39A,DDX39B,FUS,FXR1,HNRNPD,HNRNPDL,HNRNPL,HNRNPUL1,HSPA8,IK,LUC7L,LUC7L2,NCBP1,NOP58,OSGEP,PA2G4,PABPC1,PABPC4,PABPN1,PDE12,PNPT1,PRMT1,PRPF40A,PRPF6,PUF60,PUM2,RACK1,RBM12,RBM12B,RBM39,RBM4B,RPL14,RPL4,RPL7A,RPRD1B,RPS25,RPS3,RPS8,SF3A3,SF3B1,SFPQ,SON,SSB,SSU72,SYNCRIP,TCERG1,TIA1,TP53RK,TRA2A,U2AF2,WDR77,ZMPSTE24,ZNF326,ZNF638	RNA splicing
GO:BP	RNA metabolic process	GO:0016070	FALSE	0.00570097	2.24405	486	513	131	2806	AASS,ABCE1,ADCY8,AP3B1,BCAS2,C1QBP,CARS2,CAV1,CDC5L,CDK5RAP3,CNOT1,COL4A2,COMMD7,CPSF3,CPSF7,CTBP1,CTBP2,CTNNBL1,DARS2,DDX39A,DDX39B,DMD,DNM2,EGLN1,ERBB4,EWSR1,FUBP1,FUBP3,FUS,FXR1,GLYR1,GTPBP1,HARS2,HDAC6,HNRNPAB,HNRNPD,HNRNPDL,HNRNPL,HNRNPUL1,HSPA8,IK,IMPACT,JUP,LMCD1,LUC7L,LUC7L2,MAGED2,METTL7A,MTA2,MTPN,MYDGF,NACA,NARS1,NARS2,NCBP1,NEO1,NFIB,NFIX,NFKB2,NIBAN2,NOP58,NOS1,NUP85,OSGEP,OTUD7B,P2R…	RNA metabolism
GO:BP	cellular nitrogen compound biosynthetic process	GO:0044271	FALSE	0.00585827	2.23223	683	513	172	2806	AASS,ABCA2,ABCB7,ABCE1,ABCF1,ACSL1,ADCY2,ADCY8,AP3B1,C1QBP,CAD,CARS2,CAV1,CDC5L,CDK5RAP3,CERS1,CMPK2,CNOT1,COASY,COL4A2,COMMD7,CTBP1,CTBP2,DARS2,DCAKD,DDX39B,DHODH,DIP2A,DMAC2L,DMD,DNM2,DRG1,DTYMK,EGLN1,EIF2S1,EIF2S3,EIF3B,EIF3C,EIF3F,EIF3G,EIF3H,EIF3L,EIF3M,EIF4G2,ERBB4,EWSR1,FCSK,FUBP1,FUBP3,FUS,FXR1,GCN1,GFM1,GFPT1,GGT1,GLYR1,GMPS,GTPBP1,HARS2,HDAC6,HNRNPAB,HNRNPD,HNRNPL,HSPA8,IMPACT,JUP,LIPA,…	RNA metabolism
GO:BP	primary metabolic process	GO:0044238	FALSE	0.0121915	1.91394	1660	513	354	2806	AASS,ABCA2,ABCE1,ABCF1,ACADSB,ACOX3,ACP1,ACSF2,ACSL1,ADCY2,ADCY8,AGPAT3,AGPAT5,AGPS,ALDH18A1,ALDH1A2,AP3B1,APPL2,ASRGL1,AXL,BAX,BCAS2,BCAT1,BCKDHA,C1QBP,CAD,CAPN7,CARS2,CAV1,CDC5L,CDK5RAP3,CEPT1,CERS1,CHID1,CHORDC1,CMPK2,CNOT1,COASY,COL4A2,COMMD7,CPSF3,CPSF7,CRMP1,CTBP1,CTBP2,CTNNBL1,CYGB,DARS2,DCAKD,DDOST,DDR1,DDX39A,DDX39B,DECR1,DHODH,DHRS4,DIABLO,DIP2A,DMAC2L,DMD,DNM2,DPP3,DPP7,DPP9,DRG1,DTYMK…	RNA metabolism
GO:BP	organic substance metabolic process	GO:0071704	FALSE	0.0128538	1.89097	1759	513	371	2806	AASS,ABCA2,ABCB7,ABCE1,ABCF1,ACADSB,ACOX3,ACP1,ACSF2,ACSL1,ACTG2,ADCY2,ADCY8,AFDN,AGPAT3,AGPAT5,AGPS,ALDH18A1,ALDH1A2,AP3B1,APPL2,ASRGL1,AXL,BAX,BCAS2,BCAT1,BCKDHA,BTN3A3,C1QBP,CAD,CAPN7,CARS2,CAV1,CDC5L,CDK5RAP3,CEPT1,CERS1,CHID1,CHORDC1,CKB,CKM,CMPK2,CNOT1,COASY,COL4A2,COMMD7,CPSF3,CPSF7,CRMP1,CTBP1,CTBP2,CTNNBL1,CYGB,DARS2,DCAKD,DDOST,DDR1,DDX39A,DDX39B,DECR1,DHODH,DHRS4,DIABLO,DIP2A,DMAC2L,DM…	RNA metabolism
GO:BP	cellular metabolic process	GO:0044237	FALSE	0.0236188	1.62674	1650	513	351	2806	AASS,ABCA2,ABCB1,ABCB7,ABCE1,ABCF1,ACADSB,ACOX3,ACP1,ACSF2,ACSL1,ACTG2,ADCY2,ADCY8,AFDN,AGPAT3,AGPAT5,AGPS,ALDH18A1,ALDH1A2,AP3B1,APPL2,ASRGL1,AXL,BAX,BCAS2,BCAT1,BCKDHA,BTN3A3,C1QBP,CAD,CARS2,CAV1,CDC5L,CDK5RAP3,CEPT1,CERS1,CHID1,CHORDC1,CKB,CKM,CMPK2,CNOT1,COASY,COL4A2,COMMD7,CPSF3,CPSF7,CRMP1,CTBP1,CTBP2,CTNNBL1,CYGB,DARS2,DCAKD,DDOST,DDR1,DDX39A,DDX39B,DECR1,DHODH,DHRS4,DIP2A,DMAC2L,DMD,DNM2,…	RNA metabolism
GO:BP	gene expression	GO:0010467	FALSE	0.0239006	1.62159	856	513	204	2806	AASS,ABCE1,ABCF1,ACTG2,ADCY8,AFDN,ALDH1A2,AP3B1,APPL2,ASRGL1,AXL,BCAS2,BTN3A3,C1QBP,CARS2,CAV1,CDC5L,CDK5RAP3,CHID1,CHORDC1,CNOT1,COL4A2,COMMD7,CPSF3,CPSF7,CTBP1,CTBP2,CTNNBL1,DARS2,DDX39A,DDX39B,DIP2A,DMD,DNM2,DRG1,EGLN1,EIF2S1,EIF2S3,EIF3B,EIF3C,EIF3F,EIF3G,EIF3H,EIF3L,EIF3M,EIF4G2,EPB41L5,ERBB4,ERP44,EWSR1,FCER1G,FKBP5,FN1,FUBP1,FUBP3,FUS,FXR1,GCN1,GFM1,GFPT1,GGT1,GLYR1,GTPBP1,HARS2,HDAC6,HLA-…	DNA transcription
GO:CC	ribonucleoprotein complex	GO:1990904	TRUE	0.00848632	2.07128	194	524	64	2893	BCAS2,CDC5L,CPSF3,CTNNBL1,DDX39B,EIF2S1,EIF3B,EIF3C,EIF3F,EIF3G,EIF3H,EIF3L,EIF3M,HNRNPAB,HNRNPD,HNRNPDL,HNRNPL,HNRNPUL1,HSPA8,IK,JAKMIP1,LUC7L,LUC7L2,MCTS1,MRPL3,MRPL37,MRPS23,NCBP1,NOP58,PA2G4,PABPC1,PABPC4,PABPN1,PCBP2,PRPF40A,PRPF6,PUF60,RACK1,RBM12,RBM12B,RPL14,RPL27A,RPL3,RPL4,RPL7A,RPS12,RPS23,RPS25,RPS3,RPS4X,RPS5,RPS8,SF3A3,SF3B1,SND1,SRP54,SRP68,SRP72,SSB,SYNCRIP,TIA1,TRA2A,U2AF2,ZNF638	DNA complex
GO:MF	nucleic acid binding	GO:0003676	TRUE	9.96266e-06	5.00162	541	524	152	2871	ABCF1,ALDH18A1,ANXA11,ARCN1,C1QBP,CDC5L,CNOT1,CPSF3,CPSF7,DARS2,DDX39A,DDX39B,DDX42,EHD4,EIF2S1,EIF2S3,EIF3B,EIF3C,EIF3F,EIF3G,EIF3H,EIF3L,EIF3M,EIF4G2,ERBB4,EWSR1,FBXO21,FUBP1,FUBP3,FUS,FXR1,GCN1,GDI2,GFM1,GLYR1,GTPBP1,H2BC12,HARS2,HDAC6,HNRNPAB,HNRNPD,HNRNPDL,HNRNPL,HNRNPUL1,HNRNPUL2,HSPA8,IFIT1,IFIT5,JAKMIP1,KTN1,LUC7L,LUC7L2,MCTS1,MRE11,MRPL3,MRPL37,MRPS23,MSI1,MSI2,MTA2,MTPN,MYEF2,MYH9,NACA,…	RNA binding
GO:MF	RNA binding	GO:0003723	FALSE	0.00209112	2.67962	433	524	121	2871	ABCF1,ALDH18A1,ANXA11,ARCN1,C1QBP,CDC5L,CNOT1,CPSF3,CPSF7,DARS2,DDX39A,DDX39B,DDX42,EIF2S1,EIF2S3,EIF3B,EIF3C,EIF3G,EIF3H,EIF3L,EIF4G2,EWSR1,FUBP1,FUBP3,FUS,FXR1,GCN1,GDI2,GFM1,GTPBP1,HARS2,HNRNPAB,HNRNPD,HNRNPDL,HNRNPL,HNRNPUL1,HNRNPUL2,HSPA8,IFIT1,IFIT5,JAKMIP1,KTN1,LUC7L,LUC7L2,MCTS1,MRPL3,MRPL37,MRPS23,MSI1,MSI2,MYEF2,MYH9,NAP1L1,NCBP1,NOP58,NQO1,NTPCR,NUDT16L1,P4HB,PA2G4,PABPC1,PABPC4,PABPN1…	RNA binding
GO:MF	organic cyclic compound binding	GO:0097159	FALSE	0.0290422	1.53697	1102	524	251	2871	ABCA2,ABCB1,ABCB7,ABCE1,ABCF1,ACADSB,ACOX3,ACSF2,ACSL1,ACTG2,ADCY2,ADCY8,AGPS,ALDH18A1,ANXA11,ARCN1,ATL3,AXL,C1QBP,CAD,CARS2,CAV1,CDC5L,CHORDC1,CKB,CKM,CLPB,CMPK2,CNOT1,COASY,CPSF3,CPSF7,CTBP1,CTBP2,CYGB,DARS2,DCAKD,DDR1,DDX39A,DDX39B,DDX42,DECR1,DNM2,DRG1,DTYMK,EGLN1,EHD1,EHD4,EIF2S1,EIF2S3,EIF3B,EIF3C,EIF3F,EIF3G,EIF3H,EIF3L,EIF3M,EIF4G2,ENTPD1,ENTPD3,ERBB4,ERLIN1,ETFDH,EWSR1,FBXO21,FCSK,FKBP5,…	RNA binding
GO:MF	DNA binding	GO:0003677	FALSE	0.0302175	1.51974	146	524	51	2871	CDC5L,ERBB4,FBXO21,FUBP1,FUBP3,FUS,GLYR1,H2BC12,HDAC6,HNRNPD,HNRNPDL,HNRNPL,IFIT5,MRE11,MTA2,MTPN,MYEF2,NACA,NFIB,NFIX,NFKB2,OTUD7B,PCBP2,POLDIP2,POLR2B,PRMT1,PUF60,PURB,RAD50,RBBP4,RECQL,RELA,RPA1,RPS3,SFPQ,SMARCA2,SMARCA5,SMARCB1,SON,SSBP1,SSRP1,STAT5B,TFAM,TIAL1,TOP1,TRIM28,WDR77,WRNIP1,ZMPSTE24,ZNF326,ZNF638	DNA binding

## Sheet: SD_TCvsDG 
Go enrichment for higher and lower abundance DAPs shared between SD TC and SD DG (n=176)
source	term_name	term_id	driverterm?	adjusted_p_value	negative_log10_of_adjusted_p_value	term_size	query_size	intersection_size	effective_domain_size	DAPs in term	GO_theme
GO:BP	multicellular organismal process	GO:0032501	TRUE	0.0407639	1.38972	1432	165	100	3394	EPPK1,CTNNB1,CSRP1,SCRIB,HSPB1,ADD1,GNAI2,SYNCRIP,ABLIM1,ADH5,CTNNA2,GFAP,IDH1,PLEC,GNB4,ADD3,GSTP1,PHGDH,FABP5,PDLIM5,CTNND2,PLXNB1,JUP,TPPP3,MACF1,SEPTIN2,TNC,GPR37L1,SNTB1,PRDX1,DDAH1,PADI2,VIM,CDH2,GNA13,APRT,VCAN,CORO2B,HSPA2,ITPKB,ENTPD2,RAB6A,CRKL,RAB23,BCAN,CKB,NTM,HADH,CD44,STX4,TJP1,DPYSL3,RNH1,TRIM28,PAFAH1B2,DTNB,ENO1,RAN,HSPA1A,ARRB1,EZR,GLUD1,ANP32B,LNPEP,GSTM2,NAP1L1,SRI,ANXA4,ILK,…	Cellular process
GO:CC	extracellular region	GO:0005576	TRUE	1.86355e-08	7.72966	1072	168	96	3481	CTNNB1,GRHPR,CSRP1,PSAT1,SCRIB,HSPB1,GNAI2,ADH5,AK1,ESD,PGM1,IDH1,PLEC,SLC44A2,GNB4,GSTP1,PHGDH,FABP5,AHNAK,PLXNB1,JUP,SEPTIN2,TNC,SLC25A1,PRDX1,DDAH1,PADI2,PGD,VIM,CA2,GNA13,LAP3,APRT,PGLS,VCAN,CMBL,CRYL1,HSPA2,ENTPD2,RAB6A,PYGB,SPR,BCAN,CKB,NTM,CD44,STX4,AKR7A2,DPYSL3,ANKFY1,RNH1,SELENBP1,PAFAH1B2,GLO1,PRDX6,PRDX5,ENO1,RAN,HSPA1A,EZR,ANP32B,LNPEP,COTL1,GSTM2,SRI,ANXA4,AHCYL1,HSPA6,RAB11B,GNAS,A…	Extracellular matrix
GO:CC	extracellular space	GO:0005615	FALSE	3.49795e-08	7.45619	974	168	90	3481	CTNNB1,GRHPR,CSRP1,PSAT1,SCRIB,HSPB1,GNAI2,ADH5,AK1,ESD,PGM1,IDH1,PLEC,SLC44A2,GNB4,GSTP1,PHGDH,FABP5,AHNAK,JUP,SEPTIN2,TNC,SLC25A1,PRDX1,DDAH1,PADI2,PGD,VIM,CA2,GNA13,LAP3,APRT,PGLS,VCAN,CMBL,CRYL1,HSPA2,ENTPD2,RAB6A,PYGB,SPR,BCAN,CKB,CD44,STX4,AKR7A2,DPYSL3,ANKFY1,RNH1,SELENBP1,PAFAH1B2,GLO1,PRDX6,PRDX5,ENO1,RAN,HSPA1A,EZR,ANP32B,COTL1,GSTM2,SRI,ANXA4,AHCYL1,HSPA6,RAB11B,GNAS,ANXA5,SERPINB6,PDX…	Extracellular matrix
GO:CC	extracellular exosome	GO:0070062	FALSE	2.78936e-07	6.55449	901	168	84	3481	CTNNB1,GRHPR,CSRP1,PSAT1,SCRIB,HSPB1,GNAI2,ADH5,AK1,ESD,PGM1,IDH1,PLEC,SLC44A2,GNB4,GSTP1,PHGDH,FABP5,AHNAK,JUP,SEPTIN2,SLC25A1,PRDX1,DDAH1,PADI2,PGD,VIM,CA2,GNA13,LAP3,APRT,PGLS,CMBL,CRYL1,HSPA2,ENTPD2,RAB6A,PYGB,SPR,CKB,CD44,STX4,AKR7A2,ANKFY1,RNH1,SELENBP1,PAFAH1B2,GLO1,PRDX6,PRDX5,ENO1,RAN,HSPA1A,EZR,ANP32B,COTL1,GSTM2,SRI,ANXA4,AHCYL1,HSPA6,RAB11B,GNAS,ANXA5,SERPINB6,PDXK,SLC3A2,PEBP1,SERPIN…	Extracellular vesicle
GO:CC	extracellular organelle	GO:0043230	FALSE	4.39739e-07	6.35681	908	168	84	3481	CTNNB1,GRHPR,CSRP1,PSAT1,SCRIB,HSPB1,GNAI2,ADH5,AK1,ESD,PGM1,IDH1,PLEC,SLC44A2,GNB4,GSTP1,PHGDH,FABP5,AHNAK,JUP,SEPTIN2,SLC25A1,PRDX1,DDAH1,PADI2,PGD,VIM,CA2,GNA13,LAP3,APRT,PGLS,CMBL,CRYL1,HSPA2,ENTPD2,RAB6A,PYGB,SPR,CKB,CD44,STX4,AKR7A2,ANKFY1,RNH1,SELENBP1,PAFAH1B2,GLO1,PRDX6,PRDX5,ENO1,RAN,HSPA1A,EZR,ANP32B,COTL1,GSTM2,SRI,ANXA4,AHCYL1,HSPA6,RAB11B,GNAS,ANXA5,SERPINB6,PDXK,SLC3A2,PEBP1,SERPIN…	Extracellular vesicle
GO:CC	extracellular membrane-bounded organelle	GO:0065010	FALSE	4.39739e-07	6.35681	908	168	84	3481	CTNNB1,GRHPR,CSRP1,PSAT1,SCRIB,HSPB1,GNAI2,ADH5,AK1,ESD,PGM1,IDH1,PLEC,SLC44A2,GNB4,GSTP1,PHGDH,FABP5,AHNAK,JUP,SEPTIN2,SLC25A1,PRDX1,DDAH1,PADI2,PGD,VIM,CA2,GNA13,LAP3,APRT,PGLS,CMBL,CRYL1,HSPA2,ENTPD2,RAB6A,PYGB,SPR,CKB,CD44,STX4,AKR7A2,ANKFY1,RNH1,SELENBP1,PAFAH1B2,GLO1,PRDX6,PRDX5,ENO1,RAN,HSPA1A,EZR,ANP32B,COTL1,GSTM2,SRI,ANXA4,AHCYL1,HSPA6,RAB11B,GNAS,ANXA5,SERPINB6,PDXK,SLC3A2,PEBP1,SERPIN…	Extracellular vesicle
GO:CC	extracellular vesicle	GO:1903561	FALSE	4.39739e-07	6.35681	908	168	84	3481	CTNNB1,GRHPR,CSRP1,PSAT1,SCRIB,HSPB1,GNAI2,ADH5,AK1,ESD,PGM1,IDH1,PLEC,SLC44A2,GNB4,GSTP1,PHGDH,FABP5,AHNAK,JUP,SEPTIN2,SLC25A1,PRDX1,DDAH1,PADI2,PGD,VIM,CA2,GNA13,LAP3,APRT,PGLS,CMBL,CRYL1,HSPA2,ENTPD2,RAB6A,PYGB,SPR,CKB,CD44,STX4,AKR7A2,ANKFY1,RNH1,SELENBP1,PAFAH1B2,GLO1,PRDX6,PRDX5,ENO1,RAN,HSPA1A,EZR,ANP32B,COTL1,GSTM2,SRI,ANXA4,AHCYL1,HSPA6,RAB11B,GNAS,ANXA5,SERPINB6,PDXK,SLC3A2,PEBP1,SERPIN…	Extracellular vesicle
GO:CC	anchoring junction	GO:0070161	TRUE	0.00884273	2.05341	360	168	40	3481	EPPK1,CTNNB1,FHL1,CSRP1,SCRIB,HSPB1,ADD1,CTNNA2,PLEC,ADD3,CNN3,HEPACAM,SORBS1,PDLIM5,AHNAK,CTNND2,JUP,TNC,SNTB1,VIM,CDH2,GNA13,LAP3,CORO2B,CD44,TJP1,MAPRE1,HSPA1A,EZR,ILK,ANXA5,SLC3A2,GDI2,PLPP3,MSN,LLGL1,ANK2,APP,ARHGEF2,PTK2B	Cell adhesion
GO:CC	vesicle	GO:0031982	FALSE	0.0249379	1.60314	1425	168	100	3481	CTNNB1,GRHPR,CSRP1,PSAT1,SCRIB,HSPB1,GNAI2,ADH5,AK1,ESD,PGM1,IDH1,PLEC,SLC44A2,GNB4,GSTP1,PHGDH,FABP5,AHNAK,JUP,SEPTIN2,SLC25A1,PRDX1,DDAH1,PADI2,PGD,VIM,CA2,GNA13,LAP3,APRT,PGLS,CMBL,CRYL1,HSPA2,ENTPD2,RAB6A,RAB23,PYGB,SPR,CKB,CD44,STX4,AKR7A2,DPYSL3,ANKFY1,RNH1,SELENBP1,PAFAH1B2,GLO1,PRDX6,PRDX5,MLC1,ENO1,RAN,HSPA1A,ARRB1,EZR,ANP32B,LNPEP,COTL1,GSTM2,NAP1L1,SRI,ANXA4,AHCYL1,HSPA6,RAB11B,GNAS,AN…	Extracellular vesicle
GO:CC	adherens junction	GO:0005912	TRUE	0.0279637	1.55341	69	168	15	3481	CTNNB1,SCRIB,ADD1,CTNNA2,CNN3,SORBS1,PDLIM5,CTNND2,JUP,CDH2,TJP1,EZR,PLPP3,MSN,LLGL1	Cell adhesion
GO:MF	cell adhesion molecule binding	GO:0050839	TRUE	0.00974217	2.01134	278	168	34	3472	CTNNB1,SCRIB,ADD1,CTNNA2,GFAP,IDH1,PLEC,CNN3,PDLIM5,AHNAK,CTNND2,JUP,MACF1,SEPTIN2,TNC,PRDX1,CDH2,CRKL,TJP1,MAPRE1,PRDX6,ENO1,RAN,HSPA1A,EZR,RAB11B,SLC3A2,PAICS,NRCAM,PTPRZ1,PLPP3,MSN,ATIC,CNTN1	Cell adhesion
GO enrichment for higher abundance DAPs only in SD TC and after refinment with FTLD/AD proteomes (total n=576)
source	term_name	term_id	driverterm?	adjusted_p_value	negative_log10_of_adjusted_p_value	term_size	query_size	intersection_size	effective_domain_size	DAPs in term	GO_theme
GO:BP	cellular biosynthetic process	GO:0044249	TRUE	2.07748e-06	5.68246	939	393	230	2151	ABCA2,ABCB7,ABCE1,ABCF1,ACSL1,ADCY2,ADCY8,AFDN,AGPAT3,AGPAT5,AGPS,ALDH18A1,AP3B1,APPL2,ASRGL1,BCAS2,BCAT1,BTN3A3,C1QBP,CAD,CARS2,CDC5L,CDK5RAP3,CEPT1,CERS1,CHID1,CHORDC1,CNOT1,COASY,COL4A2,COMMD7,CPSF3,CPSF7,CTBP1,CTBP2,CTNNBL1,DARS2,DCAKD,DDOST,DDX39A,DDX39B,DIP2A,DMAC2L,DMD,DNM2,DRG1,EGLN1,EIF2S1,EIF2S3,EIF3B,EIF3C,EIF3F,EIF3G,EIF3H,EIF3L,EIF3M,EIF4G2,ERLIN1,ERP44,EWSR1,FCSK,FKBP5,FUBP1,FUBP3,F…	RNA metabolism
GO:BP	biosynthetic process	GO:0009058	FALSE	4.08549e-06	5.38876	971	393	235	2151	ABCA2,ABCB7,ABCE1,ABCF1,ACSL1,ADCY2,ADCY8,AFDN,AGPAT3,AGPAT5,AGPS,ALDH18A1,AP3B1,APPL2,ASRGL1,BCAS2,BCAT1,BTN3A3,C1QBP,CAD,CARS2,CDC5L,CDK5RAP3,CEPT1,CERS1,CHID1,CHORDC1,CKM,CNOT1,COASY,COL4A2,COMMD7,CPSF3,CPSF7,CTBP1,CTBP2,CTNNBL1,CYGB,DARS2,DCAKD,DDOST,DDX39A,DDX39B,DIP2A,DMAC2L,DMD,DNM2,DRG1,EGLN1,EIF2S1,EIF2S3,EIF3B,EIF3C,EIF3F,EIF3G,EIF3H,EIF3L,EIF3M,EIF4G2,ERLIN1,ERP44,EWSR1,FCSK,FKBP5,FUBP…	RNA metabolism
GO:BP	organic substance biosynthetic process	GO:1901576	FALSE	9.48913e-06	5.02277	961	393	232	2151	ABCA2,ABCB7,ABCE1,ABCF1,ACSL1,ADCY2,ADCY8,AFDN,AGPAT3,AGPAT5,AGPS,ALDH18A1,AP3B1,APPL2,ASRGL1,BCAS2,BCAT1,BTN3A3,C1QBP,CAD,CARS2,CDC5L,CDK5RAP3,CEPT1,CERS1,CHID1,CHORDC1,CKM,CNOT1,COASY,COL4A2,COMMD7,CPSF3,CPSF7,CTBP1,CTBP2,CTNNBL1,DARS2,DCAKD,DDOST,DDX39A,DDX39B,DIP2A,DMAC2L,DMD,DNM2,DRG1,EGLN1,EIF2S1,EIF2S3,EIF3B,EIF3C,EIF3F,EIF3G,EIF3H,EIF3L,EIF3M,EIF4G2,ERLIN1,ERP44,EWSR1,FCSK,FKBP5,FUBP1,FUB…	RNA metabolism
GO:BP	nucleic acid metabolic process	GO:0090304	FALSE	0.000257442	3.58932	473	393	131	2151	ABCE1,ADCY8,AP3B1,BAX,BCAS2,C1QBP,CARS2,CDC5L,CDK5RAP3,CERS1,CNOT1,COL4A2,COMMD7,CPSF3,CPSF7,CTBP1,CTBP2,CTNNBL1,DARS2,DDX39A,DDX39B,DMD,DNM2,EGLN1,EWSR1,FUBP1,FUBP3,FUS,FXR1,GLYR1,GTPBP1,HARS2,HDAC6,HNRNPAB,HNRNPDL,HNRNPL,HNRNPUL1,HSPA8,IK,IMPACT,MAGED2,METTL7A,MRE11,MTA2,MTPN,MYDGF,NACA,NARS1,NARS2,NCBP1,NEO1,NFIX,NIBAN2,NOP58,NOS1,NUDT16L1,NUP85,OSGEP,OTUD7B,PA2G4,PABPC1,PABPC4,PABPN1,PCBP2,PD…	RNA metabolism
GO:BP	macromolecule biosynthetic process	GO:0009059	FALSE	0.000263299	3.57955	744	393	186	2151	ABCA2,ABCE1,ABCF1,ADCY8,AFDN,AP3B1,APPL2,ASRGL1,BCAS2,BTN3A3,C1QBP,CARS2,CDC5L,CDK5RAP3,CERS1,CHID1,CHORDC1,CNOT1,COL4A2,COMMD7,CPSF3,CPSF7,CTBP1,CTBP2,CTNNBL1,DARS2,DDOST,DDX39A,DDX39B,DIP2A,DMD,DNM2,DRG1,EGLN1,EIF2S1,EIF2S3,EIF3B,EIF3C,EIF3F,EIF3G,EIF3H,EIF3L,EIF3M,EIF4G2,ERP44,EWSR1,FKBP5,FUBP1,FUBP3,FUS,FXR1,GCN1,GFM1,GLYR1,GTPBP1,GYS1,HARS2,HDAC6,HLA-B,HNRNPAB,HNRNPDL,HNRNPL,HNRNPUL1,HSPA8,H…	RNA metabolism
GO:BP	organic cyclic compound metabolic process	GO:1901360	FALSE	0.000302273	3.5196	679	393	173	2151	ABCA2,ABCB7,ABCE1,ACSF2,ACSL1,ADCY2,ADCY8,ALDH18A1,AP3B1,BAX,BCAS2,C1QBP,CAD,CARS2,CDC5L,CDK5RAP3,CERS1,CNOT1,COASY,COL4A2,COMMD7,CPSF3,CPSF7,CRMP1,CTBP1,CTBP2,CTNNBL1,DARS2,DCAKD,DDX39A,DDX39B,DHRS4,DIP2A,DMAC2L,DMD,DNM2,EGLN1,ERLIN1,EWSR1,FCSK,FUBP1,FUBP3,FUS,FXR1,GGH,GLYR1,GMPS,GNAI3,GSTM1,GTPBP1,HARS2,HDAC6,HNRNPAB,HNRNPDL,HNRNPL,HNRNPUL1,HSD17B8,HSPA8,IK,IMPACT,ITGAM,KYAT1,LIPA,MAGED2,METTL7…	RNA metabolism
GO:BP	cellular nitrogen compound metabolic process	GO:0034641	FALSE	0.000329984	3.48151	756	393	188	2151	ABCA2,ABCB7,ABCE1,ABCF1,ACSF2,ACSL1,ADCY2,ADCY8,AP3B1,BAX,BCAS2,C1QBP,CAD,CARS2,CDC5L,CDK5RAP3,CERS1,CNOT1,COASY,COL4A2,COMMD7,CPSF3,CPSF7,CRMP1,CTBP1,CTBP2,CTNNBL1,DARS2,DCAKD,DDX39A,DDX39B,DIP2A,DMAC2L,DMD,DNM2,DRG1,EGLN1,EIF2S1,EIF2S3,EIF3B,EIF3C,EIF3F,EIF3G,EIF3H,EIF3L,EIF3M,EIF4G2,EWSR1,FCSK,FUBP1,FUBP3,FUS,FXR1,GCN1,GFM1,GLYR1,GMPS,GNAI3,GTPBP1,HARS2,HDAC6,HNRNPAB,HNRNPDL,HNRNPL,HNRNPUL1,HS…	RNA metabolism
GO:BP	heterocycle metabolic process	GO:0046483	FALSE	0.000601026	3.22111	639	393	164	2151	ABCB7,ABCE1,ACSF2,ACSL1,ADCY2,ADCY8,ALDH18A1,AP3B1,BAX,BCAS2,C1QBP,CAD,CARS2,CDC5L,CDK5RAP3,CERS1,CNOT1,COASY,COL4A2,COMMD7,CPSF3,CPSF7,CRMP1,CTBP1,CTBP2,CTNNBL1,DARS2,DCAKD,DDX39A,DDX39B,DIP2A,DMAC2L,DMD,DNM2,EGLN1,EWSR1,FCSK,FUBP1,FUBP3,FUS,FXR1,GGH,GLYR1,GMPS,GNAI3,GTPBP1,HARS2,HDAC6,HNRNPAB,HNRNPDL,HNRNPL,HNRNPUL1,HSPA8,IK,IMPACT,LIPA,MAGED2,METTL7A,MRE11,MTA2,MTPN,MVD,MYDGF,NACA,NAPRT,NARS1,…	RNA metabolism
GO:BP	cellular nitrogen compound biosynthetic process	GO:0044271	FALSE	0.00106625	2.97214	574	393	150	2151	ABCA2,ABCB7,ABCE1,ABCF1,ACSL1,ADCY2,ADCY8,AP3B1,C1QBP,CAD,CARS2,CDC5L,CDK5RAP3,CERS1,CNOT1,COASY,COL4A2,COMMD7,CTBP1,CTBP2,DARS2,DCAKD,DDX39B,DIP2A,DMAC2L,DMD,DNM2,DRG1,EGLN1,EIF2S1,EIF2S3,EIF3B,EIF3C,EIF3F,EIF3G,EIF3H,EIF3L,EIF3M,EIF4G2,EWSR1,FCSK,FUBP1,FUBP3,FUS,FXR1,GCN1,GFM1,GLYR1,GMPS,GTPBP1,HARS2,HDAC6,HNRNPAB,HNRNPL,HSPA8,IMPACT,LIPA,MAGED2,MCTS1,MGST2,MRE11,MRPL3,MRPL37,MRPS23,MTA2,MTPN,M…	RNA metabolism
GO:BP	RNA metabolic process	GO:0016070	FALSE	0.00193383	2.71358	411	393	115	2151	ABCE1,ADCY8,AP3B1,BCAS2,C1QBP,CARS2,CDC5L,CDK5RAP3,CNOT1,COL4A2,COMMD7,CPSF3,CPSF7,CTBP1,CTBP2,CTNNBL1,DARS2,DDX39A,DDX39B,DMD,DNM2,EGLN1,EWSR1,FUBP1,FUBP3,FUS,FXR1,GLYR1,GTPBP1,HARS2,HDAC6,HNRNPAB,HNRNPDL,HNRNPL,HNRNPUL1,HSPA8,IK,IMPACT,MAGED2,METTL7A,MTA2,MTPN,MYDGF,NACA,NARS1,NARS2,NCBP1,NEO1,NFIX,NIBAN2,NOP58,NOS1,NUP85,OSGEP,OTUD7B,PA2G4,PABPC1,PABPC4,PABPN1,PCBP2,PDE12,PNPT1,POFUT1,POLR2B,P…	RNA metabolism
GO:BP	RNA processing	GO:0006396	FALSE	0.00195328	2.70924	152	393	55	2151	BCAS2,C1QBP,CDC5L,CPSF3,CPSF7,CTNNBL1,DDX39A,DDX39B,FUS,FXR1,HNRNPDL,HNRNPL,HNRNPUL1,HSPA8,IK,NCBP1,NOP58,OSGEP,PA2G4,PABPC1,PABPC4,PABPN1,PDE12,PNPT1,PRMT1,PRPF40A,PRPF6,PUF60,RACK1,RBM12,RBM12B,RBM39,RBM4B,RPL14,RPL4,RPL7A,RPRD1B,RPS25,RPS3,RPS8,SF3A3,SF3B1,SFPQ,SON,SSB,SSU72,TCERG1,TIA1,TP53RK,TRA2A,U2AF2,WDR77,ZMPSTE24,ZNF326,ZNF638	RNA splicing
GO:BP	nucleobase-containing compound metabolic process	GO:0006139	FALSE	0.00196194	2.70731	618	393	158	2151	ABCE1,ACSF2,ACSL1,ADCY2,ADCY8,AP3B1,BAX,BCAS2,C1QBP,CAD,CARS2,CDC5L,CDK5RAP3,CERS1,CNOT1,COASY,COL4A2,COMMD7,CPSF3,CPSF7,CRMP1,CTBP1,CTBP2,CTNNBL1,DARS2,DCAKD,DDX39A,DDX39B,DIP2A,DMAC2L,DMD,DNM2,EGLN1,EWSR1,FCSK,FUBP1,FUBP3,FUS,FXR1,GLYR1,GMPS,GNAI3,GTPBP1,HARS2,HDAC6,HNRNPAB,HNRNPDL,HNRNPL,HNRNPUL1,HSPA8,IK,IMPACT,LIPA,MAGED2,METTL7A,MRE11,MTA2,MTPN,MVD,MYDGF,NACA,NAPRT,NARS1,NARS2,NCBP1,NDUFA2,…	RNA metabolism
GO:BP	cellular aromatic compound metabolic process	GO:0006725	FALSE	0.0022499	2.64784	644	393	163	2151	ABCB7,ABCE1,ACSF2,ACSL1,ADCY2,ADCY8,AP3B1,BAX,BCAS2,C1QBP,CAD,CARS2,CDC5L,CDK5RAP3,CERS1,CNOT1,COASY,COL4A2,COMMD7,CPSF3,CPSF7,CRMP1,CTBP1,CTBP2,CTNNBL1,DARS2,DCAKD,DDX39A,DDX39B,DIP2A,DMAC2L,DMD,DNM2,EGLN1,EWSR1,FCSK,FUBP1,FUBP3,FUS,FXR1,GGH,GLYR1,GMPS,GNAI3,GSTM1,GTPBP1,HARS2,HDAC6,HNRNPAB,HNRNPDL,HNRNPL,HNRNPUL1,HSPA8,IK,IMPACT,ITGAM,KYAT1,LIPA,MAGED2,METTL7A,MRE11,MTA2,MTPN,MVD,MYDGF,NACA,NAP…	RNA metabolism
GO:BP	gene expression	GO:0010467	FALSE	0.00453677	2.34325	695	393	172	2151	ABCE1,ABCF1,ADCY8,AFDN,AP3B1,APPL2,ASRGL1,BCAS2,BTN3A3,C1QBP,CARS2,CDC5L,CDK5RAP3,CHID1,CHORDC1,CNOT1,COL4A2,COMMD7,CPSF3,CPSF7,CTBP1,CTBP2,CTNNBL1,DARS2,DDX39A,DDX39B,DIP2A,DMD,DNM2,DRG1,EGLN1,EIF2S1,EIF2S3,EIF3B,EIF3C,EIF3F,EIF3G,EIF3H,EIF3L,EIF3M,EIF4G2,ERP44,EWSR1,FKBP5,FUBP1,FUBP3,FUS,FXR1,GCN1,GFM1,GLYR1,GTPBP1,HARS2,HDAC6,HLA-B,HNRNPAB,HNRNPDL,HNRNPL,HNRNPUL1,HSPA8,HSPBP1,IK,IMPACT,ISCA2,L…	DNA transcription
GO:CC	ribonucleoprotein complex	GO:1990904	TRUE	0.00112451	2.94904	171	400	60	2212	BCAS2,CDC5L,CPSF3,CTNNBL1,DDX39B,EIF2S1,EIF3B,EIF3C,EIF3F,EIF3G,EIF3H,EIF3L,EIF3M,HNRNPAB,HNRNPDL,HNRNPL,HNRNPUL1,HSPA8,IK,JAKMIP1,MCTS1,MRPL3,MRPL37,MRPS23,NCBP1,NOP58,PA2G4,PABPC1,PABPC4,PABPN1,PCBP2,PRPF40A,PRPF6,PUF60,RACK1,RBM12,RBM12B,RPL14,RPL27A,RPL3,RPL4,RPL7A,RPS12,RPS23,RPS25,RPS3,RPS4X,RPS5,RPS8,SF3A3,SF3B1,SND1,SRP54,SRP68,SRP72,SSB,TIA1,TRA2A,U2AF2,ZNF638	DNA complex
GO:MF	nucleic acid binding	GO:0003676	TRUE	7.99078e-06	5.09741	484	403	138	2207	ABCF1,ALDH18A1,ANXA11,ARCN1,C1QBP,CDC5L,CNOT1,CPSF3,CPSF7,DARS2,DDX39A,DDX39B,DDX42,EIF2S1,EIF2S3,EIF3B,EIF3C,EIF3F,EIF3G,EIF3H,EIF3L,EIF3M,EIF4G2,EWSR1,FBXO21,FUBP1,FUBP3,FUS,FXR1,GCN1,GFM1,GLYR1,GTPBP1,H2BC12,HARS2,HDAC6,HNRNPAB,HNRNPDL,HNRNPL,HNRNPUL1,HNRNPUL2,HSPA8,IFIT1,IFIT5,JAKMIP1,KTN1,MCTS1,MRE11,MRPL3,MRPL37,MRPS23,MTA2,MTPN,MYEF2,MYH9,NACA,NARS1,NARS2,NCBP1,NFIX,NOP58,NQO1,NTPCR,NUDT16…	RNA binding
GO:MF	RNA binding	GO:0003723	FALSE	0.00161173	2.79271	391	403	111	2207	ABCF1,ALDH18A1,ANXA11,ARCN1,C1QBP,CDC5L,CNOT1,CPSF3,CPSF7,DARS2,DDX39A,DDX39B,DDX42,EIF2S1,EIF2S3,EIF3B,EIF3C,EIF3G,EIF3H,EIF3L,EIF4G2,EWSR1,FUBP1,FUBP3,FUS,FXR1,GCN1,GFM1,GTPBP1,HARS2,HNRNPAB,HNRNPDL,HNRNPL,HNRNPUL1,HNRNPUL2,HSPA8,IFIT1,IFIT5,JAKMIP1,KTN1,MCTS1,MRPL3,MRPL37,MRPS23,MYEF2,MYH9,NCBP1,NOP58,NQO1,NTPCR,NUDT16L1,P4HB,PA2G4,PABPC1,PABPC4,PABPN1,PCBP2,PDIA4,PNPT1,POLR2B,PPP1CC,PRMT1,PRP…	RNA binding
GO:MF	organic cyclic compound binding	GO:0097159	FALSE	0.00412276	2.38481	906	403	213	2207	ABCA2,ABCB7,ABCE1,ABCF1,ACADSB,ACSF2,ACSL1,ADCY2,ADCY8,AGPS,ALDH18A1,ANXA11,ARCN1,ATL3,C1QBP,CAD,CARS2,CDC5L,CHORDC1,CKM,CLPB,CNOT1,COASY,CPSF3,CPSF7,CTBP1,CTBP2,CYGB,DARS2,DCAKD,DDX39A,DDX39B,DDX42,DECR1,DNM2,DRG1,EGLN1,EHD1,EIF2S1,EIF2S3,EIF3B,EIF3C,EIF3F,EIF3G,EIF3H,EIF3L,EIF3M,EIF4G2,ERLIN1,ETFDH,EWSR1,FBXO21,FCSK,FKBP5,FUBP1,FUBP3,FUS,FXR1,GCN1,GFM1,GIMAP4,GLYR1,GMPS,GNAI3,GTPBP1,H2BC12,HARS…	RNA binding
GO:MF	DNA binding	GO:0003677	FALSE	0.0164545	1.78372	125	403	46	2207	CDC5L,FBXO21,FUBP1,FUBP3,FUS,GLYR1,H2BC12,HDAC6,HNRNPDL,HNRNPL,IFIT5,MRE11,MTA2,MTPN,MYEF2,NACA,NFIX,OTUD7B,PCBP2,POLDIP2,POLR2B,PRMT1,PUF60,PURB,RAD50,RBBP4,RECQL,RELA,RPA1,RPS3,SFPQ,SMARCA2,SMARCA5,SMARCB1,SON,SSBP1,SSRP1,STAT5B,TFAM,TIAL1,TOP1,WDR77,WRNIP1,ZMPSTE24,ZNF326,ZNF638	DNA binding
GO enrichment for lower abundance DAPs only in SD TC and after refinment with FTLD/AD proteomes (total n=576)
source	term_name	term_id	driverterm?	adjusted_p_value	negative_log10_of_adjusted_p_value	term_size	query_size	intersection_size	effective_domain_size	DAPs in term	GO_theme
GO:BP	localization	GO:0051179	TRUE	0.00765888	2.11583	923	133	86	2151	AGAP1,AP3B1,APLP1,APOL2,ARL6IP5,ARL8B,ATG5,ATP4A,ATP8A1,ATP8A2,ATP9A,C1QL3,CAB39,CACNA1B,CACNA1E,CACNB4,CAMK1,CLTCL1,CUL5,CYFIP1,CYP46A1,DOC2A,EHD4,ESYT2,FLOT1,FLOT2,GABRA2,GABRA3,GUK1,HTT,ITPR2,KIF3B,LAMP5,LIN7A,MAP2K2,MAP4K4,MAPK8,MAPK9,MAPRE1,MAPRE2,MARK3,MFSD4A,MYCBP2,MYO5B,NCKAP1L,NEDD4L,NRXN1,NRXN3,OGT,PFKM,PGRMC1,PITPNM2,PLEKHA1,PRKAA2,PRKN,PTPRN,RAB24,RAB3C,RAF1,RIN1,RYR1,SCN1A,SCN3B,SFXN…	Regulation of localization
GO enrichment for higher and lower abundance DAPs only in SD DG (n=58)
source	term_name	term_id	driverterm?	adjusted_p_value	negative_log10_of_adjusted_p_value	term_size	query_size	intersection_size	effective_domain_size	DAPs in term	GO_theme
GO:CC	extracellular space	GO:0005615	TRUE	0.00126702	2.89722	974	57	36	3481	CPD,SEPTIN7,CTNND1,CLU,DPYSL2,RAP1A,RAB7A,TPRG1L,PARK7,FASN,HSPA9,TNR,SQSTM1,CKAP4,GLOD4,GAPDH,GNPDA1,SPTBN1,CRYZ,ACAT1,ACAT2,ATP5F1B,HSP90AA1,ATP6V1B1,PKM,CDC42,SOD2,SPTAN1,PRKACA,PTPRA,RHOC,BLVRA,SCG2,GNL1,GNAI2,ACP2	Extracellular matrix
GO:CC	extracellular organelle	GO:0043230	FALSE	0.00359728	2.44403	908	57	34	3481	CPD,SEPTIN7,CTNND1,CLU,DPYSL2,RAP1A,RAB7A,TPRG1L,PARK7,FASN,HSPA9,SQSTM1,CKAP4,GLOD4,GAPDH,GNPDA1,SPTBN1,CRYZ,ACAT1,ACAT2,ATP5F1B,HSP90AA1,ATP6V1B1,PKM,CDC42,ATP1A2,SOD2,SPTAN1,PRKACA,PTPRA,RHOC,BLVRA,GNAI2,ACP2	Extracellular vesicle
GO:CC	extracellular membrane-bounded organelle	GO:0065010	FALSE	0.00359728	2.44403	908	57	34	3481	CPD,SEPTIN7,CTNND1,CLU,DPYSL2,RAP1A,RAB7A,TPRG1L,PARK7,FASN,HSPA9,SQSTM1,CKAP4,GLOD4,GAPDH,GNPDA1,SPTBN1,CRYZ,ACAT1,ACAT2,ATP5F1B,HSP90AA1,ATP6V1B1,PKM,CDC42,ATP1A2,SOD2,SPTAN1,PRKACA,PTPRA,RHOC,BLVRA,GNAI2,ACP2	Extracellular vesicle
GO:CC	extracellular vesicle	GO:1903561	FALSE	0.00359728	2.44403	908	57	34	3481	CPD,SEPTIN7,CTNND1,CLU,DPYSL2,RAP1A,RAB7A,TPRG1L,PARK7,FASN,HSPA9,SQSTM1,CKAP4,GLOD4,GAPDH,GNPDA1,SPTBN1,CRYZ,ACAT1,ACAT2,ATP5F1B,HSP90AA1,ATP6V1B1,PKM,CDC42,ATP1A2,SOD2,SPTAN1,PRKACA,PTPRA,RHOC,BLVRA,GNAI2,ACP2	Extracellular vesicle
GO:CC	extracellular region	GO:0005576	FALSE	0.00458421	2.33874	1072	57	37	3481	CPD,SEPTIN7,CTNND1,CLU,DPYSL2,RAP1A,RAB7A,TPRG1L,PARK7,FASN,HSPA9,TNR,SQSTM1,CKAP4,GLOD4,GAPDH,GNPDA1,SPTBN1,CRYZ,ACAT1,ACAT2,ATP5F1B,HSP90AA1,ATP6V1B1,PKM,CDC42,ATP1A2,SOD2,SPTAN1,PRKACA,PTPRA,RHOC,BLVRA,SCG2,GNL1,GNAI2,ACP2	Extracellular matrix
GO:CC	extracellular exosome	GO:0070062	FALSE	0.0124483	1.90489	901	57	33	3481	CPD,SEPTIN7,CTNND1,CLU,DPYSL2,RAP1A,RAB7A,TPRG1L,PARK7,FASN,HSPA9,SQSTM1,CKAP4,GLOD4,GAPDH,GNPDA1,SPTBN1,CRYZ,ACAT1,ACAT2,ATP5F1B,HSP90AA1,ATP6V1B1,PKM,CDC42,SOD2,SPTAN1,PRKACA,PTPRA,RHOC,BLVRA,GNAI2,ACP2	Extracellular vesicle
