# Supplementary material for: Proteomics of the temporal cortex in semantic dementia reveals brain-region specific molecular pathology and regulation of the TDP-43-ANXA11 interactome
Source: Acta Neuropathol Commun. 2025 Jul 25;13:162. doi: 10.1186/s40478-025-02077-x (PMC12291262; doi:10.1186/s40478-025-02077-x)
Supplement: Supplementary file 6 — Additional file6. [file 40478_2025_2077_MOESM6_ESM.xlsx]

## Sheet: Information
Additional File 6 SynGO analysis results for analysis of different DAP lists. GO terms are based on the classic categories of BP and CC. Significantly enriched SynGO terms are marked in green.
Tab	Description
SD_TC_lowabundprot	SynGO enrichment results for the list of DAPs in the SD temporal cortex proteome with lower abundance in SD vs NDC
SD_TC_highabundprot	SynGO enrichment results for the list of DAPs in the SD temporal cortex proteome with higher abundance in SD vs NDC
SD_TC_refined_lowabundprot	SynGO enrichment results for the list of DAPs in the refined SD temporal cortex proteome with lower abundance in SD vs NDC
SD_TC_refined_highabundprot	SynGO enrichment results for the list of DAPs in the refined SD temporal cortex proteome with higher abundance in SD vs NDC
TCvsDG_TConly_refined_lowabupro	SynGO enrichments results for the list of DAPs from the SD TC vs DG comparison which only have lower abundance in the SD TC and are refined with AD/FTLD proteome filtering
TCvsDG_TConly_refined_highabupr	SynGO enrichments results for the list of DAPs from the SD TC vs DG comparison which only have higher abundance in the SD TC and are refined with AD/FTLD proteome filtering
Abbreviations
BP	biological process
CC	cellular component
DAP	differentially abundant protein
DG	dentate gyrus
FDR	false discovery rate
GSEA	gene set enrichment analysis
hgnc	HUGO gene nomenclature committee
NDC	non-demented control
SD	semantic dementia
TC	temporal cortex

## Sheet: SD_TC_lowabundprot
GO term ID	user interface reference code	GO domain	GO term name	GO term name - hierarchical structure	GO parent term ID	GSEA p-value	GSEA 'gene cluster' FDR corrected p-value	GSEA count foreground/input	GSEA count background	genes - hgnc_id	genes - hgnc_symbol	genes - your genelist input	genes - without hierarchical rollup - hgnc_symbol
GO:0045202		CC	synapse	synapse		5.27497e-35	2.53198e-33	416	1017	HGNC:3757;HGNC:18370;HGNC:14244;HGNC:3758;HGNC:9317;HGNC:3403;HGNC:30897;HGNC:13760;HGNC:1052;HGNC:7642;HGNC:12005;HGNC:2465;HGNC:705;HGNC:12363;HGNC:9246;HGNC:9247;HGNC:9248;HGNC:17787;HGNC:9302;HGNC:9314;HGNC:9315;HGNC:10469;HGNC:4449;HGNC:12684;HGNC:10831;HGNC:10830;HGNC:4077;HGNC:2252;HGNC:12854;HGNC:6766;HGNC:15852;HGNC:12852;HGNC:12853;HGNC:1765;HGNC:3298;HGNC:9851;HGNC:564;HGNC:563;HGNC:56…	FLOT1;RAB1B;RAB18;FLOT2;PPP3R1;STX2;VCPIP1;CYFIP2;BIN1;NAPG;TPD52;NCAN;ARPC2;TSC2;PPFIA2;PPFIA3;PPFIA4;LIN7A;PPP2R1A;PPP3CA;PPP3CB;RTN3;GPC1;VGF;SH3GL2;SH3GL1;GABRA3;CORO1A;YWHAQ;MADD;ARFGAP1;YWHAG;YWHAH;CDH6;EIF4G3;RANBP6;AP2M1;AP2B1;AP2S1;RAP2A;ATP8A1;LRRTM4;OGT;DPP6;ATG5;ATG16L1;AP2A2;ACTN1;AP1M1;GNG3;SH3KBP1;DMTN;TAGLN3;ADGRB2;CNTN1;PLXNA1;CRELD1;MLF2;NPTN;RALA;OLFM1;SLC2A3;SYT7;LINGO2;RAB1A;…	FLOT1;RAB1B;RAB18;FLOT2;PPP3R1;STX2;VCPIP1;CYFIP2;BIN1;NAPG;TPD52;NCAN;ARPC2;TSC2;PPFIA2;PPFIA3;PPFIA4;LIN7A;PPP2R1A;PPP3CA;PPP3CB;RTN3;GPC1;VGF;SH3GL2;SH3GL1;GABRA3;CORO1A;YWHAQ;MADD;ARFGAP1;YWHAG;YWHAH;CDH6;EIF4G3;RANBP6;AP2M1;AP2B1;AP2S1;RAP2A;ATP8A1;LRRTM4;OGT;DPP6;ATG5;ATG16L1;AP2A2;ACTN1;AP1M1;GNG3;SH3KBP1;DMTN;TAGLN3;ADGRB2;CNTN1;PLXNA1;CRELD1;MLF2;NPTN;RALA;OLFM1;SLC2A3;SYT7;LINGO2;RAB1A;…	FLOT1;RAB1B;RAB18;FLOT2;PPP3R1;STX2;VCPIP1;CYFIP2;BIN1;NAPG;TPD52;NCAN;ARPC2;TSC2;PPFIA2;PPFIA3;PPFIA4;LIN7A;PPP2R1A;PPP3CA;PPP3CB;RTN3;GPC1;VGF;SH3GL2;SH3GL1;GABRA3;CORO1A;YWHAQ;MADD;ARFGAP1;YWHAG;YWHAH;CDH6;EIF4G3;RANBP6;AP2M1;AP2B1;AP2S1;RAP2A;ATP8A1;LRRTM4;OGT;DPP6;ATG5;ATG16L1;AP2A2;ACTN1;AP1M1;GNG3;SH3KBP1;DMTN;TAGLN3;ADGRB2;CNTN1;PLXNA1;CRELD1;MLF2
GO:0097060	A1	CC	synaptic membrane	├─ synaptic membrane	GO:0045202	0.197867	0.231649	7	20	HGNC:17867;HGNC:9861;HGNC:9839;HGNC:17187;HGNC:11007;HGNC:11514;HGNC:21207	NPTN;RAP2A;RALA;OLFM1;SLC2A3;SYT7;LINGO2	NPTN;RAP2A;RALA;OLFM1;SLC2A3;SYT7;LINGO2	NPTN;RAP2A;RALA
GO:0099243	A2	CC	extrinsic component of synaptic membrane	│ ├─ extrinsic component of synaptic membrane	GO:0097060			1	2	HGNC:17187	OLFM1	OLFM1	OLFM1
GO:0099699	A3	CC	integral component of synaptic membrane	│ └─ integral component of synaptic membrane	GO:0097060	0.568036	0.568036	3	13	HGNC:11007;HGNC:11514;HGNC:21207	SLC2A3;SYT7;LINGO2	SLC2A3;SYT7;LINGO2	SLC2A3;SYT7;LINGO2
GO:0098793	B1	CC	presynapse	├─ presynapse	GO:0045202	2.40516e-23	5.77239e-22	229	484	HGNC:9758;HGNC:1404;HGNC:1401;HGNC:23149;HGNC:1426;HGNC:16018;HGNC:12566;HGNC:2310;HGNC:11503;HGNC:7641;HGNC:15751;HGNC:581;HGNC:14946;HGNC:9164;HGNC:3757;HGNC:11276;HGNC:19665;HGNC:4814;HGNC:471;HGNC:29125;HGNC:3242;HGNC:12642;HGNC:19679;HGNC:12852;HGNC:555;HGNC:12853;HGNC:244;HGNC:568;HGNC:20879;HGNC:10003;HGNC:23271;HGNC:10830;HGNC:15853;HGNC:2696;HGNC:8607;HGNC:9612;HGNC:9677;HGNC:4460;HGNC:1…	RAB1A;CACNB4;CACNB1;UNC13C;CADPS;CADPS2;UNC13B;CPLX2;SYNJ1;NAPA;NAPB;APBB1;PPP1R9A;SEPTIN5;FLOT1;SPTBN2;STXBP5;KALRN;AMPH;DNM3;EHD1;VAMP1;AAK1;YWHAG;AP1G1;YWHAH;ADD2;AP3D1;CASKIN1;RGS7;RGS7BP;SH3GL1;ARFGEF2;DBNL;PRKN;PTK2B;PTPRN2;GPM6A;RTN3;GAP43;PPFIA4;NECAB2;VPS52;BIN1;EXOC7;GIT1;AP1S1;AP3B2;EPB41L1;GNAI2;GNAL;ARPC2;DSTN;THY1;MRTFB;KIF21A;LINGO1;TLN2;CD47;PRKCG;PRKCB;STXBP1;PRKCE;NSF;BAIAP2;HTT…	RAB1A;CACNB4;CACNB1;UNC13C;CADPS;CADPS2;UNC13B;CPLX2;SYNJ1;NAPA;NAPB;APBB1;PPP1R9A;SEPTIN5;FLOT1;SPTBN2;STXBP5;KALRN;AMPH;DNM3;EHD1;VAMP1;AAK1;YWHAG;AP1G1;YWHAH;ADD2;AP3D1;CASKIN1;RGS7;RGS7BP;SH3GL1;ARFGEF2;DBNL;PRKN;PTK2B;PTPRN2;GPM6A;RTN3;GAP43;PPFIA4;NECAB2;VPS52;BIN1;EXOC7;GIT1;AP1S1;AP3B2;EPB41L1;GNAI2;GNAL;ARPC2;DSTN;THY1;MRTFB;KIF21A;LINGO1;TLN2;CD47;PRKCG;PRKCB;STXBP1;PRKCE;NSF;BAIAP2;HTT…	RAB1A;CACNB4;CACNB1;UNC13C;CADPS;CADPS2;UNC13B;CPLX2;SYNJ1;NAPA;NAPB;APBB1;PPP1R9A;SEPTIN5;FLOT1;SPTBN2;STXBP5;KALRN;AMPH;DNM3;EHD1;VAMP1;AAK1;YWHAG;AP1G1;YWHAH;ADD2;AP3D1;CASKIN1;RGS7;RGS7BP;SH3GL1;ARFGEF2;DBNL;PRKN;PTK2B;PTPRN2;GPM6A;RTN3;GAP43;PPFIA4;NECAB2;VPS52;BIN1;EXOC7;GIT1;AP1S1;AP3B2;EPB41L1;GNAI2;GNAL;ARPC2;DSTN;THY1;MRTFB;KIF21A;LINGO1;TLN2;CD47
GO:0099523	B2	CC	presynaptic cytosol	│ ├─ presynaptic cytosol	GO:0098793	0.00232006	0.00484186	19	36	HGNC:9402;HGNC:9395;HGNC:11444;HGNC:9401;HGNC:8016;HGNC:947;HGNC:4851;HGNC:3953;HGNC:24600;HGNC:1460;HGNC:19665;HGNC:10831;HGNC:9246;HGNC:17677;HGNC:16937;HGNC:8127;HGNC:28337;HGNC:11509;HGNC:12612	PRKCG;PRKCB;STXBP1;PRKCE;NSF;BAIAP2;HTT;NCS1;ANKS1B;CAMK2A;STXBP5;SH3GL2;PPFIA2;RABEP1;ARL6IP5;OGT;C9ORF72;SYT1;USP14	PRKCG;PRKCB;STXBP1;PRKCE;NSF;BAIAP2;HTT;NCS1;ANKS1B;CAMK2A;STXBP5;SH3GL2;PPFIA2;RABEP1;ARL6IP5;OGT;C9ORF72;SYT1;USP14	PRKCG;PRKCB;STXBP1;PRKCE;NSF;BAIAP2;HTT;NCS1;ANKS1B;CAMK2A;STXBP5;SH3GL2;PPFIA2;RABEP1;ARL6IP5;OGT;C9ORF72;SYT1;USP14
GO:0099569	B3	CC	presynaptic cytoskeleton	│ ├─ presynaptic cytoskeleton	GO:0098793	0.0392487	0.062798	4	4	HGNC:12648;HGNC:12649;HGNC:7734;HGNC:7739	VAPA;VAPB;NEFM;NEFL	VAPA;VAPB;NEFM;NEFL	VAPA;VAPB
GO:0099182	B12	CC	presynaptic intermediate filament cytoskeleton	│ │ ├─ presynaptic intermediate filament cytoskeleton	GO:0099569			2	2	HGNC:7734;HGNC:7739	NEFM;NEFL	NEFM;NEFL	NEFM;NEFL
GO:0099143	B13	CC	presynaptic actin cytoskeleton	│ │ └─ presynaptic actin cytoskeleton	GO:0099569			0	0
GO:0048786	B4	CC	presynaptic active zone	│ ├─ presynaptic active zone	GO:0098793	4.68067e-07	2.49636e-06	48	86	HGNC:3757;HGNC:30306;HGNC:23150;HGNC:620;HGNC:29096;HGNC:12303;HGNC:9247;HGNC:1389;HGNC:3242;HGNC:10252;HGNC:7203;HGNC:6835;HGNC:11509;HGNC:17282;HGNC:1117;HGNC:30339;HGNC:31922;HGNC:29059;HGNC:11444;HGNC:7641;HGNC:12669;HGNC:15751;HGNC:3758;HGNC:1399;HGNC:2855;HGNC:17867;HGNC:815;HGNC:814;HGNC:1388;HGNC:4460;HGNC:4572;HGNC:4571;HGNC:4574;HGNC:4077;HGNC:4076;HGNC:4081;HGNC:4584;HGNC:4586;HGNC:628…	FLOT1;PHB2;UNC13A;APP;ARHGAP44;TRIO;PPFIA3;CACNA1B;EHD1;ROCK2;CD200;MAP1A;SYT1;RIMS1;BSN;RIMBP2;ERC2;IQSEC2;STXBP1;NAPA;VDAC1;NAPB;FLOT2;CACNA2D1;DGKI;NPTN;ATP2B2;ATP2B1;CACNA1A;GPM6A;GRIA2;GRIA1;GRIA4;GABRA3;GABRA2;GABRB1;GRIN1;GRIN2B;KCNMA1;GABBR1;NECTIN1;LRFN3;NRXN1;STX1A;HCN1;GRIA3;STX1B;NRXN3	FLOT1;PHB2;UNC13A;APP;ARHGAP44;TRIO;PPFIA3;CACNA1B;EHD1;ROCK2;CD200;MAP1A;SYT1;RIMS1;BSN;RIMBP2;ERC2;IQSEC2;STXBP1;NAPA;VDAC1;NAPB;FLOT2;CACNA2D1;DGKI;NPTN;ATP2B2;ATP2B1;CACNA1A;GPM6A;GRIA2;GRIA1;GRIA4;GABRA3;GABRA2;GABRB1;GRIN1;GRIN2B;KCNMA1;GABBR1;NECTIN1;LRFN3;NRXN1;STX1A;HCN1;GRIA3;STX1B;NRXN3	FLOT1;PHB2;UNC13A;APP;ARHGAP44;TRIO;PPFIA3;CACNA1B;EHD1;ROCK2;CD200;MAP1A;SYT1
GO:0098831	B14	CC	presynaptic active zone cytoplasmic component	│ │ ├─ presynaptic active zone cytoplasmic component	GO:0048786	0.123701	0.156254	7	17	HGNC:17282;HGNC:1117;HGNC:30339;HGNC:31922;HGNC:29059;HGNC:9247;HGNC:11444	RIMS1;BSN;RIMBP2;ERC2;IQSEC2;PPFIA3;STXBP1	RIMS1;BSN;RIMBP2;ERC2;IQSEC2;PPFIA3;STXBP1	RIMS1;BSN;RIMBP2;ERC2;IQSEC2;PPFIA3;STXBP1
GO:0048787	B15	CC	presynaptic active zone membrane	│ │ └─ presynaptic active zone membrane	GO:0048786	3.23797e-05	0.000119556	30	51	HGNC:7641;HGNC:12669;HGNC:15751;HGNC:3758;HGNC:1399;HGNC:2855;HGNC:17282;HGNC:17867;HGNC:815;HGNC:814;HGNC:1388;HGNC:4460;HGNC:4572;HGNC:4571;HGNC:4574;HGNC:4077;HGNC:4076;HGNC:4081;HGNC:4584;HGNC:4586;HGNC:6284;HGNC:4070;HGNC:9706;HGNC:28370;HGNC:8008;HGNC:11433;HGNC:4845;HGNC:4573;HGNC:18539;HGNC:8010	NAPA;VDAC1;NAPB;FLOT2;CACNA2D1;DGKI;RIMS1;NPTN;ATP2B2;ATP2B1;CACNA1A;GPM6A;GRIA2;GRIA1;GRIA4;GABRA3;GABRA2;GABRB1;GRIN1;GRIN2B;KCNMA1;GABBR1;NECTIN1;LRFN3;NRXN1;STX1A;HCN1;GRIA3;STX1B;NRXN3	NAPA;VDAC1;NAPB;FLOT2;CACNA2D1;DGKI;RIMS1;NPTN;ATP2B2;ATP2B1;CACNA1A;GPM6A;GRIA2;GRIA1;GRIA4;GABRA3;GABRA2;GABRB1;GRIN1;GRIN2B;KCNMA1;GABBR1;NECTIN1;LRFN3;NRXN1;STX1A;HCN1;GRIA3;STX1B;NRXN3	NAPA;VDAC1;NAPB
GO:0099029	B27	CC	anchored component of presynaptic active zone membrane	│ │ ├─ anchored component of presynaptic active zone membrane	GO:0048787			2	7	HGNC:3758;HGNC:1399	FLOT2;CACNA2D1	FLOT2;CACNA2D1	FLOT2;CACNA2D1
GO:0098891	B28	CC	extrinsic component of presynaptic active zone membrane	│ │ ├─ extrinsic component of presynaptic active zone membrane	GO:0048787			2	3	HGNC:2855;HGNC:17282	DGKI;RIMS1	DGKI;RIMS1	DGKI;RIMS1
GO:0099059	B29	CC	integral component of presynaptic active zone membrane	│ │ └─ integral component of presynaptic active zone membrane	GO:0048787	5.7366e-05	0.000183571	23	34	HGNC:17867;HGNC:815;HGNC:814;HGNC:1388;HGNC:4460;HGNC:4572;HGNC:4571;HGNC:4574;HGNC:4077;HGNC:4076;HGNC:4081;HGNC:4584;HGNC:4586;HGNC:6284;HGNC:4070;HGNC:9706;HGNC:28370;HGNC:8008;HGNC:11433;HGNC:4845;HGNC:4573;HGNC:18539;HGNC:8010	NPTN;ATP2B2;ATP2B1;CACNA1A;GPM6A;GRIA2;GRIA1;GRIA4;GABRA3;GABRA2;GABRB1;GRIN1;GRIN2B;KCNMA1;GABBR1;NECTIN1;LRFN3;NRXN1;STX1A;HCN1;GRIA3;STX1B;NRXN3	NPTN;ATP2B2;ATP2B1;CACNA1A;GPM6A;GRIA2;GRIA1;GRIA4;GABRA3;GABRA2;GABRB1;GRIN1;GRIN2B;KCNMA1;GABBR1;NECTIN1;LRFN3;NRXN1;STX1A;HCN1;GRIA3;STX1B;NRXN3	NPTN;ATP2B2;ATP2B1;CACNA1A;GPM6A;GRIA2;GRIA1;GRIA4;GABRA3;GABRA2;GABRB1;GRIN1;GRIN2B;KCNMA1;GABBR1;NECTIN1;LRFN3;NRXN1;STX1A;HCN1;GRIA3;STX1B;NRXN3
GO:0098833	B5	CC	presynaptic endocytic zone	│ ├─ presynaptic endocytic zone	GO:0098793	0.000747617	0.00199365	15	21	HGNC:8570;HGNC:6183;HGNC:471;HGNC:2092;HGNC:8996;HGNC:2972;HGNC:2973;HGNC:2091;HGNC:2090;HGNC:21604;HGNC:14986;HGNC:564;HGNC:565;HGNC:563;HGNC:15469	PACSIN1;ITSN1;AMPH;CLTC;PIP5K1C;DNM1;DNM1L;CLTB;CLTA;EPN1;SNAP91;AP2M1;AP2S1;AP2B1;DNAJC6	PACSIN1;ITSN1;AMPH;CLTC;PIP5K1C;DNM1;DNM1L;CLTB;CLTA;EPN1;SNAP91;AP2M1;AP2S1;AP2B1;DNAJC6	PACSIN1;ITSN1;AMPH
GO:0098835	B16	CC	presynaptic endocytic zone membrane	│ │ └─ presynaptic endocytic zone membrane	GO:0098833	0.00108008	0.0025922	13	17	HGNC:2092;HGNC:8996;HGNC:2972;HGNC:2973;HGNC:2091;HGNC:2090;HGNC:21604;HGNC:14986;HGNC:471;HGNC:564;HGNC:565;HGNC:563;HGNC:15469	CLTC;PIP5K1C;DNM1;DNM1L;CLTB;CLTA;EPN1;SNAP91;AMPH;AP2M1;AP2S1;AP2B1;DNAJC6	CLTC;PIP5K1C;DNM1;DNM1L;CLTB;CLTA;EPN1;SNAP91;AMPH;AP2M1;AP2S1;AP2B1;DNAJC6	CLTC;PIP5K1C;DNM1;DNM1L;CLTB;CLTA
GO:0098894	B30	CC	extrinsic component of presynaptic endocytic zone membrane	│ │ └─ extrinsic component of presynaptic endocytic zone membrane	GO:0098835	0.0299196	0.0512907	7	11	HGNC:21604;HGNC:14986;HGNC:471;HGNC:564;HGNC:565;HGNC:563;HGNC:15469	EPN1;SNAP91;AMPH;AP2M1;AP2S1;AP2B1;DNAJC6	EPN1;SNAP91;AMPH;AP2M1;AP2S1;AP2B1;DNAJC6	EPN1;SNAP91;AMPH;AP2M1;AP2S1;AP2B1;DNAJC6
GO:0098830	B6	CC	presynaptic endosome	│ ├─ presynaptic endosome	GO:0098793	0.472506	0.49305	3	11	HGNC:568;HGNC:25507;HGNC:11175	AP3D1;VAC14;SNX4	AP3D1;VAC14;SNX4	AP3D1;VAC14;SNX4
GO:0098954	B17	CC	presynaptic endosome membrane	│ │ └─ presynaptic endosome membrane	GO:0098830			0	2
GO:0099067	B31	CC	integral component of presynaptic endosome membrane	│ │ └─ integral component of presynaptic endosome membrane	GO:0098954			0	2
GO:0008021	B7	CC	synaptic vesicle	│ ├─ synaptic vesicle	GO:0098793	3.65923e-12	4.39107e-11	76	122	HGNC:2938;HGNC:30389;HGNC:12712;HGNC:19665;HGNC:2855;HGNC:13490;HGNC:9394;HGNC:9246;HGNC:554;HGNC:561;HGNC:570;HGNC:562;HGNC:563;HGNC:564;HGNC:565;HGNC:16097;HGNC:12496;HGNC:18994;HGNC:2013;HGNC:16704;HGNC:2973;HGNC:2090;HGNC:2091;HGNC:10831;HGNC:8607;HGNC:4389;HGNC:705;HGNC:29180;HGNC:8749;HGNC:9777;HGNC:30269;HGNC:16235;HGNC:9774;HGNC:9782;HGNC:16524;HGNC:9763;HGNC:9801;HGNC:471;HGNC:2092;HGNC:…	DMXL2;EXOC4;VPS33B;STXBP5;DGKI;WDR7;PICK1;PPFIA2;AP1B1;AP2A1;AP3M2;AP2A2;AP2B1;AP2M1;AP2S1;LAMP5;UBE3A;BRSK1;AP3S1;SLC17A7;DNM1L;CLTA;CLTB;SH3GL2;PRKN;GNAO1;ARPC2;PHF24;CDK16;RAB3A;RAB3C;DNAJC5;RAB35;RAB4B;RAB14;RAB2A;RAC1;AMPH;CLTC;SYN3;DOC2A;RPH3A;BIN1;ATP6V1A;ATP6V1C1;ATP6V1D;ATP6V1E1;ATP6V1F;ATP6V1H;VAMP1;VAMP2;SCAMP1;MAL2;SCAMP5;TMEM163;SLC17A6;SLC6A17;SLC17A8;SLC6A7;ATP8A1;SLC30A3;SYP;STX1A…	DMXL2;EXOC4;VPS33B;STXBP5;DGKI;WDR7;PICK1;PPFIA2;AP1B1;AP2A1;AP3M2;AP2A2;AP2B1;AP2M1;AP2S1;LAMP5;UBE3A;BRSK1;AP3S1;SLC17A7;DNM1L;CLTA;CLTB;SH3GL2;PRKN;GNAO1;ARPC2;PHF24;CDK16;RAB3A;RAB3C;DNAJC5;RAB35;RAB4B;RAB14;RAB2A;RAC1;AMPH;CLTC;SYN3;DOC2A;RPH3A;BIN1;ATP6V1A;ATP6V1C1;ATP6V1D;ATP6V1E1;ATP6V1F;ATP6V1H;VAMP1;VAMP2;SCAMP1;MAL2;SCAMP5;TMEM163;SLC17A6;SLC6A17;SLC17A8;SLC6A7;ATP8A1;SLC30A3;SYP;STX1A…	DMXL2;EXOC4;VPS33B;STXBP5;DGKI;WDR7;PICK1;PPFIA2;AP1B1;AP2A1;AP3M2;AP2A2;AP2B1;AP2M1;AP2S1;LAMP5;UBE3A;BRSK1;AP3S1
GO:0034592	B18	CC	synaptic vesicle lumen	│ │ ├─ synaptic vesicle lumen	GO:0008021			0	0
GO:0030672	B19	CC	synaptic vesicle membrane	│ │ └─ synaptic vesicle membrane	GO:0008021	7.49554e-09	5.1398e-08	57	96	HGNC:16704;HGNC:2973;HGNC:2090;HGNC:2091;HGNC:10831;HGNC:8607;HGNC:4389;HGNC:705;HGNC:29180;HGNC:8749;HGNC:9777;HGNC:30269;HGNC:16235;HGNC:9774;HGNC:9782;HGNC:16524;HGNC:9763;HGNC:9801;HGNC:471;HGNC:2092;HGNC:11496;HGNC:2985;HGNC:17056;HGNC:1052;HGNC:851;HGNC:856;HGNC:13527;HGNC:857;HGNC:16832;HGNC:18303;HGNC:12642;HGNC:12643;HGNC:10563;HGNC:13634;HGNC:30386;HGNC:25380;HGNC:16703;HGNC:31399;HGNC:…	SLC17A7;DNM1L;CLTA;CLTB;SH3GL2;PRKN;GNAO1;ARPC2;PHF24;CDK16;RAB3A;RAB3C;DNAJC5;RAB35;RAB4B;RAB14;RAB2A;RAC1;AMPH;CLTC;SYN3;DOC2A;RPH3A;BIN1;ATP6V1A;ATP6V1C1;ATP6V1D;ATP6V1E1;ATP6V1F;ATP6V1H;VAMP1;VAMP2;SCAMP1;MAL2;SCAMP5;TMEM163;SLC17A6;SLC6A17;SLC17A8;SLC6A7;ATP8A1;SLC30A3;SYP;STX1A;SYNGR1;PTPRN2;SV2B;SV2A;SV2C;STX7;STX12;SYT1;SVOP;SYT12;ATP6V0D1;ATP6AP1;ATP6V0A1	SLC17A7;DNM1L;CLTA;CLTB;SH3GL2;PRKN;GNAO1;ARPC2;PHF24;CDK16;RAB3A;RAB3C;DNAJC5;RAB35;RAB4B;RAB14;RAB2A;RAC1;AMPH;CLTC;SYN3;DOC2A;RPH3A;BIN1;ATP6V1A;ATP6V1C1;ATP6V1D;ATP6V1E1;ATP6V1F;ATP6V1H;VAMP1;VAMP2;SCAMP1;MAL2;SCAMP5;TMEM163;SLC17A6;SLC6A17;SLC17A8;SLC6A7;ATP8A1;SLC30A3;SYP;STX1A;SYNGR1;PTPRN2;SV2B;SV2A;SV2C;STX7;STX12;SYT1;SVOP;SYT12;ATP6V0D1;ATP6AP1;ATP6V0A1	SLC17A7;DNM1L;CLTA;CLTB;SH3GL2;PRKN;GNAO1;ARPC2;PHF24;CDK16
GO:0098993	B32	CC	anchored component of synaptic vesicle membrane	│ │ ├─ anchored component of synaptic vesicle membrane	GO:0030672	0.0647132	0.0941283	8	17	HGNC:9777;HGNC:30269;HGNC:16235;HGNC:9774;HGNC:9782;HGNC:16524;HGNC:9763;HGNC:9801	RAB3A;RAB3C;DNAJC5;RAB35;RAB4B;RAB14;RAB2A;RAC1	RAB3A;RAB3C;DNAJC5;RAB35;RAB4B;RAB14;RAB2A;RAC1	RAB3A;RAB3C;DNAJC5;RAB35;RAB4B;RAB14;RAB2A;RAC1
GO:0098850	B33	CC	extrinsic component of synaptic vesicle membrane	│ │ ├─ extrinsic component of synaptic vesicle membrane	GO:0030672	0.00916268	0.0169157	12	21	HGNC:471;HGNC:2092;HGNC:11496;HGNC:2985;HGNC:17056;HGNC:1052;HGNC:851;HGNC:856;HGNC:13527;HGNC:857;HGNC:16832;HGNC:18303	AMPH;CLTC;SYN3;DOC2A;RPH3A;BIN1;ATP6V1A;ATP6V1C1;ATP6V1D;ATP6V1E1;ATP6V1F;ATP6V1H	AMPH;CLTC;SYN3;DOC2A;RPH3A;BIN1;ATP6V1A;ATP6V1C1;ATP6V1D;ATP6V1E1;ATP6V1F;ATP6V1H	AMPH;CLTC;SYN3;DOC2A;RPH3A;BIN1;ATP6V1A;ATP6V1C1;ATP6V1D;ATP6V1E1;ATP6V1F;ATP6V1H
GO:0030285	B34	CC	integral component of synaptic vesicle membrane	│ │ └─ integral component of synaptic vesicle membrane	GO:0030672	2.56104e-05	0.000102442	27	42	HGNC:12642;HGNC:12643;HGNC:10563;HGNC:13634;HGNC:30386;HGNC:25380;HGNC:16703;HGNC:31399;HGNC:20151;HGNC:11054;HGNC:13531;HGNC:11014;HGNC:11506;HGNC:11433;HGNC:11498;HGNC:9677;HGNC:16874;HGNC:20566;HGNC:30670;HGNC:11442;HGNC:11430;HGNC:11509;HGNC:25417;HGNC:18381;HGNC:13724;HGNC:868;HGNC:865	VAMP1;VAMP2;SCAMP1;MAL2;SCAMP5;TMEM163;SLC17A6;SLC6A17;SLC17A8;SLC6A7;ATP8A1;SLC30A3;SYP;STX1A;SYNGR1;PTPRN2;SV2B;SV2A;SV2C;STX7;STX12;SYT1;SVOP;SYT12;ATP6V0D1;ATP6AP1;ATP6V0A1	VAMP1;VAMP2;SCAMP1;MAL2;SCAMP5;TMEM163;SLC17A6;SLC6A17;SLC17A8;SLC6A7;ATP8A1;SLC30A3;SYP;STX1A;SYNGR1;PTPRN2;SV2B;SV2A;SV2C;STX7;STX12;SYT1;SVOP;SYT12;ATP6V0D1;ATP6AP1;ATP6V0A1	VAMP1;VAMP2;SCAMP1;MAL2;SCAMP5;TMEM163;SLC17A6;SLC6A17;SLC17A8;SLC6A7;ATP8A1;SLC30A3;SYP;STX1A;SYNGR1;PTPRN2;SV2B;SV2A;SV2C;STX7;STX12;SYT1;SVOP;SYT12;ATP6V0D1;ATP6AP1;ATP6V0A1
GO:0098992	B8	CC	neuronal dense core vesicle	│ ├─ neuronal dense core vesicle	GO:0098793	0.00306909	0.00613817	9	10	HGNC:2938;HGNC:30757;HGNC:620;HGNC:4385;HGNC:1399;HGNC:1426;HGNC:19665;HGNC:11513;HGNC:9676	DMXL2;STXBP5L;APP;GNAI2;CACNA2D1;CADPS;STXBP5;SYT5;PTPRN	DMXL2;STXBP5L;APP;GNAI2;CACNA2D1;CADPS;STXBP5;SYT5;PTPRN	DMXL2;STXBP5L;APP;GNAI2;CACNA2D1
GO:0099013	B20	CC	neuronal dense core vesicle lumen	│ │ ├─ neuronal dense core vesicle lumen	GO:0098992			0	0
GO:0099012	B21	CC	neuronal dense core vesicle membrane	│ │ └─ neuronal dense core vesicle membrane	GO:0098992	0.0392487	0.062798	4	4	HGNC:1426;HGNC:19665;HGNC:11513;HGNC:9676	CADPS;STXBP5;SYT5;PTPRN	CADPS;STXBP5;SYT5;PTPRN
GO:0098674	B35	CC	extrinsic component of neuronal dense core vesicle membrane	│ │ ├─ extrinsic component of neuronal dense core vesicle membrane	GO:0099012			2	2	HGNC:1426;HGNC:19665	CADPS;STXBP5	CADPS;STXBP5	CADPS;STXBP5
GO:0099066	B36	CC	integral component of neuronal dense core vesicle membrane	│ │ └─ integral component of neuronal dense core vesicle membrane	GO:0099012			2	2	HGNC:11513;HGNC:9676	SYT5;PTPRN	SYT5;PTPRN	SYT5;PTPRN
GO:0042734	B9	CC	presynaptic membrane	│ ├─ presynaptic membrane	GO:0098793	1.42913e-07	8.57479e-07	51	90	HGNC:814;HGNC:815;HGNC:15931;HGNC:30500;HGNC:9246;HGNC:29244;HGNC:4389;HGNC:10003;HGNC:11132;HGNC:2171;HGNC:23271;HGNC:9801;HGNC:11444;HGNC:19665;HGNC:6222;HGNC:816;HGNC:6218;HGNC:6220;HGNC:17601;HGNC:3388;HGNC:5951;HGNC:1389;HGNC:1392;HGNC:801;HGNC:3228;HGNC:10588;HGNC:11054;HGNC:202;HGNC:9681;HGNC:8008;HGNC:20973;HGNC:11433;HGNC:4571;HGNC:4572;HGNC:4573;HGNC:4070;HGNC:11514;HGNC:10585;HGNC:4584…	ATP2B1;ATP2B2;SNPH;PRRT2;PPFIA2;KCTD16;GNAO1;RGS7;SNAP25;CNTN1;RGS7BP;RAC1;STXBP1;STXBP5;KCNA4;ATP2B3;KCNA1;KCNA2;CADM3;EPHA4;CADM1;CACNA1B;CACNA1E;ATP1A3;EFNB3;SCN2A;SLC6A7;ADAM23;PTPRS;NRXN1;ADGRL1;STX1A;GRIA1;GRIA2;GRIA3;GABBR1;SYT7;SCN1A;GRIN1;GRIN2B;VAPA;VAPB;SLC1A2;GABBR2;GRM3;PTPRD;CHRM1;IGSF8;GRM2;CXADR;SLC4A8	ATP2B1;ATP2B2;SNPH;PRRT2;PPFIA2;KCTD16;GNAO1;RGS7;SNAP25;CNTN1;RGS7BP;RAC1;STXBP1;STXBP5;KCNA4;ATP2B3;KCNA1;KCNA2;CADM3;EPHA4;CADM1;CACNA1B;CACNA1E;ATP1A3;EFNB3;SCN2A;SLC6A7;ADAM23;PTPRS;NRXN1;ADGRL1;STX1A;GRIA1;GRIA2;GRIA3;GABBR1;SYT7;SCN1A;GRIN1;GRIN2B;VAPA;VAPB;SLC1A2;GABBR2;GRM3;PTPRD;CHRM1;IGSF8;GRM2;CXADR;SLC4A8	ATP2B1;ATP2B2;SNPH;PRRT2;PPFIA2;KCTD16;GNAO1;RGS7
GO:0099026	B22	CC	anchored component of presynaptic membrane	│ │ ├─ anchored component of presynaptic membrane	GO:0042734	0.153738	0.189216	4	8	HGNC:11132;HGNC:2171;HGNC:23271;HGNC:9801	SNAP25;CNTN1;RGS7BP;RAC1	SNAP25;CNTN1;RGS7BP;RAC1	SNAP25;CNTN1;RGS7BP;RAC1
GO:0098888	B23	CC	extrinsic component of presynaptic membrane	│ │ ├─ extrinsic component of presynaptic membrane	GO:0042734	0.209084	0.233396	3	6	HGNC:11132;HGNC:11444;HGNC:19665	SNAP25;STXBP1;STXBP5	SNAP25;STXBP1;STXBP5	SNAP25;STXBP1;STXBP5
GO:0099056	B24	CC	integral component of presynaptic membrane	│ │ └─ integral component of presynaptic membrane	GO:0042734	2.49009e-06	1.19524e-05	38	64	HGNC:6222;HGNC:816;HGNC:6218;HGNC:6220;HGNC:17601;HGNC:3388;HGNC:5951;HGNC:1389;HGNC:1392;HGNC:801;HGNC:3228;HGNC:10588;HGNC:11054;HGNC:202;HGNC:9681;HGNC:8008;HGNC:20973;HGNC:11433;HGNC:4571;HGNC:4572;HGNC:4573;HGNC:4070;HGNC:11514;HGNC:10585;HGNC:4584;HGNC:4586;HGNC:12648;HGNC:12649;HGNC:10940;HGNC:4507;HGNC:4595;HGNC:30500;HGNC:9668;HGNC:1950;HGNC:17813;HGNC:4594;HGNC:2559;HGNC:11034	KCNA4;ATP2B3;KCNA1;KCNA2;CADM3;EPHA4;CADM1;CACNA1B;CACNA1E;ATP1A3;EFNB3;SCN2A;SLC6A7;ADAM23;PTPRS;NRXN1;ADGRL1;STX1A;GRIA1;GRIA2;GRIA3;GABBR1;SYT7;SCN1A;GRIN1;GRIN2B;VAPA;VAPB;SLC1A2;GABBR2;GRM3;PRRT2;PTPRD;CHRM1;IGSF8;GRM2;CXADR;SLC4A8	KCNA4;ATP2B3;KCNA1;KCNA2;CADM3;EPHA4;CADM1;CACNA1B;CACNA1E;ATP1A3;EFNB3;SCN2A;SLC6A7;ADAM23;PTPRS;NRXN1;ADGRL1;STX1A;GRIA1;GRIA2;GRIA3;GABBR1;SYT7;SCN1A;GRIN1;GRIN2B;VAPA;VAPB;SLC1A2;GABBR2;GRM3;PRRT2;PTPRD;CHRM1;IGSF8;GRM2;CXADR;SLC4A8	KCNA4;ATP2B3;KCNA1;KCNA2;CADM3;EPHA4;CADM1;CACNA1B;CACNA1E;ATP1A3;EFNB3;SCN2A;SLC6A7;ADAM23;PTPRS;NRXN1;ADGRL1;STX1A;GRIA1;GRIA2;GRIA3;GABBR1;SYT7;SCN1A;GRIN1;GRIN2B;VAPA;VAPB;SLC1A2;GABBR2;GRM3;PRRT2;PTPRD;CHRM1;IGSF8;GRM2;CXADR;SLC4A8
SYNGO:presyn_ribosome	B10	CC	presynaptic ribosome	│ ├─ presynaptic ribosome	GO:0098793			0	40
SYNGO:presyn_er	B11	CC	presynaptic ER	│ └─ presynaptic ER	GO:0098793			2	3	HGNC:12649;HGNC:6180	VAPB;ITPR1	VAPB;ITPR1	VAPB
SYNGO:presyn_er_membrane	B25	CC	presynaptic ER membrane	│ ├─ presynaptic ER membrane	SYNGO:presyn_er			0	1
SYNGO:presyn_er_membrane_integral	B37	CC	integral component of presynaptic ER membrane	│ │ └─ integral component of presynaptic ER membrane	SYNGO:presyn_er_membrane			0	1
SYNGO:presyn_ser	B26	CC	presynaptic SER	│ └─ presynaptic SER	SYNGO:presyn_er			1	1	HGNC:6180	ITPR1	ITPR1
SYNGO:presyn_ser_membrane	B38	CC	presynaptic SER membrane	│ └─ presynaptic SER membrane	SYNGO:presyn_ser			1	1	HGNC:6180	ITPR1	ITPR1
SYNGO:presyn_ser_membrane_integral	B39	CC	integral component of presynaptic SER membrane	│ └─ integral component of presynaptic SER membrane	SYNGO:presyn_ser_membrane			1	1	HGNC:6180	ITPR1	ITPR1	ITPR1
GO:0043083	C1	CC	synaptic cleft	├─ synaptic cleft	GO:0045202	0.521576	0.532673	3	12	HGNC:613;HGNC:7952;HGNC:19359	APOE;NPTX1;C1QL3	APOE;NPTX1;C1QL3	APOE;NPTX1;C1QL3
GO:0098965	C2	CC	extracellular matrix of synaptic cleft	│ └─ extracellular matrix of synaptic cleft	GO:0043083			0	4
GO:0098794	D1	CC	postsynapse	├─ postsynapse	GO:0045202	1.05361e-18	1.68578e-17	251	615	HGNC:24163;HGNC:13759;HGNC:9392;HGNC:7666;HGNC:10064;HGNC:12732;HGNC:2310;HGNC:3953;HGNC:15751;HGNC:7641;HGNC:801;HGNC:1464;HGNC:8590;HGNC:6057;HGNC:28788;HGNC:4272;HGNC:20284;HGNC:9611;HGNC:9612;HGNC:9801;HGNC:1401;HGNC:1774;HGNC:21604;HGNC:244;HGNC:568;HGNC:29351;HGNC:23271;HGNC:12303;HGNC:15853;HGNC:10831;HGNC:2696;HGNC:3332;HGNC:16921;HGNC:7602;HGNC:7603;HGNC:8607;HGNC:682;HGNC:7807;HGNC:705;…	BEGAIN;CYFIP1;PRKAR2B;NCKAP1;TRIM3;WASF1;CPLX2;NCS1;NAPB;NAPA;ATP1A3;CAMK4;PAK1;INA;CAMKV;GIT1;SIPA1L1;PTK2;PTK2B;RAC1;CACNB1;CDK5;EPN1;ADD2;AP3D1;ARHGAP39;RGS7BP;TRIO;ARFGEF2;SH3GL2;DBNL;MARK2;AGAP2;MYO5A;MYO5B;PRKN;ARHGEF2;NGEF;ARPC2;RTN4;TFRC;MAP2;NECAB2;VPS52;ICAM5;BIN1;TSPAN7;CAP2;EXOC7;ANK3;C9ORF72;EPB41L1;EPB41L3;GNAI1;GNAL;ZDHHC5;PSD3;NCKIPSD;RGS14;DCLK1;MARK1;STRN;LIMK1;CASKIN1;SRGAP3;UB…	BEGAIN;CYFIP1;PRKAR2B;NCKAP1;TRIM3;WASF1;CPLX2;NCS1;NAPB;NAPA;ATP1A3;CAMK4;PAK1;INA;CAMKV;GIT1;SIPA1L1;PTK2;PTK2B;RAC1;CACNB1;CDK5;EPN1;ADD2;AP3D1;ARHGAP39;RGS7BP;TRIO;ARFGEF2;SH3GL2;DBNL;MARK2;AGAP2;MYO5A;MYO5B;PRKN;ARHGEF2;NGEF;ARPC2;RTN4;TFRC;MAP2;NECAB2;VPS52;ICAM5;BIN1;TSPAN7;CAP2;EXOC7;ANK3;C9ORF72;EPB41L1;EPB41L3;GNAI1;GNAL;ZDHHC5;PSD3;NCKIPSD;RGS14;DCLK1;MARK1;STRN;LIMK1;CASKIN1;SRGAP3;UB…	BEGAIN;CYFIP1;PRKAR2B;NCKAP1;TRIM3;WASF1;CPLX2;NCS1;NAPB;NAPA;ATP1A3;CAMK4;PAK1;INA;CAMKV;GIT1;SIPA1L1;PTK2;PTK2B;RAC1;CACNB1;CDK5;EPN1;ADD2;AP3D1;ARHGAP39;RGS7BP;TRIO;ARFGEF2;SH3GL2;DBNL;MARK2;AGAP2;MYO5A;MYO5B;PRKN;ARHGEF2;NGEF;ARPC2;RTN4;TFRC;MAP2;NECAB2;VPS52;ICAM5;BIN1;TSPAN7;CAP2;EXOC7;ANK3;C9ORF72;EPB41L1;EPB41L3;GNAI1;GNAL;ZDHHC5;PSD3;NCKIPSD;RGS14;DCLK1;MARK1;STRN;LIMK1;CASKIN1;SRGAP3;UB…
GO:0099524	D2	CC	postsynaptic cytosol	│ ├─ postsynaptic cytosol	GO:0098794	0.021224	0.0377315	15	34	HGNC:9399;HGNC:17512;HGNC:9402;HGNC:947;HGNC:4851;HGNC:8988;HGNC:3953;HGNC:1460;HGNC:2695;HGNC:6325;HGNC:8127;HGNC:1462;HGNC:12496;HGNC:11509;HGNC:12643	PRKCD;HOMER1;PRKCG;BAIAP2;HTT;PIN1;NCS1;CAMK2A;DBN1;KIF5C;OGT;CAMK2D;UBE3A;SYT1;VAMP2	PRKCD;HOMER1;PRKCG;BAIAP2;HTT;PIN1;NCS1;CAMK2A;DBN1;KIF5C;OGT;CAMK2D;UBE3A;SYT1;VAMP2	PRKCD;HOMER1;PRKCG;BAIAP2;HTT;PIN1;NCS1;CAMK2A;DBN1;KIF5C;OGT;CAMK2D;UBE3A;SYT1;VAMP2
GO:0099571	D3	CC	postsynaptic cytoskeleton	│ ├─ postsynaptic cytoskeleton	GO:0098794	0.000434734	0.00122748	16	22	HGNC:6057;HGNC:7734;HGNC:7739;HGNC:2695;HGNC:24011;HGNC:7602;HGNC:7603;HGNC:164;HGNC:6183;HGNC:14946;HGNC:7568;HGNC:17089;HGNC:6178;HGNC:163;HGNC:166;HGNC:11276	INA;NEFM;NEFL;DBN1;ABI2;MYO5A;MYO5B;ACTN2;ITSN1;PPP1R9A;MYH10;SYNE1;ITPKA;ACTN1;ACTN4;SPTBN2	INA;NEFM;NEFL;DBN1;ABI2;MYO5A;MYO5B;ACTN2;ITSN1;PPP1R9A;MYH10;SYNE1;ITPKA;ACTN1;ACTN4;SPTBN2
GO:0099160	D12	CC	postsynaptic intermediate filament cytoskeleton	│ │ ├─ postsynaptic intermediate filament cytoskeleton	GO:0099571	0.114509	0.156254	3	4	HGNC:6057;HGNC:7734;HGNC:7739	INA;NEFM;NEFL	INA;NEFM;NEFL	INA;NEFM;NEFL
GO:0098871	D13	CC	postsynaptic actin cytoskeleton	│ │ ├─ postsynaptic actin cytoskeleton	GO:0099571	0.00128078	0.00292751	12	15	HGNC:2695;HGNC:24011;HGNC:7602;HGNC:7603;HGNC:164;HGNC:6183;HGNC:14946;HGNC:7568;HGNC:17089;HGNC:6178;HGNC:163;HGNC:166	DBN1;ABI2;MYO5A;MYO5B;ACTN2;ITSN1;PPP1R9A;MYH10;SYNE1;ITPKA;ACTN1;ACTN4	DBN1;ABI2;MYO5A;MYO5B;ACTN2;ITSN1;PPP1R9A;MYH10;SYNE1;ITPKA;ACTN1;ACTN4	DBN1;ABI2;MYO5A;MYO5B;ACTN2;ITSN1;PPP1R9A;MYH10;SYNE1;ITPKA;ACTN1;ACTN4
GO:0150050	D14	CC	postsynaptic septin cytoskeleton	│ │ ├─ postsynaptic septin cytoskeleton	GO:0099571			0	1
GO:0099189	D15	CC	postsynaptic spectrin-associated cytoskeleton	│ │ └─ postsynaptic spectrin-associated cytoskeleton	GO:0099571			1	1	HGNC:11276	SPTBN2	SPTBN2	SPTBN2
GO:0097444	D4	CC	spine apparatus	│ ├─ spine apparatus	GO:0098794	0.159665	0.191598	3	5	HGNC:30672;HGNC:9298;HGNC:17447	SYNPO;PPP1R9B;CLSTN1	SYNPO;PPP1R9B;CLSTN1	SYNPO;PPP1R9B
GO:0098897	D16	CC	spine apparatus membrane	│ │ └─ spine apparatus membrane	GO:0097444			1	1	HGNC:17447	CLSTN1	CLSTN1
GO:0099065	D30	CC	integral component of spine apparatus membrane	│ │ └─ integral component of spine apparatus membrane	GO:0098897			1	1	HGNC:17447	CLSTN1	CLSTN1	CLSTN1
GO:0150051	D5	CC	postsynaptic Golgi apparatus	│ ├─ postsynaptic Golgi apparatus	GO:0098794			1	4	HGNC:6872	MAPK10	MAPK10	MAPK10
GO:0099572	D6	CC	postsynaptic specialization	│ ├─ postsynaptic specialization	GO:0098794	5.46655e-11	5.24789e-10	121	270	HGNC:30368;HGNC:24476;HGNC:12855;HGNC:9394;HGNC:9246;HGNC:15465;HGNC:18472;HGNC:8016;HGNC:4077;HGNC:4076;HGNC:4081;HGNC:4075;HGNC:4070;HGNC:4087;HGNC:35409;HGNC:28370;HGNC:13818;HGNC:17512;HGNC:30306;HGNC:11320;HGNC:8590;HGNC:8592;HGNC:14295;HGNC:14294;HGNC:15474;HGNC:24600;HGNC:1461;HGNC:1460;HGNC:14946;HGNC:9298;HGNC:1459;HGNC:6840;HGNC:12362;HGNC:2695;HGNC:29096;HGNC:2857;HGNC:4814;HGNC:12363;…	DLGAP3;DLGAP4;YWHAZ;PICK1;PPFIA2;GPHN;ZDHHC5;NSF;GABRA3;GABRA2;GABRB1;GABRA1;GABBR1;GABRG2;SHISA7;LRFN3;SLC12A5;HOMER1;PHB2;ABI1;PAK1;PAK3;SHANK2;SHANK3;SHANK1;ANKS1B;CAMK2B;CAMK2A;PPP1R9A;PPP1R9B;CAMK1;MAP2K1;TSC1;DBN1;ARHGAP44;DGKZ;KALRN;TSC2;RGS14;PIP5K1C;AGAP3;CYLD;NEGR1;OPCML;ROCK2;ANK3;VAMP2;SH3KBP1;INPP4A;ARHGAP32;BRSK1;STRN;APBB1;CD200;PCDH7;NCKAP1;BAIAP2;MAP1A;TANC2;SYT1;AKAP5;CDKL5;SYNG…	DLGAP3;DLGAP4;YWHAZ;PICK1;PPFIA2;GPHN;ZDHHC5;NSF;GABRA3;GABRA2;GABRB1;GABRA1;GABBR1;GABRG2;SHISA7;LRFN3;SLC12A5;HOMER1;PHB2;ABI1;PAK1;PAK3;SHANK2;SHANK3;SHANK1;ANKS1B;CAMK2B;CAMK2A;PPP1R9A;PPP1R9B;CAMK1;MAP2K1;TSC1;DBN1;ARHGAP44;DGKZ;KALRN;TSC2;RGS14;PIP5K1C;AGAP3;CYLD;NEGR1;OPCML;ROCK2;ANK3;VAMP2;SH3KBP1;INPP4A;ARHGAP32;BRSK1;STRN;APBB1;CD200;PCDH7;NCKAP1;BAIAP2;MAP1A;TANC2;SYT1;AKAP5;CDKL5;SYNG…	DLGAP3;DLGAP4;YWHAZ;PICK1;PPFIA2
GO:0099091	D17	CC	postsynaptic specialization, intracellular component	│ │ ├─ postsynaptic specialization, intracellular component	GO:0099572	0.314735	0.335718	3	8	HGNC:15465;HGNC:18472;HGNC:8016	GPHN;ZDHHC5;NSF	GPHN;ZDHHC5;NSF	GPHN;ZDHHC5;NSF
GO:0099634	D18	CC	postsynaptic specialization membrane	│ │ ├─ postsynaptic specialization membrane	GO:0099572	0.141902		9	25	HGNC:4077;HGNC:4076;HGNC:4081;HGNC:4075;HGNC:4070;HGNC:4087;HGNC:35409;HGNC:28370;HGNC:13818	GABRA3;GABRA2;GABRB1;GABRA1;GABBR1;GABRG2;SHISA7;LRFN3;SLC12A5	GABRA3;GABRA2;GABRB1;GABRA1;GABBR1;GABRG2;SHISA7;LRFN3;SLC12A5
GO:0098892	D31	CC	extrinsic component of postsynaptic specialization membrane	│ │ │ ├─ extrinsic component of postsynaptic specialization membrane	GO:0099634			0	0
GO:0099060	D32	CC	integral component of postsynaptic specialization membrane	│ │ │ └─ integral component of postsynaptic specialization membrane	GO:0099634	0.122821	0.156254	9	24	HGNC:4077;HGNC:4076;HGNC:4081;HGNC:4075;HGNC:4070;HGNC:4087;HGNC:35409;HGNC:28370;HGNC:13818	GABRA3;GABRA2;GABRB1;GABRA1;GABBR1;GABRG2;SHISA7;LRFN3;SLC12A5	GABRA3;GABRA2;GABRB1;GABRA1;GABBR1;GABRG2;SHISA7;LRFN3;SLC12A5	GABRA3;GABRA2;GABRB1;GABRA1;GABBR1;GABRG2;SHISA7;LRFN3;SLC12A5
GO:0014069	D19	CC	postsynaptic density	│ │ ├─ postsynaptic density	GO:0099572	9.41541e-10	7.53233e-09	105	233	HGNC:17512;HGNC:30306;HGNC:11320;HGNC:8590;HGNC:8592;HGNC:14295;HGNC:14294;HGNC:15474;HGNC:24600;HGNC:1461;HGNC:1460;HGNC:14946;HGNC:9298;HGNC:1459;HGNC:6840;HGNC:12362;HGNC:2695;HGNC:29096;HGNC:2857;HGNC:4814;HGNC:12363;HGNC:9996;HGNC:8996;HGNC:16923;HGNC:2584;HGNC:17302;HGNC:8143;HGNC:10252;HGNC:494;HGNC:12643;HGNC:13867;HGNC:6074;HGNC:17399;HGNC:18994;HGNC:11424;HGNC:581;HGNC:7203;HGNC:8659;HG…	HOMER1;PHB2;ABI1;PAK1;PAK3;SHANK2;SHANK3;SHANK1;ANKS1B;CAMK2B;CAMK2A;PPP1R9A;PPP1R9B;CAMK1;MAP2K1;TSC1;DBN1;ARHGAP44;DGKZ;KALRN;TSC2;RGS14;PIP5K1C;AGAP3;CYLD;NEGR1;OPCML;ROCK2;ANK3;VAMP2;SH3KBP1;INPP4A;ARHGAP32;BRSK1;STRN;APBB1;CD200;PCDH7;NCKAP1;BAIAP2;MAP1A;TANC2;PPFIA2;SYT1;AKAP5;CDKL5;SYNGAP1;IQSEC2;IQSEC1;DLGAP1;ARHGEF2;ACTN2;DLG1;DLG3;ABR;BCR;PSD;DNM2;SH3GL1;SH3GL3;INA;PTK2B;EXOC4;FAM81A;DL…	HOMER1;PHB2;ABI1;PAK1;PAK3;SHANK2;SHANK3;SHANK1;ANKS1B;CAMK2B;CAMK2A;PPP1R9A;PPP1R9B;CAMK1;MAP2K1;TSC1;DBN1;ARHGAP44;DGKZ;KALRN;TSC2;RGS14;PIP5K1C;AGAP3;CYLD;NEGR1;OPCML;ROCK2;ANK3;VAMP2;SH3KBP1;INPP4A;ARHGAP32;BRSK1;STRN;APBB1;CD200;PCDH7;NCKAP1;BAIAP2;MAP1A;TANC2;PPFIA2;SYT1;AKAP5;CDKL5;SYNGAP1;IQSEC2;IQSEC1;DLGAP1;ARHGEF2;ACTN2;DLG1;DLG3;ABR;BCR;PSD;DNM2;SH3GL1;SH3GL3;INA;PTK2B;EXOC4;FAM81A;DL…	HOMER1;PHB2;ABI1;PAK1;PAK3;SHANK2;SHANK3;SHANK1;ANKS1B;CAMK2B;CAMK2A;PPP1R9A;PPP1R9B;CAMK1;MAP2K1;TSC1;DBN1;ARHGAP44;DGKZ;KALRN;TSC2;RGS14;PIP5K1C;AGAP3;CYLD;NEGR1;OPCML;ROCK2;ANK3;VAMP2;SH3KBP1;INPP4A;ARHGAP32;BRSK1;STRN;APBB1;CD200;PCDH7;NCKAP1;BAIAP2;MAP1A;TANC2;PPFIA2;SYT1
GO:0099092	D33	CC	postsynaptic density, intracellular component	│ │ │ ├─ postsynaptic density, intracellular component	GO:0014069	3.84931e-05	0.000131976	25	38	HGNC:375;HGNC:11411;HGNC:14294;HGNC:11497;HGNC:947;HGNC:29059;HGNC:29112;HGNC:24600;HGNC:2905;HGNC:682;HGNC:164;HGNC:2900;HGNC:2902;HGNC:81;HGNC:1014;HGNC:9507;HGNC:30212;HGNC:2974;HGNC:10830;HGNC:10832;HGNC:6057;HGNC:9612;HGNC:30389;HGNC:28379;HGNC:2906	AKAP5;CDKL5;SHANK3;SYNGAP1;BAIAP2;IQSEC2;IQSEC1;ANKS1B;DLGAP1;ARHGEF2;ACTN2;DLG1;DLG3;ABR;BCR;PSD;TANC2;DNM2;SH3GL1;SH3GL3;INA;PTK2B;EXOC4;FAM81A;DLGAP2	AKAP5;CDKL5;SHANK3;SYNGAP1;BAIAP2;IQSEC2;IQSEC1;ANKS1B;DLGAP1;ARHGEF2;ACTN2;DLG1;DLG3;ABR;BCR;PSD;TANC2;DNM2;SH3GL1;SH3GL3;INA;PTK2B;EXOC4;FAM81A;DLGAP2	AKAP5;CDKL5;SHANK3;SYNGAP1;BAIAP2;IQSEC2;IQSEC1;ANKS1B;DLGAP1;ARHGEF2;ACTN2;DLG1;DLG3;ABR;BCR;PSD;TANC2;DNM2;SH3GL1;SH3GL3;INA;PTK2B;EXOC4;FAM81A;DLGAP2
GO:0098839	D34	CC	postsynaptic density membrane	│ │ │ └─ postsynaptic density membrane	GO:0014069	9.92087e-06	4.32911e-05	42	81	HGNC:29059;HGNC:164;HGNC:8570;HGNC:2901;HGNC:2903;HGNC:23271;HGNC:17189;HGNC:2855;HGNC:2850;HGNC:19701;HGNC:17187;HGNC:17867;HGNC:815;HGNC:232;HGNC:3228;HGNC:201;HGNC:19411;HGNC:4571;HGNC:4572;HGNC:4584;HGNC:4586;HGNC:14085;HGNC:1406;HGNC:1407;HGNC:13628;HGNC:28370;HGNC:29290;HGNC:20360;HGNC:18531;HGNC:9670;HGNC:4573;HGNC:4574;HGNC:1950;HGNC:20297;HGNC:17447;HGNC:12669;HGNC:6229;HGNC:945;HGNC:114…	IQSEC2;ACTN2;PACSIN1;DLG2;DLG4;RGS7BP;OLFM2;DGKI;DGKB;CNKSR2;OLFM1;NPTN;ATP2B2;ADCY1;EFNB3;ADAM22;LRRTM4;GRIA1;GRIA2;GRIN1;GRIN2B;RTN4;CACNG2;CACNG3;CACNG8;LRFN3;LRFN1;LRFN5;LRRC7;PTPRF;GRIA3;GRIA4;CHRM1;SLITRK1;CLSTN1;VDAC1;KCNAB2;ADGRB3;STX1A;GPR158;ELFN2;PRRT1	IQSEC2;ACTN2;PACSIN1;DLG2;DLG4;RGS7BP;OLFM2;DGKI;DGKB;CNKSR2;OLFM1;NPTN;ATP2B2;ADCY1;EFNB3;ADAM22;LRRTM4;GRIA1;GRIA2;GRIN1;GRIN2B;RTN4;CACNG2;CACNG3;CACNG8;LRFN3;LRFN1;LRFN5;LRRC7;PTPRF;GRIA3;GRIA4;CHRM1;SLITRK1;CLSTN1;VDAC1;KCNAB2;ADGRB3;STX1A;GPR158;ELFN2;PRRT1	IQSEC2;ACTN2;PACSIN1
GO:0099031	D41	CC	anchored component of postsynaptic density membrane	│ │ │ ├─ anchored component of postsynaptic density membrane	GO:0098839	0.314735	0.335718	3	8	HGNC:2901;HGNC:2903;HGNC:23271	DLG2;DLG4;RGS7BP	DLG2;DLG4;RGS7BP	DLG2;DLG4;RGS7BP
GO:0099147	D42	CC	extrinsic component of postsynaptic density membrane	│ │ │ ├─ extrinsic component of postsynaptic density membrane	GO:0098839	0.0482151	0.0746556	5	7	HGNC:17189;HGNC:2855;HGNC:2850;HGNC:19701;HGNC:17187	OLFM2;DGKI;DGKB;CNKSR2;OLFM1	OLFM2;DGKI;DGKB;CNKSR2;OLFM1	OLFM2;DGKI;DGKB;CNKSR2;OLFM1
GO:0099061	D43	CC	integral component of postsynaptic density membrane	│ │ │ └─ integral component of postsynaptic density membrane	GO:0098839	0.000150401	0.000451202	31	60	HGNC:17867;HGNC:815;HGNC:232;HGNC:3228;HGNC:201;HGNC:19411;HGNC:4571;HGNC:4572;HGNC:4584;HGNC:4586;HGNC:14085;HGNC:1406;HGNC:1407;HGNC:13628;HGNC:28370;HGNC:29290;HGNC:20360;HGNC:18531;HGNC:9670;HGNC:4573;HGNC:4574;HGNC:1950;HGNC:20297;HGNC:17447;HGNC:12669;HGNC:6229;HGNC:945;HGNC:11433;HGNC:23689;HGNC:29396;HGNC:13943	NPTN;ATP2B2;ADCY1;EFNB3;ADAM22;LRRTM4;GRIA1;GRIA2;GRIN1;GRIN2B;RTN4;CACNG2;CACNG3;CACNG8;LRFN3;LRFN1;LRFN5;LRRC7;PTPRF;GRIA3;GRIA4;CHRM1;SLITRK1;CLSTN1;VDAC1;KCNAB2;ADGRB3;STX1A;GPR158;ELFN2;PRRT1	NPTN;ATP2B2;ADCY1;EFNB3;ADAM22;LRRTM4;GRIA1;GRIA2;GRIN1;GRIN2B;RTN4;CACNG2;CACNG3;CACNG8;LRFN3;LRFN1;LRFN5;LRRC7;PTPRF;GRIA3;GRIA4;CHRM1;SLITRK1;CLSTN1;VDAC1;KCNAB2;ADGRB3;STX1A;GPR158;ELFN2;PRRT1	NPTN;ATP2B2;ADCY1;EFNB3;ADAM22;LRRTM4;GRIA1;GRIA2;GRIN1;GRIN2B;RTN4;CACNG2;CACNG3;CACNG8;LRFN3;LRFN1;LRFN5;LRRC7;PTPRF;GRIA3;GRIA4;CHRM1;SLITRK1;CLSTN1;VDAC1;KCNAB2;ADGRB3;STX1A;GPR158;ELFN2;PRRT1
GO:0099629	D20	CC	postsynaptic specialization of symmetric synapse	│ │ └─ postsynaptic specialization of symmetric synapse	GO:0099572			1	2	HGNC:32326	IGSF9B	IGSF9B	IGSF9B
GO:0099164	D35	CC	postsynaptic specialization membrane of symmetric synapse	│ │ └─ postsynaptic specialization membrane of symmetric synapse	GO:0099629			0	0
GO:0098843	D7	CC	postsynaptic endocytic zone	│ ├─ postsynaptic endocytic zone	GO:0098794	0.0046441	0.00891667	11	16	HGNC:17089;HGNC:10834;HGNC:2090;HGNC:9394;HGNC:2092;HGNC:561;HGNC:563;HGNC:6183;HGNC:2974;HGNC:471;HGNC:29125	SYNE1;SH3GLB2;CLTA;PICK1;CLTC;AP2A1;AP2B1;ITSN1;DNM2;AMPH;DNM3	SYNE1;SH3GLB2;CLTA;PICK1;CLTC;AP2A1;AP2B1;ITSN1;DNM2;AMPH;DNM3	SYNE1;SH3GLB2;CLTA;PICK1;CLTC;AP2A1;AP2B1;ITSN1;DNM2;AMPH
GO:0098844	D21	CC	postsynaptic endocytic zone membrane	│ │ └─ postsynaptic endocytic zone membrane	GO:0098843			1	2	HGNC:29125	DNM3	DNM3	DNM3
GO:0098845	D8	CC	postsynaptic endosome	│ ├─ postsynaptic endosome	GO:0098794	0.0647132	0.0941283	8	17	HGNC:17447;HGNC:10832;HGNC:16922;HGNC:29442;HGNC:18706;HGNC:7603;HGNC:11430;HGNC:11763	CLSTN1;SH3GL3;AGAP1;KIF21B;GRIPAP1;MYO5B;STX12;TFRC	CLSTN1;SH3GL3;AGAP1;KIF21B;GRIPAP1;MYO5B;STX12;TFRC	CLSTN1;SH3GL3;AGAP1;KIF21B
GO:0098895	D22	CC	postsynaptic endosome membrane	│ │ ├─ postsynaptic endosome membrane	GO:0098845			0	2
GO:0098999	D36	CC	extrinsic component of postsynaptic endosome membrane	│ │ │ └─ extrinsic component of postsynaptic endosome membrane	GO:0098895			0	1
GO:0098842	D23	CC	postsynaptic early endosome	│ │ ├─ postsynaptic early endosome	GO:0098845			1	5	HGNC:18706	GRIPAP1	GRIPAP1
GO:0098896	D37	CC	postsynaptic early endosome membrane	│ │ │ └─ postsynaptic early endosome membrane	GO:0098842			1	1	HGNC:18706	GRIPAP1	GRIPAP1
GO:0098998	D44	CC	extrinsic component of postsynaptic early endosome membrane	│ │ │ └─ extrinsic component of postsynaptic early endosome membrane	GO:0098896			1	1	HGNC:18706	GRIPAP1	GRIPAP1	GRIPAP1
GO:0098837	D24	CC	postsynaptic recycling endosome	│ │ └─ postsynaptic recycling endosome	GO:0098845	0.261234		3	7	HGNC:7603;HGNC:11430;HGNC:11763	MYO5B;STX12;TFRC	MYO5B;STX12;TFRC
GO:0098944	D38	CC	postsynaptic recycling endosome membrane	│ │ └─ postsynaptic recycling endosome membrane	GO:0098837	0.114509	0.156254	3	4	HGNC:7603;HGNC:11430;HGNC:11763	MYO5B;STX12;TFRC	MYO5B;STX12;TFRC	MYO5B
GO:0099033	D45	CC	anchored component of postsynaptic recycling endosome membrane	│ │ ├─ anchored component of postsynaptic recycling endosome membrane	GO:0098944			0	1
GO:0099063	D46	CC	integral component of postsynaptic recycling endosome membrane	│ │ └─ integral component of postsynaptic recycling endosome membrane	GO:0098944			2	2	HGNC:11430;HGNC:11763	STX12;TFRC	STX12;TFRC	STX12;TFRC
GO:0045211	D9	CC	postsynaptic membrane	│ ├─ postsynaptic membrane	GO:0098794	0.000823861	0.00208133	38	91	HGNC:2695;HGNC:14986;HGNC:10003;HGNC:29244;HGNC:4389;HGNC:11509;HGNC:1399;HGNC:2171;HGNC:9801;HGNC:9298;HGNC:6222;HGNC:815;HGNC:6218;HGNC:6220;HGNC:5951;HGNC:3388;HGNC:1392;HGNC:11069;HGNC:1950;HGNC:4571;HGNC:4572;HGNC:4573;HGNC:4595;HGNC:2467;HGNC:4070;HGNC:4507;HGNC:943;HGNC:8033;HGNC:13943;HGNC:4845;HGNC:20974;HGNC:4594;HGNC:6296;HGNC:29849;HGNC:1388;HGNC:10732;HGNC:20297;HGNC:10763	DBN1;SNAP91;RGS7;KCTD16;GNAO1;SYT1;CACNA2D1;CNTN1;RAC1;PPP1R9B;KCNA4;ATP2B2;KCNA1;KCNA2;CADM1;EPHA4;CACNA1E;SLC8A2;CHRM1;GRIA1;GRIA2;GRIA3;GRM3;CSPG5;GABBR1;GABBR2;ADGRB1;NTRK3;PRRT1;HCN1;ADGRL3;GRM2;KCNQ2;CADM2;CACNA1A;SEMA4D;SLITRK1;SEZ6L	DBN1;SNAP91;RGS7;KCTD16;GNAO1;SYT1;CACNA2D1;CNTN1;RAC1;PPP1R9B;KCNA4;ATP2B2;KCNA1;KCNA2;CADM1;EPHA4;CACNA1E;SLC8A2;CHRM1;GRIA1;GRIA2;GRIA3;GRM3;CSPG5;GABBR1;GABBR2;ADGRB1;NTRK3;PRRT1;HCN1;ADGRL3;GRM2;KCNQ2;CADM2;CACNA1A;SEMA4D;SLITRK1;SEZ6L	DBN1;SNAP91;RGS7;KCTD16;GNAO1;SYT1
GO:0099025	D25	CC	anchored component of postsynaptic membrane	│ │ ├─ anchored component of postsynaptic membrane	GO:0045211	0.209084	0.233396	3	6	HGNC:1399;HGNC:2171;HGNC:9801	CACNA2D1;CNTN1;RAC1	CACNA2D1;CNTN1;RAC1	CACNA2D1;CNTN1;RAC1
GO:0098890	D26	CC	extrinsic component of postsynaptic membrane	│ │ ├─ extrinsic component of postsynaptic membrane	GO:0045211			1	10	HGNC:9298	PPP1R9B	PPP1R9B	PPP1R9B
GO:0099055	D27	CC	integral component of postsynaptic membrane	│ │ └─ integral component of postsynaptic membrane	GO:0045211	0.00189597	0.00413666	28	63	HGNC:6222;HGNC:815;HGNC:6218;HGNC:6220;HGNC:5951;HGNC:3388;HGNC:1392;HGNC:11069;HGNC:1950;HGNC:4571;HGNC:4572;HGNC:4573;HGNC:4595;HGNC:2467;HGNC:4070;HGNC:4507;HGNC:943;HGNC:8033;HGNC:13943;HGNC:4845;HGNC:20974;HGNC:4594;HGNC:6296;HGNC:29849;HGNC:1388;HGNC:10732;HGNC:20297;HGNC:10763	KCNA4;ATP2B2;KCNA1;KCNA2;CADM1;EPHA4;CACNA1E;SLC8A2;CHRM1;GRIA1;GRIA2;GRIA3;GRM3;CSPG5;GABBR1;GABBR2;ADGRB1;NTRK3;PRRT1;HCN1;ADGRL3;GRM2;KCNQ2;CADM2;CACNA1A;SEMA4D;SLITRK1;SEZ6L	KCNA4;ATP2B2;KCNA1;KCNA2;CADM1;EPHA4;CACNA1E;SLC8A2;CHRM1;GRIA1;GRIA2;GRIA3;GRM3;CSPG5;GABBR1;GABBR2;ADGRB1;NTRK3;PRRT1;HCN1;ADGRL3;GRM2;KCNQ2;CADM2;CACNA1A;SEMA4D;SLITRK1;SEZ6L	KCNA4;ATP2B2;KCNA1;KCNA2;CADM1;EPHA4;CACNA1E;SLC8A2;CHRM1;GRIA1;GRIA2;GRIA3;GRM3;CSPG5;GABBR1;GABBR2;ADGRB1;NTRK3;PRRT1;HCN1;ADGRL3;GRM2;KCNQ2;CADM2;CACNA1A;SEMA4D;SLITRK1;SEZ6L
SYNGO:postsyn_ribosome	D10	CC	postsynaptic ribosome	│ ├─ postsynaptic ribosome	GO:0098794			0	55
SYNGO:postsyn_er	D11	CC	postsynaptic ER	│ └─ postsynaptic ER	GO:0098794	0.118564	0.156254	4	7	HGNC:12649;HGNC:1362;HGNC:7602;HGNC:6180	VAPB;FRRS1L;MYO5A;ITPR1	VAPB;FRRS1L;MYO5A;ITPR1	VAPB
SYNGO:postsyn_er_membrane	D28	CC	postsynaptic ER membrane	│ ├─ postsynaptic ER membrane	SYNGO:postsyn_er			1	1	HGNC:1362	FRRS1L	FRRS1L
SYNGO:postsyn_er_membrane_integral	D39	CC	integral component of postsynaptic ER membrane	│ │ └─ integral component of postsynaptic ER membrane	SYNGO:postsyn_er_membrane			1	1	HGNC:1362	FRRS1L	FRRS1L	FRRS1L
SYNGO:postsyn_ser	D29	CC	postsynaptic SER	│ └─ postsynaptic SER	SYNGO:postsyn_er			2	4	HGNC:7602;HGNC:6180	MYO5A;ITPR1	MYO5A;ITPR1	MYO5A
SYNGO:postsyn_ser_membrane	D40	CC	postsynaptic SER membrane	│ └─ postsynaptic SER membrane	SYNGO:postsyn_ser			1	1	HGNC:6180	ITPR1	ITPR1
SYNGO:postsyn_ser_membrane_integral	D47	CC	integral component of postsynaptic SER membrane	│ └─ integral component of postsynaptic SER membrane	SYNGO:postsyn_ser_membrane			1	1	HGNC:6180	ITPR1	ITPR1	ITPR1
GO:0099544	E1	CC	extrasynaptic space	└─ extrasynaptic space	GO:0045202			1	5	HGNC:2465	NCAN	NCAN
GO:0098966	E2	CC	perisynaptic extracellular matrix	└─ perisynaptic extracellular matrix	GO:0099544			1	5	HGNC:2465	NCAN	NCAN	NCAN
SYNGO:synprocess		BP	process in the synapse	process in the synapse		1.24464e-35	1.14507e-33	351	771	HGNC:1774;HGNC:3953;HGNC:16874;HGNC:31922;HGNC:816;HGNC:1388;HGNC:1389;HGNC:1392;HGNC:1404;HGNC:30339;HGNC:4571;HGNC:4572;HGNC:4573;HGNC:4574;HGNC:4075;HGNC:4077;HGNC:4076;HGNC:4081;HGNC:4586;HGNC:4584;HGNC:6284;HGNC:6222;HGNC:6218;HGNC:6220;HGNC:10588;HGNC:10585;HGNC:4070;HGNC:29244;HGNC:4845;HGNC:19679;HGNC:8016;HGNC:19665;HGNC:11496;HGNC:1117;HGNC:16235;HGNC:8008;HGNC:9317;HGNC:28337;HGNC:1132…	CDK5;NCS1;SV2B;ERC2;ATP2B3;CACNA1A;CACNA1B;CACNA1E;CACNB4;RIMBP2;GRIA1;GRIA2;GRIA3;GRIA4;GABRA1;GABRA3;GABRA2;GABRB1;GRIN2B;GRIN1;KCNMA1;KCNA4;KCNA1;KCNA2;SCN2A;SCN1A;GABBR1;KCTD16;HCN1;AAK1;NSF;STXBP5;SYN3;BSN;DNAJC5;NRXN1;PPP3R1;C9ORF72;ABI1;ABI2;RAB35;AP3D1;AP1G1;STX12;STX7;SNAP25;VAMP2;UNC13C;UNC13A;UNC13B;STX1A;STX1B;PPFIA3;DOC2A;SYT7;SYT1;PRRT2;RIMS1;PRKCG;PRKCB;PPFIA2;SV2C;STXBP5L;GIT1;CSP…	CDK5;NCS1;SV2B;ERC2;ATP2B3;CACNA1A;CACNA1B;CACNA1E;CACNB4;RIMBP2;GRIA1;GRIA2;GRIA3;GRIA4;GABRA1;GABRA3;GABRA2;GABRB1;GRIN2B;GRIN1;KCNMA1;KCNA4;KCNA1;KCNA2;SCN2A;SCN1A;GABBR1;KCTD16;HCN1;AAK1;NSF;STXBP5;SYN3;BSN;DNAJC5;NRXN1;PPP3R1;C9ORF72;ABI1;ABI2;RAB35;AP3D1;AP1G1;STX12;STX7;SNAP25;VAMP2;UNC13C;UNC13A;UNC13B;STX1A;STX1B;PPFIA3;DOC2A;SYT7;SYT1;PRRT2;RIMS1;PRKCG;PRKCB;PPFIA2;SV2C;STXBP5L;GIT1;CSP…
SYNGO:presynprocess	F1	BP	process in the presynapse	├─ process in the presynapse	SYNGO:synprocess	6.51003e-19	2.99461e-17	133	228	HGNC:1774;HGNC:3953;HGNC:16874;HGNC:31922;HGNC:816;HGNC:1388;HGNC:1389;HGNC:1392;HGNC:1404;HGNC:30339;HGNC:4571;HGNC:4572;HGNC:4573;HGNC:4574;HGNC:4075;HGNC:4077;HGNC:4076;HGNC:4081;HGNC:4586;HGNC:4584;HGNC:6284;HGNC:6222;HGNC:6218;HGNC:6220;HGNC:10588;HGNC:10585;HGNC:4070;HGNC:29244;HGNC:4845;HGNC:19679;HGNC:8016;HGNC:19665;HGNC:11496;HGNC:1117;HGNC:16235;HGNC:8008;HGNC:9317;HGNC:28337;HGNC:1132…	CDK5;NCS1;SV2B;ERC2;ATP2B3;CACNA1A;CACNA1B;CACNA1E;CACNB4;RIMBP2;GRIA1;GRIA2;GRIA3;GRIA4;GABRA1;GABRA3;GABRA2;GABRB1;GRIN2B;GRIN1;KCNMA1;KCNA4;KCNA1;KCNA2;SCN2A;SCN1A;GABBR1;KCTD16;HCN1;AAK1;NSF;STXBP5;SYN3;BSN;DNAJC5;NRXN1;PPP3R1;C9ORF72;ABI1;ABI2;RAB35;AP3D1;AP1G1;STX12;STX7;SNAP25;VAMP2;UNC13C;UNC13A;UNC13B;STX1A;STX1B;PPFIA3;DOC2A;SYT7;SYT1;PRRT2;RIMS1;PRKCG;PRKCB;PPFIA2;SV2C;STXBP5L;GIT1;CSP…	CDK5;NCS1;SV2B;ERC2;ATP2B3;CACNA1A;CACNA1B;CACNA1E;CACNB4;RIMBP2;GRIA1;GRIA2;GRIA3;GRIA4;GABRA1;GABRA3;GABRA2;GABRB1;GRIN2B;GRIN1;KCNMA1;KCNA4;KCNA1;KCNA2;SCN2A;SCN1A;GABBR1;KCTD16;HCN1;AAK1;NSF;STXBP5;SYN3;BSN;DNAJC5;NRXN1;PPP3R1;C9ORF72;ABI1;ABI2;RAB35;AP3D1;AP1G1;STX12;STX7;SNAP25;VAMP2;UNC13C;UNC13A;UNC13B;STX1A;STX1B;PPFIA3;DOC2A;SYT7;SYT1;PRRT2;RIMS1;PRKCG;PRKCB;PPFIA2;SV2C;STXBP5L;GIT1;CSP…
GO:0099509	F2	BP	regulation of presynaptic cytosolic calcium levels	│ ├─ regulation of presynaptic cytosolic calcium levels	SYNGO:presynprocess	0.0109507	0.0305292	10	16	HGNC:1774;HGNC:3953;HGNC:16874;HGNC:31922;HGNC:816;HGNC:1388;HGNC:1389;HGNC:1392;HGNC:1404;HGNC:30339	CDK5;NCS1;SV2B;ERC2;ATP2B3;CACNA1A;CACNA1B;CACNA1E;CACNB4;RIMBP2	CDK5;NCS1;SV2B;ERC2;ATP2B3;CACNA1A;CACNA1B;CACNA1E;CACNB4;RIMBP2	CDK5;NCS1;SV2B;ERC2
GO:1905056	F11	BP	ATPase-coupled calcium ion transmembrane transporter activity involved in regulation of presynaptic cytosolic calcium levels	│ │ ├─ ATPase-coupled calcium ion transmembrane transporter activity involved in regulation of presynaptic cytosolic calcium levels	GO:0099509			1	1	HGNC:816	ATP2B3	ATP2B3	ATP2B3
GO:0099534	F12	BP	calcium ion binding involved in regulation of presynaptic cytosolic calcium levels	│ │ ├─ calcium ion binding involved in regulation of presynaptic cytosolic calcium levels	GO:0099509			0	2
GO:0099626	F13	BP	voltage-gated calcium channel activity involved in regulation of presynaptic cytosolic calcium levels	│ │ └─ voltage-gated calcium channel activity involved in regulation of presynaptic cytosolic calcium levels	GO:0099509	0.0209683	0.0494637	5	5	HGNC:1388;HGNC:1389;HGNC:1392;HGNC:1404;HGNC:30339	CACNA1A;CACNA1B;CACNA1E;CACNB4;RIMBP2	CACNA1A;CACNA1B;CACNA1E;CACNB4;RIMBP2	CACNA1A;CACNA1B;CACNA1E;CACNB4;RIMBP2
GO:0099505	F3	BP	regulation of presynaptic membrane potential	│ ├─ regulation of presynaptic membrane potential	SYNGO:presynprocess	0.000102039	0.000670544	20	28	HGNC:30339;HGNC:4571;HGNC:4572;HGNC:4573;HGNC:4574;HGNC:4075;HGNC:4077;HGNC:4076;HGNC:4081;HGNC:4586;HGNC:4584;HGNC:6284;HGNC:6222;HGNC:6218;HGNC:6220;HGNC:10588;HGNC:10585;HGNC:4070;HGNC:29244;HGNC:4845	RIMBP2;GRIA1;GRIA2;GRIA3;GRIA4;GABRA1;GABRA3;GABRA2;GABRB1;GRIN2B;GRIN1;KCNMA1;KCNA4;KCNA1;KCNA2;SCN2A;SCN1A;GABBR1;KCTD16;HCN1	RIMBP2;GRIA1;GRIA2;GRIA3;GRIA4;GABRA1;GABRA3;GABRA2;GABRB1;GRIN2B;GRIN1;KCNMA1;KCNA4;KCNA1;KCNA2;SCN2A;SCN1A;GABBR1;KCTD16;HCN1	RIMBP2
GO:0099507	F14	BP	ligand-gated ion channel activity involved in regulation of presynaptic membrane potential	│ │ ├─ ligand-gated ion channel activity involved in regulation of presynaptic membrane potential	GO:0099505	0.00327386	0.0125498	11	15	HGNC:4571;HGNC:4572;HGNC:4573;HGNC:4574;HGNC:4075;HGNC:4077;HGNC:4076;HGNC:4081;HGNC:4586;HGNC:4584;HGNC:6284	GRIA1;GRIA2;GRIA3;GRIA4;GABRA1;GABRA3;GABRA2;GABRB1;GRIN2B;GRIN1;KCNMA1	GRIA1;GRIA2;GRIA3;GRIA4;GABRA1;GABRA3;GABRA2;GABRB1;GRIN2B;GRIN1;KCNMA1	GRIA1;GRIA2;GRIA3;GRIA4;GABRA1;GABRA3;GABRA2;GABRB1;GRIN2B;GRIN1;KCNMA1
GO:0099508	F15	BP	voltage-gated ion channel activity involved in regulation of presynaptic membrane potential	│ │ ├─ voltage-gated ion channel activity involved in regulation of presynaptic membrane potential	GO:0099505	0.026766	0.0572667	6	8	HGNC:6222;HGNC:6218;HGNC:6220;HGNC:10588;HGNC:10585;HGNC:30339	KCNA4;KCNA1;KCNA2;SCN2A;SCN1A;RIMBP2	KCNA4;KCNA1;KCNA2;SCN2A;SCN1A;RIMBP2	KCNA4;KCNA1;KCNA2;SCN2A;SCN1A;RIMBP2
GO:0150047	F16	BP	G protein-coupled neurotransmitter receptor activity involved in regulation of presynaptic membrane potential	│ │ ├─ G protein-coupled neurotransmitter receptor activity involved in regulation of presynaptic membrane potential	GO:0099505	0.159665	0.185939	3	5	HGNC:4070;HGNC:4081;HGNC:29244	GABBR1;GABRB1;KCTD16	GABBR1;GABRB1;KCTD16	GABBR1;GABRB1;KCTD16
GO:0140232	F17	BP	intracellular cAMP-activated cation channel activity involved in regulation of presynaptic membrane potential	│ │ └─ intracellular cAMP-activated cation channel activity involved in regulation of presynaptic membrane potential	GO:0099505			1	1	HGNC:4845	HCN1	HCN1	HCN1
GO:0140238	F4	BP	presynaptic endocytosis	│ ├─ presynaptic endocytosis	SYNGO:presynprocess			1	4	HGNC:19679	AAK1	AAK1	AAK1
GO:0099504	F5	BP	synaptic vesicle cycle	│ ├─ synaptic vesicle cycle	SYNGO:presynprocess	7.27121e-16	2.22984e-14	106	176	HGNC:8016;HGNC:19665;HGNC:11496;HGNC:1117;HGNC:16235;HGNC:8008;HGNC:9317;HGNC:28337;HGNC:11320;HGNC:24011;HGNC:9774;HGNC:568;HGNC:555;HGNC:11430;HGNC:11442;HGNC:11132;HGNC:12643;HGNC:23149;HGNC:23150;HGNC:12566;HGNC:11433;HGNC:18539;HGNC:9247;HGNC:2985;HGNC:11514;HGNC:11509;HGNC:30500;HGNC:17282;HGNC:30339;HGNC:1389;HGNC:31922;HGNC:9402;HGNC:9395;HGNC:3953;HGNC:9246;HGNC:30670;HGNC:30757;HGNC:427…	NSF;STXBP5;SYN3;BSN;DNAJC5;NRXN1;PPP3R1;C9ORF72;ABI1;ABI2;RAB35;AP3D1;AP1G1;STX12;STX7;SNAP25;VAMP2;UNC13C;UNC13A;UNC13B;STX1A;STX1B;PPFIA3;DOC2A;SYT7;SYT1;PRRT2;RIMS1;RIMBP2;CACNA1B;ERC2;PRKCG;PRKCB;NCS1;PPFIA2;SV2C;STXBP5L;GIT1;CSPG5;CACNA1E;CACNB4;SV2B;SLC4A8;CAMK2A;SEPTIN5;RAB3A;VAMP1;CPLX2;NAPA;STXBP1;SV2A;CADPS;CADPS2;RPH3A;EFR3A;NAPB;SYP;BRSK1;SLC17A7;SLC17A8;SLC17A6;TMEM163;SLC30A3;ATP6V1…	NSF;STXBP5;SYN3;BSN;DNAJC5;NRXN1;PPP3R1;C9ORF72;ABI1;ABI2;RAB35;AP3D1;AP1G1;STX12;STX7;SNAP25;VAMP2;UNC13C;UNC13A;UNC13B;STX1A;STX1B;PPFIA3;DOC2A;SYT7;SYT1;PRRT2;RIMS1;RIMBP2;CACNA1B;ERC2;PRKCG;PRKCB;NCS1;PPFIA2;SV2C;STXBP5L;GIT1;CSPG5;CACNA1E;CACNB4;SV2B;SLC4A8;CAMK2A;SEPTIN5;RAB3A;VAMP1;CPLX2;NAPA;STXBP1;SV2A;CADPS;CADPS2;RPH3A;EFR3A;NAPB;SYP;BRSK1;SLC17A7;SLC17A8;SLC17A6;TMEM163;SLC30A3;ATP6V1…	NSF;STXBP5;SYN3
GO:0098693	F18	BP	regulation of synaptic vesicle cycle	│ │ ├─ regulation of synaptic vesicle cycle	GO:0099504	0.32072	0.33153	5	16	HGNC:1117;HGNC:16235;HGNC:8008;HGNC:9317;HGNC:28337	BSN;DNAJC5;NRXN1;PPP3R1;C9ORF72	BSN;DNAJC5;NRXN1;PPP3R1;C9ORF72	BSN;DNAJC5;NRXN1;PPP3R1;C9ORF72
GO:0097091	F19	BP	synaptic vesicle clustering	│ │ ├─ synaptic vesicle clustering	GO:0099504	0.192235	0.211187	4	9	HGNC:11496;HGNC:11320;HGNC:24011;HGNC:1117	SYN3;ABI1;ABI2;BSN	SYN3;ABI1;ABI2;BSN	SYN3;ABI1;ABI2;BSN
GO:0099532	F20	BP	synaptic vesicle endosomal processing	│ │ ├─ synaptic vesicle endosomal processing	GO:0099504	0.14415	0.179214	5	11	HGNC:9774;HGNC:568;HGNC:555;HGNC:11430;HGNC:11442	RAB35;AP3D1;AP1G1;STX12;STX7	RAB35;AP3D1;AP1G1;STX12;STX7	RAB35
GO:0016182	F29	BP	synaptic vesicle budding from endosome	│ │ │ ├─ synaptic vesicle budding from endosome	GO:0099532			2	4	HGNC:568;HGNC:555	AP3D1;AP1G1	AP3D1;AP1G1	AP3D1;AP1G1
GO:0016189	F30	BP	synaptic vesicle to endosome fusion	│ │ │ └─ synaptic vesicle to endosome fusion	GO:0099532			2	4	HGNC:11430;HGNC:11442	STX12;STX7	STX12;STX7	STX12;STX7
GO:0016079	F21	BP	synaptic vesicle exocytosis	│ │ ├─ synaptic vesicle exocytosis	GO:0099504	3.16894e-09	4.85903e-08	44	59	HGNC:11132;HGNC:12643;HGNC:23149;HGNC:23150;HGNC:12566;HGNC:11433;HGNC:18539;HGNC:9247;HGNC:2985;HGNC:11514;HGNC:11509;HGNC:30500;HGNC:17282;HGNC:30339;HGNC:1389;HGNC:31922;HGNC:9402;HGNC:9395;HGNC:3953;HGNC:9246;HGNC:30670;HGNC:30757;HGNC:19665;HGNC:4272;HGNC:2467;HGNC:1392;HGNC:1404;HGNC:16874;HGNC:11034;HGNC:1460;HGNC:9164;HGNC:9777;HGNC:12642;HGNC:2310;HGNC:7641;HGNC:11444;HGNC:20566;HGNC:142…	SNAP25;VAMP2;UNC13C;UNC13A;UNC13B;STX1A;STX1B;PPFIA3;DOC2A;SYT7;SYT1;PRRT2;RIMS1;RIMBP2;CACNA1B;ERC2;PRKCG;PRKCB;NCS1;PPFIA2;SV2C;STXBP5L;STXBP5;GIT1;CSPG5;CACNA1E;CACNB4;SV2B;SLC4A8;CAMK2A;SEPTIN5;RAB3A;VAMP1;CPLX2;NAPA;STXBP1;SV2A;CADPS;CADPS2;RPH3A;EFR3A;NAPB;SYP;BRSK1	SNAP25;VAMP2;UNC13C;UNC13A;UNC13B;STX1A;STX1B;PPFIA3;DOC2A;SYT7;SYT1;PRRT2;RIMS1;RIMBP2;CACNA1B;ERC2;PRKCG;PRKCB;NCS1;PPFIA2;SV2C;STXBP5L;STXBP5;GIT1;CSPG5;CACNA1E;CACNB4;SV2B;SLC4A8;CAMK2A;SEPTIN5;RAB3A;VAMP1;CPLX2;NAPA;STXBP1;SV2A;CADPS;CADPS2;RPH3A;EFR3A;NAPB;SYP;BRSK1	SNAP25;VAMP2;UNC13C;UNC13A;UNC13B;STX1A;STX1B;PPFIA3
GO:0099502	F31	BP	calcium-dependent activation of synaptic vesicle fusion	│ │ │ ├─ calcium-dependent activation of synaptic vesicle fusion	GO:0016079	0.0122206	0.0321226	8	11	HGNC:2985;HGNC:11514;HGNC:11509;HGNC:30500;HGNC:17282;HGNC:30339;HGNC:1389;HGNC:31922	DOC2A;SYT7;SYT1;PRRT2;RIMS1;RIMBP2;CACNA1B;ERC2	DOC2A;SYT7;SYT1;PRRT2;RIMS1;RIMBP2;CACNA1B;ERC2	DOC2A;SYT7;SYT1
GO:0150037	F41	BP	regulation of calcium-dependent activation of synaptic vesicle fusion	│ │ │ │ └─ regulation of calcium-dependent activation of synaptic vesicle fusion	GO:0099502	0.0482151	0.0853036	5	7	HGNC:30500;HGNC:17282;HGNC:30339;HGNC:1389;HGNC:31922	PRRT2;RIMS1;RIMBP2;CACNA1B;ERC2	PRRT2;RIMS1;RIMBP2;CACNA1B;ERC2	PRRT2;RIMS1;RIMBP2;CACNA1B;ERC2
GO:2000300	F32	BP	regulation of synaptic vesicle exocytosis	│ │ │ ├─ regulation of synaptic vesicle exocytosis	GO:0016079	0.00245715	0.0102753	14	22	HGNC:9402;HGNC:9395;HGNC:3953;HGNC:9246;HGNC:30670;HGNC:30757;HGNC:19665;HGNC:4272;HGNC:2467;HGNC:1392;HGNC:1404;HGNC:16874;HGNC:11514;HGNC:11034	PRKCG;PRKCB;NCS1;PPFIA2;SV2C;STXBP5L;STXBP5;GIT1;CSPG5;CACNA1E;CACNB4;SV2B;SYT7;SLC4A8	PRKCG;PRKCB;NCS1;PPFIA2;SV2C;STXBP5L;STXBP5;GIT1;CSPG5;CACNA1E;CACNB4;SV2B;SYT7;SLC4A8	PRKCG;PRKCB;NCS1;PPFIA2;SV2C;STXBP5L;STXBP5;GIT1;CSPG5;CACNA1E;CACNB4;SV2B;SYT7;SLC4A8
GO:0016081	F33	BP	synaptic vesicle docking	│ │ │ ├─ synaptic vesicle docking	GO:0016079	0.026766	0.0572667	6	8	HGNC:17282;HGNC:12643;HGNC:9247;HGNC:1460;HGNC:19665;HGNC:9164	RIMS1;VAMP2;PPFIA3;CAMK2A;STXBP5;SEPTIN5	RIMS1;VAMP2;PPFIA3;CAMK2A;STXBP5;SEPTIN5	RIMS1;VAMP2;PPFIA3
GO:0099148	F42	BP	regulation of synaptic vesicle docking	│ │ │ │ └─ regulation of synaptic vesicle docking	GO:0016081	0.0752142	0.113438	3	3	HGNC:1460;HGNC:19665;HGNC:9164	CAMK2A;STXBP5;SEPTIN5	CAMK2A;STXBP5;SEPTIN5	CAMK2A;STXBP5;SEPTIN5
GO:0031629	F34	BP	synaptic vesicle fusion to presynaptic active zone membrane	│ │ │ ├─ synaptic vesicle fusion to presynaptic active zone membrane	GO:0016079	0.0392487	0.0765305	4	4	HGNC:18539;HGNC:9777;HGNC:12642;HGNC:2310	STX1B;RAB3A;VAMP1;CPLX2	STX1B;RAB3A;VAMP1;CPLX2	STX1B
GO:0031630	F43	BP	regulation of synaptic vesicle fusion to presynaptic active zone membrane	│ │ │ │ └─ regulation of synaptic vesicle fusion to presynaptic active zone membrane	GO:0031629	0.0752142	0.113438	3	3	HGNC:9777;HGNC:12642;HGNC:2310	RAB3A;VAMP1;CPLX2	RAB3A;VAMP1;CPLX2	RAB3A;VAMP1;CPLX2
GO:0016082	F35	BP	synaptic vesicle priming	│ │ │ └─ synaptic vesicle priming	GO:0016079	0.000620272	0.00300342	14	18	HGNC:7641;HGNC:17282;HGNC:11444;HGNC:20566;HGNC:12642;HGNC:31922;HGNC:1426;HGNC:16018;HGNC:17056;HGNC:28970;HGNC:15751;HGNC:19665;HGNC:11506;HGNC:18994	NAPA;RIMS1;STXBP1;SV2A;VAMP1;ERC2;CADPS;CADPS2;RPH3A;EFR3A;NAPB;STXBP5;SYP;BRSK1	NAPA;RIMS1;STXBP1;SV2A;VAMP1;ERC2;CADPS;CADPS2;RPH3A;EFR3A;NAPB;STXBP5;SYP;BRSK1	NAPA;RIMS1;STXBP1;SV2A;VAMP1;ERC2;CADPS;CADPS2;RPH3A;EFR3A
GO:0010807	F44	BP	regulation of synaptic vesicle priming	│ │ │ └─ regulation of synaptic vesicle priming	GO:0016082	0.0482151	0.0853036	5	7	HGNC:7641;HGNC:15751;HGNC:19665;HGNC:11506;HGNC:18994	NAPA;NAPB;STXBP5;SYP;BRSK1	NAPA;NAPB;STXBP5;SYP;BRSK1	NAPA;NAPB;STXBP5;SYP;BRSK1
GO:0098700	F22	BP	synaptic vesicle neurotransmitter loading	│ │ ├─ synaptic vesicle neurotransmitter loading	GO:0099504	0.159665	0.185939	3	5	HGNC:16704;HGNC:20151;HGNC:16703	SLC17A7;SLC17A8;SLC17A6	SLC17A7;SLC17A8;SLC17A6	SLC17A7;SLC17A8;SLC17A6
GO:0099162	F36	BP	regulation of synaptic vesicle neurotransmitter loading	│ │ │ └─ regulation of synaptic vesicle neurotransmitter loading	GO:0098700			0	1
GO:0099180	F23	BP	zinc ion import into synaptic vesicle	│ │ ├─ zinc ion import into synaptic vesicle	GO:0099504			2	2	HGNC:25380;HGNC:11014	TMEM163;SLC30A3	TMEM163;SLC30A3	TMEM163;SLC30A3
GO:0097401	F24	BP	synaptic vesicle proton loading	│ │ ├─ synaptic vesicle proton loading	GO:0099504	0.00799805	0.0258718	10	15	HGNC:851;HGNC:856;HGNC:13527;HGNC:857;HGNC:16832;HGNC:13724;HGNC:868;HGNC:865;HGNC:18303;HGNC:2938	ATP6V1A;ATP6V1C1;ATP6V1D;ATP6V1E1;ATP6V1F;ATP6V0D1;ATP6AP1;ATP6V0A1;ATP6V1H;DMXL2	ATP6V1A;ATP6V1C1;ATP6V1D;ATP6V1E1;ATP6V1F;ATP6V0D1;ATP6AP1;ATP6V0A1;ATP6V1H;DMXL2	ATP6V1A;ATP6V1C1;ATP6V1D;ATP6V1E1;ATP6V1F;ATP6V0D1;ATP6AP1;ATP6V0A1;ATP6V1H
GO:1901546	F37	BP	regulation of proton loading	│ │ │ └─ regulation of proton loading	GO:0097401			1	2	HGNC:2938	DMXL2	DMXL2	DMXL2
GO:0048488	F25	BP	synaptic vesicle endocytosis	│ │ └─ synaptic vesicle endocytosis	GO:0099504	2.99769e-05	0.000222406	35	65	HGNC:2092;HGNC:10831;HGNC:2972;HGNC:29125;HGNC:14986;HGNC:471;HGNC:8570;HGNC:564;HGNC:21604;HGNC:6183;HGNC:3242;HGNC:2974;HGNC:1052;HGNC:2973;HGNC:555;HGNC:563;HGNC:2876;HGNC:565;HGNC:567;HGNC:570;HGNC:561;HGNC:562;HGNC:2090;HGNC:2091;HGNC:13531;HGNC:30386;HGNC:8996;HGNC:11514;HGNC:9315;HGNC:8607;HGNC:2559;HGNC:9801;HGNC:706;HGNC:11503;HGNC:15469	CLTC;SH3GL2;DNM1;DNM3;SNAP91;AMPH;PACSIN1;AP2M1;EPN1;ITSN1;EHD1;DNM2;BIN1;DNM1L;AP1G1;AP2B1;DIAPH1;AP2S1;AP3B2;AP3M2;AP2A1;AP2A2;CLTA;CLTB;ATP8A1;SCAMP5;PIP5K1C;SYT7;PPP3CB;PRKN;CXADR;RAC1;ARPC3;SYNJ1;DNAJC6	CLTC;SH3GL2;DNM1;DNM3;SNAP91;AMPH;PACSIN1;AP2M1;EPN1;ITSN1;EHD1;DNM2;BIN1;DNM1L;AP1G1;AP2B1;DIAPH1;AP2S1;AP3B2;AP3M2;AP2A1;AP2A2;CLTA;CLTB;ATP8A1;SCAMP5;PIP5K1C;SYT7;PPP3CB;PRKN;CXADR;RAC1;ARPC3;SYNJ1;DNAJC6	CLTC;SH3GL2;DNM1;DNM3;SNAP91;AMPH;PACSIN1;AP2M1;EPN1;ITSN1;EHD1;DNM2;BIN1;DNM1L;AP1G1;AP2B1;DIAPH1;AP2S1;AP3B2;AP3M2;AP2A1;AP2A2;CLTA;CLTB;ATP8A1
GO:1900242	F38	BP	regulation of synaptic vesicle endocytosis	│ │ ├─ regulation of synaptic vesicle endocytosis	GO:0048488	0.134128	0.169038	8	21	HGNC:30386;HGNC:8996;HGNC:11514;HGNC:9315;HGNC:8607;HGNC:2559;HGNC:9801;HGNC:706	SCAMP5;PIP5K1C;SYT7;PPP3CB;PRKN;CXADR;RAC1;ARPC3	SCAMP5;PIP5K1C;SYT7;PPP3CB;PRKN;CXADR;RAC1;ARPC3	SCAMP5;PIP5K1C;SYT7;PPP3CB;PRKN;CXADR;RAC1;ARPC3
GO:0016185	F39	BP	synaptic vesicle budding from presynaptic endocytic zone membrane	│ │ ├─ synaptic vesicle budding from presynaptic endocytic zone membrane	GO:0048488			0	0
GO:0098694	F45	BP	regulation of synaptic vesicle budding from presynaptic endocytic zone membrane	│ │ │ └─ regulation of synaptic vesicle budding from presynaptic endocytic zone membrane	GO:0016185			0	0
GO:0016191	F40	BP	synaptic vesicle uncoating	│ │ └─ synaptic vesicle uncoating	GO:0048488			2	3	HGNC:11503;HGNC:15469	SYNJ1;DNAJC6	SYNJ1;DNAJC6	SYNJ1;DNAJC6
GO:0099525	F6	BP	presynaptic dense core vesicle exocytosis	│ ├─ presynaptic dense core vesicle exocytosis	SYNGO:presynprocess	0.00693848	0.0245515	12	20	HGNC:1426;HGNC:17282;HGNC:11132;HGNC:2972;HGNC:2974;HGNC:29125;HGNC:16018;HGNC:11444;HGNC:19665;HGNC:9777;HGNC:12566;HGNC:9401	CADPS;RIMS1;SNAP25;DNM1;DNM2;DNM3;CADPS2;STXBP1;STXBP5;RAB3A;UNC13B;PRKCE	CADPS;RIMS1;SNAP25;DNM1;DNM2;DNM3;CADPS2;STXBP1;STXBP5;RAB3A;UNC13B;PRKCE	CADPS;RIMS1;SNAP25;DNM1;DNM2;DNM3;CADPS2;STXBP1
GO:0099161	F26	BP	regulation of presynaptic dense core vesicle exocytosis	│ │ └─ regulation of presynaptic dense core vesicle exocytosis	GO:0099525	0.153738	0.185939	4	8	HGNC:19665;HGNC:9777;HGNC:12566;HGNC:9401	STXBP5;RAB3A;UNC13B;PRKCE	STXBP5;RAB3A;UNC13B;PRKCE	STXBP5;RAB3A;UNC13B;PRKCE
GO:0001504	F7	BP	neurotransmitter uptake	│ ├─ neurotransmitter uptake	SYNGO:presynprocess			0	2
GO:0098810	F8	BP	neurotransmitter reuptake	│ ├─ neurotransmitter reuptake	SYNGO:presynprocess	0.159665	0.185939	3	5	HGNC:10940;HGNC:3757;HGNC:16937	SLC1A2;FLOT1;ARL6IP5	SLC1A2;FLOT1;ARL6IP5	SLC1A2
GO:0051580	F27	BP	regulation of neurotransmitter uptake	│ │ └─ regulation of neurotransmitter uptake	GO:0098810			2	3	HGNC:3757;HGNC:16937	FLOT1;ARL6IP5	FLOT1;ARL6IP5	FLOT1;ARL6IP5
SYNGO:presyn_chaperoneProteinFolding	F9	BP	presynaptic chaperone-mediated protein folding	│ ├─ presynaptic chaperone-mediated protein folding	SYNGO:presynprocess			1	3	HGNC:16235	DNAJC5	DNAJC5	DNAJC5
GO:0098928	F10	BP	presynaptic signaling pathway	│ └─ presynaptic signaling pathway	SYNGO:presynprocess			0	1
GO:0099526	F28	BP	presynapse to nucleus signaling pathway	│ └─ presynapse to nucleus signaling pathway	GO:0098928			0	1
SYNGO:postsynprocess	G1	BP	process in the postsynapse	├─ process in the postsynapse	SYNGO:synprocess	4.68721e-13	1.07806e-11	96	171	HGNC:30672;HGNC:7602;HGNC:815;HGNC:11069;HGNC:6180;HGNC:1950;HGNC:10003;HGNC:23271;HGNC:4845;HGNC:3010;HGNC:4070;HGNC:29244;HGNC:4076;HGNC:4584;HGNC:4586;HGNC:4571;HGNC:4572;HGNC:4075;HGNC:4077;HGNC:4081;HGNC:4087;HGNC:4573;HGNC:4574;HGNC:6218;HGNC:6220;HGNC:17512;HGNC:24163;HGNC:7952;HGNC:2906;HGNC:7954;HGNC:35409;HGNC:3758;HGNC:8010;HGNC:1362;HGNC:1406;HGNC:2902;HGNC:13628;HGNC:2087;HGNC:18472;…	SYNPO;MYO5A;ATP2B2;SLC8A2;ITPR1;CHRM1;RGS7;RGS7BP;HCN1;DPP6;GABBR1;KCTD16;GABRA2;GRIN1;GRIN2B;GRIA1;GRIA2;GABRA1;GABRA3;GABRB1;GABRG2;GRIA3;GRIA4;KCNA1;KCNA2;HOMER1;BEGAIN;NPTX1;DLGAP2;NPTXR;SHISA7;FLOT2;NRXN3;FRRS1L;CACNG2;DLG3;CACNG8;CLPTM1;ZDHHC5;PRKN;AGAP3;STX12;RAP2A;TFRC;ATG5;INPP4A;KIF21B;GPHN;ADAM22;GIT1;DLG2;DLG1;DLG4;CACNG3;C1QL3;GNAI1;OLFM2;IQSEC2;MAP2K1;CAMK2A;HRAS;KALRN;PAK1;PAK3;OGT…	SYNPO;MYO5A;ATP2B2;SLC8A2;ITPR1;CHRM1;RGS7;RGS7BP;HCN1;DPP6;GABBR1;KCTD16;GABRA2;GRIN1;GRIN2B;GRIA1;GRIA2;GABRA1;GABRA3;GABRB1;GABRG2;GRIA3;GRIA4;KCNA1;KCNA2;HOMER1;BEGAIN;NPTX1;DLGAP2;NPTXR;SHISA7;FLOT2;NRXN3;FRRS1L;CACNG2;DLG3;CACNG8;CLPTM1;ZDHHC5;PRKN;AGAP3;STX12;RAP2A;TFRC;ATG5;INPP4A;KIF21B;GPHN;ADAM22;GIT1;DLG2;DLG1;DLG4;CACNG3;C1QL3;GNAI1;OLFM2;IQSEC2;MAP2K1;CAMK2A;HRAS;KALRN;PAK1;PAK3;OGT…
GO:0099566	G2	BP	regulation of postsynaptic cytosolic calcium levels	│ ├─ regulation of postsynaptic cytosolic calcium levels	SYNGO:postsynprocess	0.0671195	0.106547	5	8	HGNC:30672;HGNC:7602;HGNC:815;HGNC:11069;HGNC:6180	SYNPO;MYO5A;ATP2B2;SLC8A2;ITPR1	SYNPO;MYO5A;ATP2B2;SLC8A2;ITPR1	SYNPO;MYO5A
GO:1905059	G9	BP	ATPase-coupled calcium ion transmembrane transporter activity involved in regulation of postsynaptic cytosolic calcium levels	│ │ ├─ ATPase-coupled calcium ion transmembrane transporter activity involved in regulation of postsynaptic cytosolic calcium levels	GO:0099566			1	1	HGNC:815	ATP2B2	ATP2B2	ATP2B2
GO:0099567	G10	BP	calcium ion binding involved in regulation of postsynaptic cytosolic calcium levels	│ │ ├─ calcium ion binding involved in regulation of postsynaptic cytosolic calcium levels	GO:0099566			0	1
GO:1905060	G11	BP	calcium:cation antiporter activity involved in regulation of postsynaptic cytosolic calcium ion levels	│ │ ├─ calcium:cation antiporter activity involved in regulation of postsynaptic cytosolic calcium ion levels	GO:0099566			1	2	HGNC:11069	SLC8A2	SLC8A2	SLC8A2
GO:0098695	G12	BP	inositol 1,4,5-trisphosphate receptor activity involved in regulation of postsynaptic cytosolic calcium levels	│ │ ├─ inositol 1,4,5-trisphosphate receptor activity involved in regulation of postsynaptic cytosolic calcium levels	GO:0099566			1	1	HGNC:6180	ITPR1	ITPR1	ITPR1
GO:0099583	G13	BP	neurotransmitter receptor activity involved in regulation of postsynaptic cytosolic calcium levels	│ │ └─ neurotransmitter receptor activity involved in regulation of postsynaptic cytosolic calcium levels	GO:0099566			0	1
GO:0098872	G23	BP	G-protein coupled neurotransmitter receptor activity involved in regulation of postsynaptic cytosolic calcium levels	│ │ └─ G-protein coupled neurotransmitter receptor activity involved in regulation of postsynaptic cytosolic calcium levels	GO:0099583			0	1
GO:0060078	G3	BP	regulation of postsynaptic membrane potential	│ ├─ regulation of postsynaptic membrane potential	SYNGO:postsynprocess	0.000274282	0.00157712	20	31	HGNC:1950;HGNC:10003;HGNC:23271;HGNC:4845;HGNC:3010;HGNC:4070;HGNC:29244;HGNC:4076;HGNC:4584;HGNC:4586;HGNC:4571;HGNC:4572;HGNC:4075;HGNC:4077;HGNC:4081;HGNC:4087;HGNC:4573;HGNC:4574;HGNC:6218;HGNC:6220	CHRM1;RGS7;RGS7BP;HCN1;DPP6;GABBR1;KCTD16;GABRA2;GRIN1;GRIN2B;GRIA1;GRIA2;GABRA1;GABRA3;GABRB1;GABRG2;GRIA3;GRIA4;KCNA1;KCNA2	CHRM1;RGS7;RGS7BP;HCN1;DPP6;GABBR1;KCTD16;GABRA2;GRIN1;GRIN2B;GRIA1;GRIA2;GABRA1;GABRA3;GABRB1;GABRG2;GRIA3;GRIA4;KCNA1;KCNA2	CHRM1;RGS7;RGS7BP;HCN1;DPP6
GO:0140233	G14	BP	intracellular cAMP-activated cation channel activity involved in regulation of postsynaptic membrane potential	│ │ ├─ intracellular cAMP-activated cation channel activity involved in regulation of postsynaptic membrane potential	GO:0060078			2	3	HGNC:4070;HGNC:29244	GABBR1;KCTD16	GABBR1;KCTD16
GO:0099579	G24	BP	G protein-coupled neurotransmitter receptor activity involved in regulation of postsynaptic membrane potential	│ │ │ └─ G protein-coupled neurotransmitter receptor activity involved in regulation of postsynaptic membrane potential	GO:0140233			2	3	HGNC:4070;HGNC:29244	GABBR1;KCTD16	GABBR1;KCTD16	GABBR1;KCTD16
GO:1904315	G15	BP	transmitter-gated ion channel activity involved in regulation of postsynaptic membrane potential	│ │ ├─ transmitter-gated ion channel activity involved in regulation of postsynaptic membrane potential	GO:0060078	0.00871769	0.0258718	11	18	HGNC:4076;HGNC:4584;HGNC:4586;HGNC:4571;HGNC:4572;HGNC:4075;HGNC:4077;HGNC:4081;HGNC:4087;HGNC:4573;HGNC:4574	GABRA2;GRIN1;GRIN2B;GRIA1;GRIA2;GABRA1;GABRA3;GABRB1;GABRG2;GRIA3;GRIA4	GABRA2;GRIN1;GRIN2B;GRIA1;GRIA2;GABRA1;GABRA3;GABRB1;GABRG2;GRIA3;GRIA4	GABRA2;GRIN1;GRIN2B;GRIA1;GRIA2;GABRA1;GABRA3;GABRB1;GABRG2;GRIA3;GRIA4
GO:1905030	G16	BP	voltage-gated ion channel activity involved in regulation of postsynaptic membrane potential	│ │ └─ voltage-gated ion channel activity involved in regulation of postsynaptic membrane potential	GO:0060078			2	3	HGNC:6218;HGNC:6220	KCNA1;KCNA2	KCNA1;KCNA2	KCNA1;KCNA2
GO:0098962	G4	BP	regulation of postsynaptic neurotransmitter receptor activity	│ ├─ regulation of postsynaptic neurotransmitter receptor activity	SYNGO:postsynprocess	0.026766	0.0572667	6	8	HGNC:17512;HGNC:24163;HGNC:7952;HGNC:2906;HGNC:7954;HGNC:35409	HOMER1;BEGAIN;NPTX1;DLGAP2;NPTXR;SHISA7	HOMER1;BEGAIN;NPTX1;DLGAP2;NPTXR;SHISA7	HOMER1;BEGAIN;NPTX1;DLGAP2;NPTXR;SHISA7
GO:0099072	G5	BP	regulation of postsynaptic membrane neurotransmitter receptor levels	│ ├─ regulation of postsynaptic membrane neurotransmitter receptor levels	SYNGO:postsynprocess	1.9928e-08	2.61911e-07	62	114	HGNC:3758;HGNC:8010;HGNC:1362;HGNC:1406;HGNC:2902;HGNC:13628;HGNC:2087;HGNC:18472;HGNC:8607;HGNC:16923;HGNC:11430;HGNC:9861;HGNC:11763;HGNC:589;HGNC:6074;HGNC:29442;HGNC:15465;HGNC:201;HGNC:7954;HGNC:4272;HGNC:7952;HGNC:2901;HGNC:2900;HGNC:2903;HGNC:1407;HGNC:19359;HGNC:4384;HGNC:17189;HGNC:29059;HGNC:6840;HGNC:1460;HGNC:5173;HGNC:4814;HGNC:8590;HGNC:8592;HGNC:8127;HGNC:2584;HGNC:30389;HGNC:17187…	FLOT2;NRXN3;FRRS1L;CACNG2;DLG3;CACNG8;CLPTM1;ZDHHC5;PRKN;AGAP3;STX12;RAP2A;TFRC;ATG5;INPP4A;KIF21B;GPHN;ADAM22;NPTXR;GIT1;NPTX1;DLG2;DLG1;DLG4;CACNG3;C1QL3;GNAI1;OLFM2;IQSEC2;MAP2K1;CAMK2A;HRAS;KALRN;PAK1;PAK3;OGT;CYLD;EXOC4;OLFM1;EPB41L3;VAMP2;EPB41L1;SLC12A5;AP2B1;AP2M1;SH3GLB2;AP2S1;RAB11FIP5;PPP3R1;AKAP5;IQSEC1;SYNE1;PACSIN1;PIP5K1C;SYNJ1;PICK1;RALA;TSPAN7;VAC14;RABEP1;NEDD4L;NCDN	FLOT2;NRXN3;FRRS1L;CACNG2;DLG3;CACNG8;CLPTM1;ZDHHC5;PRKN;AGAP3;STX12;RAP2A;TFRC;ATG5;INPP4A;KIF21B;GPHN;ADAM22;NPTXR;GIT1;NPTX1;DLG2;DLG1;DLG4;CACNG3;C1QL3;GNAI1;OLFM2;IQSEC2;MAP2K1;CAMK2A;HRAS;KALRN;PAK1;PAK3;OGT;CYLD;EXOC4;OLFM1;EPB41L3;VAMP2;EPB41L1;SLC12A5;AP2B1;AP2M1;SH3GLB2;AP2S1;RAB11FIP5;PPP3R1;AKAP5;IQSEC1;SYNE1;PACSIN1;PIP5K1C;SYNJ1;PICK1;RALA;TSPAN7;VAC14;RABEP1;NEDD4L;NCDN	FLOT2;NRXN3;FRRS1L;CACNG2;DLG3;CACNG8;CLPTM1;ZDHHC5;PRKN;AGAP3;STX12;RAP2A;TFRC;ATG5;INPP4A;KIF21B
GO:0099645	G17	BP	neurotransmitter receptor localization to postsynaptic specialization membrane	│ │ ├─ neurotransmitter receptor localization to postsynaptic specialization membrane	GO:0099072	3.1427e-05	0.000222406	26	40	HGNC:15465;HGNC:201;HGNC:7954;HGNC:4272;HGNC:7952;HGNC:2901;HGNC:2900;HGNC:2903;HGNC:1407;HGNC:1406;HGNC:19359;HGNC:8010;HGNC:4384;HGNC:17189;HGNC:29059;HGNC:6840;HGNC:1460;HGNC:5173;HGNC:4814;HGNC:8590;HGNC:8592;HGNC:8127;HGNC:2584;HGNC:30389;HGNC:17187;HGNC:3380	GPHN;ADAM22;NPTXR;GIT1;NPTX1;DLG2;DLG1;DLG4;CACNG3;CACNG2;C1QL3;NRXN3;GNAI1;OLFM2;IQSEC2;MAP2K1;CAMK2A;HRAS;KALRN;PAK1;PAK3;OGT;CYLD;EXOC4;OLFM1;EPB41L3	GPHN;ADAM22;NPTXR;GIT1;NPTX1;DLG2;DLG1;DLG4;CACNG3;CACNG2;C1QL3;NRXN3;GNAI1;OLFM2;IQSEC2;MAP2K1;CAMK2A;HRAS;KALRN;PAK1;PAK3;OGT;CYLD;EXOC4;OLFM1;EPB41L3	GPHN;ADAM22;NPTXR;GIT1;NPTX1;DLG2;DLG1;DLG4;CACNG3;CACNG2;C1QL3;NRXN3;GNAI1;OLFM2
GO:0098696	G25	BP	regulation of neurotransmitter receptor localization to postsynaptic specialization membrane	│ │ │ └─ regulation of neurotransmitter receptor localization to postsynaptic specialization membrane	GO:0099645	0.0192226	0.0465389	12	24	HGNC:29059;HGNC:6840;HGNC:1460;HGNC:5173;HGNC:4814;HGNC:8590;HGNC:8592;HGNC:8127;HGNC:2584;HGNC:30389;HGNC:17187;HGNC:3380	IQSEC2;MAP2K1;CAMK2A;HRAS;KALRN;PAK1;PAK3;OGT;CYLD;EXOC4;OLFM1;EPB41L3	IQSEC2;MAP2K1;CAMK2A;HRAS;KALRN;PAK1;PAK3;OGT;CYLD;EXOC4;OLFM1;EPB41L3	IQSEC2;MAP2K1;CAMK2A;HRAS;KALRN;PAK1;PAK3;OGT;CYLD;EXOC4;OLFM1;EPB41L3
GO:0098967	G18	BP	exocytic insertion of neurotransmitter receptor to postsynaptic membrane	│ │ ├─ exocytic insertion of neurotransmitter receptor to postsynaptic membrane	GO:0099072			2	6	HGNC:12643;HGNC:3378	VAMP2;EPB41L1	VAMP2;EPB41L1	VAMP2
GO:0099145	G26	BP	regulation of exocytic insertion of neurotransmitter receptor to postsynaptic membrane	│ │ │ └─ regulation of exocytic insertion of neurotransmitter receptor to postsynaptic membrane	GO:0098967			1	1	HGNC:3378	EPB41L1	EPB41L1	EPB41L1
GO:0098970	G19	BP	postsynaptic neurotransmitter receptor diffusion trapping	│ │ ├─ postsynaptic neurotransmitter receptor diffusion trapping	GO:0099072			2	3	HGNC:1406;HGNC:13818	CACNG2;SLC12A5	CACNG2;SLC12A5	CACNG2;SLC12A5
GO:0150054	G27	BP	regulation of postsynaptic neurotransmitter receptor diffusion trapping	│ │ │ └─ regulation of postsynaptic neurotransmitter receptor diffusion trapping	GO:0098970			0	1
GO:0098884	G20	BP	postsynaptic neurotransmitter receptor endocytosis	│ │ └─ postsynaptic neurotransmitter receptor endocytosis	GO:0099072	0.00181778	0.00796359	19	35	HGNC:563;HGNC:564;HGNC:10834;HGNC:565;HGNC:24845;HGNC:9317;HGNC:375;HGNC:29112;HGNC:17089;HGNC:8570;HGNC:8996;HGNC:11503;HGNC:9394;HGNC:9839;HGNC:11854;HGNC:25507;HGNC:17677;HGNC:7728;HGNC:17597	AP2B1;AP2M1;SH3GLB2;AP2S1;RAB11FIP5;PPP3R1;AKAP5;IQSEC1;SYNE1;PACSIN1;PIP5K1C;SYNJ1;PICK1;RALA;TSPAN7;VAC14;RABEP1;NEDD4L;NCDN	AP2B1;AP2M1;SH3GLB2;AP2S1;RAB11FIP5;PPP3R1;AKAP5;IQSEC1;SYNE1;PACSIN1;PIP5K1C;SYNJ1;PICK1;RALA;TSPAN7;VAC14;RABEP1;NEDD4L;NCDN	AP2B1;AP2M1;SH3GLB2;AP2S1;RAB11FIP5
GO:0099149	G28	BP	regulation of postsynaptic neurotransmitter receptor endocytosis	│ │ └─ regulation of postsynaptic neurotransmitter receptor endocytosis	GO:0098884	0.00741886	0.0252791	14	26	HGNC:9317;HGNC:375;HGNC:29112;HGNC:17089;HGNC:8570;HGNC:8996;HGNC:11503;HGNC:9394;HGNC:9839;HGNC:11854;HGNC:25507;HGNC:17677;HGNC:7728;HGNC:17597	PPP3R1;AKAP5;IQSEC1;SYNE1;PACSIN1;PIP5K1C;SYNJ1;PICK1;RALA;TSPAN7;VAC14;RABEP1;NEDD4L;NCDN	PPP3R1;AKAP5;IQSEC1;SYNE1;PACSIN1;PIP5K1C;SYNJ1;PICK1;RALA;TSPAN7;VAC14;RABEP1;NEDD4L;NCDN	PPP3R1;AKAP5;IQSEC1;SYNE1;PACSIN1;PIP5K1C;SYNJ1;PICK1;RALA;TSPAN7;VAC14;RABEP1;NEDD4L;NCDN
GO:0140239	G6	BP	postsynaptic endocytosis	│ ├─ postsynaptic endocytosis	SYNGO:postsynprocess			1	1	HGNC:2974	DNM2	DNM2	DNM2
GO:0150038	G7	BP	postsynaptic dense core vesicle exocytosis	│ ├─ postsynaptic dense core vesicle exocytosis	SYNGO:postsynprocess			0	0
GO:0150044	G21	BP	regulation of postsynaptic dense core vesicle exocytosis	│ │ └─ regulation of postsynaptic dense core vesicle exocytosis	GO:0150038			0	0
GO:0098926	G8	BP	postsynaptic signaling pathway	│ └─ postsynaptic signaling pathway	SYNGO:postsynprocess	0.276226		4	11	HGNC:1464;HGNC:11320;HGNC:24600;HGNC:4851	CAMK4;ABI1;ANKS1B;HTT	CAMK4;ABI1;ANKS1B;HTT
GO:0099527	G22	BP	postsynapse to nucleus signaling pathway	│ └─ postsynapse to nucleus signaling pathway	GO:0098926	0.192235	0.211187	4	9	HGNC:1464;HGNC:11320;HGNC:24600;HGNC:4851	CAMK4;ABI1;ANKS1B;HTT	CAMK4;ABI1;ANKS1B;HTT	CAMK4;ABI1;ANKS1B;HTT
GO:1905539	G29	BP	regulation of postsynapse to nucleus signaling pathway	│ └─ regulation of postsynapse to nucleus signaling pathway	GO:0099527			0	0
GO:0099536	H1	BP	synaptic signaling	├─ synaptic signaling	SYNGO:synprocess	2.25701e-06		63	139	HGNC:8010;HGNC:9681;HGNC:9668;HGNC:8008;HGNC:8590;HGNC:5951;HGNC:17867;HGNC:3228;HGNC:9392;HGNC:232;HGNC:947;HGNC:370;HGNC:29059;HGNC:8780;HGNC:14946;HGNC:7603;HGNC:81;HGNC:1014;HGNC:2850;HGNC:2465;HGNC:9996;HGNC:2972;HGNC:12684;HGNC:11411;HGNC:11497;HGNC:15474;HGNC:14294;HGNC:2905;HGNC:30368;HGNC:28788;HGNC:2906;HGNC:29096;HGNC:12496;HGNC:12303;HGNC:6881;HGNC:6886;HGNC:14085;HGNC:17813;HGNC:1150…	NRXN3;PTPRS;PTPRD;NRXN1;PAK1;CADM1;NPTN;EFNB3;PRKAR2B;ADCY1;BAIAP2;AKAP12;IQSEC2;PDE4A;PPP1R9A;MYO5B;ABR;BCR;DGKB;NCAN;RGS14;DNM1;VGF;CDKL5;SYNGAP1;SHANK1;SHANK3;DLGAP1;DLGAP3;CAMKV;DLGAP2;ARHGAP44;UBE3A;TRIO;MAPK8;MAPK9;RTN4;IGSF8;SYP;SYNGR1;GNAI2;PRKCE;DGKI;YWHAH;SYT12;GRM2;LAMP5;ANKS1B;SYNPO;PPP3R1;PPP3CA;CAMK4;INA;NEFL;CHRM1;IQSEC1;PTK2B;GRM3;ATG5;GNAO1;RASGRF1;RASGRF2;BRAF	NRXN3;PTPRS;PTPRD;NRXN1;PAK1;CADM1;NPTN;EFNB3;PRKAR2B;ADCY1;BAIAP2;AKAP12;IQSEC2;PDE4A;PPP1R9A;MYO5B;ABR;BCR;DGKB;NCAN;RGS14;DNM1;VGF;CDKL5;SYNGAP1;SHANK1;SHANK3;DLGAP1;DLGAP3;CAMKV;DLGAP2;ARHGAP44;UBE3A;TRIO;MAPK8;MAPK9;RTN4;IGSF8;SYP;SYNGR1;GNAI2;PRKCE;DGKI;YWHAH;SYT12;GRM2;LAMP5;ANKS1B;SYNPO;PPP3R1;PPP3CA;CAMK4;INA;NEFL;CHRM1;IQSEC1;PTK2B;GRM3;ATG5;GNAO1;RASGRF1;RASGRF2;BRAF
GO:0099537	H2	BP	trans-synaptic signaling	│ ├─ trans-synaptic signaling	GO:0099536	1.86975e-06	1.9113e-05	63	138	HGNC:8010;HGNC:9681;HGNC:9668;HGNC:8008;HGNC:8590;HGNC:5951;HGNC:17867;HGNC:3228;HGNC:9392;HGNC:232;HGNC:947;HGNC:370;HGNC:29059;HGNC:8780;HGNC:14946;HGNC:7603;HGNC:81;HGNC:1014;HGNC:2850;HGNC:2465;HGNC:9996;HGNC:2972;HGNC:12684;HGNC:11411;HGNC:11497;HGNC:15474;HGNC:14294;HGNC:2905;HGNC:30368;HGNC:28788;HGNC:2906;HGNC:29096;HGNC:12496;HGNC:12303;HGNC:6881;HGNC:6886;HGNC:14085;HGNC:17813;HGNC:1150…	NRXN3;PTPRS;PTPRD;NRXN1;PAK1;CADM1;NPTN;EFNB3;PRKAR2B;ADCY1;BAIAP2;AKAP12;IQSEC2;PDE4A;PPP1R9A;MYO5B;ABR;BCR;DGKB;NCAN;RGS14;DNM1;VGF;CDKL5;SYNGAP1;SHANK1;SHANK3;DLGAP1;DLGAP3;CAMKV;DLGAP2;ARHGAP44;UBE3A;TRIO;MAPK8;MAPK9;RTN4;IGSF8;SYP;SYNGR1;GNAI2;PRKCE;DGKI;YWHAH;SYT12;GRM2;LAMP5;ANKS1B;SYNPO;PPP3R1;PPP3CA;CAMK4;INA;NEFL;CHRM1;IQSEC1;PTK2B;GRM3;ATG5;GNAO1;RASGRF1;RASGRF2;BRAF	NRXN3;PTPRS;PTPRD;NRXN1;PAK1;CADM1;NPTN;EFNB3;PRKAR2B;ADCY1;BAIAP2;AKAP12;IQSEC2;PDE4A;PPP1R9A;MYO5B;ABR;BCR;DGKB;NCAN;RGS14;DNM1;VGF;CDKL5;SYNGAP1;SHANK1;SHANK3;DLGAP1;DLGAP3;CAMKV;DLGAP2;ARHGAP44;UBE3A;TRIO;MAPK8;MAPK9;RTN4;IGSF8;SYP;SYNGR1;GNAI2;PRKCE;DGKI;YWHAH;SYT12;GRM2;LAMP5;ANKS1B;SYNPO;PPP3R1;PPP3CA;CAMK4;INA;NEFL;CHRM1;IQSEC1;PTK2B;GRM3;ATG5;GNAO1;RASGRF1;RASGRF2;BRAF	NRXN3;PTPRS;PTPRD
GO:0099541	H5	BP	trans-synaptic signaling by lipid	│ │ ├─ trans-synaptic signaling by lipid	GO:0099537			2	10	HGNC:8008;HGNC:8590	NRXN1;PAK1	NRXN1;PAK1
GO:0099542	H14	BP	trans-synaptic signaling by endocannabinoid	│ │ │ └─ trans-synaptic signaling by endocannabinoid	GO:0099541			2	10	HGNC:8008;HGNC:8590	NRXN1;PAK1	NRXN1;PAK1
GO:0098921	H22	BP	retrograde trans-synaptic signaling by endocannabinoid	│ │ │ ├─ retrograde trans-synaptic signaling by endocannabinoid	GO:0099542			0	6
GO:0099178	H27	BP	regulation of retrograde trans-synaptic signaling by endocanabinoid	│ │ │ │ └─ regulation of retrograde trans-synaptic signaling by endocanabinoid	GO:0098921			0	3
GO:0099553	H23	BP	trans-synaptic signaling by endocannabinoid, modulating synaptic transmission	│ │ │ └─ trans-synaptic signaling by endocannabinoid, modulating synaptic transmission	GO:0099542			2	4	HGNC:8008;HGNC:8590	NRXN1;PAK1	NRXN1;PAK1
GO:0150036	H28	BP	regulation of trans-synaptic signaling by endocannabinoid, modulating synaptic transmission	│ │ │ └─ regulation of trans-synaptic signaling by endocannabinoid, modulating synaptic transmission	GO:0099553			2	4	HGNC:8008;HGNC:8590	NRXN1;PAK1	NRXN1;PAK1	NRXN1;PAK1
GO:0099540	H6	BP	trans-synaptic signaling by neuropeptide	│ │ ├─ trans-synaptic signaling by neuropeptide	GO:0099537			0	0
GO:0099543	H7	BP	trans-synaptic signaling by soluble gas	│ │ ├─ trans-synaptic signaling by soluble gas	GO:0099537			0	1
GO:0099548	H15	BP	trans-synaptic signaling by nitric oxide	│ │ │ └─ trans-synaptic signaling by nitric oxide	GO:0099543			0	1
GO:0099555	H24	BP	trans-synaptic signaling by nitric oxide, modulating synaptic transmission	│ │ │ └─ trans-synaptic signaling by nitric oxide, modulating synaptic transmission	GO:0099548			0	1
GO:0098925	H29	BP	retrograde trans-synaptic signaling by nitric oxide, modulating synaptic transmission	│ │ │ └─ retrograde trans-synaptic signaling by nitric oxide, modulating synaptic transmission	GO:0099555			0	1
GO:0099545	H8	BP	trans-synaptic signaling by trans-synaptic complex	│ │ ├─ trans-synaptic signaling by trans-synaptic complex	GO:0099537	0.192235	0.211187	4	9	HGNC:9668;HGNC:5951;HGNC:17867;HGNC:3228	PTPRD;CADM1;NPTN;EFNB3	PTPRD;CADM1;NPTN;EFNB3	PTPRD
GO:0098942	H16	BP	retrograde trans-synaptic signaling by trans-synaptic protein complex	│ │ │ ├─ retrograde trans-synaptic signaling by trans-synaptic protein complex	GO:0099545			1	4	HGNC:5951	CADM1	CADM1	CADM1
GO:0099557	H17	BP	trans-synaptic signaling by trans-synaptic complex, modulating synaptic transmission	│ │ │ └─ trans-synaptic signaling by trans-synaptic complex, modulating synaptic transmission	GO:0099545			2	2	HGNC:17867;HGNC:3228	NPTN;EFNB3	NPTN;EFNB3	NPTN;EFNB3
GO:0099157	H9	BP	trans-synaptic signalling via exosome	│ │ ├─ trans-synaptic signalling via exosome	GO:0099537			0	1
GO:0099183	H10	BP	trans-synaptic signaling by BDNF, modulating synaptic transmission	│ │ ├─ trans-synaptic signaling by BDNF, modulating synaptic transmission	GO:0099537			0	1
GO:0150035	H18	BP	regulation of trans-synaptic signaling by BDNF, modulating synaptic transmission	│ │ │ └─ regulation of trans-synaptic signaling by BDNF, modulating synaptic transmission	GO:0099183			0	0
GO:0099550	H11	BP	trans-synaptic signaling, modulating synaptic transmission	│ │ ├─ trans-synaptic signaling, modulating synaptic transmission	GO:0099537			2	4	HGNC:8008;HGNC:8010	NRXN1;NRXN3	NRXN1;NRXN3	NRXN1;NRXN3
GO:0007268	H12	BP	chemical synaptic transmission	│ │ └─ chemical synaptic transmission	GO:0099537	4.0955e-07	4.70982e-06	58	115	HGNC:9392;HGNC:232;HGNC:947;HGNC:370;HGNC:29059;HGNC:8780;HGNC:14946;HGNC:7603;HGNC:81;HGNC:1014;HGNC:2850;HGNC:9668;HGNC:9681;HGNC:2465;HGNC:9996;HGNC:2972;HGNC:12684;HGNC:11411;HGNC:11497;HGNC:15474;HGNC:14294;HGNC:2905;HGNC:30368;HGNC:28788;HGNC:2906;HGNC:29096;HGNC:12496;HGNC:12303;HGNC:6881;HGNC:6886;HGNC:14085;HGNC:17813;HGNC:11506;HGNC:11498;HGNC:4385;HGNC:9401;HGNC:8010;HGNC:2855;HGNC:128…	PRKAR2B;ADCY1;BAIAP2;AKAP12;IQSEC2;PDE4A;PPP1R9A;MYO5B;ABR;BCR;DGKB;PTPRD;PTPRS;NCAN;RGS14;DNM1;VGF;CDKL5;SYNGAP1;SHANK1;SHANK3;DLGAP1;DLGAP3;CAMKV;DLGAP2;ARHGAP44;UBE3A;TRIO;MAPK8;MAPK9;RTN4;IGSF8;SYP;SYNGR1;GNAI2;PRKCE;NRXN3;DGKI;YWHAH;SYT12;GRM2;LAMP5;ANKS1B;SYNPO;PPP3R1;PPP3CA;CAMK4;INA;NEFL;CHRM1;IQSEC1;PTK2B;GRM3;ATG5;GNAO1;RASGRF1;RASGRF2;BRAF	PRKAR2B;ADCY1;BAIAP2;AKAP12;IQSEC2;PDE4A;PPP1R9A;MYO5B;ABR;BCR;DGKB;PTPRD;PTPRS;NCAN;RGS14;DNM1;VGF;CDKL5;SYNGAP1;SHANK1;SHANK3;DLGAP1;DLGAP3;CAMKV;DLGAP2;ARHGAP44;UBE3A;TRIO;MAPK8;MAPK9;RTN4;IGSF8;SYP;SYNGR1;GNAI2;PRKCE;NRXN3;DGKI;YWHAH;SYT12;GRM2;LAMP5;ANKS1B;SYNPO;PPP3R1;PPP3CA;CAMK4;INA;NEFL;CHRM1;IQSEC1;PTK2B;GRM3;ATG5;GNAO1;RASGRF1;RASGRF2;BRAF
GO:0050804	H19	BP	modulation of chemical synaptic transmission	│ │ ├─ modulation of chemical synaptic transmission	GO:0007268	0.000268063	0.00157712	35	75	HGNC:9392;HGNC:232;HGNC:947;HGNC:370;HGNC:29059;HGNC:8780;HGNC:14946;HGNC:7603;HGNC:81;HGNC:1014;HGNC:2850;HGNC:9668;HGNC:9681;HGNC:2465;HGNC:9996;HGNC:2972;HGNC:12684;HGNC:11411;HGNC:11497;HGNC:15474;HGNC:14294;HGNC:2905;HGNC:30368;HGNC:28788;HGNC:2906;HGNC:29096;HGNC:12496;HGNC:12303;HGNC:6881;HGNC:6886;HGNC:14085;HGNC:17813;HGNC:11506;HGNC:11498;HGNC:4385	PRKAR2B;ADCY1;BAIAP2;AKAP12;IQSEC2;PDE4A;PPP1R9A;MYO5B;ABR;BCR;DGKB;PTPRD;PTPRS;NCAN;RGS14;DNM1;VGF;CDKL5;SYNGAP1;SHANK1;SHANK3;DLGAP1;DLGAP3;CAMKV;DLGAP2;ARHGAP44;UBE3A;TRIO;MAPK8;MAPK9;RTN4;IGSF8;SYP;SYNGR1;GNAI2	PRKAR2B;ADCY1;BAIAP2;AKAP12;IQSEC2;PDE4A;PPP1R9A;MYO5B;ABR;BCR;DGKB;PTPRD;PTPRS;NCAN;RGS14;DNM1;VGF;CDKL5;SYNGAP1;SHANK1;SHANK3;DLGAP1;DLGAP3;CAMKV;DLGAP2;ARHGAP44;UBE3A;TRIO;MAPK8;MAPK9;RTN4;IGSF8;SYP;SYNGR1;GNAI2	PRKAR2B;ADCY1;BAIAP2;AKAP12;IQSEC2;PDE4A;PPP1R9A;MYO5B;ABR;BCR;DGKB;PTPRD;PTPRS;NCAN;RGS14;DNM1;VGF;CDKL5;SYNGAP1;SHANK1;SHANK3;DLGAP1;DLGAP3;CAMKV;DLGAP2;ARHGAP44;UBE3A;TRIO;MAPK8;MAPK9;RTN4;IGSF8;SYP;SYNGR1;GNAI2
GO:0099531	H20	BP	presynaptic process involved in chemical synaptic transmission	│ │ ├─ presynaptic process involved in chemical synaptic transmission	GO:0007268	0.0793801		8	18	HGNC:9401;HGNC:232;HGNC:8010;HGNC:2855;HGNC:12853;HGNC:18381;HGNC:4594;HGNC:16097	PRKCE;ADCY1;NRXN3;DGKI;YWHAH;SYT12;GRM2;LAMP5	PRKCE;ADCY1;NRXN3;DGKI;YWHAH;SYT12;GRM2;LAMP5
GO:0099171	H25	BP	presynaptic modulation of chemical synaptic transmission	│ │ │ └─ presynaptic modulation of chemical synaptic transmission	GO:0099531	0.0793801	0.11592	8	18	HGNC:9401;HGNC:232;HGNC:8010;HGNC:2855;HGNC:12853;HGNC:18381;HGNC:4594;HGNC:16097	PRKCE;ADCY1;NRXN3;DGKI;YWHAH;SYT12;GRM2;LAMP5	PRKCE;ADCY1;NRXN3;DGKI;YWHAH;SYT12;GRM2;LAMP5	PRKCE;ADCY1;NRXN3;DGKI;YWHAH;SYT12;GRM2;LAMP5
GO:0099565	H21	BP	postsynaptic process involved in chemical synaptic transmission	│ │ └─ postsynaptic process involved in chemical synaptic transmission	GO:0007268	0.000505681	0.00273662	17	25	HGNC:24600;HGNC:30672;HGNC:9317;HGNC:9314;HGNC:12303;HGNC:1464;HGNC:6057;HGNC:7739;HGNC:1950;HGNC:29112;HGNC:9612;HGNC:4595;HGNC:589;HGNC:4389;HGNC:9875;HGNC:9876;HGNC:1097	ANKS1B;SYNPO;PPP3R1;PPP3CA;TRIO;CAMK4;INA;NEFL;CHRM1;IQSEC1;PTK2B;GRM3;ATG5;GNAO1;RASGRF1;RASGRF2;BRAF	ANKS1B;SYNPO;PPP3R1;PPP3CA;TRIO;CAMK4;INA;NEFL;CHRM1;IQSEC1;PTK2B;GRM3;ATG5;GNAO1;RASGRF1;RASGRF2;BRAF	ANKS1B
GO:0099170	H26	BP	postsynaptic modulation of chemical synaptic transmission	│ │ └─ postsynaptic modulation of chemical synaptic transmission	GO:0099565	0.000616223	0.00300342	16	23	HGNC:30672;HGNC:9317;HGNC:9314;HGNC:12303;HGNC:1464;HGNC:6057;HGNC:7739;HGNC:1950;HGNC:29112;HGNC:9612;HGNC:4595;HGNC:589;HGNC:4389;HGNC:9875;HGNC:9876;HGNC:1097	SYNPO;PPP3R1;PPP3CA;TRIO;CAMK4;INA;NEFL;CHRM1;IQSEC1;PTK2B;GRM3;ATG5;GNAO1;RASGRF1;RASGRF2;BRAF	SYNPO;PPP3R1;PPP3CA;TRIO;CAMK4;INA;NEFL;CHRM1;IQSEC1;PTK2B;GRM3;ATG5;GNAO1;RASGRF1;RASGRF2;BRAF	SYNPO;PPP3R1;PPP3CA;TRIO;CAMK4;INA;NEFL;CHRM1;IQSEC1;PTK2B;GRM3;ATG5;GNAO1;RASGRF1;RASGRF2;BRAF
GO:0099538	H3	BP	synaptic signaling via neuropeptide	│ ├─ synaptic signaling via neuropeptide	GO:0099536			1	1	HGNC:12684	VGF	VGF	VGF
GO:0099163	H4	BP	synaptic signaling by nitric oxide	│ └─ synaptic signaling by nitric oxide	GO:0099536			0	1
GO:0150045	H13	BP	regulation of synaptic signaling by nitric oxide	│ └─ regulation of synaptic signaling by nitric oxide	GO:0099163			0	0
GO:0050808	I1	BP	synapse organization	├─ synapse organization	SYNGO:synprocess	8.99325e-11	1.65476e-09	134	316	HGNC:20974;HGNC:581;HGNC:9681;HGNC:11276;HGNC:19701;HGNC:29351;HGNC:24011;HGNC:11411;HGNC:14295;HGNC:14294;HGNC:9670;HGNC:12363;HGNC:2850;HGNC:2720;HGNC:8592;HGNC:3332;HGNC:6183;HGNC:947;HGNC:2465;HGNC:17565;HGNC:30368;HGNC:29096;HGNC:24476;HGNC:28788;HGNC:7603;HGNC:16922;HGNC:494;HGNC:11424;HGNC:20990;HGNC:29819;HGNC:16854;HGNC:12732;HGNC:6178;HGNC:13759;HGNC:7568;HGNC:4814;HGNC:9611;HGNC:20039;…	ADGRL3;APBB1;PTPRS;SPTBN2;CNKSR2;ARHGAP39;ABI2;CDKL5;SHANK2;SHANK3;PTPRF;TSC2;DGKB;ASAP1;PAK3;MARK2;ITSN1;BAIAP2;NCAN;MINK1;DLGAP3;ARHGAP44;DLGAP4;CAMKV;MYO5B;AGAP1;ANK3;STRN;PHACTR1;MRTFB;RAPGEF2;WASF1;ITPKA;CYFIP1;MYH10;KALRN;PTK2;CAP2;LIMK1;NCKAP1;CAMK1;TUBB;APOE;GPM6A;NECTIN1;SLITRK1;PPFIA2;MAP1A;RIMS1;RIMBP2;BSN;ERC2;ACTN1;DNM3;HOMER1;CAMK2B;DBNL;ACTN2;ACTN4;INA;NEFL;GIT1;SHANK1;DLGAP1;DLG4;…	ADGRL3;APBB1;PTPRS;SPTBN2;CNKSR2;ARHGAP39;ABI2;CDKL5;SHANK2;SHANK3;PTPRF;TSC2;DGKB;ASAP1;PAK3;MARK2;ITSN1;BAIAP2;NCAN;MINK1;DLGAP3;ARHGAP44;DLGAP4;CAMKV;MYO5B;AGAP1;ANK3;STRN;PHACTR1;MRTFB;RAPGEF2;WASF1;ITPKA;CYFIP1;MYH10;KALRN;PTK2;CAP2;LIMK1;NCKAP1;CAMK1;TUBB;APOE;GPM6A;NECTIN1;SLITRK1;PPFIA2;MAP1A;RIMS1;RIMBP2;BSN;ERC2;ACTN1;DNM3;HOMER1;CAMK2B;DBNL;ACTN2;ACTN4;INA;NEFL;GIT1;SHANK1;DLGAP1;DLG4;…	ADGRL3;APBB1;PTPRS
GO:0099172	I2	BP	presynapse organization	│ ├─ presynapse organization	GO:0050808			0	2
GO:0099174	I16	BP	regulation of presynapse organization	│ │ └─ regulation of presynapse organization	GO:0099172			0	2
GO:0099173	I3	BP	postsynapse organization	│ ├─ postsynapse organization	GO:0050808	0.0896369	0.124948	17	51	HGNC:11276;HGNC:19701;HGNC:29351;HGNC:24011;HGNC:11411;HGNC:14295;HGNC:14294;HGNC:9670;HGNC:12363;HGNC:2850;HGNC:2720;HGNC:8592;HGNC:3332;HGNC:6183;HGNC:947;HGNC:2465;HGNC:17565	SPTBN2;CNKSR2;ARHGAP39;ABI2;CDKL5;SHANK2;SHANK3;PTPRF;TSC2;DGKB;ASAP1;PAK3;MARK2;ITSN1;BAIAP2;NCAN;MINK1	SPTBN2;CNKSR2;ARHGAP39;ABI2;CDKL5;SHANK2;SHANK3;PTPRF;TSC2;DGKB;ASAP1;PAK3;MARK2;ITSN1;BAIAP2;NCAN;MINK1	SPTBN2;CNKSR2;ARHGAP39;ABI2
GO:0099175	I17	BP	regulation of postsynapse organization	│ │ ├─ regulation of postsynapse organization	GO:0099173	0.126843	0.162077	13	39	HGNC:11411;HGNC:14295;HGNC:14294;HGNC:9670;HGNC:12363;HGNC:2850;HGNC:2720;HGNC:8592;HGNC:3332;HGNC:6183;HGNC:947;HGNC:2465;HGNC:17565	CDKL5;SHANK2;SHANK3;PTPRF;TSC2;DGKB;ASAP1;PAK3;MARK2;ITSN1;BAIAP2;NCAN;MINK1	CDKL5;SHANK2;SHANK3;PTPRF;TSC2;DGKB;ASAP1;PAK3;MARK2;ITSN1;BAIAP2;NCAN;MINK1	CDKL5;SHANK2;SHANK3;PTPRF;TSC2;DGKB;ASAP1;PAK3;MARK2;ITSN1;BAIAP2;NCAN;MINK1
GO:0099084	I18	BP	postsynaptic specialization organization	│ │ └─ postsynaptic specialization organization	GO:0099173			1	2	HGNC:19701	CNKSR2	CNKSR2	CNKSR2
GO:0099563	I4	BP	modification of synaptic structure	│ ├─ modification of synaptic structure	GO:0050808	0.0128377		21	51	HGNC:30368;HGNC:29096;HGNC:24476;HGNC:28788;HGNC:7603;HGNC:16922;HGNC:494;HGNC:11424;HGNC:20990;HGNC:29819;HGNC:16854;HGNC:12732;HGNC:6178;HGNC:13759;HGNC:6183;HGNC:947;HGNC:7568;HGNC:4814;HGNC:9611;HGNC:20039;HGNC:6613	DLGAP3;ARHGAP44;DLGAP4;CAMKV;MYO5B;AGAP1;ANK3;STRN;PHACTR1;MRTFB;RAPGEF2;WASF1;ITPKA;CYFIP1;ITSN1;BAIAP2;MYH10;KALRN;PTK2;CAP2;LIMK1	DLGAP3;ARHGAP44;DLGAP4;CAMKV;MYO5B;AGAP1;ANK3;STRN;PHACTR1;MRTFB;RAPGEF2;WASF1;ITPKA;CYFIP1;ITSN1;BAIAP2;MYH10;KALRN;PTK2;CAP2;LIMK1
GO:0099010	I19	BP	modification of postsynaptic structure	│ │ ├─ modification of postsynaptic structure	GO:0099563	0.00916515	0.0263498	21	49	HGNC:30368;HGNC:29096;HGNC:24476;HGNC:28788;HGNC:7603;HGNC:16922;HGNC:494;HGNC:11424;HGNC:20990;HGNC:29819;HGNC:16854;HGNC:12732;HGNC:6178;HGNC:13759;HGNC:6183;HGNC:947;HGNC:7568;HGNC:4814;HGNC:9611;HGNC:20039;HGNC:6613	DLGAP3;ARHGAP44;DLGAP4;CAMKV;MYO5B;AGAP1;ANK3;STRN;PHACTR1;MRTFB;RAPGEF2;WASF1;ITPKA;CYFIP1;ITSN1;BAIAP2;MYH10;KALRN;PTK2;CAP2;LIMK1	DLGAP3;ARHGAP44;DLGAP4;CAMKV;MYO5B;AGAP1;ANK3;STRN;PHACTR1;MRTFB;RAPGEF2;WASF1;ITPKA;CYFIP1;ITSN1;BAIAP2;MYH10;KALRN;PTK2;CAP2;LIMK1	DLGAP3;ARHGAP44;DLGAP4
GO:0099159	I36	BP	regulation of modification of postsynaptic structure	│ │ │ ├─ regulation of modification of postsynaptic structure	GO:0099010	0.0958606	0.131629	8	19	HGNC:28788;HGNC:7603;HGNC:16922;HGNC:494;HGNC:11424;HGNC:20990;HGNC:29819;HGNC:16854	CAMKV;MYO5B;AGAP1;ANK3;STRN;PHACTR1;MRTFB;RAPGEF2	CAMKV;MYO5B;AGAP1;ANK3;STRN;PHACTR1;MRTFB;RAPGEF2	CAMKV;MYO5B;AGAP1;ANK3;STRN;PHACTR1;MRTFB;RAPGEF2
GO:0098885	I37	BP	modification of postsynaptic actin cytoskeleton	│ │ │ └─ modification of postsynaptic actin cytoskeleton	GO:0099010	0.0827167	0.118905	10	25	HGNC:12732;HGNC:6178;HGNC:13759;HGNC:6183;HGNC:947;HGNC:7568;HGNC:4814;HGNC:9611;HGNC:20039;HGNC:6613	WASF1;ITPKA;CYFIP1;ITSN1;BAIAP2;MYH10;KALRN;PTK2;CAP2;LIMK1	WASF1;ITPKA;CYFIP1;ITSN1;BAIAP2;MYH10;KALRN;PTK2;CAP2;LIMK1	WASF1;ITPKA
GO:1905274	I50	BP	regulation of modification of postsynaptic actin cytoskeleton	│ │ │ └─ regulation of modification of postsynaptic actin cytoskeleton	GO:0098885	0.0313646	0.0641231	8	14	HGNC:13759;HGNC:6183;HGNC:947;HGNC:7568;HGNC:4814;HGNC:9611;HGNC:20039;HGNC:6613	CYFIP1;ITSN1;BAIAP2;MYH10;KALRN;PTK2;CAP2;LIMK1	CYFIP1;ITSN1;BAIAP2;MYH10;KALRN;PTK2;CAP2;LIMK1	CYFIP1;ITSN1;BAIAP2;MYH10;KALRN;PTK2;CAP2;LIMK1
GO:0099564	I20	BP	modification of synaptic structure, modulating synaptic transmission	│ │ ├─ modification of synaptic structure, modulating synaptic transmission	GO:0099563			0	0
GO:1905244	I21	BP	regulation of modification of synaptic structure	│ │ └─ regulation of modification of synaptic structure	GO:0099563			0	2
GO:0098987	I38	BP	regulation of modification of synapse structure, modulating synaptic transmission	│ │ └─ regulation of modification of synapse structure, modulating synaptic transmission	GO:1905244			0	2
GO:0050807	I5	BP	regulation of synapse organization	│ ├─ regulation of synapse organization	GO:0050808	0.197867	0.214162	7	20	HGNC:7666;HGNC:1459;HGNC:20778;HGNC:613;HGNC:4460;HGNC:9706;HGNC:20297	NCKAP1;CAMK1;TUBB;APOE;GPM6A;NECTIN1;SLITRK1	NCKAP1;CAMK1;TUBB;APOE;GPM6A;NECTIN1;SLITRK1	NCKAP1;CAMK1;TUBB;APOE;GPM6A;NECTIN1;SLITRK1
GO:0098918	I6	BP	structural constituent of synapse	│ ├─ structural constituent of synapse	GO:0050808	1.17699e-05	0.000108283	26	37	HGNC:9246;HGNC:6835;HGNC:17282;HGNC:30339;HGNC:1117;HGNC:31922;HGNC:11276;HGNC:163;HGNC:29125;HGNC:17512;HGNC:1461;HGNC:2696;HGNC:164;HGNC:166;HGNC:6057;HGNC:7739;HGNC:4272;HGNC:14294;HGNC:15474;HGNC:2905;HGNC:14295;HGNC:2903;HGNC:2900;HGNC:2902;HGNC:2901;HGNC:30212	PPFIA2;MAP1A;RIMS1;RIMBP2;BSN;ERC2;SPTBN2;ACTN1;DNM3;HOMER1;CAMK2B;DBNL;ACTN2;ACTN4;INA;NEFL;GIT1;SHANK3;SHANK1;DLGAP1;SHANK2;DLG4;DLG1;DLG3;DLG2;TANC2	PPFIA2;MAP1A;RIMS1;RIMBP2;BSN;ERC2;SPTBN2;ACTN1;DNM3;HOMER1;CAMK2B;DBNL;ACTN2;ACTN4;INA;NEFL;GIT1;SHANK3;SHANK1;DLGAP1;SHANK2;DLG4;DLG1;DLG3;DLG2;TANC2
GO:0099181	I22	BP	structural constituent of presynapse	│ │ ├─ structural constituent of presynapse	GO:0098918	0.0683771	0.106622	6	11	HGNC:9246;HGNC:6835;HGNC:17282;HGNC:30339;HGNC:1117;HGNC:31922	PPFIA2;MAP1A;RIMS1;RIMBP2;BSN;ERC2	PPFIA2;MAP1A;RIMS1;RIMBP2;BSN;ERC2	PPFIA2;MAP1A
GO:0098882	I39	BP	structural constituent of active zone	│ │ │ ├─ structural constituent of active zone	GO:0099181	0.153738	0.185939	4	8	HGNC:17282;HGNC:30339;HGNC:1117;HGNC:31922	RIMS1;RIMBP2;BSN;ERC2	RIMS1;RIMBP2;BSN;ERC2	RIMS1;RIMBP2;BSN;ERC2
GO:0098699	I40	BP	structural constituent of presynaptic actin cytoskeleton	│ │ │ └─ structural constituent of presynaptic actin cytoskeleton	GO:0099181			0	1
GO:0099186	I23	BP	structural constituent of postsynapse	│ │ └─ structural constituent of postsynapse	GO:0098918	2.84646e-05	0.000222406	21	27	HGNC:11276;HGNC:163;HGNC:29125;HGNC:17512;HGNC:1461;HGNC:2696;HGNC:164;HGNC:166;HGNC:6057;HGNC:7739;HGNC:4272;HGNC:14294;HGNC:15474;HGNC:2905;HGNC:14295;HGNC:2903;HGNC:2900;HGNC:2902;HGNC:2901;HGNC:30212;HGNC:9246	SPTBN2;ACTN1;DNM3;HOMER1;CAMK2B;DBNL;ACTN2;ACTN4;INA;NEFL;GIT1;SHANK3;SHANK1;DLGAP1;SHANK2;DLG4;DLG1;DLG3;DLG2;TANC2;PPFIA2	SPTBN2;ACTN1;DNM3;HOMER1;CAMK2B;DBNL;ACTN2;ACTN4;INA;NEFL;GIT1;SHANK3;SHANK1;DLGAP1;SHANK2;DLG4;DLG1;DLG3;DLG2;TANC2;PPFIA2	SPTBN2;ACTN1;DNM3;HOMER1
GO:0098973	I41	BP	structural constituent of postsynaptic actin cytoskeleton	│ │ ├─ structural constituent of postsynaptic actin cytoskeleton	GO:0099186	0.0608277	0.105588	4	5	HGNC:1461;HGNC:2696;HGNC:164;HGNC:166	CAMK2B;DBNL;ACTN2;ACTN4	CAMK2B;DBNL;ACTN2;ACTN4	CAMK2B;DBNL;ACTN2;ACTN4
GO:0099184	I42	BP	structural constituent of postsynaptic intermediate filament cytoskeleton	│ │ ├─ structural constituent of postsynaptic intermediate filament cytoskeleton	GO:0099186			2	3	HGNC:6057;HGNC:7739	INA;NEFL	INA;NEFL	INA;NEFL
GO:0098879	I43	BP	structural constituent of postsynaptic specialization	│ │ ├─ structural constituent of postsynaptic specialization	GO:0099186			1	2	HGNC:4272	GIT1	GIT1	GIT1
GO:0098919	I44	BP	structural constituent of postsynaptic density	│ │ └─ structural constituent of postsynaptic density	GO:0099186	0.00394809	0.014529	10	13	HGNC:14294;HGNC:15474;HGNC:2905;HGNC:14295;HGNC:2903;HGNC:2900;HGNC:2902;HGNC:2901;HGNC:30212;HGNC:9246	SHANK3;SHANK1;DLGAP1;SHANK2;DLG4;DLG1;DLG3;DLG2;TANC2;PPFIA2	SHANK3;SHANK1;DLGAP1;SHANK2;DLG4;DLG1;DLG3;DLG2;TANC2;PPFIA2	SHANK3;SHANK1;DLGAP1;SHANK2;DLG4;DLG1;DLG3;DLG2;TANC2;PPFIA2
GO:0150043	I7	BP	structural constituent of synapse-associated extracellular matrix	│ ├─ structural constituent of synapse-associated extracellular matrix	GO:0050808			0	1
GO:0099560	I8	BP	synapse adhesion between pre- and post-synapse	│ ├─ synapse adhesion between pre- and post-synapse	GO:0050808	0.0480879	0.0853036	13	32	HGNC:5951;HGNC:32326;HGNC:28370;HGNC:20360;HGNC:9670;HGNC:9681;HGNC:9668;HGNC:20297;HGNC:8008;HGNC:1765;HGNC:29396;HGNC:29849;HGNC:17601	CADM1;IGSF9B;LRFN3;LRFN5;PTPRF;PTPRS;PTPRD;SLITRK1;NRXN1;CDH6;ELFN2;CADM2;CADM3	CADM1;IGSF9B;LRFN3;LRFN5;PTPRF;PTPRS;PTPRD;SLITRK1;NRXN1;CDH6;ELFN2;CADM2;CADM3	CADM1;IGSF9B;LRFN3;LRFN5;PTPRF;PTPRS;PTPRD;SLITRK1;NRXN1;CDH6;ELFN2;CADM2;CADM3
GO:0099179	I24	BP	regulation of synaptic membrane adhesion	│ │ └─ regulation of synaptic membrane adhesion	GO:0099560			1	4	HGNC:28370	LRFN3	LRFN3	LRFN3
GO:0008039	I9	BP	synaptic target recognition	│ ├─ synaptic target recognition	GO:0050808			2	2	HGNC:12855;HGNC:9107	YWHAZ;PLXND1	YWHAZ;PLXND1	YWHAZ;PLXND1
GO:0007416	I10	BP	synapse assembly	│ ├─ synapse assembly	GO:0050808	0.00171479	0.00788806	43	113	HGNC:5951;HGNC:244;HGNC:20974;HGNC:8008;HGNC:9246;HGNC:9247;HGNC:9248;HGNC:9668;HGNC:9681;HGNC:19411;HGNC:9861;HGNC:5348;HGNC:8127;HGNC:23214;HGNC:10732;HGNC:8033;HGNC:620;HGNC:20360;HGNC:28370;HGNC:20297;HGNC:9507;HGNC:8061;HGNC:13818;HGNC:15486;HGNC:2700;HGNC:9298;HGNC:6896;HGNC:19744;HGNC:9801;HGNC:8659;HGNC:14085;HGNC:6836;HGNC:13760;HGNC:7954;HGNC:4140;HGNC:11276;HGNC:7952;HGNC:8010;HGNC:193…	CADM1;ADD2;ADGRL3;NRXN1;PPFIA2;PPFIA3;PPFIA4;PTPRD;PTPRS;LRRTM4;RAP2A;ICAM5;OGT;EXOC7;SEMA4D;NTRK3;APP;LRFN5;LRFN3;SLITRK1;PSD;NUMBL;SLC12A5;NCKIPSD;DCLK1;PPP1R9B;MARK1;SRGAP3;RAC1;PCDH7;RTN4;MAP1B;CYFIP2;NPTXR;GAP43;SPTBN2;NPTX1;NRXN3;C1QL3;SIPA1L1;LRFN1;PTK2B;CASKIN1	CADM1;ADD2;ADGRL3;NRXN1;PPFIA2;PPFIA3;PPFIA4;PTPRD;PTPRS;LRRTM4;RAP2A;ICAM5;OGT;EXOC7;SEMA4D;NTRK3;APP;LRFN5;LRFN3;SLITRK1;PSD;NUMBL;SLC12A5;NCKIPSD;DCLK1;PPP1R9B;MARK1;SRGAP3;RAC1;PCDH7;RTN4;MAP1B;CYFIP2;NPTXR;GAP43;SPTBN2;NPTX1;NRXN3;C1QL3;SIPA1L1;LRFN1;PTK2B;CASKIN1	CADM1;ADD2;ADGRL3;NRXN1
GO:0099054	I25	BP	presynapse assembly	│ │ ├─ presynapse assembly	GO:0007416	0.0299196	0.0625591	7	11	HGNC:5951;HGNC:9246;HGNC:9247;HGNC:9248;HGNC:9668;HGNC:9681;HGNC:8008	CADM1;PPFIA2;PPFIA3;PPFIA4;PTPRD;PTPRS;NRXN1	CADM1;PPFIA2;PPFIA3;PPFIA4;PTPRD;PTPRS;NRXN1	CADM1;PPFIA2;PPFIA3;PPFIA4;PTPRD;PTPRS;NRXN1
GO:0051963	I26	BP	regulation of synapse assembly	│ │ ├─ regulation of synapse assembly	GO:0007416	0.0767115	0.11383	25	80	HGNC:19411;HGNC:9861;HGNC:5348;HGNC:8127;HGNC:23214;HGNC:10732;HGNC:8033;HGNC:620;HGNC:20360;HGNC:28370;HGNC:20297;HGNC:8008;HGNC:9507;HGNC:8061;HGNC:13818;HGNC:15486;HGNC:2700;HGNC:9298;HGNC:6896;HGNC:19744;HGNC:9801;HGNC:8659;HGNC:14085;HGNC:6836;HGNC:13760	LRRTM4;RAP2A;ICAM5;OGT;EXOC7;SEMA4D;NTRK3;APP;LRFN5;LRFN3;SLITRK1;NRXN1;PSD;NUMBL;SLC12A5;NCKIPSD;DCLK1;PPP1R9B;MARK1;SRGAP3;RAC1;PCDH7;RTN4;MAP1B;CYFIP2	LRRTM4;RAP2A;ICAM5;OGT;EXOC7;SEMA4D;NTRK3;APP;LRFN5;LRFN3;SLITRK1;NRXN1;PSD;NUMBL;SLC12A5;NCKIPSD;DCLK1;PPP1R9B;MARK1;SRGAP3;RAC1;PCDH7;RTN4;MAP1B;CYFIP2	LRRTM4;RAP2A;ICAM5;OGT;EXOC7;SEMA4D
GO:1905606	I45	BP	regulation of presynapse assembly	│ │ │ ├─ regulation of presynapse assembly	GO:0051963	0.353561	0.361418	6	21	HGNC:8033;HGNC:620;HGNC:20360;HGNC:28370;HGNC:20297;HGNC:8008	NTRK3;APP;LRFN5;LRFN3;SLITRK1;NRXN1	NTRK3;APP;LRFN5;LRFN3;SLITRK1;NRXN1	NTRK3;APP;LRFN5;LRFN3;SLITRK1;NRXN1
GO:0150052	I46	BP	regulation of postsynapse assembly	│ │ │ └─ regulation of postsynapse assembly	GO:0051963	0.192823	0.211187	13	43	HGNC:9507;HGNC:8061;HGNC:13818;HGNC:15486;HGNC:2700;HGNC:9298;HGNC:6896;HGNC:19744;HGNC:9801;HGNC:8659;HGNC:14085;HGNC:6836;HGNC:13760	PSD;NUMBL;SLC12A5;NCKIPSD;DCLK1;PPP1R9B;MARK1;SRGAP3;RAC1;PCDH7;RTN4;MAP1B;CYFIP2	PSD;NUMBL;SLC12A5;NCKIPSD;DCLK1;PPP1R9B;MARK1;SRGAP3;RAC1;PCDH7;RTN4;MAP1B;CYFIP2	PSD;NUMBL;SLC12A5;NCKIPSD;DCLK1;PPP1R9B;MARK1;SRGAP3;RAC1;PCDH7;RTN4;MAP1B;CYFIP2
GO:0098698	I27	BP	postsynaptic specialization assembly	│ │ ├─ postsynaptic specialization assembly	GO:0007416	0.0182321	0.0453338	14	30	HGNC:7954;HGNC:4140;HGNC:8008;HGNC:11276;HGNC:8033;HGNC:7952;HGNC:8010;HGNC:19359;HGNC:9668;HGNC:20284;HGNC:9681;HGNC:29290;HGNC:9612;HGNC:20879	NPTXR;GAP43;NRXN1;SPTBN2;NTRK3;NPTX1;NRXN3;C1QL3;PTPRD;SIPA1L1;PTPRS;LRFN1;PTK2B;CASKIN1	NPTXR;GAP43;NRXN1;SPTBN2;NTRK3;NPTX1;NRXN3;C1QL3;PTPRD;SIPA1L1;PTPRS;LRFN1;PTK2B;CASKIN1
GO:0099150	I47	BP	regulation of postsynaptic specialization assembly	│ │ │ ├─ regulation of postsynaptic specialization assembly	GO:0098698	0.118564	0.153632	4	7	HGNC:7954;HGNC:4140;HGNC:8008;HGNC:11276	NPTXR;GAP43;NRXN1;SPTBN2	NPTXR;GAP43;NRXN1;SPTBN2	NPTXR;GAP43;NRXN1;SPTBN2
GO:0097107	I48	BP	postsynaptic density assembly	│ │ │ └─ postsynaptic density assembly	GO:0098698	0.00871769	0.0258718	11	18	HGNC:8033;HGNC:7952;HGNC:8010;HGNC:19359;HGNC:9668;HGNC:20284;HGNC:9681;HGNC:8008;HGNC:29290;HGNC:9612;HGNC:20879	NTRK3;NPTX1;NRXN3;C1QL3;PTPRD;SIPA1L1;PTPRS;NRXN1;LRFN1;PTK2B;CASKIN1	NTRK3;NPTX1;NRXN3;C1QL3;PTPRD;SIPA1L1;PTPRS;NRXN1;LRFN1;PTK2B;CASKIN1	NTRK3;NPTX1;NRXN3;C1QL3
GO:0099151	I51	BP	regulation of postsynaptic density assembly	│ │ │ └─ regulation of postsynaptic density assembly	GO:0097107	0.0671709	0.106547	7	14	HGNC:9668;HGNC:20284;HGNC:9681;HGNC:8008;HGNC:29290;HGNC:9612;HGNC:20879	PTPRD;SIPA1L1;PTPRS;NRXN1;LRFN1;PTK2B;CASKIN1	PTPRD;SIPA1L1;PTPRS;NRXN1;LRFN1;PTK2B;CASKIN1	PTPRD;SIPA1L1;PTPRS;NRXN1;LRFN1;PTK2B;CASKIN1
GO:0097104	I28	BP	postsynaptic membrane assembly	│ │ └─ postsynaptic membrane assembly	GO:0007416			0	1
GO:0098883	I11	BP	synapse disassembly	│ ├─ synapse disassembly	GO:0050808	0.0895381		5	9	HGNC:3388;HGNC:1774;HGNC:7807;HGNC:945;HGNC:1682	EPHA4;CDK5;NGEF;ADGRB3;CD47	EPHA4;CDK5;NGEF;ADGRB3;CD47	EPHA4
GO:1905806	I29	BP	regulation of synapse disassembly	│ │ └─ regulation of synapse disassembly	GO:0098883	0.0895381	0.124948	5	9	HGNC:1774;HGNC:3388;HGNC:7807;HGNC:945;HGNC:1682	CDK5;EPHA4;NGEF;ADGRB3;CD47	CDK5;EPHA4;NGEF;ADGRB3;CD47	CDK5;EPHA4;NGEF;ADGRB3;CD47
GO:0060074	I12	BP	synapse maturation	│ ├─ synapse maturation	GO:0050808	0.0390897		10	21	HGNC:24968;HGNC:7739;HGNC:8590;HGNC:8592;HGNC:12855;HGNC:17447;HGNC:945;HGNC:1461;HGNC:10252;HGNC:24476	EXOC2;NEFL;PAK1;PAK3;YWHAZ;CLSTN1;ADGRB3;CAMK2B;ROCK2;DLGAP4	EXOC2;NEFL;PAK1;PAK3;YWHAZ;CLSTN1;ADGRB3;CAMK2B;ROCK2;DLGAP4
GO:0090128	I30	BP	regulation of synapse maturation	│ │ └─ regulation of synapse maturation	GO:0060074	0.0146604	0.0374655	10	17	HGNC:24968;HGNC:7739;HGNC:8590;HGNC:8592;HGNC:12855;HGNC:17447;HGNC:945;HGNC:1461;HGNC:10252;HGNC:24476	EXOC2;NEFL;PAK1;PAK3;YWHAZ;CLSTN1;ADGRB3;CAMK2B;ROCK2;DLGAP4	EXOC2;NEFL;PAK1;PAK3;YWHAZ;CLSTN1;ADGRB3;CAMK2B;ROCK2;DLGAP4	EXOC2;NEFL;PAK1;PAK3;YWHAZ;CLSTN1;ADGRB3;CAMK2B;ROCK2;DLGAP4
GO:0099558	I13	BP	maintenance of synapse structure	│ ├─ maintenance of synapse structure	GO:0050808	0.219722	0.229709	6	17	HGNC:9102;HGNC:5951;HGNC:11497;HGNC:20974;HGNC:2857;HGNC:9507	PLXNA4;CADM1;SYNGAP1;ADGRL3;DGKZ;PSD	PLXNA4;CADM1;SYNGAP1;ADGRL3;DGKZ;PSD	PLXNA4
GO:0099559	I31	BP	maintenance of alignment of postsynaptic density and presynaptic active zone	│ │ ├─ maintenance of alignment of postsynaptic density and presynaptic active zone	GO:0099558			0	3
GO:0098880	I32	BP	maintenance of postsynaptic specialization structure	│ │ └─ maintenance of postsynaptic specialization structure	GO:0099558	0.115305	0.151544	5	10	HGNC:5951;HGNC:11497;HGNC:20974;HGNC:2857;HGNC:9507	CADM1;SYNGAP1;ADGRL3;DGKZ;PSD	CADM1;SYNGAP1;ADGRL3;DGKZ;PSD	CADM1;SYNGAP1;ADGRL3
GO:0099562	I49	BP	maintenance of postsynaptic density structure	│ │ └─ maintenance of postsynaptic density structure	GO:0098880			2	4	HGNC:2857;HGNC:9507	DGKZ;PSD	DGKZ;PSD	DGKZ;PSD
GO:0099187	I14	BP	presynaptic cytoskeleton organization	│ ├─ presynaptic cytoskeleton organization	GO:0050808	0.038004	0.0760079	6	9	HGNC:17078;HGNC:11320;HGNC:24011;HGNC:15607;HGNC:20039;HGNC:15447	CLASP2;ABI1;ABI2;ARHGEF7;CAP2;TLN2	CLASP2;ABI1;ABI2;ARHGEF7;CAP2;TLN2	CLASP2
GO:0099140	I33	BP	presynaptic actin cytoskeleton organization	│ │ └─ presynaptic actin cytoskeleton organization	GO:0099187	0.0671195	0.106547	5	8	HGNC:11320;HGNC:24011;HGNC:15607;HGNC:20039;HGNC:15447	ABI1;ABI2;ARHGEF7;CAP2;TLN2	ABI1;ABI2;ARHGEF7;CAP2;TLN2	ABI1;ABI2;ARHGEF7;CAP2;TLN2
GO:0099188	I15	BP	postsynaptic cytoskeleton organization	│ └─ postsynaptic cytoskeleton organization	GO:0050808	0.0245167		11	22	HGNC:24011;HGNC:14946;HGNC:10252;HGNC:20284;HGNC:943;HGNC:2695;HGNC:15607;HGNC:9801;HGNC:7568;HGNC:10831;HGNC:2696	ABI2;PPP1R9A;ROCK2;SIPA1L1;ADGRB1;DBN1;ARHGEF7;RAC1;MYH10;SH3GL2;DBNL	ABI2;PPP1R9A;ROCK2;SIPA1L1;ADGRB1;DBN1;ARHGEF7;RAC1;MYH10;SH3GL2;DBNL
GO:0098974	I34	BP	postsynaptic actin cytoskeleton organization	│ ├─ postsynaptic actin cytoskeleton organization	GO:0099188	0.00871769	0.0258718	11	18	HGNC:24011;HGNC:14946;HGNC:10252;HGNC:20284;HGNC:943;HGNC:2695;HGNC:15607;HGNC:9801;HGNC:7568;HGNC:10831;HGNC:2696	ABI2;PPP1R9A;ROCK2;SIPA1L1;ADGRB1;DBN1;ARHGEF7;RAC1;MYH10;SH3GL2;DBNL	ABI2;PPP1R9A;ROCK2;SIPA1L1;ADGRB1;DBN1;ARHGEF7;RAC1;MYH10;SH3GL2;DBNL	ABI2;PPP1R9A;ROCK2;SIPA1L1;ADGRB1;DBN1;ARHGEF7;RAC1;MYH10;SH3GL2;DBNL
GO:0099190	I35	BP	postsynaptic spectrin-associated cytoskeleton organization	│ └─ postsynaptic spectrin-associated cytoskeleton organization	GO:0099188			0	3
SYNGO:metabolism	J1	BP	metabolism	├─ metabolism	SYNGO:synprocess	0.917171	0.917171	11	74	HGNC:31399;HGNC:11054;HGNC:13759;HGNC:8607;HGNC:12628;HGNC:10064;HGNC:8988;HGNC:2553;HGNC:7728;HGNC:12492;HGNC:2584	SLC6A17;SLC6A7;CYFIP1;PRKN;USP5;TRIM3;PIN1;CUL3;NEDD4L;UBE2N;CYLD	SLC6A17;SLC6A7;CYFIP1;PRKN;USP5;TRIM3;PIN1;CUL3;NEDD4L;UBE2N;CYLD	SLC6A17;SLC6A7
SYNGO:presyn_ATPmetabolic	J2	BP	ATP metabolic process in the presynapse	│ ├─ ATP metabolic process in the presynapse	SYNGO:metabolism			0	1
SYNGO:presyn_regulationATPmetabolic	J12	BP	regulation of ATP metabolic process in the presynapse	│ │ └─ regulation of ATP metabolic process in the presynapse	SYNGO:presyn_ATPmetabolic			0	1
SYNGO:postsyn_ATPmetabolic	J3	BP	ATP metabolic process in the postsynapse	│ ├─ ATP metabolic process in the postsynapse	SYNGO:metabolism			0	1
GO:0099546	J4	BP	protein catabolic process, modulating synaptic transmission	│ ├─ protein catabolic process, modulating synaptic transmission	SYNGO:metabolism			0	0
GO:0099574	J5	BP	regulation of protein catabolic process at synapse, modulating synaptic transmission	│ ├─ regulation of protein catabolic process at synapse, modulating synaptic transmission	SYNGO:metabolism			0	4
GO:0099576	J13	BP	regulation of protein catabolic process at postsynapse, modulating synaptic transmission	│ │ ├─ regulation of protein catabolic process at postsynapse, modulating synaptic transmission	GO:0099574			0	2
GO:0099575	J14	BP	regulation of protein catabolic process at presynapse, modulating synaptic transmission	│ │ └─ regulation of protein catabolic process at presynapse, modulating synaptic transmission	GO:0099574			0	1
GO:0099547	J6	BP	regulation of translation at synapse, modulating synaptic transmission	│ ├─ regulation of translation at synapse, modulating synaptic transmission	SYNGO:metabolism			1	6	HGNC:13759	CYFIP1	CYFIP1
GO:0099578	J15	BP	regulation of translation at postsynapse, modulating synaptic transmission	│ │ ├─ regulation of translation at postsynapse, modulating synaptic transmission	GO:0099547			1	4	HGNC:13759	CYFIP1	CYFIP1	CYFIP1
GO:0099577	J16	BP	regulation of translation at presynapse, modulating synaptic transmission	│ │ └─ regulation of translation at presynapse, modulating synaptic transmission	GO:0099547			0	1
GO:0042135	J7	BP	neurotransmitter catabolic process	│ ├─ neurotransmitter catabolic process	SYNGO:metabolism			0	1
GO:0140246	J8	BP	protein catabolic process at synapse	│ ├─ protein catabolic process at synapse	SYNGO:metabolism	0.0407608	0.0765305	8	15	HGNC:8607;HGNC:12628;HGNC:10064;HGNC:8988;HGNC:2553;HGNC:7728;HGNC:12492;HGNC:2584	PRKN;USP5;TRIM3;PIN1;CUL3;NEDD4L;UBE2N;CYLD	PRKN;USP5;TRIM3;PIN1;CUL3;NEDD4L;UBE2N;CYLD
GO:0140247	J17	BP	protein catabolic process at presynapse	│ │ ├─ protein catabolic process at presynapse	GO:0140246			2	3	HGNC:8607;HGNC:12628	PRKN;USP5	PRKN;USP5
GO:0140251	J21	BP	regulation protein catabolic process at presynapse	│ │ │ └─ regulation protein catabolic process at presynapse	GO:0140247			2	2	HGNC:8607;HGNC:12628	PRKN;USP5	PRKN;USP5	PRKN;USP5
GO:0140249	J18	BP	protein catabolic process at postsynapse	│ │ └─ protein catabolic process at postsynapse	GO:0140246	0.0876059		6	12	HGNC:10064;HGNC:8988;HGNC:2553;HGNC:7728;HGNC:12492;HGNC:2584	TRIM3;PIN1;CUL3;NEDD4L;UBE2N;CYLD	TRIM3;PIN1;CUL3;NEDD4L;UBE2N;CYLD
GO:0140252	J22	BP	regulation protein catabolic process at postsynapse	│ │ └─ regulation protein catabolic process at postsynapse	GO:0140249	0.026766	0.0572667	6	8	HGNC:10064;HGNC:8988;HGNC:2553;HGNC:7728;HGNC:12492;HGNC:2584	TRIM3;PIN1;CUL3;NEDD4L;UBE2N;CYLD	TRIM3;PIN1;CUL3;NEDD4L;UBE2N;CYLD	TRIM3;PIN1;CUL3;NEDD4L;UBE2N;CYLD
GO:0042136	J9	BP	neurotransmitter biosynthetic process	│ ├─ neurotransmitter biosynthetic process	SYNGO:metabolism			0	2
GO:0140241	J10	BP	translation at synapse	│ ├─ translation at synapse	SYNGO:metabolism			0	41
GO:0140236	J19	BP	translation at presynapse	│ │ ├─ translation at presynapse	GO:0140241			0	39
GO:0140242	J20	BP	translation at postsynapse	│ │ └─ translation at postsynapse	GO:0140241			0	41
GO:0140245	J23	BP	regulation of translation at postsynapse	│ │ └─ regulation of translation at postsynapse	GO:0140242			0	1
GO:0140235	J11	BP	RNA polyadenylation at postsynapse	│ └─ RNA polyadenylation at postsynapse	SYNGO:metabolism			0	0
SYNGO:transport	K1	BP	transport	└─ transport	SYNGO:synprocess	0.00281877	0.0112751	22	46	HGNC:7602;HGNC:21498;HGNC:589;HGNC:6318;HGNC:19349;HGNC:24968;HGNC:3758;HGNC:888;HGNC:6319;HGNC:6320;HGNC:17060;HGNC:12732;HGNC:6325;HGNC:29442;HGNC:6766;HGNC:25564;HGNC:7603;HGNC:18706;HGNC:6872;HGNC:17447;HGNC:29096;HGNC:568	MYO5A;ATG16L1;ATG5;KIF2A;KIF21A;EXOC2;FLOT2;KIF1A;KIF3A;KIF3B;KIFAP3;WASF1;KIF5C;KIF21B;MADD;ARL8B;MYO5B;GRIPAP1;MAPK10;CLSTN1;ARHGAP44;AP3D1	MYO5A;ATG16L1;ATG5;KIF2A;KIF21A;EXOC2;FLOT2;KIF1A;KIF3A;KIF3B;KIFAP3;WASF1;KIF5C;KIF21B;MADD;ARL8B;MYO5B;GRIPAP1;MAPK10;CLSTN1;ARHGAP44;AP3D1	MYO5A
GO:0008088	K2	BP	axo-dendritic transport	├─ axo-dendritic transport	SYNGO:transport	0.0119878	0.0321226	13	25	HGNC:21498;HGNC:589;HGNC:6318;HGNC:19349;HGNC:24968;HGNC:3758;HGNC:888;HGNC:6319;HGNC:6320;HGNC:17060;HGNC:12732;HGNC:6325;HGNC:29442	ATG16L1;ATG5;KIF2A;KIF21A;EXOC2;FLOT2;KIF1A;KIF3A;KIF3B;KIFAP3;WASF1;KIF5C;KIF21B	ATG16L1;ATG5;KIF2A;KIF21A;EXOC2;FLOT2;KIF1A;KIF3A;KIF3B;KIFAP3;WASF1;KIF5C;KIF21B
GO:0098930	K7	BP	axonal transport	│ ├─ axonal transport	GO:0008088	0.0671195	0.106547	5	8	HGNC:21498;HGNC:589;HGNC:6318;HGNC:19349;HGNC:24968	ATG16L1;ATG5;KIF2A;KIF21A;EXOC2	ATG16L1;ATG5;KIF2A;KIF21A;EXOC2	ATG16L1;ATG5
GO:0008089	K14	BP	anterograde axonal transport	│ │ ├─ anterograde axonal transport	GO:0098930	0.114509	0.151544	3	4	HGNC:6318;HGNC:19349;HGNC:24968	KIF2A;KIF21A;EXOC2	KIF2A;KIF21A;EXOC2	KIF2A;KIF21A
GO:0099641	K23	BP	anterograde axonal protein transport	│ │ │ ├─ anterograde axonal protein transport	GO:0008089			1	1	HGNC:24968	EXOC2	EXOC2	EXOC2
GO:0140231	K24	BP	anterograde axonal transport of neurotransmitter receptor complex	│ │ │ └─ anterograde axonal transport of neurotransmitter receptor complex	GO:0008089			0	0
GO:0099088	K15	BP	axonal transport of messenger ribonucleoprotein complex	│ │ └─ axonal transport of messenger ribonucleoprotein complex	GO:0098930			0	1
GO:0098935	K8	BP	dendritic transport	│ └─ dendritic transport	GO:0008088	0.0402389	0.0765305	9	18	HGNC:6318;HGNC:3758;HGNC:888;HGNC:6319;HGNC:6320;HGNC:17060;HGNC:12732;HGNC:6325;HGNC:29442	KIF2A;FLOT2;KIF1A;KIF3A;KIF3B;KIFAP3;WASF1;KIF5C;KIF21B	KIF2A;FLOT2;KIF1A;KIF3A;KIF3B;KIFAP3;WASF1;KIF5C;KIF21B	KIF2A
GO:0098937	K16	BP	anterograde dendritic transport	│ ├─ anterograde dendritic transport	GO:0098935	0.0671195	0.106547	5	8	HGNC:3758;HGNC:888;HGNC:6319;HGNC:6320;HGNC:17060	FLOT2;KIF1A;KIF3A;KIF3B;KIFAP3	FLOT2;KIF1A;KIF3A;KIF3B;KIFAP3	FLOT2;KIF1A;KIF3A
GO:0098971	K25	BP	anterograde dendritic transport of neurotransmitter receptor complex	│ │ └─ anterograde dendritic transport of neurotransmitter receptor complex	GO:0098937	0.209084	0.22166	3	6	HGNC:6320;HGNC:17060;HGNC:6319	KIF3B;KIFAP3;KIF3A	KIF3B;KIFAP3;KIF3A	KIF3B;KIFAP3;KIF3A
GO:0098939	K17	BP	dendritic transport of mitochondrion	│ ├─ dendritic transport of mitochondrion	GO:0098935			1	1	HGNC:12732	WASF1	WASF1	WASF1
GO:0098961	K18	BP	dendritic transport of ribonucleoprotein complex	│ ├─ dendritic transport of ribonucleoprotein complex	GO:0098935			1	6	HGNC:6325	KIF5C	KIF5C
GO:0098963	K26	BP	dendritic transport of messenger ribonucleoprotein complex	│ │ └─ dendritic transport of messenger ribonucleoprotein complex	GO:0098961			1	6	HGNC:6325	KIF5C	KIF5C
GO:0098964	K29	BP	anterograde dendritic transport of messenger ribonucleoprotein complex	│ │ └─ anterograde dendritic transport of messenger ribonucleoprotein complex	GO:0098963			1	2	HGNC:6325	KIF5C	KIF5C	KIF5C
GO:0098934	K19	BP	retrograde dendritic transport	│ └─ retrograde dendritic transport	GO:0098935			1	1	HGNC:29442	KIF21B	KIF21B	KIF21B
GO:0099514	K3	BP	synaptic vesicle cytoskeletal transport	├─ synaptic vesicle cytoskeletal transport	SYNGO:transport	0.114509		3	4	HGNC:6766;HGNC:888;HGNC:25564	MADD;KIF1A;ARL8B	MADD;KIF1A;ARL8B
GO:0099517	K9	BP	synaptic vesicle transport along microtubule	│ └─ synaptic vesicle transport along microtubule	GO:0099514	0.114509		3	4	HGNC:6766;HGNC:888;HGNC:25564	MADD;KIF1A;ARL8B	MADD;KIF1A;ARL8B
GO:0048490	K20	BP	anterograde synaptic vesicle transport	│ └─ anterograde synaptic vesicle transport	GO:0099517	0.114509	0.151544	3	4	HGNC:6766;HGNC:888;HGNC:25564	MADD;KIF1A;ARL8B	MADD;KIF1A;ARL8B	MADD;KIF1A
GO:1903742	K27	BP	regulation of anterograde synaptic vesicle transport	│ └─ regulation of anterograde synaptic vesicle transport	GO:0048490			1	2	HGNC:25564	ARL8B	ARL8B	ARL8B
GO:0099090	K4	BP	synaptic vesicle recycling via endosome	├─ synaptic vesicle recycling via endosome	SYNGO:transport			2	3	HGNC:7603;HGNC:18706	MYO5B;GRIPAP1	MYO5B;GRIPAP1	MYO5B
GO:0099158	K10	BP	regulation of recycling endosome localization within postsynapse	│ └─ regulation of recycling endosome localization within postsynapse	GO:0099090			1	1	HGNC:18706	GRIPAP1	GRIPAP1	GRIPAP1
GO:0099089	K5	BP	establishment of endoplasmic reticulum localization to postsynapse	├─ establishment of endoplasmic reticulum localization to postsynapse	SYNGO:transport			1	1	HGNC:7602	MYO5A	MYO5A	MYO5A
GO:0099637	K6	BP	neurotransmitter receptor transport	└─ neurotransmitter receptor transport	SYNGO:transport	0.189206	0.211187	6	16	HGNC:6872;HGNC:17447;HGNC:7603;HGNC:18706;HGNC:29096;HGNC:568	MAPK10;CLSTN1;MYO5B;GRIPAP1;ARHGAP44;AP3D1	MAPK10;CLSTN1;MYO5B;GRIPAP1;ARHGAP44;AP3D1
GO:0098968	K11	BP	neurotransmitter receptor transport postsynaptic membrane to endosome	├─ neurotransmitter receptor transport postsynaptic membrane to endosome	GO:0099637			0	1
GO:0098877	K12	BP	neurotransmitter receptor transport to plasma membrane	├─ neurotransmitter receptor transport to plasma membrane	GO:0099637	0.209614	0.22166	5	13	HGNC:6872;HGNC:17447;HGNC:7603;HGNC:18706;HGNC:29096	MAPK10;CLSTN1;MYO5B;GRIPAP1;ARHGAP44	MAPK10;CLSTN1;MYO5B;GRIPAP1;ARHGAP44
GO:0098969	K21	BP	neurotransmitter receptor transport to postsynaptic membrane	│ ├─ neurotransmitter receptor transport to postsynaptic membrane	GO:0098877			2	5	HGNC:6872;HGNC:17447	MAPK10;CLSTN1	MAPK10;CLSTN1	MAPK10;CLSTN1
GO:0099639	K22	BP	neurotransmitter receptor transport, endosome to plasma membrane	│ └─ neurotransmitter receptor transport, endosome to plasma membrane	GO:0098877	0.368401	0.372449	3	9	HGNC:7603;HGNC:18706;HGNC:29096	MYO5B;GRIPAP1;ARHGAP44	MYO5B;GRIPAP1;ARHGAP44	MYO5B
GO:0098887	K28	BP	neurotransmitter receptor transport, endosome to postsynaptic membrane	│ └─ neurotransmitter receptor transport, endosome to postsynaptic membrane	GO:0099639			2	8	HGNC:18706;HGNC:29096	GRIPAP1;ARHGAP44	GRIPAP1;ARHGAP44
GO:0099152	K30	BP	regulation of neurotransmitter receptor transport, endosome to postsynaptic membrane	│ └─ regulation of neurotransmitter receptor transport, endosome to postsynaptic membrane	GO:0098887			2	2	HGNC:18706;HGNC:29096	GRIPAP1;ARHGAP44	GRIPAP1;ARHGAP44	GRIPAP1;ARHGAP44
GO:0098943	K13	BP	neurotransmitter receptor transport, postsynaptic endosome to lysosome	└─ neurotransmitter receptor transport, postsynaptic endosome to lysosome	GO:0099637			1	2	HGNC:568	AP3D1	AP3D1	AP3D1

## Sheet: SD_TC_highabundprot
GO term ID	user interface reference code	GO domain	GO term name	GO term name - hierarchical structure	GO parent term ID	GSEA p-value	GSEA 'gene cluster' FDR corrected p-value	GSEA count foreground/input	GSEA count background	genes - hgnc_id	genes - hgnc_symbol	genes - your genelist input	genes - without hierarchical rollup - hgnc_symbol
GO:0045202		CC	synapse	synapse		0.999999	1	220	1017	HGNC:7007;HGNC:4004;HGNC:9388;HGNC:329;HGNC:8554;HGNC:3280;HGNC:3214;HGNC:3265;HGNC:10440;HGNC:10332;HGNC:10386;HGNC:10420;HGNC:10371;HGNC:10424;HGNC:10413;HGNC:10364;HGNC:11044;HGNC:10922;HGNC:5036;HGNC:2464;HGNC:9685;HGNC:21100;HGNC:31822;HGNC:9955;HGNC:1435;HGNC:678;HGNC:4227;HGNC:10410;HGNC:11026;HGNC:380;HGNC:3015;HGNC:3192;HGNC:3661;HGNC:3662;HGNC:3694;HGNC:2380;HGNC:1750;HGNC:3419;HGNC:177…	RAB8A;FUBP1;PRKAR1A;AGRN;PABPC1;EIF3B;EEF2;EIF2S1;RPS7;RPL3;RPS13;RPS3;RPLP0;RPS4X;RPS25;RPL7A;SLC6A11;SLC16A1;HNRNPD;VCAN;PTPRZ1;QKI;PLCXD3;RELA;CALB2;ARHGDIA;GDI2;RPS23;SLC3A2;AKR1A1;DPYSL3;EEF1A2;FGA;FGB;FGG;HAPLN1;CDH11;EPS15;LIN7C;RPL14;RPL27A;RPL35A;RPS12;RPS5;EIF2S2;EIF2S3;EIF3D;EIF3F;EIF3I;EIF3L;EIF5B;HNRNPA1;HNRNPDL;HNRNPF;HNRNPL;HNRNPM;HNRNPUL1;HNRNPUL2;RHEB;MYLK;GNB4;GNG12;CC2D1A;ADD1;…	RAB8A;FUBP1;PRKAR1A;AGRN;PABPC1;EIF3B;EEF2;EIF2S1;RPS7;RPL3;RPS13;RPS3;RPLP0;RPS4X;RPS25;RPL7A;SLC6A11;SLC16A1;HNRNPD;VCAN;PTPRZ1;QKI;PLCXD3;RELA;CALB2;ARHGDIA;GDI2;RPS23;SLC3A2;AKR1A1;DPYSL3;EEF1A2;FGA;FGB;FGG;HAPLN1;CDH11;EPS15;LIN7C;RPL14;RPL27A;RPL35A;RPS12;RPS5;EIF2S2;EIF2S3;EIF3D;EIF3F;EIF3I;EIF3L;EIF5B;HNRNPA1;HNRNPDL;HNRNPF;HNRNPL;HNRNPM;HNRNPUL1;HNRNPUL2;RHEB;MYLK;GNB4;GNG12;CC2D1A;ADD1;…	RAB8A;FUBP1;PRKAR1A;AGRN;PABPC1;EIF3B;EEF2;EIF2S1;RPS7;RPL3;RPS13;RPS3;RPLP0;RPS4X;RPS25;RPL7A;SLC6A11;SLC16A1;HNRNPD;VCAN;PTPRZ1;QKI;PLCXD3;RELA;CALB2;ARHGDIA;GDI2;RPS23;SLC3A2;AKR1A1;DPYSL3;EEF1A2;FGA;FGB;FGG;HAPLN1;CDH11;EPS15;LIN7C;RPL14;RPL27A;RPL35A;RPS12;RPS5;EIF2S2;EIF2S3;EIF3D;EIF3F;EIF3I;EIF3L;EIF5B;HNRNPA1;HNRNPDL;HNRNPF;HNRNPL;HNRNPM;HNRNPUL1;HNRNPUL2;RHEB;MYLK;GNB4;GNG12;CC2D1A;ADD1;…
GO:0097060	A1	CC	synaptic membrane	├─ synaptic membrane	GO:0045202	0.704442	1	5	20	HGNC:533;HGNC:6160;HGNC:6153;HGNC:25240;HGNC:3236	ANXA1;ITGB5;ITGB1;ANO6;EGFR	ANXA1;ITGB5;ITGB1;ANO6;EGFR	ANXA1
GO:0099243	A2	CC	extrinsic component of synaptic membrane	│ ├─ extrinsic component of synaptic membrane	GO:0097060			0	2
GO:0099699	A3	CC	integral component of synaptic membrane	│ └─ integral component of synaptic membrane	GO:0097060	0.563814	1	4	13	HGNC:6160;HGNC:6153;HGNC:25240;HGNC:3236	ITGB5;ITGB1;ANO6;EGFR	ITGB5;ITGB1;ANO6;EGFR	ITGB5;ITGB1;ANO6;EGFR
GO:0098793	B1	CC	presynapse	├─ presynapse	GO:0045202	1	1	77	484	HGNC:9786;HGNC:1497;HGNC:8882;HGNC:8881;HGNC:2987;HGNC:15848;HGNC:5241;HGNC:3242;HGNC:30652;HGNC:30765;HGNC:9283;HGNC:9281;HGNC:243;HGNC:4092;HGNC:22192;HGNC:1681;HGNC:8032;HGNC:1476;HGNC:4385;HGNC:4392;HGNC:2365;HGNC:17468;HGNC:3553;HGNC:24546;HGNC:7729;HGNC:3165;HGNC:4379;HGNC:4566;HGNC:9393;HGNC:2495;HGNC:5034;HGNC:1434;HGNC:4010;HGNC:11124;HGNC:9325;HGNC:1243;HGNC:661;HGNC:2494;HGNC:2510;HGNC…	RAB6A;CASK;PFN2;PFN1;DOCK1;SEPTIN6;HSPA8;EHD1;STON2;TNIK;PPP1CC;PPP1CA;ADD1;GAD1;SCRN1;CD44;NTRK2;CAPN1;GNAI2;GNAS;CRMP1;PDLIM5;FAAH;CNRIP1;SEPTIN2;S1PR1;GNA11;GRB2;PRKCA;CTBP2;HNRNPAB;CALB1;FUS;SUMO3;PPT1;C1QBP;ARFGAP3;CTBP1;CTNNA2;CTNNB1;OSBPL2;KCTD12;KCTD8;AFDN;NTM;CACNA2D2;CANX;P2RY1;MYO6;EPS15;CTSD;ANXA5;ANP32E;RAB3B;RAB11B;SLC6A9;SYPL1;LAMP1;C1QB;C1QC;ADCY8;SLC6A11;WLS;NCSTN;ERBB4;CDH2;PODX…	RAB6A;CASK;PFN2;PFN1;DOCK1;SEPTIN6;HSPA8;EHD1;STON2;TNIK;PPP1CC;PPP1CA;ADD1;GAD1;SCRN1;CD44;NTRK2;CAPN1;GNAI2;GNAS;CRMP1;PDLIM5;FAAH;CNRIP1;SEPTIN2;S1PR1;GNA11;GRB2;PRKCA;CTBP2;HNRNPAB;CALB1;FUS;SUMO3;PPT1;C1QBP;ARFGAP3;CTBP1;CTNNA2;CTNNB1;OSBPL2;KCTD12;KCTD8;AFDN;NTM;CACNA2D2;CANX;P2RY1;MYO6;EPS15;CTSD;ANXA5;ANP32E;RAB3B;RAB11B;SLC6A9;SYPL1;LAMP1;C1QB;C1QC;ADCY8;SLC6A11;WLS;NCSTN;ERBB4;CDH2;PODX…	RAB6A;CASK;PFN2;PFN1;DOCK1;SEPTIN6;HSPA8;EHD1;STON2;TNIK;PPP1CC;PPP1CA;ADD1;GAD1;SCRN1;CD44;NTRK2;CAPN1;GNAI2;GNAS;CRMP1;PDLIM5;FAAH;CNRIP1;SEPTIN2;S1PR1;GNA11;GRB2
GO:0099523	B2	CC	presynaptic cytosol	│ ├─ presynaptic cytosol	GO:0098793	0.888725	1	7	36	HGNC:9393;HGNC:2495;HGNC:5034;HGNC:1434;HGNC:4010;HGNC:11124;HGNC:9325	PRKCA;CTBP2;HNRNPAB;CALB1;FUS;SUMO3;PPT1	PRKCA;CTBP2;HNRNPAB;CALB1;FUS;SUMO3;PPT1	PRKCA;CTBP2;HNRNPAB;CALB1;FUS;SUMO3;PPT1
GO:0099569	B3	CC	presynaptic cytoskeleton	│ ├─ presynaptic cytoskeleton	GO:0098793			0	4
GO:0099182	B12	CC	presynaptic intermediate filament cytoskeleton	│ │ ├─ presynaptic intermediate filament cytoskeleton	GO:0099569			0	2
GO:0099143	B13	CC	presynaptic actin cytoskeleton	│ │ └─ presynaptic actin cytoskeleton	GO:0099569			0	0
GO:0048786	B4	CC	presynaptic active zone	│ ├─ presynaptic active zone	GO:0098793	0.982834	1	15	86	HGNC:1243;HGNC:661;HGNC:3242;HGNC:2495;HGNC:2494;HGNC:2510;HGNC:2514;HGNC:15761;HGNC:14678;HGNC:22394;HGNC:7137;HGNC:17941;HGNC:1400;HGNC:1473;HGNC:8539	C1QBP;ARFGAP3;EHD1;CTBP2;CTBP1;CTNNA2;CTNNB1;OSBPL2;KCTD12;KCTD8;AFDN;NTM;CACNA2D2;CANX;P2RY1	C1QBP;ARFGAP3;EHD1;CTBP2;CTBP1;CTNNA2;CTNNB1;OSBPL2;KCTD12;KCTD8;AFDN;NTM;CACNA2D2;CANX;P2RY1	C1QBP;ARFGAP3;EHD1
GO:0098831	B14	CC	presynaptic active zone cytoplasmic component	│ │ ├─ presynaptic active zone cytoplasmic component	GO:0048786	0.584377	1	5	17	HGNC:2495;HGNC:2494;HGNC:2510;HGNC:2514;HGNC:15761	CTBP2;CTBP1;CTNNA2;CTNNB1;OSBPL2	CTBP2;CTBP1;CTNNA2;CTNNB1;OSBPL2	CTBP2;CTBP1;CTNNA2;CTNNB1;OSBPL2
GO:0048787	B15	CC	presynaptic active zone membrane	│ │ └─ presynaptic active zone membrane	GO:0048786	0.987607	1	7	51	HGNC:14678;HGNC:22394;HGNC:7137;HGNC:17941;HGNC:1400;HGNC:1473;HGNC:8539	KCTD12;KCTD8;AFDN;NTM;CACNA2D2;CANX;P2RY1	KCTD12;KCTD8;AFDN;NTM;CACNA2D2;CANX;P2RY1	KCTD12;KCTD8;AFDN
GO:0099029	B27	CC	anchored component of presynaptic active zone membrane	│ │ ├─ anchored component of presynaptic active zone membrane	GO:0048787			2	7	HGNC:17941;HGNC:1400	NTM;CACNA2D2	NTM;CACNA2D2	NTM;CACNA2D2
GO:0098891	B28	CC	extrinsic component of presynaptic active zone membrane	│ │ ├─ extrinsic component of presynaptic active zone membrane	GO:0048787			0	3
GO:0099059	B29	CC	integral component of presynaptic active zone membrane	│ │ └─ integral component of presynaptic active zone membrane	GO:0048787			2	34	HGNC:1473;HGNC:8539	CANX;P2RY1	CANX;P2RY1	CANX;P2RY1
GO:0098833	B5	CC	presynaptic endocytic zone	│ ├─ presynaptic endocytic zone	GO:0098793	0.935314	1	3	21	HGNC:7605;HGNC:3419;HGNC:2494	MYO6;EPS15;CTBP1	MYO6;EPS15;CTBP1	MYO6
GO:0098835	B16	CC	presynaptic endocytic zone membrane	│ │ └─ presynaptic endocytic zone membrane	GO:0098833			2	17	HGNC:3419;HGNC:2494	EPS15;CTBP1	EPS15;CTBP1
GO:0098894	B30	CC	extrinsic component of presynaptic endocytic zone membrane	│ │ └─ extrinsic component of presynaptic endocytic zone membrane	GO:0098835			2	11	HGNC:3419;HGNC:2494	EPS15;CTBP1	EPS15;CTBP1	EPS15;CTBP1
GO:0098830	B6	CC	presynaptic endosome	│ ├─ presynaptic endosome	GO:0098793			1	11	HGNC:2529	CTSD	CTSD	CTSD
GO:0098954	B17	CC	presynaptic endosome membrane	│ │ └─ presynaptic endosome membrane	GO:0098830			0	2
GO:0099067	B31	CC	integral component of presynaptic endosome membrane	│ │ └─ integral component of presynaptic endosome membrane	GO:0098954			0	2
GO:0008021	B7	CC	synaptic vesicle	│ ├─ synaptic vesicle	GO:0098793	1		8	122	HGNC:543;HGNC:9325;HGNC:16673;HGNC:9778;HGNC:9761;HGNC:11056;HGNC:11507;HGNC:6499	ANXA5;PPT1;ANP32E;RAB3B;RAB11B;SLC6A9;SYPL1;LAMP1	ANXA5;PPT1;ANP32E;RAB3B;RAB11B;SLC6A9;SYPL1;LAMP1
GO:0034592	B18	CC	synaptic vesicle lumen	│ │ ├─ synaptic vesicle lumen	GO:0008021			0	0
GO:0030672	B19	CC	synaptic vesicle membrane	│ │ └─ synaptic vesicle membrane	GO:0008021	0.99999	1	8	96	HGNC:543;HGNC:9325;HGNC:16673;HGNC:9778;HGNC:9761;HGNC:11056;HGNC:11507;HGNC:6499	ANXA5;PPT1;ANP32E;RAB3B;RAB11B;SLC6A9;SYPL1;LAMP1	ANXA5;PPT1;ANP32E;RAB3B;RAB11B;SLC6A9;SYPL1;LAMP1	ANXA5;PPT1;ANP32E
GO:0098993	B32	CC	anchored component of synaptic vesicle membrane	│ │ ├─ anchored component of synaptic vesicle membrane	GO:0030672			2	17	HGNC:9778;HGNC:9761	RAB3B;RAB11B	RAB3B;RAB11B	RAB3B;RAB11B
GO:0098850	B33	CC	extrinsic component of synaptic vesicle membrane	│ │ ├─ extrinsic component of synaptic vesicle membrane	GO:0030672			0	21
GO:0030285	B34	CC	integral component of synaptic vesicle membrane	│ │ └─ integral component of synaptic vesicle membrane	GO:0030672	0.999133	1	3	42	HGNC:11056;HGNC:11507;HGNC:6499	SLC6A9;SYPL1;LAMP1	SLC6A9;SYPL1;LAMP1	SLC6A9;SYPL1;LAMP1
GO:0098992	B8	CC	neuronal dense core vesicle	│ ├─ neuronal dense core vesicle	GO:0098793			1	10	HGNC:4385	GNAI2	GNAI2	GNAI2
GO:0099013	B20	CC	neuronal dense core vesicle lumen	│ │ ├─ neuronal dense core vesicle lumen	GO:0098992			0	0
GO:0099012	B21	CC	neuronal dense core vesicle membrane	│ │ └─ neuronal dense core vesicle membrane	GO:0098992			0	4
GO:0098674	B35	CC	extrinsic component of neuronal dense core vesicle membrane	│ │ ├─ extrinsic component of neuronal dense core vesicle membrane	GO:0099012			0	2
GO:0099066	B36	CC	integral component of neuronal dense core vesicle membrane	│ │ └─ integral component of neuronal dense core vesicle membrane	GO:0099012			0	2
GO:0042734	B9	CC	presynaptic membrane	│ ├─ presynaptic membrane	GO:0098793	0.994301	1	14	90	HGNC:2514;HGNC:14678;HGNC:22394;HGNC:2510;HGNC:1242;HGNC:1245;HGNC:239;HGNC:11044;HGNC:30238;HGNC:17091;HGNC:11056;HGNC:3432;HGNC:1759;HGNC:9171	CTNNB1;KCTD12;KCTD8;CTNNA2;C1QB;C1QC;ADCY8;SLC6A11;WLS;NCSTN;SLC6A9;ERBB4;CDH2;PODXL	CTNNB1;KCTD12;KCTD8;CTNNA2;C1QB;C1QC;ADCY8;SLC6A11;WLS;NCSTN;SLC6A9;ERBB4;CDH2;PODXL	CTNNB1;KCTD12;KCTD8
GO:0099026	B22	CC	anchored component of presynaptic membrane	│ │ ├─ anchored component of presynaptic membrane	GO:0042734			0	8
GO:0098888	B23	CC	extrinsic component of presynaptic membrane	│ │ ├─ extrinsic component of presynaptic membrane	GO:0042734	0.336835	1	3	6	HGNC:2510;HGNC:1242;HGNC:1245	CTNNA2;C1QB;C1QC	CTNNA2;C1QB;C1QC	CTNNA2;C1QB;C1QC
GO:0099056	B24	CC	integral component of presynaptic membrane	│ │ └─ integral component of presynaptic membrane	GO:0042734	0.996579	1	8	64	HGNC:239;HGNC:11044;HGNC:30238;HGNC:17091;HGNC:11056;HGNC:3432;HGNC:1759;HGNC:9171	ADCY8;SLC6A11;WLS;NCSTN;SLC6A9;ERBB4;CDH2;PODXL	ADCY8;SLC6A11;WLS;NCSTN;SLC6A9;ERBB4;CDH2;PODXL	ADCY8;SLC6A11;WLS;NCSTN;SLC6A9;ERBB4;CDH2;PODXL
SYNGO:presyn_ribosome	B10	CC	presynaptic ribosome	│ ├─ presynaptic ribosome	GO:0098793	0.731891	1	10	40	HGNC:10429;HGNC:10305;HGNC:10329;HGNC:10345;HGNC:10353;HGNC:10364;HGNC:10371;HGNC:10385;HGNC:10426;HGNC:10386	RPS6;RPL14;RPL27A;RPL35A;RPL4;RPL7A;RPLP0;RPS12;RPS5;RPS13	RPS6;RPL14;RPL27A;RPL35A;RPL4;RPL7A;RPLP0;RPS12;RPS5;RPS13	RPS6;RPL14;RPL27A;RPL35A;RPL4;RPL7A;RPLP0;RPS12;RPS5;RPS13
SYNGO:presyn_er	B11	CC	presynaptic ER	│ └─ presynaptic ER	GO:0098793			0	3
SYNGO:presyn_er_membrane	B25	CC	presynaptic ER membrane	│ ├─ presynaptic ER membrane	SYNGO:presyn_er			0	1
SYNGO:presyn_er_membrane_integral	B37	CC	integral component of presynaptic ER membrane	│ │ └─ integral component of presynaptic ER membrane	SYNGO:presyn_er_membrane			0	1
SYNGO:presyn_ser	B26	CC	presynaptic SER	│ └─ presynaptic SER	SYNGO:presyn_er			0	1
SYNGO:presyn_ser_membrane	B38	CC	presynaptic SER membrane	│ └─ presynaptic SER membrane	SYNGO:presyn_ser			0	1
SYNGO:presyn_ser_membrane_integral	B39	CC	integral component of presynaptic SER membrane	│ └─ integral component of presynaptic SER membrane	SYNGO:presyn_ser_membrane			0	1
GO:0043083	C1	CC	synaptic cleft	├─ synaptic cleft	GO:0045202	0.119196	1	7	12	HGNC:6485;HGNC:6487;HGNC:6482;HGNC:6492;HGNC:6484;HGNC:329;HGNC:5318	LAMA5;LAMB2;LAMA2;LAMC1;LAMA4;AGRN;TNC	LAMA5;LAMB2;LAMA2;LAMC1;LAMA4;AGRN;TNC	LAMA5;LAMB2;LAMA2;LAMC1;LAMA4
GO:0098965	C2	CC	extracellular matrix of synaptic cleft	│ └─ extracellular matrix of synaptic cleft	GO:0043083	0.198565	1	3	4	HGNC:329;HGNC:6485;HGNC:5318	AGRN;LAMA5;TNC	AGRN;LAMA5;TNC	AGRN;LAMA5;TNC
GO:0098794	D1	CC	postsynapse	├─ postsynapse	GO:0045202	0.999891	1	132	615	HGNC:11131;HGNC:3754;HGNC:13759;HGNC:3312;HGNC:4023;HGNC:8882;HGNC:8881;HGNC:30238;HGNC:11439;HGNC:10371;HGNC:19092;HGNC:24941;HGNC:5044;HGNC:1434;HGNC:15842;HGNC:8032;HGNC:9283;HGNC:9281;HGNC:243;HGNC:5241;HGNC:1441;HGNC:2157;HGNC:2228;HGNC:18415;HGNC:6513;HGNC:1681;HGNC:9642;HGNC:20073;HGNC:17217;HGNC:22394;HGNC:1497;HGNC:14958;HGNC:1476;HGNC:1479;HGNC:6499;HGNC:4392;HGNC:2928;HGNC:3058;HGNC:16…	SNAP23;FLNA;CYFIP1;ELAVL1;FXR1;PFN2;PFN1;WLS;STX4;RPLP0;PSD2;HNRNPA3;HNRNPK;CALB1;ERBIN;NTRK2;PPP1CC;PPP1CA;ADD1;HSPA8;CALD1;CNN3;COMT;HIP1R;LASP1;CD44;PTPN1;SNX27;DIP2A;KCTD8;CASK;PUM2;CAPN1;CAPN2;LAMP1;GNAS;DMD;DTNB;ARHGAP12;IQGAP1;AGO2;EEF1A1;CRMP1;PDLIM5;RGS12;FAAH;ELMO1;DOCK1;SWAP70;FMNL2;HNRNPAB;GNA13;HNRNPA2B1;DAG1;KIF5B;FABP5;SUMO3;FUS;MYO6;PPFIA1;LMAN1;SRC;NOS1;LYN;YES1;PAK2;STAT3;CTNND2…	SNAP23;FLNA;CYFIP1;ELAVL1;FXR1;PFN2;PFN1;WLS;STX4;RPLP0;PSD2;HNRNPA3;HNRNPK;CALB1;ERBIN;NTRK2;PPP1CC;PPP1CA;ADD1;HSPA8;CALD1;CNN3;COMT;HIP1R;LASP1;CD44;PTPN1;SNX27;DIP2A;KCTD8;CASK;PUM2;CAPN1;CAPN2;LAMP1;GNAS;DMD;DTNB;ARHGAP12;IQGAP1;AGO2;EEF1A1;CRMP1;PDLIM5;RGS12;FAAH;ELMO1;DOCK1;SWAP70;FMNL2;HNRNPAB;GNA13;HNRNPA2B1;DAG1;KIF5B;FABP5;SUMO3;FUS;MYO6;PPFIA1;LMAN1;SRC;NOS1;LYN;YES1;PAK2;STAT3;CTNND2…	SNAP23;FLNA;CYFIP1;ELAVL1;FXR1;PFN2;PFN1;WLS;STX4;RPLP0;PSD2;HNRNPA3;HNRNPK;CALB1;ERBIN;NTRK2;PPP1CC;PPP1CA;ADD1;HSPA8;CALD1;CNN3;COMT;HIP1R;LASP1;CD44;PTPN1;SNX27;DIP2A;KCTD8;CASK;PUM2;CAPN1;CAPN2;LAMP1;GNAS;DMD;DTNB;ARHGAP12;IQGAP1;AGO2;EEF1A1;CRMP1;PDLIM5;RGS12;FAAH;ELMO1;DOCK1;SWAP70;FMNL2;HNRNPAB;GNA13
GO:0099524	D2	CC	postsynaptic cytosol	│ ├─ postsynaptic cytosol	GO:0098794	0.85666	1	7	34	HGNC:1434;HGNC:5033;HGNC:2666;HGNC:6324;HGNC:3560;HGNC:11124;HGNC:4010	CALB1;HNRNPA2B1;DAG1;KIF5B;FABP5;SUMO3;FUS	CALB1;HNRNPA2B1;DAG1;KIF5B;FABP5;SUMO3;FUS	CALB1;HNRNPA2B1;DAG1;KIF5B;FABP5;SUMO3;FUS
GO:0099571	D3	CC	postsynaptic cytoskeleton	│ ├─ postsynaptic cytoskeleton	GO:0098794			1	22	HGNC:7605	MYO6	MYO6
GO:0099160	D12	CC	postsynaptic intermediate filament cytoskeleton	│ │ ├─ postsynaptic intermediate filament cytoskeleton	GO:0099571			0	4
GO:0098871	D13	CC	postsynaptic actin cytoskeleton	│ │ ├─ postsynaptic actin cytoskeleton	GO:0099571			1	15	HGNC:7605	MYO6	MYO6	MYO6
GO:0150050	D14	CC	postsynaptic septin cytoskeleton	│ │ ├─ postsynaptic septin cytoskeleton	GO:0099571			0	1
GO:0099189	D15	CC	postsynaptic spectrin-associated cytoskeleton	│ │ └─ postsynaptic spectrin-associated cytoskeleton	GO:0099571			0	1
GO:0097444	D4	CC	spine apparatus	│ ├─ spine apparatus	GO:0098794			1	5	HGNC:9245	PPFIA1	PPFIA1	PPFIA1
GO:0098897	D16	CC	spine apparatus membrane	│ │ └─ spine apparatus membrane	GO:0097444			0	1
GO:0099065	D30	CC	integral component of spine apparatus membrane	│ │ └─ integral component of spine apparatus membrane	GO:0098897			0	1
GO:0150051	D5	CC	postsynaptic Golgi apparatus	│ ├─ postsynaptic Golgi apparatus	GO:0098794			1	4	HGNC:6631	LMAN1	LMAN1	LMAN1
GO:0099572	D6	CC	postsynaptic specialization	│ ├─ postsynaptic specialization	GO:0098794	0.995543	1	56	270	HGNC:15842;HGNC:2928;HGNC:11283;HGNC:7872;HGNC:6735;HGNC:12841;HGNC:5241;HGNC:8591;HGNC:11364;HGNC:7605;HGNC:2516;HGNC:1232;HGNC:11056;HGNC:3271;HGNC:3297;HGNC:10371;HGNC:10305;HGNC:10386;HGNC:10420;HGNC:10413;HGNC:8648;HGNC:10353;HGNC:8647;HGNC:5041;HGNC:24941;HGNC:10011;HGNC:7208;HGNC:9910;HGNC:5036;HGNC:5046;HGNC:5033;HGNC:3277;HGNC:1476;HGNC:14882;HGNC:16918;HGNC:2745;HGNC:12494;HGNC:711;HGNC…	ERBIN;DMD;SRC;NOS1;LYN;YES1;HSPA8;PAK2;STAT3;MYO6;CTNND2;EGLN1;SLC6A9;EIF3A;EIF4G2;RPLP0;RPL14;RPS13;RPS3;RPS25;PCBP2;RPL4;PCBP1;HNRNPH1;HNRNPA3;RHEB;MPDZ;RBMX;HNRNPD;HNRNPM;HNRNPA2B1;EIF3E;CAPN1;CRTAC1;SYNCRIP;DDX3X;UBE2V1;ARRB1;ABLIM1;CTNNA2;CTNNB1;TNIK;DNM2;CASK;FABP5;AFDN;ANP32E;NTM;SCRIB;ERBB4;PTPRF;PTPRT;PTPRZ1;NRCAM;NEO1;LRP1	ERBIN;DMD;SRC;NOS1;LYN;YES1;HSPA8;PAK2;STAT3;MYO6;CTNND2;EGLN1;SLC6A9;EIF3A;EIF4G2;RPLP0;RPL14;RPS13;RPS3;RPS25;PCBP2;RPL4;PCBP1;HNRNPH1;HNRNPA3;RHEB;MPDZ;RBMX;HNRNPD;HNRNPM;HNRNPA2B1;EIF3E;CAPN1;CRTAC1;SYNCRIP;DDX3X;UBE2V1;ARRB1;ABLIM1;CTNNA2;CTNNB1;TNIK;DNM2;CASK;FABP5;AFDN;ANP32E;NTM;SCRIB;ERBB4;PTPRF;PTPRT;PTPRZ1;NRCAM;NEO1;LRP1	ERBIN;DMD
GO:0099091	D17	CC	postsynaptic specialization, intracellular component	│ │ ├─ postsynaptic specialization, intracellular component	GO:0099572	0.283227	1	4	8	HGNC:11283;HGNC:7872;HGNC:6735;HGNC:12841	SRC;NOS1;LYN;YES1	SRC;NOS1;LYN;YES1	SRC;NOS1;LYN;YES1
GO:0099634	D18	CC	postsynaptic specialization membrane	│ │ ├─ postsynaptic specialization membrane	GO:0099572			1	25	HGNC:5241	HSPA8	HSPA8	HSPA8
GO:0098892	D31	CC	extrinsic component of postsynaptic specialization membrane	│ │ │ ├─ extrinsic component of postsynaptic specialization membrane	GO:0099634			0	0
GO:0099060	D32	CC	integral component of postsynaptic specialization membrane	│ │ │ └─ integral component of postsynaptic specialization membrane	GO:0099634			0	24
GO:0014069	D19	CC	postsynaptic density	│ │ ├─ postsynaptic density	GO:0099572	0.982059	1	51	233	HGNC:8591;HGNC:11364;HGNC:7605;HGNC:2516;HGNC:1232;HGNC:11056;HGNC:3271;HGNC:3297;HGNC:10371;HGNC:10305;HGNC:10386;HGNC:10420;HGNC:10413;HGNC:8648;HGNC:10353;HGNC:8647;HGNC:5041;HGNC:24941;HGNC:10011;HGNC:5241;HGNC:7208;HGNC:9910;HGNC:5036;HGNC:5046;HGNC:5033;HGNC:3277;HGNC:1476;HGNC:14882;HGNC:16918;HGNC:2745;HGNC:12494;HGNC:711;HGNC:78;HGNC:2510;HGNC:2514;HGNC:30765;HGNC:7872;HGNC:2974;HGNC:149…	PAK2;STAT3;MYO6;CTNND2;EGLN1;SLC6A9;EIF3A;EIF4G2;RPLP0;RPL14;RPS13;RPS3;RPS25;PCBP2;RPL4;PCBP1;HNRNPH1;HNRNPA3;RHEB;HSPA8;MPDZ;RBMX;HNRNPD;HNRNPM;HNRNPA2B1;EIF3E;CAPN1;CRTAC1;SYNCRIP;DDX3X;UBE2V1;ARRB1;ABLIM1;CTNNA2;CTNNB1;TNIK;NOS1;DNM2;CASK;FABP5;AFDN;ANP32E;NTM;SCRIB;ERBB4;PTPRF;PTPRT;PTPRZ1;NRCAM;NEO1;LRP1	PAK2;STAT3;MYO6;CTNND2;EGLN1;SLC6A9;EIF3A;EIF4G2;RPLP0;RPL14;RPS13;RPS3;RPS25;PCBP2;RPL4;PCBP1;HNRNPH1;HNRNPA3;RHEB;HSPA8;MPDZ;RBMX;HNRNPD;HNRNPM;HNRNPA2B1;EIF3E;CAPN1;CRTAC1;SYNCRIP;DDX3X;UBE2V1;ARRB1;ABLIM1;CTNNA2;CTNNB1;TNIK;NOS1;DNM2;CASK;FABP5;AFDN;ANP32E;NTM;SCRIB;ERBB4;PTPRF;PTPRT;PTPRZ1;NRCAM;NEO1;LRP1	PAK2;STAT3;MYO6;CTNND2;EGLN1;SLC6A9;EIF3A;EIF4G2;RPLP0;RPL14;RPS13;RPS3;RPS25;PCBP2;RPL4;PCBP1;HNRNPH1;HNRNPA3;RHEB;HSPA8;MPDZ;RBMX;HNRNPD;HNRNPM;HNRNPA2B1;EIF3E;CAPN1;CRTAC1;SYNCRIP;DDX3X;UBE2V1;ARRB1;ABLIM1
GO:0099092	D33	CC	postsynaptic density, intracellular component	│ │ │ ├─ postsynaptic density, intracellular component	GO:0014069	0.914534	1	7	38	HGNC:2510;HGNC:2514;HGNC:30765;HGNC:7872;HGNC:2974;HGNC:1497;HGNC:3560	CTNNA2;CTNNB1;TNIK;NOS1;DNM2;CASK;FABP5	CTNNA2;CTNNB1;TNIK;NOS1;DNM2;CASK;FABP5	CTNNA2;CTNNB1;TNIK;NOS1;DNM2;CASK;FABP5
GO:0098839	D34	CC	postsynaptic density membrane	│ │ │ └─ postsynaptic density membrane	GO:0014069	0.997404	1	11	81	HGNC:7137;HGNC:16673;HGNC:17941;HGNC:30377;HGNC:3432;HGNC:9670;HGNC:9682;HGNC:9685;HGNC:7994;HGNC:7754;HGNC:6692	AFDN;ANP32E;NTM;SCRIB;ERBB4;PTPRF;PTPRT;PTPRZ1;NRCAM;NEO1;LRP1	AFDN;ANP32E;NTM;SCRIB;ERBB4;PTPRF;PTPRT;PTPRZ1;NRCAM;NEO1;LRP1	AFDN;ANP32E
GO:0099031	D41	CC	anchored component of postsynaptic density membrane	│ │ │ ├─ anchored component of postsynaptic density membrane	GO:0098839			1	8	HGNC:17941	NTM	NTM	NTM
GO:0099147	D42	CC	extrinsic component of postsynaptic density membrane	│ │ │ ├─ extrinsic component of postsynaptic density membrane	GO:0098839			1	7	HGNC:30377	SCRIB	SCRIB	SCRIB
GO:0099061	D43	CC	integral component of postsynaptic density membrane	│ │ │ └─ integral component of postsynaptic density membrane	GO:0098839	0.997256	1	7	60	HGNC:3432;HGNC:9670;HGNC:9682;HGNC:9685;HGNC:7994;HGNC:7754;HGNC:6692	ERBB4;PTPRF;PTPRT;PTPRZ1;NRCAM;NEO1;LRP1	ERBB4;PTPRF;PTPRT;PTPRZ1;NRCAM;NEO1;LRP1	ERBB4;PTPRF;PTPRT;PTPRZ1;NRCAM;NEO1;LRP1
GO:0099629	D20	CC	postsynaptic specialization of symmetric synapse	│ │ └─ postsynaptic specialization of symmetric synapse	GO:0099572			0	2
GO:0099164	D35	CC	postsynaptic specialization membrane of symmetric synapse	│ │ └─ postsynaptic specialization membrane of symmetric synapse	GO:0099629			0	0
GO:0098843	D7	CC	postsynaptic endocytic zone	│ ├─ postsynaptic endocytic zone	GO:0098794	0.841932	1	3	16	HGNC:3419;HGNC:18415;HGNC:2974	EPS15;HIP1R;DNM2	EPS15;HIP1R;DNM2	EPS15;HIP1R;DNM2
GO:0098844	D21	CC	postsynaptic endocytic zone membrane	│ │ └─ postsynaptic endocytic zone membrane	GO:0098843			0	2
GO:0098845	D8	CC	postsynaptic endosome	│ ├─ postsynaptic endosome	GO:0098794	0.866919	1	3	17	HGNC:16673;HGNC:20073;HGNC:14970	ANP32E;SNX27;SNX6	ANP32E;SNX27;SNX6
GO:0098895	D22	CC	postsynaptic endosome membrane	│ │ ├─ postsynaptic endosome membrane	GO:0098845			1	2	HGNC:16673	ANP32E	ANP32E	ANP32E
GO:0098999	D36	CC	extrinsic component of postsynaptic endosome membrane	│ │ │ └─ extrinsic component of postsynaptic endosome membrane	GO:0098895			0	1
GO:0098842	D23	CC	postsynaptic early endosome	│ │ ├─ postsynaptic early endosome	GO:0098845			2	5	HGNC:20073;HGNC:14970	SNX27;SNX6	SNX27;SNX6	SNX27;SNX6
GO:0098896	D37	CC	postsynaptic early endosome membrane	│ │ │ └─ postsynaptic early endosome membrane	GO:0098842			0	1
GO:0098998	D44	CC	extrinsic component of postsynaptic early endosome membrane	│ │ │ └─ extrinsic component of postsynaptic early endosome membrane	GO:0098896			0	1
GO:0098837	D24	CC	postsynaptic recycling endosome	│ │ └─ postsynaptic recycling endosome	GO:0098845			1	7	HGNC:20073	SNX27	SNX27	SNX27
GO:0098944	D38	CC	postsynaptic recycling endosome membrane	│ │ └─ postsynaptic recycling endosome membrane	GO:0098837			0	4
GO:0099033	D45	CC	anchored component of postsynaptic recycling endosome membrane	│ │ ├─ anchored component of postsynaptic recycling endosome membrane	GO:0098944			0	1
GO:0099063	D46	CC	integral component of postsynaptic recycling endosome membrane	│ │ └─ integral component of postsynaptic recycling endosome membrane	GO:0098944			0	2
GO:0045211	D9	CC	postsynaptic membrane	│ ├─ postsynaptic membrane	GO:0098794	0.937231	1	19	91	HGNC:2514;HGNC:8032;HGNC:14678;HGNC:2363;HGNC:3591;HGNC:2510;HGNC:13581;HGNC:1242;HGNC:1245;HGNC:1473;HGNC:11056;HGNC:11044;HGNC:1759;HGNC:7994;HGNC:3762;HGNC:6153;HGNC:11439;HGNC:6158;HGNC:9103	CTNNB1;NTRK2;KCTD12;CRKL;FARP1;CTNNA2;FBXO2;C1QB;C1QC;CANX;SLC6A9;SLC6A11;CDH2;NRCAM;FLRT3;ITGB1;STX4;ITGB4;PLXNB1	CTNNB1;NTRK2;KCTD12;CRKL;FARP1;CTNNA2;FBXO2;C1QB;C1QC;CANX;SLC6A9;SLC6A11;CDH2;NRCAM;FLRT3;ITGB1;STX4;ITGB4;PLXNB1	CTNNB1;NTRK2;KCTD12
GO:0099025	D25	CC	anchored component of postsynaptic membrane	│ │ ├─ anchored component of postsynaptic membrane	GO:0045211			0	6
GO:0098890	D26	CC	extrinsic component of postsynaptic membrane	│ │ ├─ extrinsic component of postsynaptic membrane	GO:0045211	0.134901	1	6	10	HGNC:2363;HGNC:3591;HGNC:2510;HGNC:13581;HGNC:1242;HGNC:1245	CRKL;FARP1;CTNNA2;FBXO2;C1QB;C1QC	CRKL;FARP1;CTNNA2;FBXO2;C1QB;C1QC	CRKL;FARP1;CTNNA2;FBXO2;C1QB;C1QC
GO:0099055	D27	CC	integral component of postsynaptic membrane	│ │ └─ integral component of postsynaptic membrane	GO:0045211	0.982039	1	10	63	HGNC:1473;HGNC:11056;HGNC:11044;HGNC:1759;HGNC:7994;HGNC:3762;HGNC:6153;HGNC:11439;HGNC:6158;HGNC:9103	CANX;SLC6A9;SLC6A11;CDH2;NRCAM;FLRT3;ITGB1;STX4;ITGB4;PLXNB1	CANX;SLC6A9;SLC6A11;CDH2;NRCAM;FLRT3;ITGB1;STX4;ITGB4;PLXNB1	CANX;SLC6A9;SLC6A11;CDH2;NRCAM;FLRT3;ITGB1;STX4;ITGB4;PLXNB1
SYNGO:postsyn_ribosome	D10	CC	postsynaptic ribosome	│ ├─ postsynaptic ribosome	GO:0098794	0.732928	1	14	55	HGNC:10305;HGNC:10329;HGNC:10345;HGNC:10353;HGNC:10364;HGNC:10371;HGNC:10385;HGNC:10426;HGNC:10386;HGNC:10410;HGNC:10420;HGNC:10429;HGNC:10440;HGNC:10441	RPL14;RPL27A;RPL35A;RPL4;RPL7A;RPLP0;RPS12;RPS5;RPS13;RPS23;RPS3;RPS6;RPS7;RPS8	RPL14;RPL27A;RPL35A;RPL4;RPL7A;RPLP0;RPS12;RPS5;RPS13;RPS23;RPS3;RPS6;RPS7;RPS8	RPL14;RPL27A;RPL35A;RPL4;RPL7A;RPLP0;RPS12;RPS5;RPS13;RPS23;RPS3;RPS6;RPS7;RPS8
SYNGO:postsyn_er	D11	CC	postsynaptic ER	│ └─ postsynaptic ER	GO:0098794			1	7	HGNC:1455	CALR	CALR	CALR
SYNGO:postsyn_er_membrane	D28	CC	postsynaptic ER membrane	│ ├─ postsynaptic ER membrane	SYNGO:postsyn_er			0	1
SYNGO:postsyn_er_membrane_integral	D39	CC	integral component of postsynaptic ER membrane	│ │ └─ integral component of postsynaptic ER membrane	SYNGO:postsyn_er_membrane			0	1
SYNGO:postsyn_ser	D29	CC	postsynaptic SER	│ └─ postsynaptic SER	SYNGO:postsyn_er			0	4
SYNGO:postsyn_ser_membrane	D40	CC	postsynaptic SER membrane	│ └─ postsynaptic SER membrane	SYNGO:postsyn_ser			0	1
SYNGO:postsyn_ser_membrane_integral	D47	CC	integral component of postsynaptic SER membrane	│ └─ integral component of postsynaptic SER membrane	SYNGO:postsyn_ser_membrane			0	1
GO:0099544	E1	CC	extrasynaptic space	└─ extrasynaptic space	GO:0045202	0.266676		3	5	HGNC:23059;HGNC:319;HGNC:5318	BCAN;ACAN;TNC	BCAN;ACAN;TNC
GO:0098966	E2	CC	perisynaptic extracellular matrix	└─ perisynaptic extracellular matrix	GO:0099544	0.266676	1	3	5	HGNC:23059;HGNC:319;HGNC:5318	BCAN;ACAN;TNC	BCAN;ACAN;TNC	BCAN;ACAN;TNC
SYNGO:synprocess		BP	process in the synapse	process in the synapse		1	1	129	771	HGNC:8539;HGNC:15761;HGNC:1434;HGNC:1435;HGNC:14678;HGNC:22394;HGNC:661;HGNC:678;HGNC:9778;HGNC:22192;HGNC:2987;HGNC:2514;HGNC:2494;HGNC:2529;HGNC:9393;HGNC:1497;HGNC:2495;HGNC:1473;HGNC:3419;HGNC:3242;HGNC:2974;HGNC:30652;HGNC:30377;HGNC:1479;HGNC:7590;HGNC:5241;HGNC:9761;HGNC:11056;HGNC:11044;HGNC:7872;HGNC:25240;HGNC:11283;HGNC:15842;HGNC:2516;HGNC:11439;HGNC:20073;HGNC:14970;HGNC:9245;HGNC:34…	P2RY1;OSBPL2;CALB1;CALB2;KCTD12;KCTD8;ARFGAP3;ARHGDIA;RAB3B;SCRN1;DOCK1;CTNNB1;CTBP1;CTSD;PRKCA;CASK;CTBP2;CANX;EPS15;EHD1;DNM2;STON2;SCRIB;CAPN2;MYLK;HSPA8;RAB11B;SLC6A9;SLC6A11;NOS1;ANO6;SRC;ERBIN;CTNND2;STX4;SNX27;SNX6;PPFIA1;ERBB4;DAG1;TNIK;PAK2;CACNA2D2;SNAP23;ITGB1;MYO6;LRP1;STAT3;RELA;WLS;FABP5;FAAH;CNRIP1;FARP1;NTRK2;NEO1;ADCY8;PLCG1;HNRNPK;CDH2;CDH11;PFN1;PFN2;GNAI2;IGF1R;FLNA;HIP1R;LAMA…	P2RY1;OSBPL2;CALB1;CALB2;KCTD12;KCTD8;ARFGAP3;ARHGDIA;RAB3B;SCRN1;DOCK1;CTNNB1;CTBP1;CTSD;PRKCA;CASK;CTBP2;CANX;EPS15;EHD1;DNM2;STON2;SCRIB;CAPN2;MYLK;HSPA8;RAB11B;SLC6A9;SLC6A11;NOS1;ANO6;SRC;ERBIN;CTNND2;STX4;SNX27;SNX6;PPFIA1;ERBB4;DAG1;TNIK;PAK2;CACNA2D2;SNAP23;ITGB1;MYO6;LRP1;STAT3;RELA;WLS;FABP5;FAAH;CNRIP1;FARP1;NTRK2;NEO1;ADCY8;PLCG1;HNRNPK;CDH2;CDH11;PFN1;PFN2;GNAI2;IGF1R;FLNA;HIP1R;LAMA…
SYNGO:presynprocess	F1	BP	process in the presynapse	├─ process in the presynapse	SYNGO:synprocess	1	1	29	228	HGNC:8539;HGNC:15761;HGNC:1434;HGNC:1435;HGNC:14678;HGNC:22394;HGNC:661;HGNC:678;HGNC:9778;HGNC:22192;HGNC:2987;HGNC:2514;HGNC:2494;HGNC:2529;HGNC:9393;HGNC:1497;HGNC:2495;HGNC:1473;HGNC:3419;HGNC:3242;HGNC:2974;HGNC:30652;HGNC:30377;HGNC:1479;HGNC:7590;HGNC:5241;HGNC:9761;HGNC:11056;HGNC:11044	P2RY1;OSBPL2;CALB1;CALB2;KCTD12;KCTD8;ARFGAP3;ARHGDIA;RAB3B;SCRN1;DOCK1;CTNNB1;CTBP1;CTSD;PRKCA;CASK;CTBP2;CANX;EPS15;EHD1;DNM2;STON2;SCRIB;CAPN2;MYLK;HSPA8;RAB11B;SLC6A9;SLC6A11	P2RY1;OSBPL2;CALB1;CALB2;KCTD12;KCTD8;ARFGAP3;ARHGDIA;RAB3B;SCRN1;DOCK1;CTNNB1;CTBP1;CTSD;PRKCA;CASK;CTBP2;CANX;EPS15;EHD1;DNM2;STON2;SCRIB;CAPN2;MYLK;HSPA8;RAB11B;SLC6A9;SLC6A11
GO:0099509	F2	BP	regulation of presynaptic cytosolic calcium levels	│ ├─ regulation of presynaptic cytosolic calcium levels	SYNGO:presynprocess	0.700335	1	4	16	HGNC:8539;HGNC:15761;HGNC:1434;HGNC:1435	P2RY1;OSBPL2;CALB1;CALB2	P2RY1;OSBPL2;CALB1;CALB2	P2RY1;OSBPL2
GO:1905056	F11	BP	ATPase-coupled calcium ion transmembrane transporter activity involved in regulation of presynaptic cytosolic calcium levels	│ │ ├─ ATPase-coupled calcium ion transmembrane transporter activity involved in regulation of presynaptic cytosolic calcium levels	GO:0099509			0	1
GO:0099534	F12	BP	calcium ion binding involved in regulation of presynaptic cytosolic calcium levels	│ │ ├─ calcium ion binding involved in regulation of presynaptic cytosolic calcium levels	GO:0099509			2	2	HGNC:1434;HGNC:1435	CALB1;CALB2	CALB1;CALB2	CALB1;CALB2
GO:0099626	F13	BP	voltage-gated calcium channel activity involved in regulation of presynaptic cytosolic calcium levels	│ │ └─ voltage-gated calcium channel activity involved in regulation of presynaptic cytosolic calcium levels	GO:0099509			0	5
GO:0099505	F3	BP	regulation of presynaptic membrane potential	│ ├─ regulation of presynaptic membrane potential	SYNGO:presynprocess			2	28	HGNC:14678;HGNC:22394	KCTD12;KCTD8	KCTD12;KCTD8
GO:0099507	F14	BP	ligand-gated ion channel activity involved in regulation of presynaptic membrane potential	│ │ ├─ ligand-gated ion channel activity involved in regulation of presynaptic membrane potential	GO:0099505			0	15
GO:0099508	F15	BP	voltage-gated ion channel activity involved in regulation of presynaptic membrane potential	│ │ ├─ voltage-gated ion channel activity involved in regulation of presynaptic membrane potential	GO:0099505			0	8
GO:0150047	F16	BP	G protein-coupled neurotransmitter receptor activity involved in regulation of presynaptic membrane potential	│ │ ├─ G protein-coupled neurotransmitter receptor activity involved in regulation of presynaptic membrane potential	GO:0099505			2	5	HGNC:14678;HGNC:22394	KCTD12;KCTD8	KCTD12;KCTD8	KCTD12;KCTD8
GO:0140232	F17	BP	intracellular cAMP-activated cation channel activity involved in regulation of presynaptic membrane potential	│ │ └─ intracellular cAMP-activated cation channel activity involved in regulation of presynaptic membrane potential	GO:0099505			0	1
GO:0140238	F4	BP	presynaptic endocytosis	│ ├─ presynaptic endocytosis	SYNGO:presynprocess			1	4	HGNC:661	ARFGAP3	ARFGAP3	ARFGAP3
GO:0099504	F5	BP	synaptic vesicle cycle	│ ├─ synaptic vesicle cycle	SYNGO:presynprocess	0.999997	1	21	176	HGNC:678;HGNC:9778;HGNC:22192;HGNC:2987;HGNC:2514;HGNC:2494;HGNC:2529;HGNC:9393;HGNC:1497;HGNC:8539;HGNC:2495;HGNC:15761;HGNC:1473;HGNC:3419;HGNC:3242;HGNC:2974;HGNC:30652;HGNC:30377;HGNC:1479;HGNC:7590;HGNC:5241	ARHGDIA;RAB3B;SCRN1;DOCK1;CTNNB1;CTBP1;CTSD;PRKCA;CASK;P2RY1;CTBP2;OSBPL2;CANX;EPS15;EHD1;DNM2;STON2;SCRIB;CAPN2;MYLK;HSPA8	ARHGDIA;RAB3B;SCRN1;DOCK1;CTNNB1;CTBP1;CTSD;PRKCA;CASK;P2RY1;CTBP2;OSBPL2;CANX;EPS15;EHD1;DNM2;STON2;SCRIB;CAPN2;MYLK;HSPA8
GO:0098693	F18	BP	regulation of synaptic vesicle cycle	│ │ ├─ regulation of synaptic vesicle cycle	GO:0099504	0.841932	1	3	16	HGNC:678;HGNC:9778;HGNC:22192	ARHGDIA;RAB3B;SCRN1	ARHGDIA;RAB3B;SCRN1	ARHGDIA;RAB3B;SCRN1
GO:0097091	F19	BP	synaptic vesicle clustering	│ │ ├─ synaptic vesicle clustering	GO:0099504	0.537339	1	3	9	HGNC:2987;HGNC:2514;HGNC:2494	DOCK1;CTNNB1;CTBP1	DOCK1;CTNNB1;CTBP1	DOCK1;CTNNB1;CTBP1
GO:0099532	F20	BP	synaptic vesicle endosomal processing	│ │ ├─ synaptic vesicle endosomal processing	GO:0099504			1	11	HGNC:2529	CTSD	CTSD	CTSD
GO:0016182	F29	BP	synaptic vesicle budding from endosome	│ │ │ ├─ synaptic vesicle budding from endosome	GO:0099532			0	4
GO:0016189	F30	BP	synaptic vesicle to endosome fusion	│ │ │ └─ synaptic vesicle to endosome fusion	GO:0099532			0	4
GO:0016079	F21	BP	synaptic vesicle exocytosis	│ │ ├─ synaptic vesicle exocytosis	GO:0099504	0.999622	1	5	59	HGNC:9393;HGNC:1497;HGNC:8539;HGNC:2495;HGNC:15761	PRKCA;CASK;P2RY1;CTBP2;OSBPL2	PRKCA;CASK;P2RY1;CTBP2;OSBPL2
GO:0099502	F31	BP	calcium-dependent activation of synaptic vesicle fusion	│ │ │ ├─ calcium-dependent activation of synaptic vesicle fusion	GO:0016079			0	11
GO:0150037	F41	BP	regulation of calcium-dependent activation of synaptic vesicle fusion	│ │ │ │ └─ regulation of calcium-dependent activation of synaptic vesicle fusion	GO:0099502			0	7
GO:2000300	F32	BP	regulation of synaptic vesicle exocytosis	│ │ │ ├─ regulation of synaptic vesicle exocytosis	GO:0016079	0.946373	1	3	22	HGNC:9393;HGNC:1497;HGNC:8539	PRKCA;CASK;P2RY1	PRKCA;CASK;P2RY1	PRKCA;CASK;P2RY1
GO:0016081	F33	BP	synaptic vesicle docking	│ │ │ ├─ synaptic vesicle docking	GO:0016079			1	8	HGNC:2495	CTBP2	CTBP2	CTBP2
GO:0099148	F42	BP	regulation of synaptic vesicle docking	│ │ │ │ └─ regulation of synaptic vesicle docking	GO:0016081			0	3
GO:0031629	F34	BP	synaptic vesicle fusion to presynaptic active zone membrane	│ │ │ ├─ synaptic vesicle fusion to presynaptic active zone membrane	GO:0016079			0	4
GO:0031630	F43	BP	regulation of synaptic vesicle fusion to presynaptic active zone membrane	│ │ │ │ └─ regulation of synaptic vesicle fusion to presynaptic active zone membrane	GO:0031629			0	3
GO:0016082	F35	BP	synaptic vesicle priming	│ │ │ └─ synaptic vesicle priming	GO:0016079			1	18	HGNC:15761	OSBPL2	OSBPL2
GO:0010807	F44	BP	regulation of synaptic vesicle priming	│ │ │ └─ regulation of synaptic vesicle priming	GO:0016082			1	7	HGNC:15761	OSBPL2	OSBPL2	OSBPL2
GO:0098700	F22	BP	synaptic vesicle neurotransmitter loading	│ │ ├─ synaptic vesicle neurotransmitter loading	GO:0099504			0	5
GO:0099162	F36	BP	regulation of synaptic vesicle neurotransmitter loading	│ │ │ └─ regulation of synaptic vesicle neurotransmitter loading	GO:0098700			0	1
GO:0099180	F23	BP	zinc ion import into synaptic vesicle	│ │ ├─ zinc ion import into synaptic vesicle	GO:0099504			0	2
GO:0097401	F24	BP	synaptic vesicle proton loading	│ │ ├─ synaptic vesicle proton loading	GO:0099504			0	15
GO:1901546	F37	BP	regulation of proton loading	│ │ │ └─ regulation of proton loading	GO:0097401			0	2
GO:0048488	F25	BP	synaptic vesicle endocytosis	│ │ └─ synaptic vesicle endocytosis	GO:0099504	0.986459	1	10	65	HGNC:1473;HGNC:3419;HGNC:3242;HGNC:2974;HGNC:30652;HGNC:30377;HGNC:2494;HGNC:1479;HGNC:7590;HGNC:5241	CANX;EPS15;EHD1;DNM2;STON2;SCRIB;CTBP1;CAPN2;MYLK;HSPA8	CANX;EPS15;EHD1;DNM2;STON2;SCRIB;CTBP1;CAPN2;MYLK;HSPA8	CANX;EPS15;EHD1;DNM2;STON2;SCRIB;CTBP1;CAPN2
GO:1900242	F38	BP	regulation of synaptic vesicle endocytosis	│ │ ├─ regulation of synaptic vesicle endocytosis	GO:0048488			1	21	HGNC:7590	MYLK	MYLK	MYLK
GO:0016185	F39	BP	synaptic vesicle budding from presynaptic endocytic zone membrane	│ │ ├─ synaptic vesicle budding from presynaptic endocytic zone membrane	GO:0048488			0	0
GO:0098694	F45	BP	regulation of synaptic vesicle budding from presynaptic endocytic zone membrane	│ │ │ └─ regulation of synaptic vesicle budding from presynaptic endocytic zone membrane	GO:0016185			0	0
GO:0016191	F40	BP	synaptic vesicle uncoating	│ │ └─ synaptic vesicle uncoating	GO:0048488			1	3	HGNC:5241	HSPA8	HSPA8	HSPA8
GO:0099525	F6	BP	presynaptic dense core vesicle exocytosis	│ ├─ presynaptic dense core vesicle exocytosis	SYNGO:presynprocess			2	20	HGNC:2974;HGNC:9761	DNM2;RAB11B	DNM2;RAB11B	DNM2
GO:0099161	F26	BP	regulation of presynaptic dense core vesicle exocytosis	│ │ └─ regulation of presynaptic dense core vesicle exocytosis	GO:0099525			1	8	HGNC:9761	RAB11B	RAB11B	RAB11B
GO:0001504	F7	BP	neurotransmitter uptake	│ ├─ neurotransmitter uptake	SYNGO:presynprocess			2	2	HGNC:11056;HGNC:11044	SLC6A9;SLC6A11	SLC6A9;SLC6A11	SLC6A9;SLC6A11
GO:0098810	F8	BP	neurotransmitter reuptake	│ ├─ neurotransmitter reuptake	SYNGO:presynprocess			0	5
GO:0051580	F27	BP	regulation of neurotransmitter uptake	│ │ └─ regulation of neurotransmitter uptake	GO:0098810			0	3
SYNGO:presyn_chaperoneProteinFolding	F9	BP	presynaptic chaperone-mediated protein folding	│ ├─ presynaptic chaperone-mediated protein folding	SYNGO:presynprocess			1	3	HGNC:5241	HSPA8	HSPA8	HSPA8
GO:0098928	F10	BP	presynaptic signaling pathway	│ └─ presynaptic signaling pathway	SYNGO:presynprocess			1	1	HGNC:2494	CTBP1	CTBP1
GO:0099526	F28	BP	presynapse to nucleus signaling pathway	│ └─ presynapse to nucleus signaling pathway	GO:0098928			1	1	HGNC:2494	CTBP1	CTBP1	CTBP1
SYNGO:postsynprocess	G1	BP	process in the postsynapse	├─ process in the postsynapse	SYNGO:synprocess	0.999894	1	25	171	HGNC:1434;HGNC:7872;HGNC:25240;HGNC:14678;HGNC:11283;HGNC:15842;HGNC:2516;HGNC:11439;HGNC:20073;HGNC:14970;HGNC:9245;HGNC:3432;HGNC:2666;HGNC:30765;HGNC:8591;HGNC:1400;HGNC:11131;HGNC:6153;HGNC:7605;HGNC:3419;HGNC:30377;HGNC:6692;HGNC:2974;HGNC:11364;HGNC:9955	CALB1;NOS1;ANO6;KCTD12;SRC;ERBIN;CTNND2;STX4;SNX27;SNX6;PPFIA1;ERBB4;DAG1;TNIK;PAK2;CACNA2D2;SNAP23;ITGB1;MYO6;EPS15;SCRIB;LRP1;DNM2;STAT3;RELA	CALB1;NOS1;ANO6;KCTD12;SRC;ERBIN;CTNND2;STX4;SNX27;SNX6;PPFIA1;ERBB4;DAG1;TNIK;PAK2;CACNA2D2;SNAP23;ITGB1;MYO6;EPS15;SCRIB;LRP1;DNM2;STAT3;RELA
GO:0099566	G2	BP	regulation of postsynaptic cytosolic calcium levels	│ ├─ regulation of postsynaptic cytosolic calcium levels	SYNGO:postsynprocess			1	8	HGNC:1434	CALB1	CALB1
GO:1905059	G9	BP	ATPase-coupled calcium ion transmembrane transporter activity involved in regulation of postsynaptic cytosolic calcium levels	│ │ ├─ ATPase-coupled calcium ion transmembrane transporter activity involved in regulation of postsynaptic cytosolic calcium levels	GO:0099566			0	1
GO:0099567	G10	BP	calcium ion binding involved in regulation of postsynaptic cytosolic calcium levels	│ │ ├─ calcium ion binding involved in regulation of postsynaptic cytosolic calcium levels	GO:0099566			1	1	HGNC:1434	CALB1	CALB1	CALB1
GO:1905060	G11	BP	calcium:cation antiporter activity involved in regulation of postsynaptic cytosolic calcium ion levels	│ │ ├─ calcium:cation antiporter activity involved in regulation of postsynaptic cytosolic calcium ion levels	GO:0099566			0	2
GO:0098695	G12	BP	inositol 1,4,5-trisphosphate receptor activity involved in regulation of postsynaptic cytosolic calcium levels	│ │ ├─ inositol 1,4,5-trisphosphate receptor activity involved in regulation of postsynaptic cytosolic calcium levels	GO:0099566			0	1
GO:0099583	G13	BP	neurotransmitter receptor activity involved in regulation of postsynaptic cytosolic calcium levels	│ │ └─ neurotransmitter receptor activity involved in regulation of postsynaptic cytosolic calcium levels	GO:0099566			0	1
GO:0098872	G23	BP	G-protein coupled neurotransmitter receptor activity involved in regulation of postsynaptic cytosolic calcium levels	│ │ └─ G-protein coupled neurotransmitter receptor activity involved in regulation of postsynaptic cytosolic calcium levels	GO:0099583			0	1
GO:0060078	G3	BP	regulation of postsynaptic membrane potential	│ ├─ regulation of postsynaptic membrane potential	SYNGO:postsynprocess	0.990984	1	3	31	HGNC:7872;HGNC:25240;HGNC:14678	NOS1;ANO6;KCTD12	NOS1;ANO6;KCTD12	NOS1;ANO6
GO:0140233	G14	BP	intracellular cAMP-activated cation channel activity involved in regulation of postsynaptic membrane potential	│ │ ├─ intracellular cAMP-activated cation channel activity involved in regulation of postsynaptic membrane potential	GO:0060078			1	3	HGNC:14678	KCTD12	KCTD12
GO:0099579	G24	BP	G protein-coupled neurotransmitter receptor activity involved in regulation of postsynaptic membrane potential	│ │ │ └─ G protein-coupled neurotransmitter receptor activity involved in regulation of postsynaptic membrane potential	GO:0140233			1	3	HGNC:14678	KCTD12	KCTD12	KCTD12
GO:1904315	G15	BP	transmitter-gated ion channel activity involved in regulation of postsynaptic membrane potential	│ │ ├─ transmitter-gated ion channel activity involved in regulation of postsynaptic membrane potential	GO:0060078			0	18
GO:1905030	G16	BP	voltage-gated ion channel activity involved in regulation of postsynaptic membrane potential	│ │ └─ voltage-gated ion channel activity involved in regulation of postsynaptic membrane potential	GO:0060078			0	3
GO:0098962	G4	BP	regulation of postsynaptic neurotransmitter receptor activity	│ ├─ regulation of postsynaptic neurotransmitter receptor activity	SYNGO:postsynprocess			1	8	HGNC:11283	SRC	SRC	SRC
GO:0099072	G5	BP	regulation of postsynaptic membrane neurotransmitter receptor levels	│ ├─ regulation of postsynaptic membrane neurotransmitter receptor levels	SYNGO:postsynprocess	0.99853	1	17	114	HGNC:15842;HGNC:2516;HGNC:11439;HGNC:20073;HGNC:14970;HGNC:9245;HGNC:3432;HGNC:2666;HGNC:30765;HGNC:8591;HGNC:1400;HGNC:11131;HGNC:6153;HGNC:7605;HGNC:3419;HGNC:30377;HGNC:6692	ERBIN;CTNND2;STX4;SNX27;SNX6;PPFIA1;ERBB4;DAG1;TNIK;PAK2;CACNA2D2;SNAP23;ITGB1;MYO6;EPS15;SCRIB;LRP1	ERBIN;CTNND2;STX4;SNX27;SNX6;PPFIA1;ERBB4;DAG1;TNIK;PAK2;CACNA2D2;SNAP23;ITGB1;MYO6;EPS15;SCRIB;LRP1	ERBIN;CTNND2;STX4;SNX27;SNX6;PPFIA1
GO:0099645	G17	BP	neurotransmitter receptor localization to postsynaptic specialization membrane	│ │ ├─ neurotransmitter receptor localization to postsynaptic specialization membrane	GO:0099072	0.986071	1	5	40	HGNC:3432;HGNC:2666;HGNC:30765;HGNC:8591;HGNC:1400	ERBB4;DAG1;TNIK;PAK2;CACNA2D2	ERBB4;DAG1;TNIK;PAK2;CACNA2D2	ERBB4
GO:0098696	G25	BP	regulation of neurotransmitter receptor localization to postsynaptic specialization membrane	│ │ │ └─ regulation of neurotransmitter receptor localization to postsynaptic specialization membrane	GO:0099645	0.909518	1	4	24	HGNC:2666;HGNC:30765;HGNC:8591;HGNC:1400	DAG1;TNIK;PAK2;CACNA2D2	DAG1;TNIK;PAK2;CACNA2D2	DAG1;TNIK;PAK2;CACNA2D2
GO:0098967	G18	BP	exocytic insertion of neurotransmitter receptor to postsynaptic membrane	│ │ ├─ exocytic insertion of neurotransmitter receptor to postsynaptic membrane	GO:0099072			2	6	HGNC:11439;HGNC:11131	STX4;SNAP23	STX4;SNAP23	STX4;SNAP23
GO:0099145	G26	BP	regulation of exocytic insertion of neurotransmitter receptor to postsynaptic membrane	│ │ │ └─ regulation of exocytic insertion of neurotransmitter receptor to postsynaptic membrane	GO:0098967			0	1
GO:0098970	G19	BP	postsynaptic neurotransmitter receptor diffusion trapping	│ │ ├─ postsynaptic neurotransmitter receptor diffusion trapping	GO:0099072			1	3	HGNC:6153	ITGB1	ITGB1
GO:0150054	G27	BP	regulation of postsynaptic neurotransmitter receptor diffusion trapping	│ │ │ └─ regulation of postsynaptic neurotransmitter receptor diffusion trapping	GO:0098970			1	1	HGNC:6153	ITGB1	ITGB1	ITGB1
GO:0098884	G20	BP	postsynaptic neurotransmitter receptor endocytosis	│ │ └─ postsynaptic neurotransmitter receptor endocytosis	GO:0099072	0.987122	1	4	35	HGNC:7605;HGNC:3419;HGNC:30377;HGNC:6692	MYO6;EPS15;SCRIB;LRP1	MYO6;EPS15;SCRIB;LRP1	MYO6;EPS15
GO:0099149	G28	BP	regulation of postsynaptic neurotransmitter receptor endocytosis	│ │ └─ regulation of postsynaptic neurotransmitter receptor endocytosis	GO:0098884			2	26	HGNC:30377;HGNC:6692	SCRIB;LRP1	SCRIB;LRP1	SCRIB;LRP1
GO:0140239	G6	BP	postsynaptic endocytosis	│ ├─ postsynaptic endocytosis	SYNGO:postsynprocess			1	1	HGNC:2974	DNM2	DNM2	DNM2
GO:0150038	G7	BP	postsynaptic dense core vesicle exocytosis	│ ├─ postsynaptic dense core vesicle exocytosis	SYNGO:postsynprocess			0	0
GO:0150044	G21	BP	regulation of postsynaptic dense core vesicle exocytosis	│ │ └─ regulation of postsynaptic dense core vesicle exocytosis	GO:0150038			0	0
GO:0098926	G8	BP	postsynaptic signaling pathway	│ └─ postsynaptic signaling pathway	SYNGO:postsynprocess			2	11	HGNC:11364;HGNC:9955	STAT3;RELA	STAT3;RELA
GO:0099527	G22	BP	postsynapse to nucleus signaling pathway	│ └─ postsynapse to nucleus signaling pathway	GO:0098926			2	9	HGNC:11364;HGNC:9955	STAT3;RELA	STAT3;RELA	STAT3;RELA
GO:1905539	G29	BP	regulation of postsynapse to nucleus signaling pathway	│ └─ regulation of postsynapse to nucleus signaling pathway	GO:0099527			0	0
GO:0099536	H1	BP	synaptic signaling	├─ synaptic signaling	SYNGO:synprocess	0.999365	1	21	139	HGNC:30238;HGNC:3560;HGNC:3553;HGNC:24546;HGNC:2666;HGNC:3591;HGNC:8032;HGNC:7754;HGNC:239;HGNC:9065;HGNC:11364;HGNC:5044;HGNC:1759;HGNC:1750;HGNC:6153;HGNC:8881;HGNC:8882;HGNC:4385;HGNC:7605;HGNC:5465;HGNC:7872	WLS;FABP5;FAAH;CNRIP1;DAG1;FARP1;NTRK2;NEO1;ADCY8;PLCG1;STAT3;HNRNPK;CDH2;CDH11;ITGB1;PFN1;PFN2;GNAI2;MYO6;IGF1R;NOS1	WLS;FABP5;FAAH;CNRIP1;DAG1;FARP1;NTRK2;NEO1;ADCY8;PLCG1;STAT3;HNRNPK;CDH2;CDH11;ITGB1;PFN1;PFN2;GNAI2;MYO6;IGF1R;NOS1
GO:0099537	H2	BP	trans-synaptic signaling	│ ├─ trans-synaptic signaling	GO:0099536	0.999619	1	20	138	HGNC:30238;HGNC:3560;HGNC:3553;HGNC:24546;HGNC:2666;HGNC:3591;HGNC:8032;HGNC:7754;HGNC:239;HGNC:9065;HGNC:11364;HGNC:5044;HGNC:1759;HGNC:1750;HGNC:6153;HGNC:8881;HGNC:8882;HGNC:4385;HGNC:7605;HGNC:5465	WLS;FABP5;FAAH;CNRIP1;DAG1;FARP1;NTRK2;NEO1;ADCY8;PLCG1;STAT3;HNRNPK;CDH2;CDH11;ITGB1;PFN1;PFN2;GNAI2;MYO6;IGF1R	WLS;FABP5;FAAH;CNRIP1;DAG1;FARP1;NTRK2;NEO1;ADCY8;PLCG1;STAT3;HNRNPK;CDH2;CDH11;ITGB1;PFN1;PFN2;GNAI2;MYO6;IGF1R	WLS
GO:0099541	H5	BP	trans-synaptic signaling by lipid	│ │ ├─ trans-synaptic signaling by lipid	GO:0099537	0.596222		3	10	HGNC:3560;HGNC:3553;HGNC:24546	FABP5;FAAH;CNRIP1	FABP5;FAAH;CNRIP1
GO:0099542	H14	BP	trans-synaptic signaling by endocannabinoid	│ │ │ └─ trans-synaptic signaling by endocannabinoid	GO:0099541	0.596222	1	3	10	HGNC:3560;HGNC:3553;HGNC:24546	FABP5;FAAH;CNRIP1	FABP5;FAAH;CNRIP1
GO:0098921	H22	BP	retrograde trans-synaptic signaling by endocannabinoid	│ │ │ ├─ retrograde trans-synaptic signaling by endocannabinoid	GO:0099542			1	6	HGNC:3560	FABP5	FABP5	FABP5
GO:0099178	H27	BP	regulation of retrograde trans-synaptic signaling by endocanabinoid	│ │ │ │ └─ regulation of retrograde trans-synaptic signaling by endocanabinoid	GO:0098921			0	3
GO:0099553	H23	BP	trans-synaptic signaling by endocannabinoid, modulating synaptic transmission	│ │ │ └─ trans-synaptic signaling by endocannabinoid, modulating synaptic transmission	GO:0099542			2	4	HGNC:3553;HGNC:24546	FAAH;CNRIP1	FAAH;CNRIP1
GO:0150036	H28	BP	regulation of trans-synaptic signaling by endocannabinoid, modulating synaptic transmission	│ │ │ └─ regulation of trans-synaptic signaling by endocannabinoid, modulating synaptic transmission	GO:0099553			2	4	HGNC:3553;HGNC:24546	FAAH;CNRIP1	FAAH;CNRIP1	FAAH;CNRIP1
GO:0099540	H6	BP	trans-synaptic signaling by neuropeptide	│ │ ├─ trans-synaptic signaling by neuropeptide	GO:0099537			0	0
GO:0099543	H7	BP	trans-synaptic signaling by soluble gas	│ │ ├─ trans-synaptic signaling by soluble gas	GO:0099537			0	1
GO:0099548	H15	BP	trans-synaptic signaling by nitric oxide	│ │ │ └─ trans-synaptic signaling by nitric oxide	GO:0099543			0	1
GO:0099555	H24	BP	trans-synaptic signaling by nitric oxide, modulating synaptic transmission	│ │ │ └─ trans-synaptic signaling by nitric oxide, modulating synaptic transmission	GO:0099548			0	1
GO:0098925	H29	BP	retrograde trans-synaptic signaling by nitric oxide, modulating synaptic transmission	│ │ │ └─ retrograde trans-synaptic signaling by nitric oxide, modulating synaptic transmission	GO:0099555			0	1
GO:0099545	H8	BP	trans-synaptic signaling by trans-synaptic complex	│ │ ├─ trans-synaptic signaling by trans-synaptic complex	GO:0099537			2	9	HGNC:2666;HGNC:3591	DAG1;FARP1	DAG1;FARP1
GO:0098942	H16	BP	retrograde trans-synaptic signaling by trans-synaptic protein complex	│ │ │ ├─ retrograde trans-synaptic signaling by trans-synaptic protein complex	GO:0099545			2	4	HGNC:2666;HGNC:3591	DAG1;FARP1	DAG1;FARP1	DAG1;FARP1
GO:0099557	H17	BP	trans-synaptic signaling by trans-synaptic complex, modulating synaptic transmission	│ │ │ └─ trans-synaptic signaling by trans-synaptic complex, modulating synaptic transmission	GO:0099545			0	2
GO:0099157	H9	BP	trans-synaptic signalling via exosome	│ │ ├─ trans-synaptic signalling via exosome	GO:0099537			1	1	HGNC:30238	WLS	WLS	WLS
GO:0099183	H10	BP	trans-synaptic signaling by BDNF, modulating synaptic transmission	│ │ ├─ trans-synaptic signaling by BDNF, modulating synaptic transmission	GO:0099537			1	1	HGNC:8032	NTRK2	NTRK2	NTRK2
GO:0150035	H18	BP	regulation of trans-synaptic signaling by BDNF, modulating synaptic transmission	│ │ │ └─ regulation of trans-synaptic signaling by BDNF, modulating synaptic transmission	GO:0099183			0	0
GO:0099550	H11	BP	trans-synaptic signaling, modulating synaptic transmission	│ │ ├─ trans-synaptic signaling, modulating synaptic transmission	GO:0099537			1	4	HGNC:7754	NEO1	NEO1	NEO1
GO:0007268	H12	BP	chemical synaptic transmission	│ │ └─ chemical synaptic transmission	GO:0099537	0.999978	1	12	115	HGNC:239;HGNC:9065;HGNC:11364;HGNC:5044;HGNC:1759;HGNC:1750;HGNC:6153;HGNC:8881;HGNC:8882;HGNC:4385;HGNC:7605;HGNC:5465	ADCY8;PLCG1;STAT3;HNRNPK;CDH2;CDH11;ITGB1;PFN1;PFN2;GNAI2;MYO6;IGF1R	ADCY8;PLCG1;STAT3;HNRNPK;CDH2;CDH11;ITGB1;PFN1;PFN2;GNAI2;MYO6;IGF1R
GO:0050804	H19	BP	modulation of chemical synaptic transmission	│ │ ├─ modulation of chemical synaptic transmission	GO:0007268	0.996974	1	10	75	HGNC:239;HGNC:9065;HGNC:11364;HGNC:5044;HGNC:1759;HGNC:1750;HGNC:6153;HGNC:8881;HGNC:8882;HGNC:4385	ADCY8;PLCG1;STAT3;HNRNPK;CDH2;CDH11;ITGB1;PFN1;PFN2;GNAI2	ADCY8;PLCG1;STAT3;HNRNPK;CDH2;CDH11;ITGB1;PFN1;PFN2;GNAI2	ADCY8;PLCG1;STAT3;HNRNPK;CDH2;CDH11;ITGB1;PFN1;PFN2;GNAI2
GO:0099531	H20	BP	presynaptic process involved in chemical synaptic transmission	│ │ ├─ presynaptic process involved in chemical synaptic transmission	GO:0007268			2	18	HGNC:8882;HGNC:7605	PFN2;MYO6	PFN2;MYO6
GO:0099171	H25	BP	presynaptic modulation of chemical synaptic transmission	│ │ │ └─ presynaptic modulation of chemical synaptic transmission	GO:0099531			2	18	HGNC:8882;HGNC:7605	PFN2;MYO6	PFN2;MYO6	PFN2;MYO6
GO:0099565	H21	BP	postsynaptic process involved in chemical synaptic transmission	│ │ └─ postsynaptic process involved in chemical synaptic transmission	GO:0007268			1	25	HGNC:5465	IGF1R	IGF1R
GO:0099170	H26	BP	postsynaptic modulation of chemical synaptic transmission	│ │ └─ postsynaptic modulation of chemical synaptic transmission	GO:0099565			1	23	HGNC:5465	IGF1R	IGF1R	IGF1R
GO:0099538	H3	BP	synaptic signaling via neuropeptide	│ ├─ synaptic signaling via neuropeptide	GO:0099536			0	1
GO:0099163	H4	BP	synaptic signaling by nitric oxide	│ └─ synaptic signaling by nitric oxide	GO:0099536			1	1	HGNC:7872	NOS1	NOS1	NOS1
GO:0150045	H13	BP	regulation of synaptic signaling by nitric oxide	│ └─ regulation of synaptic signaling by nitric oxide	GO:0099163			0	0
GO:0050808	I1	BP	synapse organization	├─ synapse organization	SYNGO:synprocess	0.999711	1	60	316	HGNC:3754;HGNC:18415;HGNC:6485;HGNC:1681;HGNC:10011;HGNC:5044;HGNC:9670;HGNC:7994;HGNC:655;HGNC:5241;HGNC:9910;HGNC:5046;HGNC:10434;HGNC:7137;HGNC:1232;HGNC:2510;HGNC:8881;HGNC:8882;HGNC:13759;HGNC:17217;HGNC:6324;HGNC:329;HGNC:6990;HGNC:20766;HGNC:2666;HGNC:9682;HGNC:2495;HGNC:2516;HGNC:6487;HGNC:3762;HGNC:3432;HGNC:9245;HGNC:2514;HGNC:1919;HGNC:9171;HGNC:14882;HGNC:3591;HGNC:14958;HGNC:16348;HG…	FLNA;HIP1R;LAMA5;CD44;RHEB;HNRNPK;PTPRF;NRCAM;ARF4;HSPA8;RBMX;HNRNPM;RPS6KA5;AFDN;EGLN1;CTNNA2;PFN1;PFN2;CYFIP1;DIP2A;KIF5B;AGRN;MECP2;TUBA1A;DAG1;PTPRT;CTBP2;CTNND2;LAMB2;FLRT3;ERBB4;PPFIA1;CTNNB1;CHD4;PODXL;CRTAC1;FARP1;PUM2;ARHGAP12;IQGAP1;CRMP1;CC2D1A;PDLIM5;ELMO1;DOCK1;NAE1;PTPN1;GNA13;CRKL;CRK;EEF1A1;EEF1A2;ITGB1;SKP1;BCAN;PAK2;AGO2;SNX27;CPNE6;EZR	FLNA;HIP1R;LAMA5;CD44;RHEB;HNRNPK;PTPRF;NRCAM;ARF4;HSPA8;RBMX;HNRNPM;RPS6KA5;AFDN;EGLN1;CTNNA2;PFN1;PFN2;CYFIP1;DIP2A;KIF5B;AGRN;MECP2;TUBA1A;DAG1;PTPRT;CTBP2;CTNND2;LAMB2;FLRT3;ERBB4;PPFIA1;CTNNB1;CHD4;PODXL;CRTAC1;FARP1;PUM2;ARHGAP12;IQGAP1;CRMP1;CC2D1A;PDLIM5;ELMO1;DOCK1;NAE1;PTPN1;GNA13;CRKL;CRK;EEF1A1;EEF1A2;ITGB1;SKP1;BCAN;PAK2;AGO2;SNX27;CPNE6;EZR	FLNA
GO:0099172	I2	BP	presynapse organization	│ ├─ presynapse organization	GO:0050808			0	2
GO:0099174	I16	BP	regulation of presynapse organization	│ │ └─ regulation of presynapse organization	GO:0099172			0	2
GO:0099173	I3	BP	postsynapse organization	│ ├─ postsynapse organization	GO:0050808	0.726783	1	13	51	HGNC:18415;HGNC:6485;HGNC:1681;HGNC:10011;HGNC:5044;HGNC:9670;HGNC:7994;HGNC:655;HGNC:5241;HGNC:9910;HGNC:5046;HGNC:10434;HGNC:7137	HIP1R;LAMA5;CD44;RHEB;HNRNPK;PTPRF;NRCAM;ARF4;HSPA8;RBMX;HNRNPM;RPS6KA5;AFDN	HIP1R;LAMA5;CD44;RHEB;HNRNPK;PTPRF;NRCAM;ARF4;HSPA8;RBMX;HNRNPM;RPS6KA5;AFDN	HIP1R;LAMA5;CD44
GO:0099175	I17	BP	regulation of postsynapse organization	│ │ ├─ regulation of postsynapse organization	GO:0099173	0.796593	1	9	39	HGNC:10011;HGNC:5044;HGNC:9670;HGNC:7994;HGNC:655;HGNC:5241;HGNC:9910;HGNC:5046;HGNC:10434	RHEB;HNRNPK;PTPRF;NRCAM;ARF4;HSPA8;RBMX;HNRNPM;RPS6KA5	RHEB;HNRNPK;PTPRF;NRCAM;ARF4;HSPA8;RBMX;HNRNPM;RPS6KA5	RHEB;HNRNPK;PTPRF;NRCAM;ARF4;HSPA8;RBMX;HNRNPM;RPS6KA5
GO:0099084	I18	BP	postsynaptic specialization organization	│ │ └─ postsynaptic specialization organization	GO:0099173			1	2	HGNC:7137	AFDN	AFDN	AFDN
GO:0099563	I4	BP	modification of synaptic structure	│ ├─ modification of synaptic structure	GO:0050808	0.973872	1	8	51	HGNC:1232;HGNC:1681;HGNC:2510;HGNC:8881;HGNC:8882;HGNC:13759;HGNC:17217;HGNC:6324	EGLN1;CD44;CTNNA2;PFN1;PFN2;CYFIP1;DIP2A;KIF5B	EGLN1;CD44;CTNNA2;PFN1;PFN2;CYFIP1;DIP2A;KIF5B
GO:0099010	I19	BP	modification of postsynaptic structure	│ │ ├─ modification of postsynaptic structure	GO:0099563	0.982965	1	7	49	HGNC:1232;HGNC:1681;HGNC:2510;HGNC:8881;HGNC:8882;HGNC:13759;HGNC:17217	EGLN1;CD44;CTNNA2;PFN1;PFN2;CYFIP1;DIP2A	EGLN1;CD44;CTNNA2;PFN1;PFN2;CYFIP1;DIP2A
GO:0099159	I36	BP	regulation of modification of postsynaptic structure	│ │ │ ├─ regulation of modification of postsynaptic structure	GO:0099010			2	19	HGNC:1232;HGNC:1681	EGLN1;CD44	EGLN1;CD44	EGLN1;CD44
GO:0098885	I37	BP	modification of postsynaptic actin cytoskeleton	│ │ │ └─ modification of postsynaptic actin cytoskeleton	GO:0099010	0.846198	1	5	25	HGNC:2510;HGNC:8881;HGNC:8882;HGNC:13759;HGNC:17217	CTNNA2;PFN1;PFN2;CYFIP1;DIP2A	CTNNA2;PFN1;PFN2;CYFIP1;DIP2A	CTNNA2;PFN1;PFN2
GO:1905274	I50	BP	regulation of modification of postsynaptic actin cytoskeleton	│ │ │ └─ regulation of modification of postsynaptic actin cytoskeleton	GO:0098885			2	14	HGNC:13759;HGNC:17217	CYFIP1;DIP2A	CYFIP1;DIP2A	CYFIP1;DIP2A
GO:0099564	I20	BP	modification of synaptic structure, modulating synaptic transmission	│ │ ├─ modification of synaptic structure, modulating synaptic transmission	GO:0099563			0	0
GO:1905244	I21	BP	regulation of modification of synaptic structure	│ │ └─ regulation of modification of synaptic structure	GO:0099563			1	2	HGNC:6324	KIF5B	KIF5B
GO:0098987	I38	BP	regulation of modification of synapse structure, modulating synaptic transmission	│ │ └─ regulation of modification of synapse structure, modulating synaptic transmission	GO:1905244			1	2	HGNC:6324	KIF5B	KIF5B	KIF5B
GO:0050807	I5	BP	regulation of synapse organization	│ ├─ regulation of synapse organization	GO:0050808	0.561059	1	6	20	HGNC:329;HGNC:6990;HGNC:655;HGNC:20766;HGNC:2666;HGNC:9682	AGRN;MECP2;ARF4;TUBA1A;DAG1;PTPRT	AGRN;MECP2;ARF4;TUBA1A;DAG1;PTPRT	AGRN;MECP2;ARF4;TUBA1A;DAG1;PTPRT
GO:0098918	I6	BP	structural constituent of synapse	│ ├─ structural constituent of synapse	GO:0050808			2	37	HGNC:2495;HGNC:2516	CTBP2;CTNND2	CTBP2;CTNND2
GO:0099181	I22	BP	structural constituent of presynapse	│ │ ├─ structural constituent of presynapse	GO:0098918			1	11	HGNC:2495	CTBP2	CTBP2
GO:0098882	I39	BP	structural constituent of active zone	│ │ │ ├─ structural constituent of active zone	GO:0099181			1	8	HGNC:2495	CTBP2	CTBP2	CTBP2
GO:0098699	I40	BP	structural constituent of presynaptic actin cytoskeleton	│ │ │ └─ structural constituent of presynaptic actin cytoskeleton	GO:0099181			0	1
GO:0099186	I23	BP	structural constituent of postsynapse	│ │ └─ structural constituent of postsynapse	GO:0098918			1	27	HGNC:2516	CTNND2	CTNND2
GO:0098973	I41	BP	structural constituent of postsynaptic actin cytoskeleton	│ │ ├─ structural constituent of postsynaptic actin cytoskeleton	GO:0099186			0	5
GO:0099184	I42	BP	structural constituent of postsynaptic intermediate filament cytoskeleton	│ │ ├─ structural constituent of postsynaptic intermediate filament cytoskeleton	GO:0099186			0	3
GO:0098879	I43	BP	structural constituent of postsynaptic specialization	│ │ ├─ structural constituent of postsynaptic specialization	GO:0099186			0	2
GO:0098919	I44	BP	structural constituent of postsynaptic density	│ │ └─ structural constituent of postsynaptic density	GO:0099186			1	13	HGNC:2516	CTNND2	CTNND2	CTNND2
GO:0150043	I7	BP	structural constituent of synapse-associated extracellular matrix	│ ├─ structural constituent of synapse-associated extracellular matrix	GO:0050808			1	1	HGNC:6487	LAMB2	LAMB2	LAMB2
GO:0099560	I8	BP	synapse adhesion between pre- and post-synapse	│ ├─ synapse adhesion between pre- and post-synapse	GO:0050808			2	32	HGNC:3762;HGNC:9670	FLRT3;PTPRF	FLRT3;PTPRF	FLRT3;PTPRF
GO:0099179	I24	BP	regulation of synaptic membrane adhesion	│ │ └─ regulation of synaptic membrane adhesion	GO:0099560			0	4
GO:0008039	I9	BP	synaptic target recognition	│ ├─ synaptic target recognition	GO:0050808			0	2
GO:0007416	I10	BP	synapse assembly	│ ├─ synapse assembly	GO:0050808	0.963676	1	23	113	HGNC:3432;HGNC:9245;HGNC:2514;HGNC:1919;HGNC:9171;HGNC:14882;HGNC:3591;HGNC:14958;HGNC:16348;HGNC:6110;HGNC:7137;HGNC:2365;HGNC:30237;HGNC:17468;HGNC:16286;HGNC:2987;HGNC:621;HGNC:9642;HGNC:4381;HGNC:2363;HGNC:2362;HGNC:3189;HGNC:3192	ERBB4;PPFIA1;CTNNB1;CHD4;PODXL;CRTAC1;FARP1;PUM2;ARHGAP12;IQGAP1;AFDN;CRMP1;CC2D1A;PDLIM5;ELMO1;DOCK1;NAE1;PTPN1;GNA13;CRKL;CRK;EEF1A1;EEF1A2	ERBB4;PPFIA1;CTNNB1;CHD4;PODXL;CRTAC1;FARP1;PUM2;ARHGAP12;IQGAP1;AFDN;CRMP1;CC2D1A;PDLIM5;ELMO1;DOCK1;NAE1;PTPN1;GNA13;CRKL;CRK;EEF1A1;EEF1A2	ERBB4
GO:0099054	I25	BP	presynapse assembly	│ │ ├─ presynapse assembly	GO:0007416			1	11	HGNC:9245	PPFIA1	PPFIA1	PPFIA1
GO:0051963	I26	BP	regulation of synapse assembly	│ │ ├─ regulation of synapse assembly	GO:0007416	0.917019	1	17	80	HGNC:2514;HGNC:1919;HGNC:9171;HGNC:14882;HGNC:3591;HGNC:14958;HGNC:16348;HGNC:6110;HGNC:7137;HGNC:2365;HGNC:30237;HGNC:17468;HGNC:16286;HGNC:2987;HGNC:621;HGNC:9642;HGNC:4381	CTNNB1;CHD4;PODXL;CRTAC1;FARP1;PUM2;ARHGAP12;IQGAP1;AFDN;CRMP1;CC2D1A;PDLIM5;ELMO1;DOCK1;NAE1;PTPN1;GNA13	CTNNB1;CHD4;PODXL;CRTAC1;FARP1;PUM2;ARHGAP12;IQGAP1;AFDN;CRMP1;CC2D1A;PDLIM5;ELMO1;DOCK1;NAE1;PTPN1;GNA13	CTNNB1;CHD4;PODXL;CRTAC1
GO:1905606	I45	BP	regulation of presynapse assembly	│ │ │ ├─ regulation of presynapse assembly	GO:0051963			1	21	HGNC:3591	FARP1	FARP1	FARP1
GO:0150052	I46	BP	regulation of postsynapse assembly	│ │ │ └─ regulation of postsynapse assembly	GO:0051963	0.619068	1	12	43	HGNC:14958;HGNC:16348;HGNC:6110;HGNC:7137;HGNC:2365;HGNC:30237;HGNC:17468;HGNC:16286;HGNC:2987;HGNC:621;HGNC:9642;HGNC:4381	PUM2;ARHGAP12;IQGAP1;AFDN;CRMP1;CC2D1A;PDLIM5;ELMO1;DOCK1;NAE1;PTPN1;GNA13	PUM2;ARHGAP12;IQGAP1;AFDN;CRMP1;CC2D1A;PDLIM5;ELMO1;DOCK1;NAE1;PTPN1;GNA13	PUM2;ARHGAP12;IQGAP1;AFDN;CRMP1;CC2D1A;PDLIM5;ELMO1;DOCK1;NAE1;PTPN1;GNA13
GO:0098698	I27	BP	postsynaptic specialization assembly	│ │ ├─ postsynaptic specialization assembly	GO:0007416	0.967706	1	4	30	HGNC:2363;HGNC:2362;HGNC:3189;HGNC:3192	CRKL;CRK;EEF1A1;EEF1A2	CRKL;CRK;EEF1A1;EEF1A2	CRKL;CRK
GO:0099150	I47	BP	regulation of postsynaptic specialization assembly	│ │ │ ├─ regulation of postsynaptic specialization assembly	GO:0098698			2	7	HGNC:3189;HGNC:3192	EEF1A1;EEF1A2	EEF1A1;EEF1A2	EEF1A1;EEF1A2
GO:0097107	I48	BP	postsynaptic density assembly	│ │ │ └─ postsynaptic density assembly	GO:0098698			0	18
GO:0099151	I51	BP	regulation of postsynaptic density assembly	│ │ │ └─ regulation of postsynaptic density assembly	GO:0097107			0	14
GO:0097104	I28	BP	postsynaptic membrane assembly	│ │ └─ postsynaptic membrane assembly	GO:0007416			0	1
GO:0098883	I11	BP	synapse disassembly	│ ├─ synapse disassembly	GO:0050808			2	9	HGNC:6153;HGNC:10899	ITGB1;SKP1	ITGB1;SKP1
GO:1905806	I29	BP	regulation of synapse disassembly	│ │ └─ regulation of synapse disassembly	GO:0098883			2	9	HGNC:6153;HGNC:10899	ITGB1;SKP1	ITGB1;SKP1	ITGB1;SKP1
GO:0060074	I12	BP	synapse maturation	│ ├─ synapse maturation	GO:0050808	0.738581	1	5	21	HGNC:8881;HGNC:23059;HGNC:8591;HGNC:3263;HGNC:20073	PFN1;BCAN;PAK2;AGO2;SNX27	PFN1;BCAN;PAK2;AGO2;SNX27	PFN1;BCAN
GO:0090128	I30	BP	regulation of synapse maturation	│ │ └─ regulation of synapse maturation	GO:0060074	0.866919	1	3	17	HGNC:8591;HGNC:3263;HGNC:20073	PAK2;AGO2;SNX27	PAK2;AGO2;SNX27	PAK2;AGO2;SNX27
GO:0099558	I13	BP	maintenance of synapse structure	│ ├─ maintenance of synapse structure	GO:0050808			2	17	HGNC:5241;HGNC:6153	HSPA8;ITGB1	HSPA8;ITGB1
GO:0099559	I31	BP	maintenance of alignment of postsynaptic density and presynaptic active zone	│ │ ├─ maintenance of alignment of postsynaptic density and presynaptic active zone	GO:0099558			0	3
GO:0098880	I32	BP	maintenance of postsynaptic specialization structure	│ │ └─ maintenance of postsynaptic specialization structure	GO:0099558			2	10	HGNC:5241;HGNC:6153	HSPA8;ITGB1	HSPA8;ITGB1	HSPA8;ITGB1
GO:0099562	I49	BP	maintenance of postsynaptic density structure	│ │ └─ maintenance of postsynaptic density structure	GO:0098880			0	4
GO:0099187	I14	BP	presynaptic cytoskeleton organization	│ ├─ presynaptic cytoskeleton organization	GO:0050808			1	9	HGNC:8882	PFN2	PFN2
GO:0099140	I33	BP	presynaptic actin cytoskeleton organization	│ │ └─ presynaptic actin cytoskeleton organization	GO:0099187			1	8	HGNC:8882	PFN2	PFN2	PFN2
GO:0099188	I15	BP	postsynaptic cytoskeleton organization	│ └─ postsynaptic cytoskeleton organization	GO:0050808	0.946373		3	22	HGNC:3591;HGNC:2319;HGNC:12691	FARP1;CPNE6;EZR	FARP1;CPNE6;EZR
GO:0098974	I34	BP	postsynaptic actin cytoskeleton organization	│ ├─ postsynaptic actin cytoskeleton organization	GO:0099188	0.888356	1	3	18	HGNC:3591;HGNC:2319;HGNC:12691	FARP1;CPNE6;EZR	FARP1;CPNE6;EZR	FARP1;CPNE6;EZR
GO:0099190	I35	BP	postsynaptic spectrin-associated cytoskeleton organization	│ └─ postsynaptic spectrin-associated cytoskeleton organization	GO:0099188			0	3
SYNGO:metabolism	J1	BP	metabolism	├─ metabolism	SYNGO:synprocess	0.743218	1	19	74	HGNC:13581;HGNC:18683;HGNC:13759;HGNC:2228;HGNC:1476;HGNC:1479;HGNC:1232;HGNC:12494;HGNC:4092;HGNC:10305;HGNC:10329;HGNC:10345;HGNC:10353;HGNC:10364;HGNC:10371;HGNC:10385;HGNC:10426;HGNC:10386;HGNC:3214	FBXO2;EIF4A3;CYFIP1;COMT;CAPN1;CAPN2;EGLN1;UBE2V1;GAD1;RPL14;RPL27A;RPL35A;RPL4;RPL7A;RPLP0;RPS12;RPS5;RPS13;EEF2	FBXO2;EIF4A3;CYFIP1;COMT;CAPN1;CAPN2;EGLN1;UBE2V1;GAD1;RPL14;RPL27A;RPL35A;RPL4;RPL7A;RPLP0;RPS12;RPS5;RPS13;EEF2
SYNGO:presyn_ATPmetabolic	J2	BP	ATP metabolic process in the presynapse	│ ├─ ATP metabolic process in the presynapse	SYNGO:metabolism			0	1
SYNGO:presyn_regulationATPmetabolic	J12	BP	regulation of ATP metabolic process in the presynapse	│ │ └─ regulation of ATP metabolic process in the presynapse	SYNGO:presyn_ATPmetabolic			0	1
SYNGO:postsyn_ATPmetabolic	J3	BP	ATP metabolic process in the postsynapse	│ ├─ ATP metabolic process in the postsynapse	SYNGO:metabolism			0	1
GO:0099546	J4	BP	protein catabolic process, modulating synaptic transmission	│ ├─ protein catabolic process, modulating synaptic transmission	SYNGO:metabolism			0	0
GO:0099574	J5	BP	regulation of protein catabolic process at synapse, modulating synaptic transmission	│ ├─ regulation of protein catabolic process at synapse, modulating synaptic transmission	SYNGO:metabolism			1	4	HGNC:13581	FBXO2	FBXO2
GO:0099576	J13	BP	regulation of protein catabolic process at postsynapse, modulating synaptic transmission	│ │ ├─ regulation of protein catabolic process at postsynapse, modulating synaptic transmission	GO:0099574			1	2	HGNC:13581	FBXO2	FBXO2	FBXO2
GO:0099575	J14	BP	regulation of protein catabolic process at presynapse, modulating synaptic transmission	│ │ └─ regulation of protein catabolic process at presynapse, modulating synaptic transmission	GO:0099574			0	1
GO:0099547	J6	BP	regulation of translation at synapse, modulating synaptic transmission	│ ├─ regulation of translation at synapse, modulating synaptic transmission	SYNGO:metabolism			2	6	HGNC:18683;HGNC:13759	EIF4A3;CYFIP1	EIF4A3;CYFIP1
GO:0099578	J15	BP	regulation of translation at postsynapse, modulating synaptic transmission	│ │ ├─ regulation of translation at postsynapse, modulating synaptic transmission	GO:0099547			2	4	HGNC:18683;HGNC:13759	EIF4A3;CYFIP1	EIF4A3;CYFIP1	EIF4A3;CYFIP1
GO:0099577	J16	BP	regulation of translation at presynapse, modulating synaptic transmission	│ │ └─ regulation of translation at presynapse, modulating synaptic transmission	GO:0099547			0	1
GO:0042135	J7	BP	neurotransmitter catabolic process	│ ├─ neurotransmitter catabolic process	SYNGO:metabolism			1	1	HGNC:2228	COMT	COMT	COMT
GO:0140246	J8	BP	protein catabolic process at synapse	│ ├─ protein catabolic process at synapse	SYNGO:metabolism	0.658546		4	15	HGNC:1476;HGNC:1479;HGNC:1232;HGNC:12494	CAPN1;CAPN2;EGLN1;UBE2V1	CAPN1;CAPN2;EGLN1;UBE2V1
GO:0140247	J17	BP	protein catabolic process at presynapse	│ │ ├─ protein catabolic process at presynapse	GO:0140246			0	3
GO:0140251	J21	BP	regulation protein catabolic process at presynapse	│ │ │ └─ regulation protein catabolic process at presynapse	GO:0140247			0	2
GO:0140249	J18	BP	protein catabolic process at postsynapse	│ │ └─ protein catabolic process at postsynapse	GO:0140246	0.511393	1	4	12	HGNC:1476;HGNC:1479;HGNC:1232;HGNC:12494	CAPN1;CAPN2;EGLN1;UBE2V1	CAPN1;CAPN2;EGLN1;UBE2V1	CAPN1;CAPN2
GO:0140252	J22	BP	regulation protein catabolic process at postsynapse	│ │ └─ regulation protein catabolic process at postsynapse	GO:0140249			2	8	HGNC:1232;HGNC:12494	EGLN1;UBE2V1	EGLN1;UBE2V1	EGLN1;UBE2V1
GO:0042136	J9	BP	neurotransmitter biosynthetic process	│ ├─ neurotransmitter biosynthetic process	SYNGO:metabolism			1	2	HGNC:4092	GAD1	GAD1	GAD1
GO:0140241	J10	BP	translation at synapse	│ ├─ translation at synapse	SYNGO:metabolism	0.755505		10	41	HGNC:10305;HGNC:10329;HGNC:10345;HGNC:10353;HGNC:10364;HGNC:10371;HGNC:10385;HGNC:10426;HGNC:10386;HGNC:3214	RPL14;RPL27A;RPL35A;RPL4;RPL7A;RPLP0;RPS12;RPS5;RPS13;EEF2	RPL14;RPL27A;RPL35A;RPL4;RPL7A;RPLP0;RPS12;RPS5;RPS13;EEF2
GO:0140236	J19	BP	translation at presynapse	│ │ ├─ translation at presynapse	GO:0140241	0.796593	1	9	39	HGNC:10305;HGNC:10329;HGNC:10345;HGNC:10353;HGNC:10364;HGNC:10371;HGNC:10385;HGNC:10426;HGNC:10386	RPL14;RPL27A;RPL35A;RPL4;RPL7A;RPLP0;RPS12;RPS5;RPS13	RPL14;RPL27A;RPL35A;RPL4;RPL7A;RPLP0;RPS12;RPS5;RPS13	RPL14;RPL27A;RPL35A;RPL4;RPL7A;RPLP0;RPS12;RPS5;RPS13
GO:0140242	J20	BP	translation at postsynapse	│ │ └─ translation at postsynapse	GO:0140241	0.755505	1	10	41	HGNC:3214;HGNC:10305;HGNC:10329;HGNC:10345;HGNC:10353;HGNC:10364;HGNC:10371;HGNC:10385;HGNC:10426;HGNC:10386	EEF2;RPL14;RPL27A;RPL35A;RPL4;RPL7A;RPLP0;RPS12;RPS5;RPS13	EEF2;RPL14;RPL27A;RPL35A;RPL4;RPL7A;RPLP0;RPS12;RPS5;RPS13	EEF2;RPL14;RPL27A;RPL35A;RPL4;RPL7A;RPLP0;RPS12;RPS5;RPS13
GO:0140245	J23	BP	regulation of translation at postsynapse	│ │ └─ regulation of translation at postsynapse	GO:0140242			0	1
GO:0140235	J11	BP	RNA polyadenylation at postsynapse	│ └─ RNA polyadenylation at postsynapse	SYNGO:metabolism			0	0
SYNGO:transport	K1	BP	transport	└─ transport	SYNGO:synprocess	0.995304	1	5	46	HGNC:5048;HGNC:10774;HGNC:7007;HGNC:7590;HGNC:30377	HNRNPU;SFPQ;RAB8A;MYLK;SCRIB	HNRNPU;SFPQ;RAB8A;MYLK;SCRIB
GO:0008088	K2	BP	axo-dendritic transport	├─ axo-dendritic transport	SYNGO:transport			2	25	HGNC:5048;HGNC:10774	HNRNPU;SFPQ	HNRNPU;SFPQ
GO:0098930	K7	BP	axonal transport	│ ├─ axonal transport	GO:0008088			0	8
GO:0008089	K14	BP	anterograde axonal transport	│ │ ├─ anterograde axonal transport	GO:0098930			0	4
GO:0099641	K23	BP	anterograde axonal protein transport	│ │ │ ├─ anterograde axonal protein transport	GO:0008089			0	1
GO:0140231	K24	BP	anterograde axonal transport of neurotransmitter receptor complex	│ │ │ └─ anterograde axonal transport of neurotransmitter receptor complex	GO:0008089			0	0
GO:0099088	K15	BP	axonal transport of messenger ribonucleoprotein complex	│ │ └─ axonal transport of messenger ribonucleoprotein complex	GO:0098930			0	1
GO:0098935	K8	BP	dendritic transport	│ └─ dendritic transport	GO:0008088			2	18	HGNC:5048;HGNC:10774	HNRNPU;SFPQ	HNRNPU;SFPQ
GO:0098937	K16	BP	anterograde dendritic transport	│ ├─ anterograde dendritic transport	GO:0098935			0	8
GO:0098971	K25	BP	anterograde dendritic transport of neurotransmitter receptor complex	│ │ └─ anterograde dendritic transport of neurotransmitter receptor complex	GO:0098937			0	6
GO:0098939	K17	BP	dendritic transport of mitochondrion	│ ├─ dendritic transport of mitochondrion	GO:0098935			0	1
GO:0098961	K18	BP	dendritic transport of ribonucleoprotein complex	│ ├─ dendritic transport of ribonucleoprotein complex	GO:0098935			2	6	HGNC:5048;HGNC:10774	HNRNPU;SFPQ	HNRNPU;SFPQ
GO:0098963	K26	BP	dendritic transport of messenger ribonucleoprotein complex	│ │ └─ dendritic transport of messenger ribonucleoprotein complex	GO:0098961			2	6	HGNC:5048;HGNC:10774	HNRNPU;SFPQ	HNRNPU;SFPQ	HNRNPU;SFPQ
GO:0098964	K29	BP	anterograde dendritic transport of messenger ribonucleoprotein complex	│ │ └─ anterograde dendritic transport of messenger ribonucleoprotein complex	GO:0098963			0	2
GO:0098934	K19	BP	retrograde dendritic transport	│ └─ retrograde dendritic transport	GO:0098935			0	1
GO:0099514	K3	BP	synaptic vesicle cytoskeletal transport	├─ synaptic vesicle cytoskeletal transport	SYNGO:transport			0	4
GO:0099517	K9	BP	synaptic vesicle transport along microtubule	│ └─ synaptic vesicle transport along microtubule	GO:0099514			0	4
GO:0048490	K20	BP	anterograde synaptic vesicle transport	│ └─ anterograde synaptic vesicle transport	GO:0099517			0	4
GO:1903742	K27	BP	regulation of anterograde synaptic vesicle transport	│ └─ regulation of anterograde synaptic vesicle transport	GO:0048490			0	2
GO:0099090	K4	BP	synaptic vesicle recycling via endosome	├─ synaptic vesicle recycling via endosome	SYNGO:transport			0	3
GO:0099158	K10	BP	regulation of recycling endosome localization within postsynapse	│ └─ regulation of recycling endosome localization within postsynapse	GO:0099090			0	1
GO:0099089	K5	BP	establishment of endoplasmic reticulum localization to postsynapse	├─ establishment of endoplasmic reticulum localization to postsynapse	SYNGO:transport			0	1
GO:0099637	K6	BP	neurotransmitter receptor transport	└─ neurotransmitter receptor transport	SYNGO:transport	0.841932		3	16	HGNC:7007;HGNC:7590;HGNC:30377	RAB8A;MYLK;SCRIB	RAB8A;MYLK;SCRIB
GO:0098968	K11	BP	neurotransmitter receptor transport postsynaptic membrane to endosome	├─ neurotransmitter receptor transport postsynaptic membrane to endosome	GO:0099637			0	1
GO:0098877	K12	BP	neurotransmitter receptor transport to plasma membrane	├─ neurotransmitter receptor transport to plasma membrane	GO:0099637	0.741556	1	3	13	HGNC:7007;HGNC:7590;HGNC:30377	RAB8A;MYLK;SCRIB	RAB8A;MYLK;SCRIB
GO:0098969	K21	BP	neurotransmitter receptor transport to postsynaptic membrane	│ ├─ neurotransmitter receptor transport to postsynaptic membrane	GO:0098877			2	5	HGNC:7007;HGNC:7590	RAB8A;MYLK	RAB8A;MYLK	RAB8A;MYLK
GO:0099639	K22	BP	neurotransmitter receptor transport, endosome to plasma membrane	│ └─ neurotransmitter receptor transport, endosome to plasma membrane	GO:0098877			2	9	HGNC:30377;HGNC:7007	SCRIB;RAB8A	SCRIB;RAB8A
GO:0098887	K28	BP	neurotransmitter receptor transport, endosome to postsynaptic membrane	│ └─ neurotransmitter receptor transport, endosome to postsynaptic membrane	GO:0099639			2	8	HGNC:30377;HGNC:7007	SCRIB;RAB8A	SCRIB;RAB8A	SCRIB;RAB8A
GO:0099152	K30	BP	regulation of neurotransmitter receptor transport, endosome to postsynaptic membrane	│ └─ regulation of neurotransmitter receptor transport, endosome to postsynaptic membrane	GO:0098887			0	2
GO:0098943	K13	BP	neurotransmitter receptor transport, postsynaptic endosome to lysosome	└─ neurotransmitter receptor transport, postsynaptic endosome to lysosome	GO:0099637			0	2

## Sheet: SD_TC_refined_lowabundprot
GO term ID	user interface reference code	GO domain	GO term name	GO term name - hierarchical structure	GO parent term ID	GSEA p-value	GSEA 'gene cluster' FDR corrected p-value	GSEA count foreground/input	GSEA count background	genes - hgnc_id	genes - hgnc_symbol	genes - your genelist input	genes - without hierarchical rollup - hgnc_symbol
GO:0045202		CC	synapse	synapse		3.55563e-05	0.000746681	72	598	HGNC:3757;HGNC:3758;HGNC:3403;HGNC:30897;HGNC:12363;HGNC:9248;HGNC:17787;HGNC:4077;HGNC:1765;HGNC:13531;HGNC:19411;HGNC:8127;HGNC:589;HGNC:21498;HGNC:13867;HGNC:21207;HGNC:1404;HGNC:1401;HGNC:23149;HGNC:19665;HGNC:8607;HGNC:3378;HGNC:29819;HGNC:4851;HGNC:16937;HGNC:28337;HGNC:620;HGNC:12303;HGNC:1389;HGNC:1388;HGNC:4076;HGNC:28370;HGNC:8008;HGNC:8010;HGNC:12712;HGNC:16097;HGNC:30269;HGNC:2985;HGN…	FLOT1;FLOT2;STX2;VCPIP1;TSC2;PPFIA4;LIN7A;GABRA3;CDH6;ATP8A1;LRRTM4;OGT;ATG5;ATG16L1;SH3KBP1;LINGO2;CACNB4;CACNB1;UNC13C;STXBP5;PRKN;EPB41L1;MRTFB;HTT;ARL6IP5;C9ORF72;APP;TRIO;CACNA1B;CACNA1A;GABRA2;LRFN3;NRXN1;NRXN3;VPS33B;LAMP5;RAB3C;DOC2A;SLC17A6;SLC6A17;SV2C;STX12;PTPRN;KCNA1;CACNA1E;EFNB3;SCN1A;CHRM1;C1QL3;BEGAIN;CYFIP1;ARHGAP39;MYO5B;TFRC;PSD3;LIMK1;KIF3B;RASGRF2;CAMK1;PCDH7;CDKL5;OLFM2;LRF…	FLOT1;FLOT2;STX2;VCPIP1;TSC2;PPFIA4;LIN7A;GABRA3;CDH6;ATP8A1;LRRTM4;OGT;ATG5;ATG16L1;SH3KBP1;LINGO2;CACNB4;CACNB1;UNC13C;STXBP5;PRKN;EPB41L1;MRTFB;HTT;ARL6IP5;C9ORF72;APP;TRIO;CACNA1B;CACNA1A;GABRA2;LRFN3;NRXN1;NRXN3;VPS33B;LAMP5;RAB3C;DOC2A;SLC17A6;SLC6A17;SV2C;STX12;PTPRN;KCNA1;CACNA1E;EFNB3;SCN1A;CHRM1;C1QL3;BEGAIN;CYFIP1;ARHGAP39;MYO5B;TFRC;PSD3;LIMK1;KIF3B;RASGRF2;CAMK1;PCDH7;CDKL5;OLFM2;LRF…	FLOT1;FLOT2;STX2;VCPIP1;TSC2;PPFIA4;LIN7A;GABRA3;CDH6;ATP8A1;LRRTM4;OGT;ATG5;ATG16L1;SH3KBP1
GO:0097060	A1	CC	synaptic membrane	├─ synaptic membrane	GO:0045202			1	10	HGNC:21207	LINGO2	LINGO2
GO:0099243	A2	CC	extrinsic component of synaptic membrane	│ ├─ extrinsic component of synaptic membrane	GO:0097060			0	1
GO:0099699	A3	CC	integral component of synaptic membrane	│ └─ integral component of synaptic membrane	GO:0097060			1	8	HGNC:21207	LINGO2	LINGO2	LINGO2
GO:0098793	B1	CC	presynapse	├─ presynapse	GO:0045202	0.00060247	0.00632593	38	282	HGNC:1404;HGNC:1401;HGNC:23149;HGNC:3757;HGNC:19665;HGNC:8607;HGNC:9248;HGNC:3378;HGNC:29819;HGNC:4851;HGNC:16937;HGNC:8127;HGNC:28337;HGNC:620;HGNC:12303;HGNC:1389;HGNC:3758;HGNC:1388;HGNC:4077;HGNC:4076;HGNC:28370;HGNC:8008;HGNC:8010;HGNC:12712;HGNC:16097;HGNC:30269;HGNC:2985;HGNC:16703;HGNC:31399;HGNC:13531;HGNC:30670;HGNC:11430;HGNC:9676;HGNC:6218;HGNC:1392;HGNC:3228;HGNC:10585;HGNC:1950	CACNB4;CACNB1;UNC13C;FLOT1;STXBP5;PRKN;PPFIA4;EPB41L1;MRTFB;HTT;ARL6IP5;OGT;C9ORF72;APP;TRIO;CACNA1B;FLOT2;CACNA1A;GABRA3;GABRA2;LRFN3;NRXN1;NRXN3;VPS33B;LAMP5;RAB3C;DOC2A;SLC17A6;SLC6A17;ATP8A1;SV2C;STX12;PTPRN;KCNA1;CACNA1E;EFNB3;SCN1A;CHRM1	CACNB4;CACNB1;UNC13C;FLOT1;STXBP5;PRKN;PPFIA4;EPB41L1;MRTFB;HTT;ARL6IP5;OGT;C9ORF72;APP;TRIO;CACNA1B;FLOT2;CACNA1A;GABRA3;GABRA2;LRFN3;NRXN1;NRXN3;VPS33B;LAMP5;RAB3C;DOC2A;SLC17A6;SLC6A17;ATP8A1;SV2C;STX12;PTPRN;KCNA1;CACNA1E;EFNB3;SCN1A;CHRM1	CACNB4;CACNB1;UNC13C;FLOT1;STXBP5;PRKN;PPFIA4;EPB41L1;MRTFB
GO:0099523	B2	CC	presynaptic cytosol	│ ├─ presynaptic cytosol	GO:0098793	0.0273178	0.0337455	5	20	HGNC:4851;HGNC:19665;HGNC:16937;HGNC:8127;HGNC:28337	HTT;STXBP5;ARL6IP5;OGT;C9ORF72	HTT;STXBP5;ARL6IP5;OGT;C9ORF72	HTT;STXBP5;ARL6IP5;OGT;C9ORF72
GO:0099569	B3	CC	presynaptic cytoskeleton	│ ├─ presynaptic cytoskeleton	GO:0098793			0	2
GO:0099182	B12	CC	presynaptic intermediate filament cytoskeleton	│ │ ├─ presynaptic intermediate filament cytoskeleton	GO:0099569			0	1
GO:0099143	B13	CC	presynaptic actin cytoskeleton	│ │ └─ presynaptic actin cytoskeleton	GO:0099569			0	0
GO:0048786	B4	CC	presynaptic active zone	│ ├─ presynaptic active zone	GO:0098793	0.00431804	0.0151198	11	53	HGNC:3757;HGNC:620;HGNC:12303;HGNC:1389;HGNC:3758;HGNC:1388;HGNC:4077;HGNC:4076;HGNC:28370;HGNC:8008;HGNC:8010	FLOT1;APP;TRIO;CACNA1B;FLOT2;CACNA1A;GABRA3;GABRA2;LRFN3;NRXN1;NRXN3	FLOT1;APP;TRIO;CACNA1B;FLOT2;CACNA1A;GABRA3;GABRA2;LRFN3;NRXN1;NRXN3	FLOT1;APP;TRIO;CACNA1B
GO:0098831	B14	CC	presynaptic active zone cytoplasmic component	│ │ ├─ presynaptic active zone cytoplasmic component	GO:0048786			0	10
GO:0048787	B15	CC	presynaptic active zone membrane	│ │ └─ presynaptic active zone membrane	GO:0048786	0.0170915	0.0299101	7	32	HGNC:3758;HGNC:1388;HGNC:4077;HGNC:4076;HGNC:28370;HGNC:8008;HGNC:8010	FLOT2;CACNA1A;GABRA3;GABRA2;LRFN3;NRXN1;NRXN3	FLOT2;CACNA1A;GABRA3;GABRA2;LRFN3;NRXN1;NRXN3
GO:0099029	B27	CC	anchored component of presynaptic active zone membrane	│ │ ├─ anchored component of presynaptic active zone membrane	GO:0048787			1	6	HGNC:3758	FLOT2	FLOT2	FLOT2
GO:0098891	B28	CC	extrinsic component of presynaptic active zone membrane	│ │ ├─ extrinsic component of presynaptic active zone membrane	GO:0048787			0	3
GO:0099059	B29	CC	integral component of presynaptic active zone membrane	│ │ └─ integral component of presynaptic active zone membrane	GO:0048787	0.0078681	0.0183589	6	20	HGNC:1388;HGNC:4077;HGNC:4076;HGNC:28370;HGNC:8008;HGNC:8010	CACNA1A;GABRA3;GABRA2;LRFN3;NRXN1;NRXN3	CACNA1A;GABRA3;GABRA2;LRFN3;NRXN1;NRXN3	CACNA1A;GABRA3;GABRA2;LRFN3;NRXN1;NRXN3
GO:0098833	B5	CC	presynaptic endocytic zone	│ ├─ presynaptic endocytic zone	GO:0098793			0	6
GO:0098835	B16	CC	presynaptic endocytic zone membrane	│ │ └─ presynaptic endocytic zone membrane	GO:0098833			0	4
GO:0098894	B30	CC	extrinsic component of presynaptic endocytic zone membrane	│ │ └─ extrinsic component of presynaptic endocytic zone membrane	GO:0098835			0	4
GO:0098830	B6	CC	presynaptic endosome	│ ├─ presynaptic endosome	GO:0098793			0	7
GO:0098954	B17	CC	presynaptic endosome membrane	│ │ └─ presynaptic endosome membrane	GO:0098830			0	2
GO:0099067	B31	CC	integral component of presynaptic endosome membrane	│ │ └─ integral component of presynaptic endosome membrane	GO:0098954			0	2
GO:0008021	B7	CC	synaptic vesicle	│ ├─ synaptic vesicle	GO:0098793	0.00488347	0.0151198	11	54	HGNC:12712;HGNC:19665;HGNC:16097;HGNC:8607;HGNC:30269;HGNC:2985;HGNC:16703;HGNC:31399;HGNC:13531;HGNC:30670;HGNC:11430	VPS33B;STXBP5;LAMP5;PRKN;RAB3C;DOC2A;SLC17A6;SLC6A17;ATP8A1;SV2C;STX12	VPS33B;STXBP5;LAMP5;PRKN;RAB3C;DOC2A;SLC17A6;SLC6A17;ATP8A1;SV2C;STX12	VPS33B;STXBP5;LAMP5
GO:0034592	B18	CC	synaptic vesicle lumen	│ │ ├─ synaptic vesicle lumen	GO:0008021			0	0
GO:0030672	B19	CC	synaptic vesicle membrane	│ │ └─ synaptic vesicle membrane	GO:0008021	0.0240424	0.0329089	8	43	HGNC:8607;HGNC:30269;HGNC:2985;HGNC:16703;HGNC:31399;HGNC:13531;HGNC:30670;HGNC:11430	PRKN;RAB3C;DOC2A;SLC17A6;SLC6A17;ATP8A1;SV2C;STX12	PRKN;RAB3C;DOC2A;SLC17A6;SLC6A17;ATP8A1;SV2C;STX12	PRKN
GO:0098993	B32	CC	anchored component of synaptic vesicle membrane	│ │ ├─ anchored component of synaptic vesicle membrane	GO:0030672			1	9	HGNC:30269	RAB3C	RAB3C	RAB3C
GO:0098850	B33	CC	extrinsic component of synaptic vesicle membrane	│ │ ├─ extrinsic component of synaptic vesicle membrane	GO:0030672			1	11	HGNC:2985	DOC2A	DOC2A	DOC2A
GO:0030285	B34	CC	integral component of synaptic vesicle membrane	│ │ └─ integral component of synaptic vesicle membrane	GO:0030672	0.0193966	0.0313329	5	18	HGNC:16703;HGNC:31399;HGNC:13531;HGNC:30670;HGNC:11430	SLC17A6;SLC6A17;ATP8A1;SV2C;STX12	SLC17A6;SLC6A17;ATP8A1;SV2C;STX12	SLC17A6;SLC6A17;ATP8A1;SV2C;STX12
GO:0098992	B8	CC	neuronal dense core vesicle	│ ├─ neuronal dense core vesicle	GO:0098793	0.0209548	0.0314323	3	6	HGNC:620;HGNC:19665;HGNC:9676	APP;STXBP5;PTPRN	APP;STXBP5;PTPRN	APP
GO:0099013	B20	CC	neuronal dense core vesicle lumen	│ │ ├─ neuronal dense core vesicle lumen	GO:0098992			0	0
GO:0099012	B21	CC	neuronal dense core vesicle membrane	│ │ └─ neuronal dense core vesicle membrane	GO:0098992			2	3	HGNC:19665;HGNC:9676	STXBP5;PTPRN	STXBP5;PTPRN
GO:0098674	B35	CC	extrinsic component of neuronal dense core vesicle membrane	│ │ ├─ extrinsic component of neuronal dense core vesicle membrane	GO:0099012			1	1	HGNC:19665	STXBP5	STXBP5	STXBP5
GO:0099066	B36	CC	integral component of neuronal dense core vesicle membrane	│ │ └─ integral component of neuronal dense core vesicle membrane	GO:0099012			1	2	HGNC:9676	PTPRN	PTPRN	PTPRN
GO:0042734	B9	CC	presynaptic membrane	│ ├─ presynaptic membrane	GO:0098793	0.0327999	0.0382665	8	46	HGNC:19665;HGNC:6218;HGNC:1389;HGNC:1392;HGNC:3228;HGNC:8008;HGNC:10585;HGNC:1950	STXBP5;KCNA1;CACNA1B;CACNA1E;EFNB3;NRXN1;SCN1A;CHRM1	STXBP5;KCNA1;CACNA1B;CACNA1E;EFNB3;NRXN1;SCN1A;CHRM1
GO:0099026	B22	CC	anchored component of presynaptic membrane	│ │ ├─ anchored component of presynaptic membrane	GO:0042734			0	4
GO:0098888	B23	CC	extrinsic component of presynaptic membrane	│ │ ├─ extrinsic component of presynaptic membrane	GO:0042734			1	1	HGNC:19665	STXBP5	STXBP5	STXBP5
GO:0099056	B24	CC	integral component of presynaptic membrane	│ │ └─ integral component of presynaptic membrane	GO:0042734	0.0250734	0.0329089	7	35	HGNC:6218;HGNC:1389;HGNC:1392;HGNC:3228;HGNC:8008;HGNC:10585;HGNC:1950	KCNA1;CACNA1B;CACNA1E;EFNB3;NRXN1;SCN1A;CHRM1	KCNA1;CACNA1B;CACNA1E;EFNB3;NRXN1;SCN1A;CHRM1	KCNA1;CACNA1B;CACNA1E;EFNB3;NRXN1;SCN1A;CHRM1
SYNGO:presyn_ribosome	B10	CC	presynaptic ribosome	│ ├─ presynaptic ribosome	GO:0098793			0	36
SYNGO:presyn_er	B11	CC	presynaptic ER	│ └─ presynaptic ER	GO:0098793			0	2
SYNGO:presyn_er_membrane	B25	CC	presynaptic ER membrane	│ ├─ presynaptic ER membrane	SYNGO:presyn_er			0	1
SYNGO:presyn_er_membrane_integral	B37	CC	integral component of presynaptic ER membrane	│ │ └─ integral component of presynaptic ER membrane	SYNGO:presyn_er_membrane			0	1
SYNGO:presyn_ser	B26	CC	presynaptic SER	│ └─ presynaptic SER	SYNGO:presyn_er			0	0
SYNGO:presyn_ser_membrane	B38	CC	presynaptic SER membrane	│ └─ presynaptic SER membrane	SYNGO:presyn_ser			0	0
SYNGO:presyn_ser_membrane_integral	B39	CC	integral component of presynaptic SER membrane	│ └─ integral component of presynaptic SER membrane	SYNGO:presyn_ser_membrane			0	0
GO:0043083	C1	CC	synaptic cleft	├─ synaptic cleft	GO:0045202			1	6	HGNC:19359	C1QL3	C1QL3	C1QL3
GO:0098965	C2	CC	extracellular matrix of synaptic cleft	│ └─ extracellular matrix of synaptic cleft	GO:0043083			0	2
GO:0098794	D1	CC	postsynapse	├─ postsynapse	GO:0045202	0.00267554	0.0151198	43	362	HGNC:24163;HGNC:13759;HGNC:1401;HGNC:29351;HGNC:12303;HGNC:7603;HGNC:8607;HGNC:11763;HGNC:28337;HGNC:3378;HGNC:19093;HGNC:6613;HGNC:29819;HGNC:6320;HGNC:9876;HGNC:4851;HGNC:8127;HGNC:4077;HGNC:4076;HGNC:28370;HGNC:1459;HGNC:12363;HGNC:13867;HGNC:8659;HGNC:11411;HGNC:17189;HGNC:3228;HGNC:19411;HGNC:29290;HGNC:20360;HGNC:18531;HGNC:1950;HGNC:20297;HGNC:29396;HGNC:16922;HGNC:29442;HGNC:11430;HGNC:62…	BEGAIN;CYFIP1;CACNB1;ARHGAP39;TRIO;MYO5B;PRKN;TFRC;C9ORF72;EPB41L1;PSD3;LIMK1;MRTFB;KIF3B;RASGRF2;HTT;OGT;GABRA3;GABRA2;LRFN3;CAMK1;TSC2;SH3KBP1;PCDH7;CDKL5;OLFM2;EFNB3;LRRTM4;LRFN1;LRFN5;LRRC7;CHRM1;SLITRK1;ELFN2;AGAP1;KIF21B;STX12;KCNA1;CACNA1E;ADGRB1;ADGRL3;CACNA1A;SEZ6L	BEGAIN;CYFIP1;CACNB1;ARHGAP39;TRIO;MYO5B;PRKN;TFRC;C9ORF72;EPB41L1;PSD3;LIMK1;MRTFB;KIF3B;RASGRF2;HTT;OGT;GABRA3;GABRA2;LRFN3;CAMK1;TSC2;SH3KBP1;PCDH7;CDKL5;OLFM2;EFNB3;LRRTM4;LRFN1;LRFN5;LRRC7;CHRM1;SLITRK1;ELFN2;AGAP1;KIF21B;STX12;KCNA1;CACNA1E;ADGRB1;ADGRL3;CACNA1A;SEZ6L	BEGAIN;CYFIP1;CACNB1;ARHGAP39;TRIO;MYO5B;PRKN;TFRC;C9ORF72;EPB41L1;PSD3;LIMK1;MRTFB;KIF3B;RASGRF2
GO:0099524	D2	CC	postsynaptic cytosol	│ ├─ postsynaptic cytosol	GO:0098794			2	19	HGNC:4851;HGNC:8127	HTT;OGT	HTT;OGT	HTT;OGT
GO:0099571	D3	CC	postsynaptic cytoskeleton	│ ├─ postsynaptic cytoskeleton	GO:0098794			1	10	HGNC:7603	MYO5B	MYO5B
GO:0099160	D12	CC	postsynaptic intermediate filament cytoskeleton	│ │ ├─ postsynaptic intermediate filament cytoskeleton	GO:0099571			0	2
GO:0098871	D13	CC	postsynaptic actin cytoskeleton	│ │ ├─ postsynaptic actin cytoskeleton	GO:0099571			1	5	HGNC:7603	MYO5B	MYO5B	MYO5B
GO:0150050	D14	CC	postsynaptic septin cytoskeleton	│ │ ├─ postsynaptic septin cytoskeleton	GO:0099571			0	1
GO:0099189	D15	CC	postsynaptic spectrin-associated cytoskeleton	│ │ └─ postsynaptic spectrin-associated cytoskeleton	GO:0099571			0	1
GO:0097444	D4	CC	spine apparatus	│ ├─ spine apparatus	GO:0098794			0	3
GO:0098897	D16	CC	spine apparatus membrane	│ │ └─ spine apparatus membrane	GO:0097444			0	0
GO:0099065	D30	CC	integral component of spine apparatus membrane	│ │ └─ integral component of spine apparatus membrane	GO:0098897			0	0
GO:0150051	D5	CC	postsynaptic Golgi apparatus	│ ├─ postsynaptic Golgi apparatus	GO:0098794			0	3
GO:0099572	D6	CC	postsynaptic specialization	│ ├─ postsynaptic specialization	GO:0098794	0.0744117	0.0781322	17	150	HGNC:4077;HGNC:4076;HGNC:28370;HGNC:1459;HGNC:12363;HGNC:13867;HGNC:8659;HGNC:11411;HGNC:17189;HGNC:3228;HGNC:19411;HGNC:29290;HGNC:20360;HGNC:18531;HGNC:1950;HGNC:20297;HGNC:29396	GABRA3;GABRA2;LRFN3;CAMK1;TSC2;SH3KBP1;PCDH7;CDKL5;OLFM2;EFNB3;LRRTM4;LRFN1;LRFN5;LRRC7;CHRM1;SLITRK1;ELFN2	GABRA3;GABRA2;LRFN3;CAMK1;TSC2;SH3KBP1;PCDH7;CDKL5;OLFM2;EFNB3;LRRTM4;LRFN1;LRFN5;LRRC7;CHRM1;SLITRK1;ELFN2
GO:0099091	D17	CC	postsynaptic specialization, intracellular component	│ │ ├─ postsynaptic specialization, intracellular component	GO:0099572			0	5
GO:0099634	D18	CC	postsynaptic specialization membrane	│ │ ├─ postsynaptic specialization membrane	GO:0099572	0.235682		3	21	HGNC:4077;HGNC:4076;HGNC:28370	GABRA3;GABRA2;LRFN3	GABRA3;GABRA2;LRFN3
GO:0098892	D31	CC	extrinsic component of postsynaptic specialization membrane	│ │ │ ├─ extrinsic component of postsynaptic specialization membrane	GO:0099634			0	0
GO:0099060	D32	CC	integral component of postsynaptic specialization membrane	│ │ │ └─ integral component of postsynaptic specialization membrane	GO:0099634	0.216626	0.216626	3	20	HGNC:4077;HGNC:4076;HGNC:28370	GABRA3;GABRA2;LRFN3	GABRA3;GABRA2;LRFN3	GABRA3;GABRA2;LRFN3
GO:0014069	D19	CC	postsynaptic density	│ │ ├─ postsynaptic density	GO:0099572	0.0668907	0.0739318	15	126	HGNC:1459;HGNC:12363;HGNC:13867;HGNC:8659;HGNC:11411;HGNC:17189;HGNC:3228;HGNC:19411;HGNC:28370;HGNC:29290;HGNC:20360;HGNC:18531;HGNC:1950;HGNC:20297;HGNC:29396	CAMK1;TSC2;SH3KBP1;PCDH7;CDKL5;OLFM2;EFNB3;LRRTM4;LRFN3;LRFN1;LRFN5;LRRC7;CHRM1;SLITRK1;ELFN2	CAMK1;TSC2;SH3KBP1;PCDH7;CDKL5;OLFM2;EFNB3;LRRTM4;LRFN3;LRFN1;LRFN5;LRRC7;CHRM1;SLITRK1;ELFN2	CAMK1;TSC2;SH3KBP1;PCDH7
GO:0099092	D33	CC	postsynaptic density, intracellular component	│ │ │ ├─ postsynaptic density, intracellular component	GO:0014069			1	13	HGNC:11411	CDKL5	CDKL5	CDKL5
GO:0098839	D34	CC	postsynaptic density membrane	│ │ │ └─ postsynaptic density membrane	GO:0014069	0.0062734	0.0164677	10	48	HGNC:17189;HGNC:3228;HGNC:19411;HGNC:28370;HGNC:29290;HGNC:20360;HGNC:18531;HGNC:1950;HGNC:20297;HGNC:29396	OLFM2;EFNB3;LRRTM4;LRFN3;LRFN1;LRFN5;LRRC7;CHRM1;SLITRK1;ELFN2	OLFM2;EFNB3;LRRTM4;LRFN3;LRFN1;LRFN5;LRRC7;CHRM1;SLITRK1;ELFN2
GO:0099031	D41	CC	anchored component of postsynaptic density membrane	│ │ │ ├─ anchored component of postsynaptic density membrane	GO:0098839			0	5
GO:0099147	D42	CC	extrinsic component of postsynaptic density membrane	│ │ │ ├─ extrinsic component of postsynaptic density membrane	GO:0098839			1	3	HGNC:17189	OLFM2	OLFM2	OLFM2
GO:0099061	D43	CC	integral component of postsynaptic density membrane	│ │ │ └─ integral component of postsynaptic density membrane	GO:0098839	0.00459778	0.0151198	9	38	HGNC:3228;HGNC:19411;HGNC:28370;HGNC:29290;HGNC:20360;HGNC:18531;HGNC:1950;HGNC:20297;HGNC:29396	EFNB3;LRRTM4;LRFN3;LRFN1;LRFN5;LRRC7;CHRM1;SLITRK1;ELFN2	EFNB3;LRRTM4;LRFN3;LRFN1;LRFN5;LRRC7;CHRM1;SLITRK1;ELFN2	EFNB3;LRRTM4;LRFN3;LRFN1;LRFN5;LRRC7;CHRM1;SLITRK1;ELFN2
GO:0099629	D20	CC	postsynaptic specialization of symmetric synapse	│ │ └─ postsynaptic specialization of symmetric synapse	GO:0099572			0	1
GO:0099164	D35	CC	postsynaptic specialization membrane of symmetric synapse	│ │ └─ postsynaptic specialization membrane of symmetric synapse	GO:0099629			0	0
GO:0098843	D7	CC	postsynaptic endocytic zone	│ ├─ postsynaptic endocytic zone	GO:0098794			0	6
GO:0098844	D21	CC	postsynaptic endocytic zone membrane	│ │ └─ postsynaptic endocytic zone membrane	GO:0098843			0	1
GO:0098845	D8	CC	postsynaptic endosome	│ ├─ postsynaptic endosome	GO:0098794	0.00503994	0.0151198	5	12	HGNC:16922;HGNC:29442;HGNC:7603;HGNC:11430;HGNC:11763	AGAP1;KIF21B;MYO5B;STX12;TFRC	AGAP1;KIF21B;MYO5B;STX12;TFRC	AGAP1;KIF21B
GO:0098895	D22	CC	postsynaptic endosome membrane	│ │ ├─ postsynaptic endosome membrane	GO:0098845			0	1
GO:0098999	D36	CC	extrinsic component of postsynaptic endosome membrane	│ │ │ └─ extrinsic component of postsynaptic endosome membrane	GO:0098895			0	1
GO:0098842	D23	CC	postsynaptic early endosome	│ │ ├─ postsynaptic early endosome	GO:0098845			0	3
GO:0098896	D37	CC	postsynaptic early endosome membrane	│ │ │ └─ postsynaptic early endosome membrane	GO:0098842			0	0
GO:0098998	D44	CC	extrinsic component of postsynaptic early endosome membrane	│ │ │ └─ extrinsic component of postsynaptic early endosome membrane	GO:0098896			0	0
GO:0098837	D24	CC	postsynaptic recycling endosome	│ │ └─ postsynaptic recycling endosome	GO:0098845	0.0209548		3	6	HGNC:7603;HGNC:11430;HGNC:11763	MYO5B;STX12;TFRC	MYO5B;STX12;TFRC
GO:0098944	D38	CC	postsynaptic recycling endosome membrane	│ │ └─ postsynaptic recycling endosome membrane	GO:0098837	0.00969957	0.0203691	3	4	HGNC:7603;HGNC:11430;HGNC:11763	MYO5B;STX12;TFRC	MYO5B;STX12;TFRC	MYO5B
GO:0099033	D45	CC	anchored component of postsynaptic recycling endosome membrane	│ │ ├─ anchored component of postsynaptic recycling endosome membrane	GO:0098944			0	1
GO:0099063	D46	CC	integral component of postsynaptic recycling endosome membrane	│ │ └─ integral component of postsynaptic recycling endosome membrane	GO:0098944			2	2	HGNC:11430;HGNC:11763	STX12;TFRC	STX12;TFRC	STX12;TFRC
GO:0045211	D9	CC	postsynaptic membrane	│ ├─ postsynaptic membrane	GO:0098794	0.0397187		8	48	HGNC:6218;HGNC:1392;HGNC:1950;HGNC:943;HGNC:20974;HGNC:1388;HGNC:20297;HGNC:10763	KCNA1;CACNA1E;CHRM1;ADGRB1;ADGRL3;CACNA1A;SLITRK1;SEZ6L	KCNA1;CACNA1E;CHRM1;ADGRB1;ADGRL3;CACNA1A;SLITRK1;SEZ6L
GO:0099025	D25	CC	anchored component of postsynaptic membrane	│ │ ├─ anchored component of postsynaptic membrane	GO:0045211			0	3
GO:0098890	D26	CC	extrinsic component of postsynaptic membrane	│ │ ├─ extrinsic component of postsynaptic membrane	GO:0045211			0	4
GO:0099055	D27	CC	integral component of postsynaptic membrane	│ │ └─ integral component of postsynaptic membrane	GO:0045211	0.0116956	0.0223279	8	37	HGNC:6218;HGNC:1392;HGNC:1950;HGNC:943;HGNC:20974;HGNC:1388;HGNC:20297;HGNC:10763	KCNA1;CACNA1E;CHRM1;ADGRB1;ADGRL3;CACNA1A;SLITRK1;SEZ6L	KCNA1;CACNA1E;CHRM1;ADGRB1;ADGRL3;CACNA1A;SLITRK1;SEZ6L	KCNA1;CACNA1E;CHRM1;ADGRB1;ADGRL3;CACNA1A;SLITRK1;SEZ6L
SYNGO:postsyn_ribosome	D10	CC	postsynaptic ribosome	│ ├─ postsynaptic ribosome	GO:0098794			0	50
SYNGO:postsyn_er	D11	CC	postsynaptic ER	│ └─ postsynaptic ER	GO:0098794			0	3
SYNGO:postsyn_er_membrane	D28	CC	postsynaptic ER membrane	│ ├─ postsynaptic ER membrane	SYNGO:postsyn_er			0	0
SYNGO:postsyn_er_membrane_integral	D39	CC	integral component of postsynaptic ER membrane	│ │ └─ integral component of postsynaptic ER membrane	SYNGO:postsyn_er_membrane			0	0
SYNGO:postsyn_ser	D29	CC	postsynaptic SER	│ └─ postsynaptic SER	SYNGO:postsyn_er			0	2
SYNGO:postsyn_ser_membrane	D40	CC	postsynaptic SER membrane	│ └─ postsynaptic SER membrane	SYNGO:postsyn_ser			0	0
SYNGO:postsyn_ser_membrane_integral	D47	CC	integral component of postsynaptic SER membrane	│ └─ integral component of postsynaptic SER membrane	SYNGO:postsyn_ser_membrane			0	0
GO:0099544	E1	CC	extrasynaptic space	└─ extrasynaptic space	GO:0045202			0	2
GO:0098966	E2	CC	perisynaptic extracellular matrix	└─ perisynaptic extracellular matrix	GO:0099544			0	2
SYNGO:synprocess		BP	process in the synapse	process in the synapse		6.61819e-08	1.91928e-06	67	449	HGNC:1388;HGNC:1389;HGNC:1392;HGNC:1404;HGNC:4077;HGNC:4076;HGNC:6218;HGNC:10585;HGNC:19665;HGNC:8008;HGNC:28337;HGNC:11430;HGNC:23149;HGNC:2985;HGNC:30670;HGNC:28970;HGNC:16703;HGNC:13531;HGNC:8607;HGNC:3757;HGNC:16937;HGNC:1950;HGNC:24163;HGNC:3758;HGNC:8010;HGNC:11763;HGNC:589;HGNC:29442;HGNC:19359;HGNC:17189;HGNC:8127;HGNC:3378;HGNC:7728;HGNC:4851;HGNC:3228;HGNC:7603;HGNC:11411;HGNC:12303;HGN…	CACNA1A;CACNA1B;CACNA1E;CACNB4;GABRA3;GABRA2;KCNA1;SCN1A;STXBP5;NRXN1;C9ORF72;STX12;UNC13C;DOC2A;SV2C;EFR3A;SLC17A6;ATP8A1;PRKN;FLOT1;ARL6IP5;CHRM1;BEGAIN;FLOT2;NRXN3;TFRC;ATG5;KIF21B;C1QL3;OLFM2;OGT;EPB41L1;NEDD4L;HTT;EFNB3;MYO5B;CDKL5;TRIO;MAPK8;MAPK9;LAMP5;RASGRF2;ADGRL3;ARHGAP39;TSC2;AGAP1;MRTFB;CYFIP1;LIMK1;CAMK1;SLITRK1;LRFN3;LRFN5;CDH6;ELFN2;PLXND1;PPFIA4;LRRTM4;APP;PCDH7;LRFN1;ADGRB1;SLC6…	CACNA1A;CACNA1B;CACNA1E;CACNB4;GABRA3;GABRA2;KCNA1;SCN1A;STXBP5;NRXN1;C9ORF72;STX12;UNC13C;DOC2A;SV2C;EFR3A;SLC17A6;ATP8A1;PRKN;FLOT1;ARL6IP5;CHRM1;BEGAIN;FLOT2;NRXN3;TFRC;ATG5;KIF21B;C1QL3;OLFM2;OGT;EPB41L1;NEDD4L;HTT;EFNB3;MYO5B;CDKL5;TRIO;MAPK8;MAPK9;LAMP5;RASGRF2;ADGRL3;ARHGAP39;TSC2;AGAP1;MRTFB;CYFIP1;LIMK1;CAMK1;SLITRK1;LRFN3;LRFN5;CDH6;ELFN2;PLXND1;PPFIA4;LRRTM4;APP;PCDH7;LRFN1;ADGRB1;SLC6…
SYNGO:presynprocess	F1	BP	process in the presynapse	├─ process in the presynapse	SYNGO:synprocess	0.000542413	0.00524332	21	118	HGNC:1388;HGNC:1389;HGNC:1392;HGNC:1404;HGNC:4077;HGNC:4076;HGNC:6218;HGNC:10585;HGNC:19665;HGNC:8008;HGNC:28337;HGNC:11430;HGNC:23149;HGNC:2985;HGNC:30670;HGNC:28970;HGNC:16703;HGNC:13531;HGNC:8607;HGNC:3757;HGNC:16937	CACNA1A;CACNA1B;CACNA1E;CACNB4;GABRA3;GABRA2;KCNA1;SCN1A;STXBP5;NRXN1;C9ORF72;STX12;UNC13C;DOC2A;SV2C;EFR3A;SLC17A6;ATP8A1;PRKN;FLOT1;ARL6IP5	CACNA1A;CACNA1B;CACNA1E;CACNB4;GABRA3;GABRA2;KCNA1;SCN1A;STXBP5;NRXN1;C9ORF72;STX12;UNC13C;DOC2A;SV2C;EFR3A;SLC17A6;ATP8A1;PRKN;FLOT1;ARL6IP5
GO:0099509	F2	BP	regulation of presynaptic cytosolic calcium levels	│ ├─ regulation of presynaptic cytosolic calcium levels	SYNGO:presynprocess	0.0102445		4	9	HGNC:1388;HGNC:1389;HGNC:1392;HGNC:1404	CACNA1A;CACNA1B;CACNA1E;CACNB4	CACNA1A;CACNA1B;CACNA1E;CACNB4
GO:1905056	F11	BP	ATPase-coupled calcium ion transmembrane transporter activity involved in regulation of presynaptic cytosolic calcium levels	│ │ ├─ ATPase-coupled calcium ion transmembrane transporter activity involved in regulation of presynaptic cytosolic calcium levels	GO:0099509			0	0
GO:0099534	F12	BP	calcium ion binding involved in regulation of presynaptic cytosolic calcium levels	│ │ ├─ calcium ion binding involved in regulation of presynaptic cytosolic calcium levels	GO:0099509			0	1
GO:0099626	F13	BP	voltage-gated calcium channel activity involved in regulation of presynaptic cytosolic calcium levels	│ │ └─ voltage-gated calcium channel activity involved in regulation of presynaptic cytosolic calcium levels	GO:0099509	0.00132755	0.00962472	4	4	HGNC:1388;HGNC:1389;HGNC:1392;HGNC:1404	CACNA1A;CACNA1B;CACNA1E;CACNB4	CACNA1A;CACNA1B;CACNA1E;CACNB4	CACNA1A;CACNA1B;CACNA1E;CACNB4
GO:0099505	F3	BP	regulation of presynaptic membrane potential	│ ├─ regulation of presynaptic membrane potential	SYNGO:presynprocess	0.0471673	0.0683926	4	16	HGNC:4077;HGNC:4076;HGNC:6218;HGNC:10585	GABRA3;GABRA2;KCNA1;SCN1A	GABRA3;GABRA2;KCNA1;SCN1A
GO:0099507	F14	BP	ligand-gated ion channel activity involved in regulation of presynaptic membrane potential	│ │ ├─ ligand-gated ion channel activity involved in regulation of presynaptic membrane potential	GO:0099505			2	9	HGNC:4077;HGNC:4076	GABRA3;GABRA2	GABRA3;GABRA2	GABRA3;GABRA2
GO:0099508	F15	BP	voltage-gated ion channel activity involved in regulation of presynaptic membrane potential	│ │ ├─ voltage-gated ion channel activity involved in regulation of presynaptic membrane potential	GO:0099505			2	4	HGNC:6218;HGNC:10585	KCNA1;SCN1A	KCNA1;SCN1A	KCNA1;SCN1A
GO:0150047	F16	BP	G protein-coupled neurotransmitter receptor activity involved in regulation of presynaptic membrane potential	│ │ ├─ G protein-coupled neurotransmitter receptor activity involved in regulation of presynaptic membrane potential	GO:0099505			0	3
GO:0140232	F17	BP	intracellular cAMP-activated cation channel activity involved in regulation of presynaptic membrane potential	│ │ └─ intracellular cAMP-activated cation channel activity involved in regulation of presynaptic membrane potential	GO:0099505			0	1
GO:0140238	F4	BP	presynaptic endocytosis	│ ├─ presynaptic endocytosis	SYNGO:presynprocess			0	3
GO:0099504	F5	BP	synaptic vesicle cycle	│ ├─ synaptic vesicle cycle	SYNGO:presynprocess	0.0083704	0.0269713	14	85	HGNC:19665;HGNC:8008;HGNC:28337;HGNC:11430;HGNC:23149;HGNC:2985;HGNC:1389;HGNC:30670;HGNC:1392;HGNC:1404;HGNC:28970;HGNC:16703;HGNC:13531;HGNC:8607	STXBP5;NRXN1;C9ORF72;STX12;UNC13C;DOC2A;CACNA1B;SV2C;CACNA1E;CACNB4;EFR3A;SLC17A6;ATP8A1;PRKN	STXBP5;NRXN1;C9ORF72;STX12;UNC13C;DOC2A;CACNA1B;SV2C;CACNA1E;CACNB4;EFR3A;SLC17A6;ATP8A1;PRKN	STXBP5
GO:0098693	F18	BP	regulation of synaptic vesicle cycle	│ │ ├─ regulation of synaptic vesicle cycle	GO:0099504			2	11	HGNC:8008;HGNC:28337	NRXN1;C9ORF72	NRXN1;C9ORF72	NRXN1;C9ORF72
GO:0097091	F19	BP	synaptic vesicle clustering	│ │ ├─ synaptic vesicle clustering	GO:0099504			0	6
GO:0099532	F20	BP	synaptic vesicle endosomal processing	│ │ ├─ synaptic vesicle endosomal processing	GO:0099504			1	6	HGNC:11430	STX12	STX12
GO:0016182	F29	BP	synaptic vesicle budding from endosome	│ │ │ ├─ synaptic vesicle budding from endosome	GO:0099532			0	2
GO:0016189	F30	BP	synaptic vesicle to endosome fusion	│ │ │ └─ synaptic vesicle to endosome fusion	GO:0099532			1	3	HGNC:11430	STX12	STX12	STX12
GO:0016079	F21	BP	synaptic vesicle exocytosis	│ │ ├─ synaptic vesicle exocytosis	GO:0099504	0.00192558	0.0111684	8	26	HGNC:23149;HGNC:2985;HGNC:1389;HGNC:30670;HGNC:19665;HGNC:1392;HGNC:1404;HGNC:28970	UNC13C;DOC2A;CACNA1B;SV2C;STXBP5;CACNA1E;CACNB4;EFR3A	UNC13C;DOC2A;CACNA1B;SV2C;STXBP5;CACNA1E;CACNB4;EFR3A	UNC13C
GO:0099502	F31	BP	calcium-dependent activation of synaptic vesicle fusion	│ │ │ ├─ calcium-dependent activation of synaptic vesicle fusion	GO:0016079			2	6	HGNC:2985;HGNC:1389	DOC2A;CACNA1B	DOC2A;CACNA1B	DOC2A
GO:0150037	F41	BP	regulation of calcium-dependent activation of synaptic vesicle fusion	│ │ │ │ └─ regulation of calcium-dependent activation of synaptic vesicle fusion	GO:0099502			1	4	HGNC:1389	CACNA1B	CACNA1B	CACNA1B
GO:2000300	F32	BP	regulation of synaptic vesicle exocytosis	│ │ │ ├─ regulation of synaptic vesicle exocytosis	GO:0016079	0.0175	0.0422917	4	11	HGNC:30670;HGNC:19665;HGNC:1392;HGNC:1404	SV2C;STXBP5;CACNA1E;CACNB4	SV2C;STXBP5;CACNA1E;CACNB4	SV2C;STXBP5;CACNA1E;CACNB4
GO:0016081	F33	BP	synaptic vesicle docking	│ │ │ ├─ synaptic vesicle docking	GO:0016079			1	5	HGNC:19665	STXBP5	STXBP5
GO:0099148	F42	BP	regulation of synaptic vesicle docking	│ │ │ │ └─ regulation of synaptic vesicle docking	GO:0016081			1	1	HGNC:19665	STXBP5	STXBP5	STXBP5
GO:0031629	F34	BP	synaptic vesicle fusion to presynaptic active zone membrane	│ │ │ ├─ synaptic vesicle fusion to presynaptic active zone membrane	GO:0016079			0	1
GO:0031630	F43	BP	regulation of synaptic vesicle fusion to presynaptic active zone membrane	│ │ │ │ └─ regulation of synaptic vesicle fusion to presynaptic active zone membrane	GO:0031629			0	1
GO:0016082	F35	BP	synaptic vesicle priming	│ │ │ └─ synaptic vesicle priming	GO:0016079			2	8	HGNC:28970;HGNC:19665	EFR3A;STXBP5	EFR3A;STXBP5	EFR3A
GO:0010807	F44	BP	regulation of synaptic vesicle priming	│ │ │ └─ regulation of synaptic vesicle priming	GO:0016082			1	3	HGNC:19665	STXBP5	STXBP5	STXBP5
GO:0098700	F22	BP	synaptic vesicle neurotransmitter loading	│ │ ├─ synaptic vesicle neurotransmitter loading	GO:0099504			1	3	HGNC:16703	SLC17A6	SLC17A6	SLC17A6
GO:0099162	F36	BP	regulation of synaptic vesicle neurotransmitter loading	│ │ │ └─ regulation of synaptic vesicle neurotransmitter loading	GO:0098700			0	1
GO:0099180	F23	BP	zinc ion import into synaptic vesicle	│ │ ├─ zinc ion import into synaptic vesicle	GO:0099504			0	0
GO:0097401	F24	BP	synaptic vesicle proton loading	│ │ ├─ synaptic vesicle proton loading	GO:0099504			0	5
GO:1901546	F37	BP	regulation of proton loading	│ │ │ └─ regulation of proton loading	GO:0097401			0	1
GO:0048488	F25	BP	synaptic vesicle endocytosis	│ │ └─ synaptic vesicle endocytosis	GO:0099504			2	32	HGNC:13531;HGNC:8607	ATP8A1;PRKN	ATP8A1;PRKN	ATP8A1
GO:1900242	F38	BP	regulation of synaptic vesicle endocytosis	│ │ ├─ regulation of synaptic vesicle endocytosis	GO:0048488			1	14	HGNC:8607	PRKN	PRKN	PRKN
GO:0016185	F39	BP	synaptic vesicle budding from presynaptic endocytic zone membrane	│ │ ├─ synaptic vesicle budding from presynaptic endocytic zone membrane	GO:0048488			0	0
GO:0098694	F45	BP	regulation of synaptic vesicle budding from presynaptic endocytic zone membrane	│ │ │ └─ regulation of synaptic vesicle budding from presynaptic endocytic zone membrane	GO:0016185			0	0
GO:0016191	F40	BP	synaptic vesicle uncoating	│ │ └─ synaptic vesicle uncoating	GO:0048488			0	1
GO:0099525	F6	BP	presynaptic dense core vesicle exocytosis	│ ├─ presynaptic dense core vesicle exocytosis	SYNGO:presynprocess			1	11	HGNC:19665	STXBP5	STXBP5
GO:0099161	F26	BP	regulation of presynaptic dense core vesicle exocytosis	│ │ └─ regulation of presynaptic dense core vesicle exocytosis	GO:0099525			1	5	HGNC:19665	STXBP5	STXBP5	STXBP5
GO:0001504	F7	BP	neurotransmitter uptake	│ ├─ neurotransmitter uptake	SYNGO:presynprocess			0	1
GO:0098810	F8	BP	neurotransmitter reuptake	│ ├─ neurotransmitter reuptake	SYNGO:presynprocess			2	4	HGNC:3757;HGNC:16937	FLOT1;ARL6IP5	FLOT1;ARL6IP5
GO:0051580	F27	BP	regulation of neurotransmitter uptake	│ │ └─ regulation of neurotransmitter uptake	GO:0098810			2	3	HGNC:3757;HGNC:16937	FLOT1;ARL6IP5	FLOT1;ARL6IP5	FLOT1;ARL6IP5
SYNGO:presyn_chaperoneProteinFolding	F9	BP	presynaptic chaperone-mediated protein folding	│ ├─ presynaptic chaperone-mediated protein folding	SYNGO:presynprocess			0	2
GO:0098928	F10	BP	presynaptic signaling pathway	│ └─ presynaptic signaling pathway	SYNGO:presynprocess			0	1
GO:0099526	F28	BP	presynapse to nucleus signaling pathway	│ └─ presynapse to nucleus signaling pathway	GO:0098928			0	1
SYNGO:postsynprocess	G1	BP	process in the postsynapse	├─ process in the postsynapse	SYNGO:synprocess	0.000407571	0.00524332	18	90	HGNC:1950;HGNC:4076;HGNC:4077;HGNC:6218;HGNC:24163;HGNC:3758;HGNC:8010;HGNC:8607;HGNC:11430;HGNC:11763;HGNC:589;HGNC:29442;HGNC:19359;HGNC:17189;HGNC:8127;HGNC:3378;HGNC:7728;HGNC:4851	CHRM1;GABRA2;GABRA3;KCNA1;BEGAIN;FLOT2;NRXN3;PRKN;STX12;TFRC;ATG5;KIF21B;C1QL3;OLFM2;OGT;EPB41L1;NEDD4L;HTT	CHRM1;GABRA2;GABRA3;KCNA1;BEGAIN;FLOT2;NRXN3;PRKN;STX12;TFRC;ATG5;KIF21B;C1QL3;OLFM2;OGT;EPB41L1;NEDD4L;HTT
GO:0099566	G2	BP	regulation of postsynaptic cytosolic calcium levels	│ ├─ regulation of postsynaptic cytosolic calcium levels	SYNGO:postsynprocess			0	3
GO:1905059	G9	BP	ATPase-coupled calcium ion transmembrane transporter activity involved in regulation of postsynaptic cytosolic calcium levels	│ │ ├─ ATPase-coupled calcium ion transmembrane transporter activity involved in regulation of postsynaptic cytosolic calcium levels	GO:0099566			0	0
GO:0099567	G10	BP	calcium ion binding involved in regulation of postsynaptic cytosolic calcium levels	│ │ ├─ calcium ion binding involved in regulation of postsynaptic cytosolic calcium levels	GO:0099566			0	1
GO:1905060	G11	BP	calcium:cation antiporter activity involved in regulation of postsynaptic cytosolic calcium ion levels	│ │ ├─ calcium:cation antiporter activity involved in regulation of postsynaptic cytosolic calcium ion levels	GO:0099566			0	1
GO:0098695	G12	BP	inositol 1,4,5-trisphosphate receptor activity involved in regulation of postsynaptic cytosolic calcium levels	│ │ ├─ inositol 1,4,5-trisphosphate receptor activity involved in regulation of postsynaptic cytosolic calcium levels	GO:0099566			0	0
GO:0099583	G13	BP	neurotransmitter receptor activity involved in regulation of postsynaptic cytosolic calcium levels	│ │ └─ neurotransmitter receptor activity involved in regulation of postsynaptic cytosolic calcium levels	GO:0099566			0	1
GO:0098872	G23	BP	G-protein coupled neurotransmitter receptor activity involved in regulation of postsynaptic cytosolic calcium levels	│ │ └─ G-protein coupled neurotransmitter receptor activity involved in regulation of postsynaptic cytosolic calcium levels	GO:0099583			0	1
GO:0060078	G3	BP	regulation of postsynaptic membrane potential	│ ├─ regulation of postsynaptic membrane potential	SYNGO:postsynprocess	0.0638574	0.088184	4	18	HGNC:1950;HGNC:4076;HGNC:4077;HGNC:6218	CHRM1;GABRA2;GABRA3;KCNA1	CHRM1;GABRA2;GABRA3;KCNA1	CHRM1
GO:0140233	G14	BP	intracellular cAMP-activated cation channel activity involved in regulation of postsynaptic membrane potential	│ │ ├─ intracellular cAMP-activated cation channel activity involved in regulation of postsynaptic membrane potential	GO:0060078			0	1
GO:0099579	G24	BP	G protein-coupled neurotransmitter receptor activity involved in regulation of postsynaptic membrane potential	│ │ │ └─ G protein-coupled neurotransmitter receptor activity involved in regulation of postsynaptic membrane potential	GO:0140233			0	1
GO:1904315	G15	BP	transmitter-gated ion channel activity involved in regulation of postsynaptic membrane potential	│ │ ├─ transmitter-gated ion channel activity involved in regulation of postsynaptic membrane potential	GO:0060078			2	12	HGNC:4076;HGNC:4077	GABRA2;GABRA3	GABRA2;GABRA3	GABRA2;GABRA3
GO:1905030	G16	BP	voltage-gated ion channel activity involved in regulation of postsynaptic membrane potential	│ │ └─ voltage-gated ion channel activity involved in regulation of postsynaptic membrane potential	GO:0060078			1	2	HGNC:6218	KCNA1	KCNA1	KCNA1
GO:0098962	G4	BP	regulation of postsynaptic neurotransmitter receptor activity	│ ├─ regulation of postsynaptic neurotransmitter receptor activity	SYNGO:postsynprocess			1	3	HGNC:24163	BEGAIN	BEGAIN	BEGAIN
GO:0099072	G5	BP	regulation of postsynaptic membrane neurotransmitter receptor levels	│ ├─ regulation of postsynaptic membrane neurotransmitter receptor levels	SYNGO:postsynprocess	0.00262547	0.0126898	12	57	HGNC:3758;HGNC:8010;HGNC:8607;HGNC:11430;HGNC:11763;HGNC:589;HGNC:29442;HGNC:19359;HGNC:17189;HGNC:8127;HGNC:3378;HGNC:7728	FLOT2;NRXN3;PRKN;STX12;TFRC;ATG5;KIF21B;C1QL3;OLFM2;OGT;EPB41L1;NEDD4L	FLOT2;NRXN3;PRKN;STX12;TFRC;ATG5;KIF21B;C1QL3;OLFM2;OGT;EPB41L1;NEDD4L	FLOT2;NRXN3;PRKN;STX12;TFRC;ATG5;KIF21B
GO:0099645	G17	BP	neurotransmitter receptor localization to postsynaptic specialization membrane	│ │ ├─ neurotransmitter receptor localization to postsynaptic specialization membrane	GO:0099072	0.0732176	0.0884712	4	19	HGNC:19359;HGNC:8010;HGNC:17189;HGNC:8127	C1QL3;NRXN3;OLFM2;OGT	C1QL3;NRXN3;OLFM2;OGT	C1QL3;NRXN3;OLFM2
GO:0098696	G25	BP	regulation of neurotransmitter receptor localization to postsynaptic specialization membrane	│ │ │ └─ regulation of neurotransmitter receptor localization to postsynaptic specialization membrane	GO:0099645			1	13	HGNC:8127	OGT	OGT	OGT
GO:0098967	G18	BP	exocytic insertion of neurotransmitter receptor to postsynaptic membrane	│ │ ├─ exocytic insertion of neurotransmitter receptor to postsynaptic membrane	GO:0099072			1	3	HGNC:3378	EPB41L1	EPB41L1
GO:0099145	G26	BP	regulation of exocytic insertion of neurotransmitter receptor to postsynaptic membrane	│ │ │ └─ regulation of exocytic insertion of neurotransmitter receptor to postsynaptic membrane	GO:0098967			1	1	HGNC:3378	EPB41L1	EPB41L1	EPB41L1
GO:0098970	G19	BP	postsynaptic neurotransmitter receptor diffusion trapping	│ │ ├─ postsynaptic neurotransmitter receptor diffusion trapping	GO:0099072			0	0
GO:0150054	G27	BP	regulation of postsynaptic neurotransmitter receptor diffusion trapping	│ │ │ └─ regulation of postsynaptic neurotransmitter receptor diffusion trapping	GO:0098970			0	0
GO:0098884	G20	BP	postsynaptic neurotransmitter receptor endocytosis	│ │ └─ postsynaptic neurotransmitter receptor endocytosis	GO:0099072			1	14	HGNC:7728	NEDD4L	NEDD4L
GO:0099149	G28	BP	regulation of postsynaptic neurotransmitter receptor endocytosis	│ │ └─ regulation of postsynaptic neurotransmitter receptor endocytosis	GO:0098884			1	11	HGNC:7728	NEDD4L	NEDD4L	NEDD4L
GO:0140239	G6	BP	postsynaptic endocytosis	│ ├─ postsynaptic endocytosis	SYNGO:postsynprocess			0	1
GO:0150038	G7	BP	postsynaptic dense core vesicle exocytosis	│ ├─ postsynaptic dense core vesicle exocytosis	SYNGO:postsynprocess			0	0
GO:0150044	G21	BP	regulation of postsynaptic dense core vesicle exocytosis	│ │ └─ regulation of postsynaptic dense core vesicle exocytosis	GO:0150038			0	0
GO:0098926	G8	BP	postsynaptic signaling pathway	│ └─ postsynaptic signaling pathway	SYNGO:postsynprocess			1	8	HGNC:4851	HTT	HTT
GO:0099527	G22	BP	postsynapse to nucleus signaling pathway	│ └─ postsynapse to nucleus signaling pathway	GO:0098926			1	6	HGNC:4851	HTT	HTT	HTT
GO:1905539	G29	BP	regulation of postsynapse to nucleus signaling pathway	│ └─ regulation of postsynapse to nucleus signaling pathway	GO:0099527			0	0
GO:0099536	H1	BP	synaptic signaling	├─ synaptic signaling	SYNGO:synprocess	0.029884		12	82	HGNC:8010;HGNC:8008;HGNC:3228;HGNC:7603;HGNC:11411;HGNC:12303;HGNC:6881;HGNC:6886;HGNC:16097;HGNC:1950;HGNC:589;HGNC:9876	NRXN3;NRXN1;EFNB3;MYO5B;CDKL5;TRIO;MAPK8;MAPK9;LAMP5;CHRM1;ATG5;RASGRF2	NRXN3;NRXN1;EFNB3;MYO5B;CDKL5;TRIO;MAPK8;MAPK9;LAMP5;CHRM1;ATG5;RASGRF2
GO:0099537	H2	BP	trans-synaptic signaling	│ ├─ trans-synaptic signaling	GO:0099536	0.0277367	0.0473156	12	81	HGNC:8010;HGNC:8008;HGNC:3228;HGNC:7603;HGNC:11411;HGNC:12303;HGNC:6881;HGNC:6886;HGNC:16097;HGNC:1950;HGNC:589;HGNC:9876	NRXN3;NRXN1;EFNB3;MYO5B;CDKL5;TRIO;MAPK8;MAPK9;LAMP5;CHRM1;ATG5;RASGRF2	NRXN3;NRXN1;EFNB3;MYO5B;CDKL5;TRIO;MAPK8;MAPK9;LAMP5;CHRM1;ATG5;RASGRF2	NRXN3
GO:0099541	H5	BP	trans-synaptic signaling by lipid	│ │ ├─ trans-synaptic signaling by lipid	GO:0099537			1	7	HGNC:8008	NRXN1	NRXN1
GO:0099542	H14	BP	trans-synaptic signaling by endocannabinoid	│ │ │ └─ trans-synaptic signaling by endocannabinoid	GO:0099541			1	7	HGNC:8008	NRXN1	NRXN1
GO:0098921	H22	BP	retrograde trans-synaptic signaling by endocannabinoid	│ │ │ ├─ retrograde trans-synaptic signaling by endocannabinoid	GO:0099542			0	5
GO:0099178	H27	BP	regulation of retrograde trans-synaptic signaling by endocanabinoid	│ │ │ │ └─ regulation of retrograde trans-synaptic signaling by endocanabinoid	GO:0098921			0	3
GO:0099553	H23	BP	trans-synaptic signaling by endocannabinoid, modulating synaptic transmission	│ │ │ └─ trans-synaptic signaling by endocannabinoid, modulating synaptic transmission	GO:0099542			1	2	HGNC:8008	NRXN1	NRXN1
GO:0150036	H28	BP	regulation of trans-synaptic signaling by endocannabinoid, modulating synaptic transmission	│ │ │ └─ regulation of trans-synaptic signaling by endocannabinoid, modulating synaptic transmission	GO:0099553			1	2	HGNC:8008	NRXN1	NRXN1	NRXN1
GO:0099540	H6	BP	trans-synaptic signaling by neuropeptide	│ │ ├─ trans-synaptic signaling by neuropeptide	GO:0099537			0	0
GO:0099543	H7	BP	trans-synaptic signaling by soluble gas	│ │ ├─ trans-synaptic signaling by soluble gas	GO:0099537			0	1
GO:0099548	H15	BP	trans-synaptic signaling by nitric oxide	│ │ │ └─ trans-synaptic signaling by nitric oxide	GO:0099543			0	1
GO:0099555	H24	BP	trans-synaptic signaling by nitric oxide, modulating synaptic transmission	│ │ │ └─ trans-synaptic signaling by nitric oxide, modulating synaptic transmission	GO:0099548			0	1
GO:0098925	H29	BP	retrograde trans-synaptic signaling by nitric oxide, modulating synaptic transmission	│ │ │ └─ retrograde trans-synaptic signaling by nitric oxide, modulating synaptic transmission	GO:0099555			0	1
GO:0099545	H8	BP	trans-synaptic signaling by trans-synaptic complex	│ │ ├─ trans-synaptic signaling by trans-synaptic complex	GO:0099537			1	5	HGNC:3228	EFNB3	EFNB3
GO:0098942	H16	BP	retrograde trans-synaptic signaling by trans-synaptic protein complex	│ │ │ ├─ retrograde trans-synaptic signaling by trans-synaptic protein complex	GO:0099545			0	1
GO:0099557	H17	BP	trans-synaptic signaling by trans-synaptic complex, modulating synaptic transmission	│ │ │ └─ trans-synaptic signaling by trans-synaptic complex, modulating synaptic transmission	GO:0099545			1	1	HGNC:3228	EFNB3	EFNB3	EFNB3
GO:0099157	H9	BP	trans-synaptic signalling via exosome	│ │ ├─ trans-synaptic signalling via exosome	GO:0099537			0	1
GO:0099183	H10	BP	trans-synaptic signaling by BDNF, modulating synaptic transmission	│ │ ├─ trans-synaptic signaling by BDNF, modulating synaptic transmission	GO:0099537			0	0
GO:0150035	H18	BP	regulation of trans-synaptic signaling by BDNF, modulating synaptic transmission	│ │ │ └─ regulation of trans-synaptic signaling by BDNF, modulating synaptic transmission	GO:0099183			0	0
GO:0099550	H11	BP	trans-synaptic signaling, modulating synaptic transmission	│ │ ├─ trans-synaptic signaling, modulating synaptic transmission	GO:0099537			2	4	HGNC:8008;HGNC:8010	NRXN1;NRXN3	NRXN1;NRXN3	NRXN1;NRXN3
GO:0007268	H12	BP	chemical synaptic transmission	│ │ └─ chemical synaptic transmission	GO:0099537	0.0379313	0.0611115	10	66	HGNC:7603;HGNC:11411;HGNC:12303;HGNC:6881;HGNC:6886;HGNC:8010;HGNC:16097;HGNC:1950;HGNC:589;HGNC:9876	MYO5B;CDKL5;TRIO;MAPK8;MAPK9;NRXN3;LAMP5;CHRM1;ATG5;RASGRF2	MYO5B;CDKL5;TRIO;MAPK8;MAPK9;NRXN3;LAMP5;CHRM1;ATG5;RASGRF2
GO:0050804	H19	BP	modulation of chemical synaptic transmission	│ │ ├─ modulation of chemical synaptic transmission	GO:0007268	0.245492	0.263677	5	43	HGNC:7603;HGNC:11411;HGNC:12303;HGNC:6881;HGNC:6886	MYO5B;CDKL5;TRIO;MAPK8;MAPK9	MYO5B;CDKL5;TRIO;MAPK8;MAPK9	MYO5B;CDKL5;TRIO;MAPK8;MAPK9
GO:0099531	H20	BP	presynaptic process involved in chemical synaptic transmission	│ │ ├─ presynaptic process involved in chemical synaptic transmission	GO:0007268			2	11	HGNC:8010;HGNC:16097	NRXN3;LAMP5	NRXN3;LAMP5
GO:0099171	H25	BP	presynaptic modulation of chemical synaptic transmission	│ │ │ └─ presynaptic modulation of chemical synaptic transmission	GO:0099531			2	11	HGNC:8010;HGNC:16097	NRXN3;LAMP5	NRXN3;LAMP5	NRXN3;LAMP5
GO:0099565	H21	BP	postsynaptic process involved in chemical synaptic transmission	│ │ └─ postsynaptic process involved in chemical synaptic transmission	GO:0007268	0.0273188		4	13	HGNC:12303;HGNC:1950;HGNC:589;HGNC:9876	TRIO;CHRM1;ATG5;RASGRF2	TRIO;CHRM1;ATG5;RASGRF2
GO:0099170	H26	BP	postsynaptic modulation of chemical synaptic transmission	│ │ └─ postsynaptic modulation of chemical synaptic transmission	GO:0099565	0.0220767	0.0447343	4	12	HGNC:12303;HGNC:1950;HGNC:589;HGNC:9876	TRIO;CHRM1;ATG5;RASGRF2	TRIO;CHRM1;ATG5;RASGRF2	TRIO;CHRM1;ATG5;RASGRF2
GO:0099538	H3	BP	synaptic signaling via neuropeptide	│ ├─ synaptic signaling via neuropeptide	GO:0099536			0	0
GO:0099163	H4	BP	synaptic signaling by nitric oxide	│ └─ synaptic signaling by nitric oxide	GO:0099536			0	1
GO:0150045	H13	BP	regulation of synaptic signaling by nitric oxide	│ └─ regulation of synaptic signaling by nitric oxide	GO:0099163			0	0
GO:0050808	I1	BP	synapse organization	├─ synapse organization	SYNGO:synprocess	0.00344042	0.0142532	26	188	HGNC:20974;HGNC:29351;HGNC:11411;HGNC:12363;HGNC:7603;HGNC:16922;HGNC:29819;HGNC:13759;HGNC:6613;HGNC:1459;HGNC:20297;HGNC:28370;HGNC:20360;HGNC:8008;HGNC:1765;HGNC:29396;HGNC:9107;HGNC:9248;HGNC:19411;HGNC:8127;HGNC:620;HGNC:8659;HGNC:8010;HGNC:19359;HGNC:29290;HGNC:943	ADGRL3;ARHGAP39;CDKL5;TSC2;MYO5B;AGAP1;MRTFB;CYFIP1;LIMK1;CAMK1;SLITRK1;LRFN3;LRFN5;NRXN1;CDH6;ELFN2;PLXND1;PPFIA4;LRRTM4;OGT;APP;PCDH7;NRXN3;C1QL3;LRFN1;ADGRB1	ADGRL3;ARHGAP39;CDKL5;TSC2;MYO5B;AGAP1;MRTFB;CYFIP1;LIMK1;CAMK1;SLITRK1;LRFN3;LRFN5;NRXN1;CDH6;ELFN2;PLXND1;PPFIA4;LRRTM4;OGT;APP;PCDH7;NRXN3;C1QL3;LRFN1;ADGRB1	ADGRL3
GO:0099172	I2	BP	presynapse organization	│ ├─ presynapse organization	GO:0050808			0	2
GO:0099174	I16	BP	regulation of presynapse organization	│ │ └─ regulation of presynapse organization	GO:0099172			0	2
GO:0099173	I3	BP	postsynapse organization	│ ├─ postsynapse organization	GO:0050808	0.487963	0.487963	3	34	HGNC:29351;HGNC:11411;HGNC:12363	ARHGAP39;CDKL5;TSC2	ARHGAP39;CDKL5;TSC2	ARHGAP39
GO:0099175	I17	BP	regulation of postsynapse organization	│ │ ├─ regulation of postsynapse organization	GO:0099173			2	26	HGNC:11411;HGNC:12363	CDKL5;TSC2	CDKL5;TSC2	CDKL5;TSC2
GO:0099084	I18	BP	postsynaptic specialization organization	│ │ └─ postsynaptic specialization organization	GO:0099173			0	1
GO:0099563	I4	BP	modification of synaptic structure	│ ├─ modification of synaptic structure	GO:0050808	0.145865		5	35	HGNC:7603;HGNC:16922;HGNC:29819;HGNC:13759;HGNC:6613	MYO5B;AGAP1;MRTFB;CYFIP1;LIMK1	MYO5B;AGAP1;MRTFB;CYFIP1;LIMK1
GO:0099010	I19	BP	modification of postsynaptic structure	│ │ ├─ modification of postsynaptic structure	GO:0099563	0.124261	0.138598	5	33	HGNC:7603;HGNC:16922;HGNC:29819;HGNC:13759;HGNC:6613	MYO5B;AGAP1;MRTFB;CYFIP1;LIMK1	MYO5B;AGAP1;MRTFB;CYFIP1;LIMK1
GO:0099159	I36	BP	regulation of modification of postsynaptic structure	│ │ │ ├─ regulation of modification of postsynaptic structure	GO:0099010	0.0973005	0.112869	3	13	HGNC:7603;HGNC:16922;HGNC:29819	MYO5B;AGAP1;MRTFB	MYO5B;AGAP1;MRTFB	MYO5B;AGAP1;MRTFB
GO:0098885	I37	BP	modification of postsynaptic actin cytoskeleton	│ │ │ └─ modification of postsynaptic actin cytoskeleton	GO:0099010			2	18	HGNC:13759;HGNC:6613	CYFIP1;LIMK1	CYFIP1;LIMK1
GO:1905274	I50	BP	regulation of modification of postsynaptic actin cytoskeleton	│ │ │ └─ regulation of modification of postsynaptic actin cytoskeleton	GO:0098885			2	12	HGNC:13759;HGNC:6613	CYFIP1;LIMK1	CYFIP1;LIMK1	CYFIP1;LIMK1
GO:0099564	I20	BP	modification of synaptic structure, modulating synaptic transmission	│ │ ├─ modification of synaptic structure, modulating synaptic transmission	GO:0099563			0	0
GO:1905244	I21	BP	regulation of modification of synaptic structure	│ │ └─ regulation of modification of synaptic structure	GO:0099563			0	2
GO:0098987	I38	BP	regulation of modification of synapse structure, modulating synaptic transmission	│ │ └─ regulation of modification of synapse structure, modulating synaptic transmission	GO:1905244			0	2
GO:0050807	I5	BP	regulation of synapse organization	│ ├─ regulation of synapse organization	GO:0050808			2	12	HGNC:1459;HGNC:20297	CAMK1;SLITRK1	CAMK1;SLITRK1	CAMK1;SLITRK1
GO:0098918	I6	BP	structural constituent of synapse	│ ├─ structural constituent of synapse	GO:0050808			0	15
GO:0099181	I22	BP	structural constituent of presynapse	│ │ ├─ structural constituent of presynapse	GO:0098918			0	6
GO:0098882	I39	BP	structural constituent of active zone	│ │ │ ├─ structural constituent of active zone	GO:0099181			0	5
GO:0098699	I40	BP	structural constituent of presynaptic actin cytoskeleton	│ │ │ └─ structural constituent of presynaptic actin cytoskeleton	GO:0099181			0	1
GO:0099186	I23	BP	structural constituent of postsynapse	│ │ └─ structural constituent of postsynapse	GO:0098918			0	9
GO:0098973	I41	BP	structural constituent of postsynaptic actin cytoskeleton	│ │ ├─ structural constituent of postsynaptic actin cytoskeleton	GO:0099186			0	1
GO:0099184	I42	BP	structural constituent of postsynaptic intermediate filament cytoskeleton	│ │ ├─ structural constituent of postsynaptic intermediate filament cytoskeleton	GO:0099186			0	2
GO:0098879	I43	BP	structural constituent of postsynaptic specialization	│ │ ├─ structural constituent of postsynaptic specialization	GO:0099186			0	1
GO:0098919	I44	BP	structural constituent of postsynaptic density	│ │ └─ structural constituent of postsynaptic density	GO:0099186			0	4
GO:0150043	I7	BP	structural constituent of synapse-associated extracellular matrix	│ ├─ structural constituent of synapse-associated extracellular matrix	GO:0050808			0	0
GO:0099560	I8	BP	synapse adhesion between pre- and post-synapse	│ ├─ synapse adhesion between pre- and post-synapse	GO:0050808	0.0250856	0.0454677	6	27	HGNC:28370;HGNC:20360;HGNC:20297;HGNC:8008;HGNC:1765;HGNC:29396	LRFN3;LRFN5;SLITRK1;NRXN1;CDH6;ELFN2	LRFN3;LRFN5;SLITRK1;NRXN1;CDH6;ELFN2	LRFN3;LRFN5;SLITRK1;NRXN1;CDH6;ELFN2
GO:0099179	I24	BP	regulation of synaptic membrane adhesion	│ │ └─ regulation of synaptic membrane adhesion	GO:0099560			1	4	HGNC:28370	LRFN3	LRFN3	LRFN3
GO:0008039	I9	BP	synaptic target recognition	│ ├─ synaptic target recognition	GO:0050808			1	1	HGNC:9107	PLXND1	PLXND1	PLXND1
GO:0007416	I10	BP	synapse assembly	│ ├─ synapse assembly	GO:0050808	0.00688332	0.024952	13	74	HGNC:20974;HGNC:8008;HGNC:9248;HGNC:19411;HGNC:8127;HGNC:620;HGNC:20360;HGNC:28370;HGNC:20297;HGNC:8659;HGNC:8010;HGNC:19359;HGNC:29290	ADGRL3;NRXN1;PPFIA4;LRRTM4;OGT;APP;LRFN5;LRFN3;SLITRK1;PCDH7;NRXN3;C1QL3;LRFN1	ADGRL3;NRXN1;PPFIA4;LRRTM4;OGT;APP;LRFN5;LRFN3;SLITRK1;PCDH7;NRXN3;C1QL3;LRFN1	ADGRL3;NRXN1
GO:0099054	I25	BP	presynapse assembly	│ │ ├─ presynapse assembly	GO:0007416			2	8	HGNC:9248;HGNC:8008	PPFIA4;NRXN1	PPFIA4;NRXN1	PPFIA4;NRXN1
GO:0051963	I26	BP	regulation of synapse assembly	│ │ ├─ regulation of synapse assembly	GO:0007416	0.0713293	0.0884712	8	55	HGNC:19411;HGNC:8127;HGNC:620;HGNC:20360;HGNC:28370;HGNC:20297;HGNC:8008;HGNC:8659	LRRTM4;OGT;APP;LRFN5;LRFN3;SLITRK1;NRXN1;PCDH7	LRRTM4;OGT;APP;LRFN5;LRFN3;SLITRK1;NRXN1;PCDH7	LRRTM4;OGT
GO:1905606	I45	BP	regulation of presynapse assembly	│ │ │ ├─ regulation of presynapse assembly	GO:0051963	0.0231384	0.0447343	5	19	HGNC:620;HGNC:20360;HGNC:28370;HGNC:20297;HGNC:8008	APP;LRFN5;LRFN3;SLITRK1;NRXN1	APP;LRFN5;LRFN3;SLITRK1;NRXN1	APP;LRFN5;LRFN3;SLITRK1;NRXN1
GO:0150052	I46	BP	regulation of postsynapse assembly	│ │ │ └─ regulation of postsynapse assembly	GO:0051963			1	28	HGNC:8659	PCDH7	PCDH7	PCDH7
GO:0098698	I27	BP	postsynaptic specialization assembly	│ │ ├─ postsynaptic specialization assembly	GO:0007416	0.0638574		4	18	HGNC:8008;HGNC:8010;HGNC:19359;HGNC:29290	NRXN1;NRXN3;C1QL3;LRFN1	NRXN1;NRXN3;C1QL3;LRFN1
GO:0099150	I47	BP	regulation of postsynaptic specialization assembly	│ │ │ ├─ regulation of postsynaptic specialization assembly	GO:0098698			1	3	HGNC:8008	NRXN1	NRXN1	NRXN1
GO:0097107	I48	BP	postsynaptic density assembly	│ │ │ └─ postsynaptic density assembly	GO:0098698	0.0220767	0.0447343	4	12	HGNC:8010;HGNC:19359;HGNC:8008;HGNC:29290	NRXN3;C1QL3;NRXN1;LRFN1	NRXN3;C1QL3;NRXN1;LRFN1	NRXN3;C1QL3
GO:0099151	I51	BP	regulation of postsynaptic density assembly	│ │ │ └─ regulation of postsynaptic density assembly	GO:0097107			2	10	HGNC:8008;HGNC:29290	NRXN1;LRFN1	NRXN1;LRFN1	NRXN1;LRFN1
GO:0097104	I28	BP	postsynaptic membrane assembly	│ │ └─ postsynaptic membrane assembly	GO:0007416			0	1
GO:0098883	I11	BP	synapse disassembly	│ ├─ synapse disassembly	GO:0050808			0	2
GO:1905806	I29	BP	regulation of synapse disassembly	│ │ └─ regulation of synapse disassembly	GO:0098883			0	2
GO:0060074	I12	BP	synapse maturation	│ ├─ synapse maturation	GO:0050808			0	8
GO:0090128	I30	BP	regulation of synapse maturation	│ │ └─ regulation of synapse maturation	GO:0060074			0	6
GO:0099558	I13	BP	maintenance of synapse structure	│ ├─ maintenance of synapse structure	GO:0050808			1	11	HGNC:20974	ADGRL3	ADGRL3
GO:0099559	I31	BP	maintenance of alignment of postsynaptic density and presynaptic active zone	│ │ ├─ maintenance of alignment of postsynaptic density and presynaptic active zone	GO:0099558			0	3
GO:0098880	I32	BP	maintenance of postsynaptic specialization structure	│ │ └─ maintenance of postsynaptic specialization structure	GO:0099558			1	5	HGNC:20974	ADGRL3	ADGRL3	ADGRL3
GO:0099562	I49	BP	maintenance of postsynaptic density structure	│ │ └─ maintenance of postsynaptic density structure	GO:0098880			0	2
GO:0099187	I14	BP	presynaptic cytoskeleton organization	│ ├─ presynaptic cytoskeleton organization	GO:0050808			0	5
GO:0099140	I33	BP	presynaptic actin cytoskeleton organization	│ │ └─ presynaptic actin cytoskeleton organization	GO:0099187			0	4
GO:0099188	I15	BP	postsynaptic cytoskeleton organization	│ └─ postsynaptic cytoskeleton organization	GO:0050808			1	11	HGNC:943	ADGRB1	ADGRB1
GO:0098974	I34	BP	postsynaptic actin cytoskeleton organization	│ ├─ postsynaptic actin cytoskeleton organization	GO:0099188			1	7	HGNC:943	ADGRB1	ADGRB1	ADGRB1
GO:0099190	I35	BP	postsynaptic spectrin-associated cytoskeleton organization	│ └─ postsynaptic spectrin-associated cytoskeleton organization	GO:0099188			0	3
SYNGO:metabolism	J1	BP	metabolism	├─ metabolism	SYNGO:synprocess	0.471794	0.487963	5	59	HGNC:31399;HGNC:13759;HGNC:8607;HGNC:12628;HGNC:7728	SLC6A17;CYFIP1;PRKN;USP5;NEDD4L	SLC6A17;CYFIP1;PRKN;USP5;NEDD4L	SLC6A17
SYNGO:presyn_ATPmetabolic	J2	BP	ATP metabolic process in the presynapse	│ ├─ ATP metabolic process in the presynapse	SYNGO:metabolism			0	1
SYNGO:presyn_regulationATPmetabolic	J12	BP	regulation of ATP metabolic process in the presynapse	│ │ └─ regulation of ATP metabolic process in the presynapse	SYNGO:presyn_ATPmetabolic			0	1
SYNGO:postsyn_ATPmetabolic	J3	BP	ATP metabolic process in the postsynapse	│ ├─ ATP metabolic process in the postsynapse	SYNGO:metabolism			0	1
GO:0099546	J4	BP	protein catabolic process, modulating synaptic transmission	│ ├─ protein catabolic process, modulating synaptic transmission	SYNGO:metabolism			0	0
GO:0099574	J5	BP	regulation of protein catabolic process at synapse, modulating synaptic transmission	│ ├─ regulation of protein catabolic process at synapse, modulating synaptic transmission	SYNGO:metabolism			0	3
GO:0099576	J13	BP	regulation of protein catabolic process at postsynapse, modulating synaptic transmission	│ │ ├─ regulation of protein catabolic process at postsynapse, modulating synaptic transmission	GO:0099574			0	1
GO:0099575	J14	BP	regulation of protein catabolic process at presynapse, modulating synaptic transmission	│ │ └─ regulation of protein catabolic process at presynapse, modulating synaptic transmission	GO:0099574			0	1
GO:0099547	J6	BP	regulation of translation at synapse, modulating synaptic transmission	│ ├─ regulation of translation at synapse, modulating synaptic transmission	SYNGO:metabolism			1	5	HGNC:13759	CYFIP1	CYFIP1
GO:0099578	J15	BP	regulation of translation at postsynapse, modulating synaptic transmission	│ │ ├─ regulation of translation at postsynapse, modulating synaptic transmission	GO:0099547			1	3	HGNC:13759	CYFIP1	CYFIP1	CYFIP1
GO:0099577	J16	BP	regulation of translation at presynapse, modulating synaptic transmission	│ │ └─ regulation of translation at presynapse, modulating synaptic transmission	GO:0099547			0	1
GO:0042135	J7	BP	neurotransmitter catabolic process	│ ├─ neurotransmitter catabolic process	SYNGO:metabolism			0	0
GO:0140246	J8	BP	protein catabolic process at synapse	│ ├─ protein catabolic process at synapse	SYNGO:metabolism	0.0469423	0.0683926	3	9	HGNC:8607;HGNC:12628;HGNC:7728	PRKN;USP5;NEDD4L	PRKN;USP5;NEDD4L
GO:0140247	J17	BP	protein catabolic process at presynapse	│ │ ├─ protein catabolic process at presynapse	GO:0140246			2	3	HGNC:8607;HGNC:12628	PRKN;USP5	PRKN;USP5
GO:0140251	J21	BP	regulation protein catabolic process at presynapse	│ │ │ └─ regulation protein catabolic process at presynapse	GO:0140247			2	2	HGNC:8607;HGNC:12628	PRKN;USP5	PRKN;USP5	PRKN;USP5
GO:0140249	J18	BP	protein catabolic process at postsynapse	│ │ └─ protein catabolic process at postsynapse	GO:0140246			1	6	HGNC:7728	NEDD4L	NEDD4L
GO:0140252	J22	BP	regulation protein catabolic process at postsynapse	│ │ └─ regulation protein catabolic process at postsynapse	GO:0140249			1	4	HGNC:7728	NEDD4L	NEDD4L	NEDD4L
GO:0042136	J9	BP	neurotransmitter biosynthetic process	│ ├─ neurotransmitter biosynthetic process	SYNGO:metabolism			0	1
GO:0140241	J10	BP	translation at synapse	│ ├─ translation at synapse	SYNGO:metabolism			0	37
GO:0140236	J19	BP	translation at presynapse	│ │ ├─ translation at presynapse	GO:0140241			0	36
GO:0140242	J20	BP	translation at postsynapse	│ │ └─ translation at postsynapse	GO:0140241			0	37
GO:0140245	J23	BP	regulation of translation at postsynapse	│ │ └─ regulation of translation at postsynapse	GO:0140242			0	1
GO:0140235	J11	BP	RNA polyadenylation at postsynapse	│ └─ RNA polyadenylation at postsynapse	SYNGO:metabolism			0	0
SYNGO:transport	K1	BP	transport	└─ transport	SYNGO:synprocess	0.00949244	0.0275281	7	28	HGNC:21498;HGNC:589;HGNC:3758;HGNC:6320;HGNC:29442;HGNC:25564;HGNC:7603	ATG16L1;ATG5;FLOT2;KIF3B;KIF21B;ARL8B;MYO5B	ATG16L1;ATG5;FLOT2;KIF3B;KIF21B;ARL8B;MYO5B
GO:0008088	K2	BP	axo-dendritic transport	├─ axo-dendritic transport	SYNGO:transport	0.0131566	0.0346856	5	16	HGNC:21498;HGNC:589;HGNC:3758;HGNC:6320;HGNC:29442	ATG16L1;ATG5;FLOT2;KIF3B;KIF21B	ATG16L1;ATG5;FLOT2;KIF3B;KIF21B
GO:0098930	K7	BP	axonal transport	│ ├─ axonal transport	GO:0008088			2	5	HGNC:21498;HGNC:589	ATG16L1;ATG5	ATG16L1;ATG5	ATG16L1;ATG5
GO:0008089	K14	BP	anterograde axonal transport	│ │ ├─ anterograde axonal transport	GO:0098930			0	1
GO:0099641	K23	BP	anterograde axonal protein transport	│ │ │ ├─ anterograde axonal protein transport	GO:0008089			0	0
GO:0140231	K24	BP	anterograde axonal transport of neurotransmitter receptor complex	│ │ │ └─ anterograde axonal transport of neurotransmitter receptor complex	GO:0008089			0	0
GO:0099088	K15	BP	axonal transport of messenger ribonucleoprotein complex	│ │ └─ axonal transport of messenger ribonucleoprotein complex	GO:0098930			0	1
GO:0098935	K8	BP	dendritic transport	│ └─ dendritic transport	GO:0008088	0.0700568	0.0884712	3	11	HGNC:3758;HGNC:6320;HGNC:29442	FLOT2;KIF3B;KIF21B	FLOT2;KIF3B;KIF21B
GO:0098937	K16	BP	anterograde dendritic transport	│ ├─ anterograde dendritic transport	GO:0098935			2	4	HGNC:3758;HGNC:6320	FLOT2;KIF3B	FLOT2;KIF3B	FLOT2
GO:0098971	K25	BP	anterograde dendritic transport of neurotransmitter receptor complex	│ │ └─ anterograde dendritic transport of neurotransmitter receptor complex	GO:0098937			1	3	HGNC:6320	KIF3B	KIF3B	KIF3B
GO:0098939	K17	BP	dendritic transport of mitochondrion	│ ├─ dendritic transport of mitochondrion	GO:0098935			0	0
GO:0098961	K18	BP	dendritic transport of ribonucleoprotein complex	│ ├─ dendritic transport of ribonucleoprotein complex	GO:0098935			0	5
GO:0098963	K26	BP	dendritic transport of messenger ribonucleoprotein complex	│ │ └─ dendritic transport of messenger ribonucleoprotein complex	GO:0098961			0	5
GO:0098964	K29	BP	anterograde dendritic transport of messenger ribonucleoprotein complex	│ │ └─ anterograde dendritic transport of messenger ribonucleoprotein complex	GO:0098963			0	2
GO:0098934	K19	BP	retrograde dendritic transport	│ └─ retrograde dendritic transport	GO:0098935			1	1	HGNC:29442	KIF21B	KIF21B	KIF21B
GO:0099514	K3	BP	synaptic vesicle cytoskeletal transport	├─ synaptic vesicle cytoskeletal transport	SYNGO:transport			1	2	HGNC:25564	ARL8B	ARL8B
GO:0099517	K9	BP	synaptic vesicle transport along microtubule	│ └─ synaptic vesicle transport along microtubule	GO:0099514			1	2	HGNC:25564	ARL8B	ARL8B
GO:0048490	K20	BP	anterograde synaptic vesicle transport	│ └─ anterograde synaptic vesicle transport	GO:0099517			1	2	HGNC:25564	ARL8B	ARL8B
GO:1903742	K27	BP	regulation of anterograde synaptic vesicle transport	│ └─ regulation of anterograde synaptic vesicle transport	GO:0048490			1	2	HGNC:25564	ARL8B	ARL8B	ARL8B
GO:0099090	K4	BP	synaptic vesicle recycling via endosome	├─ synaptic vesicle recycling via endosome	SYNGO:transport			1	2	HGNC:7603	MYO5B	MYO5B	MYO5B
GO:0099158	K10	BP	regulation of recycling endosome localization within postsynapse	│ └─ regulation of recycling endosome localization within postsynapse	GO:0099090			0	0
GO:0099089	K5	BP	establishment of endoplasmic reticulum localization to postsynapse	├─ establishment of endoplasmic reticulum localization to postsynapse	SYNGO:transport			0	0
GO:0099637	K6	BP	neurotransmitter receptor transport	└─ neurotransmitter receptor transport	SYNGO:transport			1	9	HGNC:7603	MYO5B	MYO5B
GO:0098968	K11	BP	neurotransmitter receptor transport postsynaptic membrane to endosome	├─ neurotransmitter receptor transport postsynaptic membrane to endosome	GO:0099637			0	1
GO:0098877	K12	BP	neurotransmitter receptor transport to plasma membrane	├─ neurotransmitter receptor transport to plasma membrane	GO:0099637			1	7	HGNC:7603	MYO5B	MYO5B
GO:0098969	K21	BP	neurotransmitter receptor transport to postsynaptic membrane	│ ├─ neurotransmitter receptor transport to postsynaptic membrane	GO:0098877			0	2
GO:0099639	K22	BP	neurotransmitter receptor transport, endosome to plasma membrane	│ └─ neurotransmitter receptor transport, endosome to plasma membrane	GO:0098877			1	6	HGNC:7603	MYO5B	MYO5B	MYO5B
GO:0098887	K28	BP	neurotransmitter receptor transport, endosome to postsynaptic membrane	│ └─ neurotransmitter receptor transport, endosome to postsynaptic membrane	GO:0099639			0	5
GO:0099152	K30	BP	regulation of neurotransmitter receptor transport, endosome to postsynaptic membrane	│ └─ regulation of neurotransmitter receptor transport, endosome to postsynaptic membrane	GO:0098887			0	0
GO:0098943	K13	BP	neurotransmitter receptor transport, postsynaptic endosome to lysosome	└─ neurotransmitter receptor transport, postsynaptic endosome to lysosome	GO:0099637			0	1

## Sheet: SD_TC_refined_highabundprot
GO term ID	user interface reference code	GO domain	GO term name	GO term name - hierarchical structure	GO parent term ID	GSEA p-value	GSEA 'gene cluster' FDR corrected p-value	GSEA count foreground/input	GSEA count background	genes - hgnc_id	genes - hgnc_symbol	genes - your genelist input	genes - without hierarchical rollup - hgnc_symbol
GO:0045202		CC	synapse	synapse		0.967202	0.99193	91	598	HGNC:4004;HGNC:8554;HGNC:3280;HGNC:3265;HGNC:10332;HGNC:10420;HGNC:10424;HGNC:10413;HGNC:10364;HGNC:11044;HGNC:5036;HGNC:9685;HGNC:9955;HGNC:4227;HGNC:10410;HGNC:2380;HGNC:1750;HGNC:3419;HGNC:10305;HGNC:10329;HGNC:10385;HGNC:10426;HGNC:3267;HGNC:3275;HGNC:18138;HGNC:5037;HGNC:5045;HGNC:17011;HGNC:25451;HGNC:2253;HGNC:6160;HGNC:2987;HGNC:15848;HGNC:5241;HGNC:3242;HGNC:30652;HGNC:30765;HGNC:9283;HG…	FUBP1;PABPC1;EIF3B;EIF2S1;RPL3;RPS3;RPS4X;RPS25;RPL7A;SLC6A11;HNRNPD;PTPRZ1;RELA;GDI2;RPS23;HAPLN1;CDH11;EPS15;RPL14;RPL27A;RPS12;RPS5;EIF2S3;EIF3F;EIF3L;HNRNPDL;HNRNPL;HNRNPUL1;HNRNPUL2;CORO1B;ITGB5;DOCK1;SEPTIN6;HSPA8;EHD1;STON2;TNIK;PPP1CC;PPP1CA;CRMP1;FAAH;CTBP2;HNRNPAB;FUS;SUMO3;C1QBP;ARFGAP3;CTBP1;OSBPL2;AFDN;NTM;CACNA2D2;P2RY1;RAB3B;ADCY8;WLS;NCSTN;ERBB4;RPL4;LAMA5;LAMA2;LAMA4;FXR1;LASP1;P…	FUBP1;PABPC1;EIF3B;EIF2S1;RPL3;RPS3;RPS4X;RPS25;RPL7A;SLC6A11;HNRNPD;PTPRZ1;RELA;GDI2;RPS23;HAPLN1;CDH11;EPS15;RPL14;RPL27A;RPS12;RPS5;EIF2S3;EIF3F;EIF3L;HNRNPDL;HNRNPL;HNRNPUL1;HNRNPUL2;CORO1B;ITGB5;DOCK1;SEPTIN6;HSPA8;EHD1;STON2;TNIK;PPP1CC;PPP1CA;CRMP1;FAAH;CTBP2;HNRNPAB;FUS;SUMO3;C1QBP;ARFGAP3;CTBP1;OSBPL2;AFDN;NTM;CACNA2D2;P2RY1;RAB3B;ADCY8;WLS;NCSTN;ERBB4;RPL4;LAMA5;LAMA2;LAMA4;FXR1;LASP1;P…	FUBP1;PABPC1;EIF3B;EIF2S1;RPL3;RPS3;RPS4X;RPS25;RPL7A;SLC6A11;HNRNPD;PTPRZ1;RELA;GDI2;RPS23;HAPLN1;CDH11;EPS15;RPL14;RPL27A;RPS12;RPS5;EIF2S3;EIF3F;EIF3L;HNRNPDL;HNRNPL;HNRNPUL1;HNRNPUL2;CORO1B
GO:0097060	A1	CC	synaptic membrane	├─ synaptic membrane	GO:0045202			1	10	HGNC:6160	ITGB5	ITGB5
GO:0099243	A2	CC	extrinsic component of synaptic membrane	│ ├─ extrinsic component of synaptic membrane	GO:0097060			0	1
GO:0099699	A3	CC	integral component of synaptic membrane	│ └─ integral component of synaptic membrane	GO:0097060			1	8	HGNC:6160	ITGB5	ITGB5	ITGB5
GO:0098793	B1	CC	presynapse	├─ presynapse	GO:0045202	0.99193	0.99193	35	282	HGNC:2987;HGNC:15848;HGNC:5241;HGNC:3242;HGNC:30652;HGNC:30765;HGNC:9283;HGNC:9281;HGNC:2365;HGNC:3553;HGNC:2495;HGNC:5034;HGNC:4010;HGNC:11124;HGNC:1243;HGNC:661;HGNC:2494;HGNC:15761;HGNC:7137;HGNC:17941;HGNC:1400;HGNC:8539;HGNC:3419;HGNC:9778;HGNC:239;HGNC:11044;HGNC:30238;HGNC:17091;HGNC:3432;HGNC:10305;HGNC:10329;HGNC:10353;HGNC:10364;HGNC:10385;HGNC:10426	DOCK1;SEPTIN6;HSPA8;EHD1;STON2;TNIK;PPP1CC;PPP1CA;CRMP1;FAAH;CTBP2;HNRNPAB;FUS;SUMO3;C1QBP;ARFGAP3;CTBP1;OSBPL2;AFDN;NTM;CACNA2D2;P2RY1;EPS15;RAB3B;ADCY8;SLC6A11;WLS;NCSTN;ERBB4;RPL14;RPL27A;RPL4;RPL7A;RPS12;RPS5	DOCK1;SEPTIN6;HSPA8;EHD1;STON2;TNIK;PPP1CC;PPP1CA;CRMP1;FAAH;CTBP2;HNRNPAB;FUS;SUMO3;C1QBP;ARFGAP3;CTBP1;OSBPL2;AFDN;NTM;CACNA2D2;P2RY1;EPS15;RAB3B;ADCY8;SLC6A11;WLS;NCSTN;ERBB4;RPL14;RPL27A;RPL4;RPL7A;RPS12;RPS5	DOCK1;SEPTIN6;HSPA8;EHD1;STON2;TNIK;PPP1CC;PPP1CA;CRMP1;FAAH
GO:0099523	B2	CC	presynaptic cytosol	│ ├─ presynaptic cytosol	GO:0098793	0.516293	0.99193	4	20	HGNC:2495;HGNC:5034;HGNC:4010;HGNC:11124	CTBP2;HNRNPAB;FUS;SUMO3	CTBP2;HNRNPAB;FUS;SUMO3	CTBP2;HNRNPAB;FUS;SUMO3
GO:0099569	B3	CC	presynaptic cytoskeleton	│ ├─ presynaptic cytoskeleton	GO:0098793			0	2
GO:0099182	B12	CC	presynaptic intermediate filament cytoskeleton	│ │ ├─ presynaptic intermediate filament cytoskeleton	GO:0099569			0	1
GO:0099143	B13	CC	presynaptic actin cytoskeleton	│ │ └─ presynaptic actin cytoskeleton	GO:0099569			0	0
GO:0048786	B4	CC	presynaptic active zone	│ ├─ presynaptic active zone	GO:0098793	0.510383	0.99193	10	53	HGNC:1243;HGNC:661;HGNC:3242;HGNC:2495;HGNC:2494;HGNC:15761;HGNC:7137;HGNC:17941;HGNC:1400;HGNC:8539	C1QBP;ARFGAP3;EHD1;CTBP2;CTBP1;OSBPL2;AFDN;NTM;CACNA2D2;P2RY1	C1QBP;ARFGAP3;EHD1;CTBP2;CTBP1;OSBPL2;AFDN;NTM;CACNA2D2;P2RY1	C1QBP;ARFGAP3;EHD1
GO:0098831	B14	CC	presynaptic active zone cytoplasmic component	│ │ ├─ presynaptic active zone cytoplasmic component	GO:0048786	0.322272	0.99193	3	10	HGNC:2495;HGNC:2494;HGNC:15761	CTBP2;CTBP1;OSBPL2	CTBP2;CTBP1;OSBPL2	CTBP2;CTBP1;OSBPL2
GO:0048787	B15	CC	presynaptic active zone membrane	│ │ └─ presynaptic active zone membrane	GO:0048786	0.826788	0.99193	4	32	HGNC:7137;HGNC:17941;HGNC:1400;HGNC:8539	AFDN;NTM;CACNA2D2;P2RY1	AFDN;NTM;CACNA2D2;P2RY1	AFDN
GO:0099029	B27	CC	anchored component of presynaptic active zone membrane	│ │ ├─ anchored component of presynaptic active zone membrane	GO:0048787			2	6	HGNC:17941;HGNC:1400	NTM;CACNA2D2	NTM;CACNA2D2	NTM;CACNA2D2
GO:0098891	B28	CC	extrinsic component of presynaptic active zone membrane	│ │ ├─ extrinsic component of presynaptic active zone membrane	GO:0048787			0	3
GO:0099059	B29	CC	integral component of presynaptic active zone membrane	│ │ └─ integral component of presynaptic active zone membrane	GO:0048787			1	20	HGNC:8539	P2RY1	P2RY1	P2RY1
GO:0098833	B5	CC	presynaptic endocytic zone	│ ├─ presynaptic endocytic zone	GO:0098793			2	6	HGNC:3419;HGNC:2494	EPS15;CTBP1	EPS15;CTBP1
GO:0098835	B16	CC	presynaptic endocytic zone membrane	│ │ └─ presynaptic endocytic zone membrane	GO:0098833			2	4	HGNC:3419;HGNC:2494	EPS15;CTBP1	EPS15;CTBP1
GO:0098894	B30	CC	extrinsic component of presynaptic endocytic zone membrane	│ │ └─ extrinsic component of presynaptic endocytic zone membrane	GO:0098835			2	4	HGNC:3419;HGNC:2494	EPS15;CTBP1	EPS15;CTBP1	EPS15;CTBP1
GO:0098830	B6	CC	presynaptic endosome	│ ├─ presynaptic endosome	GO:0098793			0	7
GO:0098954	B17	CC	presynaptic endosome membrane	│ │ └─ presynaptic endosome membrane	GO:0098830			0	2
GO:0099067	B31	CC	integral component of presynaptic endosome membrane	│ │ └─ integral component of presynaptic endosome membrane	GO:0098954			0	2
GO:0008021	B7	CC	synaptic vesicle	│ ├─ synaptic vesicle	GO:0098793			1	54	HGNC:9778	RAB3B	RAB3B
GO:0034592	B18	CC	synaptic vesicle lumen	│ │ ├─ synaptic vesicle lumen	GO:0008021			0	0
GO:0030672	B19	CC	synaptic vesicle membrane	│ │ └─ synaptic vesicle membrane	GO:0008021			1	43	HGNC:9778	RAB3B	RAB3B
GO:0098993	B32	CC	anchored component of synaptic vesicle membrane	│ │ ├─ anchored component of synaptic vesicle membrane	GO:0030672			1	9	HGNC:9778	RAB3B	RAB3B	RAB3B
GO:0098850	B33	CC	extrinsic component of synaptic vesicle membrane	│ │ ├─ extrinsic component of synaptic vesicle membrane	GO:0030672			0	11
GO:0030285	B34	CC	integral component of synaptic vesicle membrane	│ │ └─ integral component of synaptic vesicle membrane	GO:0030672			0	18
GO:0098992	B8	CC	neuronal dense core vesicle	│ ├─ neuronal dense core vesicle	GO:0098793			0	6
GO:0099013	B20	CC	neuronal dense core vesicle lumen	│ │ ├─ neuronal dense core vesicle lumen	GO:0098992			0	0
GO:0099012	B21	CC	neuronal dense core vesicle membrane	│ │ └─ neuronal dense core vesicle membrane	GO:0098992			0	3
GO:0098674	B35	CC	extrinsic component of neuronal dense core vesicle membrane	│ │ ├─ extrinsic component of neuronal dense core vesicle membrane	GO:0099012			0	1
GO:0099066	B36	CC	integral component of neuronal dense core vesicle membrane	│ │ └─ integral component of neuronal dense core vesicle membrane	GO:0099012			0	2
GO:0042734	B9	CC	presynaptic membrane	│ ├─ presynaptic membrane	GO:0098793	0.911435		5	46	HGNC:239;HGNC:11044;HGNC:30238;HGNC:17091;HGNC:3432	ADCY8;SLC6A11;WLS;NCSTN;ERBB4	ADCY8;SLC6A11;WLS;NCSTN;ERBB4
GO:0099026	B22	CC	anchored component of presynaptic membrane	│ │ ├─ anchored component of presynaptic membrane	GO:0042734			0	4
GO:0098888	B23	CC	extrinsic component of presynaptic membrane	│ │ ├─ extrinsic component of presynaptic membrane	GO:0042734			0	1
GO:0099056	B24	CC	integral component of presynaptic membrane	│ │ └─ integral component of presynaptic membrane	GO:0042734	0.758829	0.99193	5	35	HGNC:239;HGNC:11044;HGNC:30238;HGNC:17091;HGNC:3432	ADCY8;SLC6A11;WLS;NCSTN;ERBB4	ADCY8;SLC6A11;WLS;NCSTN;ERBB4	ADCY8;SLC6A11;WLS;NCSTN;ERBB4
SYNGO:presyn_ribosome	B10	CC	presynaptic ribosome	│ ├─ presynaptic ribosome	GO:0098793	0.644093	0.99193	6	36	HGNC:10305;HGNC:10329;HGNC:10353;HGNC:10364;HGNC:10385;HGNC:10426	RPL14;RPL27A;RPL4;RPL7A;RPS12;RPS5	RPL14;RPL27A;RPL4;RPL7A;RPS12;RPS5	RPL14;RPL27A;RPL4;RPL7A;RPS12;RPS5
SYNGO:presyn_er	B11	CC	presynaptic ER	│ └─ presynaptic ER	GO:0098793			0	2
SYNGO:presyn_er_membrane	B25	CC	presynaptic ER membrane	│ ├─ presynaptic ER membrane	SYNGO:presyn_er			0	1
SYNGO:presyn_er_membrane_integral	B37	CC	integral component of presynaptic ER membrane	│ │ └─ integral component of presynaptic ER membrane	SYNGO:presyn_er_membrane			0	1
SYNGO:presyn_ser	B26	CC	presynaptic SER	│ └─ presynaptic SER	SYNGO:presyn_er			0	0
SYNGO:presyn_ser_membrane	B38	CC	presynaptic SER membrane	│ └─ presynaptic SER membrane	SYNGO:presyn_ser			0	0
SYNGO:presyn_ser_membrane_integral	B39	CC	integral component of presynaptic SER membrane	│ └─ integral component of presynaptic SER membrane	SYNGO:presyn_ser_membrane			0	0
GO:0043083	C1	CC	synaptic cleft	├─ synaptic cleft	GO:0045202	0.148741	0.99193	3	6	HGNC:6485;HGNC:6482;HGNC:6484	LAMA5;LAMA2;LAMA4	LAMA5;LAMA2;LAMA4	LAMA5;LAMA2;LAMA4
GO:0098965	C2	CC	extracellular matrix of synaptic cleft	│ └─ extracellular matrix of synaptic cleft	GO:0043083			1	2	HGNC:6485	LAMA5	LAMA5	LAMA5
GO:0098794	D1	CC	postsynapse	├─ postsynapse	GO:0045202	0.899067	0.99193	56	362	HGNC:4023;HGNC:30238;HGNC:9283;HGNC:9281;HGNC:5241;HGNC:6513;HGNC:9642;HGNC:17217;HGNC:14958;HGNC:2928;HGNC:3058;HGNC:16348;HGNC:2365;HGNC:9994;HGNC:3553;HGNC:16286;HGNC:2987;HGNC:5034;HGNC:6324;HGNC:11124;HGNC:4010;HGNC:9245;HGNC:6631;HGNC:11283;HGNC:7872;HGNC:6735;HGNC:2516;HGNC:1232;HGNC:3297;HGNC:10305;HGNC:10420;HGNC:10413;HGNC:8648;HGNC:10353;HGNC:5036;HGNC:16918;HGNC:12494;HGNC:30765;HGNC:…	FXR1;WLS;PPP1CC;PPP1CA;HSPA8;LASP1;PTPN1;DIP2A;PUM2;DMD;DTNB;ARHGAP12;CRMP1;RGS12;FAAH;ELMO1;DOCK1;HNRNPAB;KIF5B;SUMO3;FUS;PPFIA1;LMAN1;SRC;NOS1;LYN;CTNND2;EGLN1;EIF4G2;RPL14;RPS3;RPS25;PCBP2;RPL4;HNRNPD;SYNCRIP;UBE2V1;TNIK;DNM2;AFDN;NTM;ERBB4;PTPRF;PTPRT;PTPRZ1;NEO1;EPS15;SNX6;SLC6A11;FLRT3;RPL27A;RPL7A;RPS12;RPS5;RPS23;RPS8	FXR1;WLS;PPP1CC;PPP1CA;HSPA8;LASP1;PTPN1;DIP2A;PUM2;DMD;DTNB;ARHGAP12;CRMP1;RGS12;FAAH;ELMO1;DOCK1;HNRNPAB;KIF5B;SUMO3;FUS;PPFIA1;LMAN1;SRC;NOS1;LYN;CTNND2;EGLN1;EIF4G2;RPL14;RPS3;RPS25;PCBP2;RPL4;HNRNPD;SYNCRIP;UBE2V1;TNIK;DNM2;AFDN;NTM;ERBB4;PTPRF;PTPRT;PTPRZ1;NEO1;EPS15;SNX6;SLC6A11;FLRT3;RPL27A;RPL7A;RPS12;RPS5;RPS23;RPS8	FXR1;WLS;PPP1CC;PPP1CA;HSPA8;LASP1;PTPN1;DIP2A;PUM2;DMD;DTNB;ARHGAP12;CRMP1;RGS12;FAAH;ELMO1;DOCK1;HNRNPAB
GO:0099524	D2	CC	postsynaptic cytosol	│ ├─ postsynaptic cytosol	GO:0098794	0.680142	0.99193	3	19	HGNC:6324;HGNC:11124;HGNC:4010	KIF5B;SUMO3;FUS	KIF5B;SUMO3;FUS	KIF5B;SUMO3;FUS
GO:0099571	D3	CC	postsynaptic cytoskeleton	│ ├─ postsynaptic cytoskeleton	GO:0098794			0	10
GO:0099160	D12	CC	postsynaptic intermediate filament cytoskeleton	│ │ ├─ postsynaptic intermediate filament cytoskeleton	GO:0099571			0	2
GO:0098871	D13	CC	postsynaptic actin cytoskeleton	│ │ ├─ postsynaptic actin cytoskeleton	GO:0099571			0	5
GO:0150050	D14	CC	postsynaptic septin cytoskeleton	│ │ ├─ postsynaptic septin cytoskeleton	GO:0099571			0	1
GO:0099189	D15	CC	postsynaptic spectrin-associated cytoskeleton	│ │ └─ postsynaptic spectrin-associated cytoskeleton	GO:0099571			0	1
GO:0097444	D4	CC	spine apparatus	│ ├─ spine apparatus	GO:0098794			1	3	HGNC:9245	PPFIA1	PPFIA1	PPFIA1
GO:0098897	D16	CC	spine apparatus membrane	│ │ └─ spine apparatus membrane	GO:0097444			0	0
GO:0099065	D30	CC	integral component of spine apparatus membrane	│ │ └─ integral component of spine apparatus membrane	GO:0098897			0	0
GO:0150051	D5	CC	postsynaptic Golgi apparatus	│ ├─ postsynaptic Golgi apparatus	GO:0098794			1	3	HGNC:6631	LMAN1	LMAN1	LMAN1
GO:0099572	D6	CC	postsynaptic specialization	│ ├─ postsynaptic specialization	GO:0098794	0.691797	0.99193	25	150	HGNC:2928;HGNC:11283;HGNC:7872;HGNC:6735;HGNC:5241;HGNC:2516;HGNC:1232;HGNC:3297;HGNC:10305;HGNC:10420;HGNC:10413;HGNC:8648;HGNC:10353;HGNC:5036;HGNC:16918;HGNC:12494;HGNC:30765;HGNC:2974;HGNC:7137;HGNC:17941;HGNC:3432;HGNC:9670;HGNC:9682;HGNC:9685;HGNC:7754	DMD;SRC;NOS1;LYN;HSPA8;CTNND2;EGLN1;EIF4G2;RPL14;RPS3;RPS25;PCBP2;RPL4;HNRNPD;SYNCRIP;UBE2V1;TNIK;DNM2;AFDN;NTM;ERBB4;PTPRF;PTPRT;PTPRZ1;NEO1	DMD;SRC;NOS1;LYN;HSPA8;CTNND2;EGLN1;EIF4G2;RPL14;RPS3;RPS25;PCBP2;RPL4;HNRNPD;SYNCRIP;UBE2V1;TNIK;DNM2;AFDN;NTM;ERBB4;PTPRF;PTPRT;PTPRZ1;NEO1	DMD
GO:0099091	D17	CC	postsynaptic specialization, intracellular component	│ │ ├─ postsynaptic specialization, intracellular component	GO:0099572	0.111374	0.99193	3	5	HGNC:11283;HGNC:7872;HGNC:6735	SRC;NOS1;LYN	SRC;NOS1;LYN	SRC;NOS1;LYN
GO:0099634	D18	CC	postsynaptic specialization membrane	│ │ ├─ postsynaptic specialization membrane	GO:0099572			1	21	HGNC:5241	HSPA8	HSPA8	HSPA8
GO:0098892	D31	CC	extrinsic component of postsynaptic specialization membrane	│ │ │ ├─ extrinsic component of postsynaptic specialization membrane	GO:0099634			0	0
GO:0099060	D32	CC	integral component of postsynaptic specialization membrane	│ │ │ └─ integral component of postsynaptic specialization membrane	GO:0099634			0	20
GO:0014069	D19	CC	postsynaptic density	│ │ ├─ postsynaptic density	GO:0099572	0.606254	0.99193	22	126	HGNC:2516;HGNC:1232;HGNC:3297;HGNC:10305;HGNC:10420;HGNC:10413;HGNC:8648;HGNC:10353;HGNC:5241;HGNC:5036;HGNC:16918;HGNC:12494;HGNC:30765;HGNC:7872;HGNC:2974;HGNC:7137;HGNC:17941;HGNC:3432;HGNC:9670;HGNC:9682;HGNC:9685;HGNC:7754	CTNND2;EGLN1;EIF4G2;RPL14;RPS3;RPS25;PCBP2;RPL4;HSPA8;HNRNPD;SYNCRIP;UBE2V1;TNIK;NOS1;DNM2;AFDN;NTM;ERBB4;PTPRF;PTPRT;PTPRZ1;NEO1	CTNND2;EGLN1;EIF4G2;RPL14;RPS3;RPS25;PCBP2;RPL4;HSPA8;HNRNPD;SYNCRIP;UBE2V1;TNIK;NOS1;DNM2;AFDN;NTM;ERBB4;PTPRF;PTPRT;PTPRZ1;NEO1	CTNND2;EGLN1;EIF4G2;RPL14;RPS3;RPS25;PCBP2;RPL4;HSPA8;HNRNPD;SYNCRIP;UBE2V1
GO:0099092	D33	CC	postsynaptic density, intracellular component	│ │ │ ├─ postsynaptic density, intracellular component	GO:0014069	0.455927	0.99193	3	13	HGNC:30765;HGNC:7872;HGNC:2974	TNIK;NOS1;DNM2	TNIK;NOS1;DNM2	TNIK;NOS1;DNM2
GO:0098839	D34	CC	postsynaptic density membrane	│ │ │ └─ postsynaptic density membrane	GO:0014069	0.763354	0.99193	7	48	HGNC:7137;HGNC:17941;HGNC:3432;HGNC:9670;HGNC:9682;HGNC:9685;HGNC:7754	AFDN;NTM;ERBB4;PTPRF;PTPRT;PTPRZ1;NEO1	AFDN;NTM;ERBB4;PTPRF;PTPRT;PTPRZ1;NEO1	AFDN
GO:0099031	D41	CC	anchored component of postsynaptic density membrane	│ │ │ ├─ anchored component of postsynaptic density membrane	GO:0098839			1	5	HGNC:17941	NTM	NTM	NTM
GO:0099147	D42	CC	extrinsic component of postsynaptic density membrane	│ │ │ ├─ extrinsic component of postsynaptic density membrane	GO:0098839			0	3
GO:0099061	D43	CC	integral component of postsynaptic density membrane	│ │ │ └─ integral component of postsynaptic density membrane	GO:0098839	0.813211	0.99193	5	38	HGNC:3432;HGNC:9670;HGNC:9682;HGNC:9685;HGNC:7754	ERBB4;PTPRF;PTPRT;PTPRZ1;NEO1	ERBB4;PTPRF;PTPRT;PTPRZ1;NEO1	ERBB4;PTPRF;PTPRT;PTPRZ1;NEO1
GO:0099629	D20	CC	postsynaptic specialization of symmetric synapse	│ │ └─ postsynaptic specialization of symmetric synapse	GO:0099572			0	1
GO:0099164	D35	CC	postsynaptic specialization membrane of symmetric synapse	│ │ └─ postsynaptic specialization membrane of symmetric synapse	GO:0099629			0	0
GO:0098843	D7	CC	postsynaptic endocytic zone	│ ├─ postsynaptic endocytic zone	GO:0098794			2	6	HGNC:3419;HGNC:2974	EPS15;DNM2	EPS15;DNM2	EPS15;DNM2
GO:0098844	D21	CC	postsynaptic endocytic zone membrane	│ │ └─ postsynaptic endocytic zone membrane	GO:0098843			0	1
GO:0098845	D8	CC	postsynaptic endosome	│ ├─ postsynaptic endosome	GO:0098794			1	12	HGNC:14970	SNX6	SNX6
GO:0098895	D22	CC	postsynaptic endosome membrane	│ │ ├─ postsynaptic endosome membrane	GO:0098845			0	1
GO:0098999	D36	CC	extrinsic component of postsynaptic endosome membrane	│ │ │ └─ extrinsic component of postsynaptic endosome membrane	GO:0098895			0	1
GO:0098842	D23	CC	postsynaptic early endosome	│ │ ├─ postsynaptic early endosome	GO:0098845			1	3	HGNC:14970	SNX6	SNX6	SNX6
GO:0098896	D37	CC	postsynaptic early endosome membrane	│ │ │ └─ postsynaptic early endosome membrane	GO:0098842			0	0
GO:0098998	D44	CC	extrinsic component of postsynaptic early endosome membrane	│ │ │ └─ extrinsic component of postsynaptic early endosome membrane	GO:0098896			0	0
GO:0098837	D24	CC	postsynaptic recycling endosome	│ │ └─ postsynaptic recycling endosome	GO:0098845			0	6
GO:0098944	D38	CC	postsynaptic recycling endosome membrane	│ │ └─ postsynaptic recycling endosome membrane	GO:0098837			0	4
GO:0099033	D45	CC	anchored component of postsynaptic recycling endosome membrane	│ │ ├─ anchored component of postsynaptic recycling endosome membrane	GO:0098944			0	1
GO:0099063	D46	CC	integral component of postsynaptic recycling endosome membrane	│ │ └─ integral component of postsynaptic recycling endosome membrane	GO:0098944			0	2
GO:0045211	D9	CC	postsynaptic membrane	│ ├─ postsynaptic membrane	GO:0098794			2	48	HGNC:11044;HGNC:3762	SLC6A11;FLRT3	SLC6A11;FLRT3
GO:0099025	D25	CC	anchored component of postsynaptic membrane	│ │ ├─ anchored component of postsynaptic membrane	GO:0045211			0	3
GO:0098890	D26	CC	extrinsic component of postsynaptic membrane	│ │ ├─ extrinsic component of postsynaptic membrane	GO:0045211			0	4
GO:0099055	D27	CC	integral component of postsynaptic membrane	│ │ └─ integral component of postsynaptic membrane	GO:0045211			2	37	HGNC:11044;HGNC:3762	SLC6A11;FLRT3	SLC6A11;FLRT3	SLC6A11;FLRT3
SYNGO:postsyn_ribosome	D10	CC	postsynaptic ribosome	│ ├─ postsynaptic ribosome	GO:0098794	0.566711	0.99193	9	50	HGNC:10305;HGNC:10329;HGNC:10353;HGNC:10364;HGNC:10385;HGNC:10426;HGNC:10410;HGNC:10420;HGNC:10441	RPL14;RPL27A;RPL4;RPL7A;RPS12;RPS5;RPS23;RPS3;RPS8	RPL14;RPL27A;RPL4;RPL7A;RPS12;RPS5;RPS23;RPS3;RPS8	RPL14;RPL27A;RPL4;RPL7A;RPS12;RPS5;RPS23;RPS3;RPS8
SYNGO:postsyn_er	D11	CC	postsynaptic ER	│ └─ postsynaptic ER	GO:0098794			0	3
SYNGO:postsyn_er_membrane	D28	CC	postsynaptic ER membrane	│ ├─ postsynaptic ER membrane	SYNGO:postsyn_er			0	0
SYNGO:postsyn_er_membrane_integral	D39	CC	integral component of postsynaptic ER membrane	│ │ └─ integral component of postsynaptic ER membrane	SYNGO:postsyn_er_membrane			0	0
SYNGO:postsyn_ser	D29	CC	postsynaptic SER	│ └─ postsynaptic SER	SYNGO:postsyn_er			0	2
SYNGO:postsyn_ser_membrane	D40	CC	postsynaptic SER membrane	│ └─ postsynaptic SER membrane	SYNGO:postsyn_ser			0	0
SYNGO:postsyn_ser_membrane_integral	D47	CC	integral component of postsynaptic SER membrane	│ └─ integral component of postsynaptic SER membrane	SYNGO:postsyn_ser_membrane			0	0
GO:0099544	E1	CC	extrasynaptic space	└─ extrasynaptic space	GO:0045202			0	2
GO:0098966	E2	CC	perisynaptic extracellular matrix	└─ perisynaptic extracellular matrix	GO:0099544			0	2
SYNGO:synprocess		BP	process in the synapse	process in the synapse		0.999932	0.999932	50	449	HGNC:8539;HGNC:15761;HGNC:661;HGNC:9778;HGNC:2987;HGNC:2494;HGNC:2495;HGNC:3419;HGNC:3242;HGNC:2974;HGNC:30652;HGNC:5241;HGNC:11044;HGNC:7872;HGNC:11283;HGNC:2516;HGNC:14970;HGNC:9245;HGNC:3432;HGNC:30765;HGNC:1400;HGNC:9955;HGNC:30238;HGNC:3553;HGNC:7754;HGNC:239;HGNC:9065;HGNC:1750;HGNC:5465;HGNC:6485;HGNC:9670;HGNC:7137;HGNC:1232;HGNC:17217;HGNC:6324;HGNC:9682;HGNC:3762;HGNC:14958;HGNC:16348;H…	P2RY1;OSBPL2;ARFGAP3;RAB3B;DOCK1;CTBP1;CTBP2;EPS15;EHD1;DNM2;STON2;HSPA8;SLC6A11;NOS1;SRC;CTNND2;SNX6;PPFIA1;ERBB4;TNIK;CACNA2D2;RELA;WLS;FAAH;NEO1;ADCY8;PLCG1;CDH11;IGF1R;LAMA5;PTPRF;AFDN;EGLN1;DIP2A;KIF5B;PTPRT;FLRT3;PUM2;ARHGAP12;CRMP1;ELMO1;PTPN1;UBE2V1;RPL14;RPL27A;RPL4;RPL7A;RPS12;RPS5;SFPQ	P2RY1;OSBPL2;ARFGAP3;RAB3B;DOCK1;CTBP1;CTBP2;EPS15;EHD1;DNM2;STON2;HSPA8;SLC6A11;NOS1;SRC;CTNND2;SNX6;PPFIA1;ERBB4;TNIK;CACNA2D2;RELA;WLS;FAAH;NEO1;ADCY8;PLCG1;CDH11;IGF1R;LAMA5;PTPRF;AFDN;EGLN1;DIP2A;KIF5B;PTPRT;FLRT3;PUM2;ARHGAP12;CRMP1;ELMO1;PTPN1;UBE2V1;RPL14;RPL27A;RPL4;RPL7A;RPS12;RPS5;SFPQ
SYNGO:presynprocess	F1	BP	process in the presynapse	├─ process in the presynapse	SYNGO:synprocess	0.975673	0.999932	13	118	HGNC:8539;HGNC:15761;HGNC:661;HGNC:9778;HGNC:2987;HGNC:2494;HGNC:2495;HGNC:3419;HGNC:3242;HGNC:2974;HGNC:30652;HGNC:5241;HGNC:11044	P2RY1;OSBPL2;ARFGAP3;RAB3B;DOCK1;CTBP1;CTBP2;EPS15;EHD1;DNM2;STON2;HSPA8;SLC6A11	P2RY1;OSBPL2;ARFGAP3;RAB3B;DOCK1;CTBP1;CTBP2;EPS15;EHD1;DNM2;STON2;HSPA8;SLC6A11
GO:0099509	F2	BP	regulation of presynaptic cytosolic calcium levels	│ ├─ regulation of presynaptic cytosolic calcium levels	SYNGO:presynprocess			2	9	HGNC:8539;HGNC:15761	P2RY1;OSBPL2	P2RY1;OSBPL2	P2RY1;OSBPL2
GO:1905056	F11	BP	ATPase-coupled calcium ion transmembrane transporter activity involved in regulation of presynaptic cytosolic calcium levels	│ │ ├─ ATPase-coupled calcium ion transmembrane transporter activity involved in regulation of presynaptic cytosolic calcium levels	GO:0099509			0	0
GO:0099534	F12	BP	calcium ion binding involved in regulation of presynaptic cytosolic calcium levels	│ │ ├─ calcium ion binding involved in regulation of presynaptic cytosolic calcium levels	GO:0099509			0	1
GO:0099626	F13	BP	voltage-gated calcium channel activity involved in regulation of presynaptic cytosolic calcium levels	│ │ └─ voltage-gated calcium channel activity involved in regulation of presynaptic cytosolic calcium levels	GO:0099509			0	4
GO:0099505	F3	BP	regulation of presynaptic membrane potential	│ ├─ regulation of presynaptic membrane potential	SYNGO:presynprocess			0	16
GO:0099507	F14	BP	ligand-gated ion channel activity involved in regulation of presynaptic membrane potential	│ │ ├─ ligand-gated ion channel activity involved in regulation of presynaptic membrane potential	GO:0099505			0	9
GO:0099508	F15	BP	voltage-gated ion channel activity involved in regulation of presynaptic membrane potential	│ │ ├─ voltage-gated ion channel activity involved in regulation of presynaptic membrane potential	GO:0099505			0	4
GO:0150047	F16	BP	G protein-coupled neurotransmitter receptor activity involved in regulation of presynaptic membrane potential	│ │ ├─ G protein-coupled neurotransmitter receptor activity involved in regulation of presynaptic membrane potential	GO:0099505			0	3
GO:0140232	F17	BP	intracellular cAMP-activated cation channel activity involved in regulation of presynaptic membrane potential	│ │ └─ intracellular cAMP-activated cation channel activity involved in regulation of presynaptic membrane potential	GO:0099505			0	1
GO:0140238	F4	BP	presynaptic endocytosis	│ ├─ presynaptic endocytosis	SYNGO:presynprocess			1	3	HGNC:661	ARFGAP3	ARFGAP3	ARFGAP3
GO:0099504	F5	BP	synaptic vesicle cycle	│ ├─ synaptic vesicle cycle	SYNGO:presynprocess	0.892922	0.999932	11	85	HGNC:9778;HGNC:2987;HGNC:2494;HGNC:8539;HGNC:2495;HGNC:15761;HGNC:3419;HGNC:3242;HGNC:2974;HGNC:30652;HGNC:5241	RAB3B;DOCK1;CTBP1;P2RY1;CTBP2;OSBPL2;EPS15;EHD1;DNM2;STON2;HSPA8	RAB3B;DOCK1;CTBP1;P2RY1;CTBP2;OSBPL2;EPS15;EHD1;DNM2;STON2;HSPA8
GO:0098693	F18	BP	regulation of synaptic vesicle cycle	│ │ ├─ regulation of synaptic vesicle cycle	GO:0099504			1	11	HGNC:9778	RAB3B	RAB3B	RAB3B
GO:0097091	F19	BP	synaptic vesicle clustering	│ │ ├─ synaptic vesicle clustering	GO:0099504			2	6	HGNC:2987;HGNC:2494	DOCK1;CTBP1	DOCK1;CTBP1	DOCK1;CTBP1
GO:0099532	F20	BP	synaptic vesicle endosomal processing	│ │ ├─ synaptic vesicle endosomal processing	GO:0099504			0	6
GO:0016182	F29	BP	synaptic vesicle budding from endosome	│ │ │ ├─ synaptic vesicle budding from endosome	GO:0099532			0	2
GO:0016189	F30	BP	synaptic vesicle to endosome fusion	│ │ │ └─ synaptic vesicle to endosome fusion	GO:0099532			0	3
GO:0016079	F21	BP	synaptic vesicle exocytosis	│ │ ├─ synaptic vesicle exocytosis	GO:0099504	0.845808	0.999932	3	26	HGNC:8539;HGNC:2495;HGNC:15761	P2RY1;CTBP2;OSBPL2	P2RY1;CTBP2;OSBPL2
GO:0099502	F31	BP	calcium-dependent activation of synaptic vesicle fusion	│ │ │ ├─ calcium-dependent activation of synaptic vesicle fusion	GO:0016079			0	6
GO:0150037	F41	BP	regulation of calcium-dependent activation of synaptic vesicle fusion	│ │ │ │ └─ regulation of calcium-dependent activation of synaptic vesicle fusion	GO:0099502			0	4
GO:2000300	F32	BP	regulation of synaptic vesicle exocytosis	│ │ │ ├─ regulation of synaptic vesicle exocytosis	GO:0016079			1	11	HGNC:8539	P2RY1	P2RY1	P2RY1
GO:0016081	F33	BP	synaptic vesicle docking	│ │ │ ├─ synaptic vesicle docking	GO:0016079			1	5	HGNC:2495	CTBP2	CTBP2	CTBP2
GO:0099148	F42	BP	regulation of synaptic vesicle docking	│ │ │ │ └─ regulation of synaptic vesicle docking	GO:0016081			0	1
GO:0031629	F34	BP	synaptic vesicle fusion to presynaptic active zone membrane	│ │ │ ├─ synaptic vesicle fusion to presynaptic active zone membrane	GO:0016079			0	1
GO:0031630	F43	BP	regulation of synaptic vesicle fusion to presynaptic active zone membrane	│ │ │ │ └─ regulation of synaptic vesicle fusion to presynaptic active zone membrane	GO:0031629			0	1
GO:0016082	F35	BP	synaptic vesicle priming	│ │ │ └─ synaptic vesicle priming	GO:0016079			1	8	HGNC:15761	OSBPL2	OSBPL2
GO:0010807	F44	BP	regulation of synaptic vesicle priming	│ │ │ └─ regulation of synaptic vesicle priming	GO:0016082			1	3	HGNC:15761	OSBPL2	OSBPL2	OSBPL2
GO:0098700	F22	BP	synaptic vesicle neurotransmitter loading	│ │ ├─ synaptic vesicle neurotransmitter loading	GO:0099504			0	3
GO:0099162	F36	BP	regulation of synaptic vesicle neurotransmitter loading	│ │ │ └─ regulation of synaptic vesicle neurotransmitter loading	GO:0098700			0	1
GO:0099180	F23	BP	zinc ion import into synaptic vesicle	│ │ ├─ zinc ion import into synaptic vesicle	GO:0099504			0	0
GO:0097401	F24	BP	synaptic vesicle proton loading	│ │ ├─ synaptic vesicle proton loading	GO:0099504			0	5
GO:1901546	F37	BP	regulation of proton loading	│ │ │ └─ regulation of proton loading	GO:0097401			0	1
GO:0048488	F25	BP	synaptic vesicle endocytosis	│ │ └─ synaptic vesicle endocytosis	GO:0099504	0.541094	0.999932	6	32	HGNC:3419;HGNC:3242;HGNC:2974;HGNC:30652;HGNC:2494;HGNC:5241	EPS15;EHD1;DNM2;STON2;CTBP1;HSPA8	EPS15;EHD1;DNM2;STON2;CTBP1;HSPA8	EPS15;EHD1;DNM2;STON2;CTBP1
GO:1900242	F38	BP	regulation of synaptic vesicle endocytosis	│ │ ├─ regulation of synaptic vesicle endocytosis	GO:0048488			0	14
GO:0016185	F39	BP	synaptic vesicle budding from presynaptic endocytic zone membrane	│ │ ├─ synaptic vesicle budding from presynaptic endocytic zone membrane	GO:0048488			0	0
GO:0098694	F45	BP	regulation of synaptic vesicle budding from presynaptic endocytic zone membrane	│ │ │ └─ regulation of synaptic vesicle budding from presynaptic endocytic zone membrane	GO:0016185			0	0
GO:0016191	F40	BP	synaptic vesicle uncoating	│ │ └─ synaptic vesicle uncoating	GO:0048488			1	1	HGNC:5241	HSPA8	HSPA8	HSPA8
GO:0099525	F6	BP	presynaptic dense core vesicle exocytosis	│ ├─ presynaptic dense core vesicle exocytosis	SYNGO:presynprocess			1	11	HGNC:2974	DNM2	DNM2	DNM2
GO:0099161	F26	BP	regulation of presynaptic dense core vesicle exocytosis	│ │ └─ regulation of presynaptic dense core vesicle exocytosis	GO:0099525			0	5
GO:0001504	F7	BP	neurotransmitter uptake	│ ├─ neurotransmitter uptake	SYNGO:presynprocess			1	1	HGNC:11044	SLC6A11	SLC6A11	SLC6A11
GO:0098810	F8	BP	neurotransmitter reuptake	│ ├─ neurotransmitter reuptake	SYNGO:presynprocess			0	4
GO:0051580	F27	BP	regulation of neurotransmitter uptake	│ │ └─ regulation of neurotransmitter uptake	GO:0098810			0	3
SYNGO:presyn_chaperoneProteinFolding	F9	BP	presynaptic chaperone-mediated protein folding	│ ├─ presynaptic chaperone-mediated protein folding	SYNGO:presynprocess			1	2	HGNC:5241	HSPA8	HSPA8	HSPA8
GO:0098928	F10	BP	presynaptic signaling pathway	│ └─ presynaptic signaling pathway	SYNGO:presynprocess			1	1	HGNC:2494	CTBP1	CTBP1
GO:0099526	F28	BP	presynapse to nucleus signaling pathway	│ └─ presynapse to nucleus signaling pathway	GO:0098928			1	1	HGNC:2494	CTBP1	CTBP1	CTBP1
SYNGO:postsynprocess	G1	BP	process in the postsynapse	├─ process in the postsynapse	SYNGO:synprocess	0.92582	0.999932	11	90	HGNC:7872;HGNC:11283;HGNC:2516;HGNC:14970;HGNC:9245;HGNC:3432;HGNC:30765;HGNC:1400;HGNC:3419;HGNC:2974;HGNC:9955	NOS1;SRC;CTNND2;SNX6;PPFIA1;ERBB4;TNIK;CACNA2D2;EPS15;DNM2;RELA	NOS1;SRC;CTNND2;SNX6;PPFIA1;ERBB4;TNIK;CACNA2D2;EPS15;DNM2;RELA
GO:0099566	G2	BP	regulation of postsynaptic cytosolic calcium levels	│ ├─ regulation of postsynaptic cytosolic calcium levels	SYNGO:postsynprocess			0	3
GO:1905059	G9	BP	ATPase-coupled calcium ion transmembrane transporter activity involved in regulation of postsynaptic cytosolic calcium levels	│ │ ├─ ATPase-coupled calcium ion transmembrane transporter activity involved in regulation of postsynaptic cytosolic calcium levels	GO:0099566			0	0
GO:0099567	G10	BP	calcium ion binding involved in regulation of postsynaptic cytosolic calcium levels	│ │ ├─ calcium ion binding involved in regulation of postsynaptic cytosolic calcium levels	GO:0099566			0	1
GO:1905060	G11	BP	calcium:cation antiporter activity involved in regulation of postsynaptic cytosolic calcium ion levels	│ │ ├─ calcium:cation antiporter activity involved in regulation of postsynaptic cytosolic calcium ion levels	GO:0099566			0	1
GO:0098695	G12	BP	inositol 1,4,5-trisphosphate receptor activity involved in regulation of postsynaptic cytosolic calcium levels	│ │ ├─ inositol 1,4,5-trisphosphate receptor activity involved in regulation of postsynaptic cytosolic calcium levels	GO:0099566			0	0
GO:0099583	G13	BP	neurotransmitter receptor activity involved in regulation of postsynaptic cytosolic calcium levels	│ │ └─ neurotransmitter receptor activity involved in regulation of postsynaptic cytosolic calcium levels	GO:0099566			0	1
GO:0098872	G23	BP	G-protein coupled neurotransmitter receptor activity involved in regulation of postsynaptic cytosolic calcium levels	│ │ └─ G-protein coupled neurotransmitter receptor activity involved in regulation of postsynaptic cytosolic calcium levels	GO:0099583			0	1
GO:0060078	G3	BP	regulation of postsynaptic membrane potential	│ ├─ regulation of postsynaptic membrane potential	SYNGO:postsynprocess			1	18	HGNC:7872	NOS1	NOS1	NOS1
GO:0140233	G14	BP	intracellular cAMP-activated cation channel activity involved in regulation of postsynaptic membrane potential	│ │ ├─ intracellular cAMP-activated cation channel activity involved in regulation of postsynaptic membrane potential	GO:0060078			0	1
GO:0099579	G24	BP	G protein-coupled neurotransmitter receptor activity involved in regulation of postsynaptic membrane potential	│ │ │ └─ G protein-coupled neurotransmitter receptor activity involved in regulation of postsynaptic membrane potential	GO:0140233			0	1
GO:1904315	G15	BP	transmitter-gated ion channel activity involved in regulation of postsynaptic membrane potential	│ │ ├─ transmitter-gated ion channel activity involved in regulation of postsynaptic membrane potential	GO:0060078			0	12
GO:1905030	G16	BP	voltage-gated ion channel activity involved in regulation of postsynaptic membrane potential	│ │ └─ voltage-gated ion channel activity involved in regulation of postsynaptic membrane potential	GO:0060078			0	2
GO:0098962	G4	BP	regulation of postsynaptic neurotransmitter receptor activity	│ ├─ regulation of postsynaptic neurotransmitter receptor activity	SYNGO:postsynprocess			1	3	HGNC:11283	SRC	SRC	SRC
GO:0099072	G5	BP	regulation of postsynaptic membrane neurotransmitter receptor levels	│ ├─ regulation of postsynaptic membrane neurotransmitter receptor levels	SYNGO:postsynprocess	0.882557	0.999932	7	57	HGNC:2516;HGNC:14970;HGNC:9245;HGNC:3432;HGNC:30765;HGNC:1400;HGNC:3419	CTNND2;SNX6;PPFIA1;ERBB4;TNIK;CACNA2D2;EPS15	CTNND2;SNX6;PPFIA1;ERBB4;TNIK;CACNA2D2;EPS15	CTNND2;SNX6;PPFIA1
GO:0099645	G17	BP	neurotransmitter receptor localization to postsynaptic specialization membrane	│ │ ├─ neurotransmitter receptor localization to postsynaptic specialization membrane	GO:0099072	0.680142	0.999932	3	19	HGNC:3432;HGNC:30765;HGNC:1400	ERBB4;TNIK;CACNA2D2	ERBB4;TNIK;CACNA2D2	ERBB4
GO:0098696	G25	BP	regulation of neurotransmitter receptor localization to postsynaptic specialization membrane	│ │ │ └─ regulation of neurotransmitter receptor localization to postsynaptic specialization membrane	GO:0099645			2	13	HGNC:30765;HGNC:1400	TNIK;CACNA2D2	TNIK;CACNA2D2	TNIK;CACNA2D2
GO:0098967	G18	BP	exocytic insertion of neurotransmitter receptor to postsynaptic membrane	│ │ ├─ exocytic insertion of neurotransmitter receptor to postsynaptic membrane	GO:0099072			0	3
GO:0099145	G26	BP	regulation of exocytic insertion of neurotransmitter receptor to postsynaptic membrane	│ │ │ └─ regulation of exocytic insertion of neurotransmitter receptor to postsynaptic membrane	GO:0098967			0	1
GO:0098970	G19	BP	postsynaptic neurotransmitter receptor diffusion trapping	│ │ ├─ postsynaptic neurotransmitter receptor diffusion trapping	GO:0099072			0	0
GO:0150054	G27	BP	regulation of postsynaptic neurotransmitter receptor diffusion trapping	│ │ │ └─ regulation of postsynaptic neurotransmitter receptor diffusion trapping	GO:0098970			0	0
GO:0098884	G20	BP	postsynaptic neurotransmitter receptor endocytosis	│ │ └─ postsynaptic neurotransmitter receptor endocytosis	GO:0099072			1	14	HGNC:3419	EPS15	EPS15	EPS15
GO:0099149	G28	BP	regulation of postsynaptic neurotransmitter receptor endocytosis	│ │ └─ regulation of postsynaptic neurotransmitter receptor endocytosis	GO:0098884			0	11
GO:0140239	G6	BP	postsynaptic endocytosis	│ ├─ postsynaptic endocytosis	SYNGO:postsynprocess			1	1	HGNC:2974	DNM2	DNM2	DNM2
GO:0150038	G7	BP	postsynaptic dense core vesicle exocytosis	│ ├─ postsynaptic dense core vesicle exocytosis	SYNGO:postsynprocess			0	0
GO:0150044	G21	BP	regulation of postsynaptic dense core vesicle exocytosis	│ │ └─ regulation of postsynaptic dense core vesicle exocytosis	GO:0150038			0	0
GO:0098926	G8	BP	postsynaptic signaling pathway	│ └─ postsynaptic signaling pathway	SYNGO:postsynprocess			1	8	HGNC:9955	RELA	RELA
GO:0099527	G22	BP	postsynapse to nucleus signaling pathway	│ └─ postsynapse to nucleus signaling pathway	GO:0098926			1	6	HGNC:9955	RELA	RELA	RELA
GO:1905539	G29	BP	regulation of postsynapse to nucleus signaling pathway	│ └─ regulation of postsynapse to nucleus signaling pathway	GO:0099527			0	0
GO:0099536	H1	BP	synaptic signaling	├─ synaptic signaling	SYNGO:synprocess	0.976435	0.999932	8	82	HGNC:30238;HGNC:3553;HGNC:7754;HGNC:239;HGNC:9065;HGNC:1750;HGNC:5465;HGNC:7872	WLS;FAAH;NEO1;ADCY8;PLCG1;CDH11;IGF1R;NOS1	WLS;FAAH;NEO1;ADCY8;PLCG1;CDH11;IGF1R;NOS1
GO:0099537	H2	BP	trans-synaptic signaling	│ ├─ trans-synaptic signaling	GO:0099536	0.98808	0.999932	7	81	HGNC:30238;HGNC:3553;HGNC:7754;HGNC:239;HGNC:9065;HGNC:1750;HGNC:5465	WLS;FAAH;NEO1;ADCY8;PLCG1;CDH11;IGF1R	WLS;FAAH;NEO1;ADCY8;PLCG1;CDH11;IGF1R	WLS
GO:0099541	H5	BP	trans-synaptic signaling by lipid	│ │ ├─ trans-synaptic signaling by lipid	GO:0099537			1	7	HGNC:3553	FAAH	FAAH
GO:0099542	H14	BP	trans-synaptic signaling by endocannabinoid	│ │ │ └─ trans-synaptic signaling by endocannabinoid	GO:0099541			1	7	HGNC:3553	FAAH	FAAH
GO:0098921	H22	BP	retrograde trans-synaptic signaling by endocannabinoid	│ │ │ ├─ retrograde trans-synaptic signaling by endocannabinoid	GO:0099542			0	5
GO:0099178	H27	BP	regulation of retrograde trans-synaptic signaling by endocanabinoid	│ │ │ │ └─ regulation of retrograde trans-synaptic signaling by endocanabinoid	GO:0098921			0	3
GO:0099553	H23	BP	trans-synaptic signaling by endocannabinoid, modulating synaptic transmission	│ │ │ └─ trans-synaptic signaling by endocannabinoid, modulating synaptic transmission	GO:0099542			1	2	HGNC:3553	FAAH	FAAH
GO:0150036	H28	BP	regulation of trans-synaptic signaling by endocannabinoid, modulating synaptic transmission	│ │ │ └─ regulation of trans-synaptic signaling by endocannabinoid, modulating synaptic transmission	GO:0099553			1	2	HGNC:3553	FAAH	FAAH	FAAH
GO:0099540	H6	BP	trans-synaptic signaling by neuropeptide	│ │ ├─ trans-synaptic signaling by neuropeptide	GO:0099537			0	0
GO:0099543	H7	BP	trans-synaptic signaling by soluble gas	│ │ ├─ trans-synaptic signaling by soluble gas	GO:0099537			0	1
GO:0099548	H15	BP	trans-synaptic signaling by nitric oxide	│ │ │ └─ trans-synaptic signaling by nitric oxide	GO:0099543			0	1
GO:0099555	H24	BP	trans-synaptic signaling by nitric oxide, modulating synaptic transmission	│ │ │ └─ trans-synaptic signaling by nitric oxide, modulating synaptic transmission	GO:0099548			0	1
GO:0098925	H29	BP	retrograde trans-synaptic signaling by nitric oxide, modulating synaptic transmission	│ │ │ └─ retrograde trans-synaptic signaling by nitric oxide, modulating synaptic transmission	GO:0099555			0	1
GO:0099545	H8	BP	trans-synaptic signaling by trans-synaptic complex	│ │ ├─ trans-synaptic signaling by trans-synaptic complex	GO:0099537			0	5
GO:0098942	H16	BP	retrograde trans-synaptic signaling by trans-synaptic protein complex	│ │ │ ├─ retrograde trans-synaptic signaling by trans-synaptic protein complex	GO:0099545			0	1
GO:0099557	H17	BP	trans-synaptic signaling by trans-synaptic complex, modulating synaptic transmission	│ │ │ └─ trans-synaptic signaling by trans-synaptic complex, modulating synaptic transmission	GO:0099545			0	1
GO:0099157	H9	BP	trans-synaptic signalling via exosome	│ │ ├─ trans-synaptic signalling via exosome	GO:0099537			1	1	HGNC:30238	WLS	WLS	WLS
GO:0099183	H10	BP	trans-synaptic signaling by BDNF, modulating synaptic transmission	│ │ ├─ trans-synaptic signaling by BDNF, modulating synaptic transmission	GO:0099537			0	0
GO:0150035	H18	BP	regulation of trans-synaptic signaling by BDNF, modulating synaptic transmission	│ │ │ └─ regulation of trans-synaptic signaling by BDNF, modulating synaptic transmission	GO:0099183			0	0
GO:0099550	H11	BP	trans-synaptic signaling, modulating synaptic transmission	│ │ ├─ trans-synaptic signaling, modulating synaptic transmission	GO:0099537			1	4	HGNC:7754	NEO1	NEO1	NEO1
GO:0007268	H12	BP	chemical synaptic transmission	│ │ └─ chemical synaptic transmission	GO:0099537	0.996688	0.999932	4	66	HGNC:239;HGNC:9065;HGNC:1750;HGNC:5465	ADCY8;PLCG1;CDH11;IGF1R	ADCY8;PLCG1;CDH11;IGF1R
GO:0050804	H19	BP	modulation of chemical synaptic transmission	│ │ ├─ modulation of chemical synaptic transmission	GO:0007268	0.980462	0.999932	3	43	HGNC:239;HGNC:9065;HGNC:1750	ADCY8;PLCG1;CDH11	ADCY8;PLCG1;CDH11	ADCY8;PLCG1;CDH11
GO:0099531	H20	BP	presynaptic process involved in chemical synaptic transmission	│ │ ├─ presynaptic process involved in chemical synaptic transmission	GO:0007268			0	11
GO:0099171	H25	BP	presynaptic modulation of chemical synaptic transmission	│ │ │ └─ presynaptic modulation of chemical synaptic transmission	GO:0099531			0	11
GO:0099565	H21	BP	postsynaptic process involved in chemical synaptic transmission	│ │ └─ postsynaptic process involved in chemical synaptic transmission	GO:0007268			1	13	HGNC:5465	IGF1R	IGF1R
GO:0099170	H26	BP	postsynaptic modulation of chemical synaptic transmission	│ │ └─ postsynaptic modulation of chemical synaptic transmission	GO:0099565			1	12	HGNC:5465	IGF1R	IGF1R	IGF1R
GO:0099538	H3	BP	synaptic signaling via neuropeptide	│ ├─ synaptic signaling via neuropeptide	GO:0099536			0	0
GO:0099163	H4	BP	synaptic signaling by nitric oxide	│ └─ synaptic signaling by nitric oxide	GO:0099536			1	1	HGNC:7872	NOS1	NOS1	NOS1
GO:0150045	H13	BP	regulation of synaptic signaling by nitric oxide	│ └─ regulation of synaptic signaling by nitric oxide	GO:0099163			0	0
GO:0050808	I1	BP	synapse organization	├─ synapse organization	SYNGO:synprocess	0.997463	0.999932	19	188	HGNC:6485;HGNC:9670;HGNC:5241;HGNC:7137;HGNC:1232;HGNC:17217;HGNC:6324;HGNC:9682;HGNC:2495;HGNC:2516;HGNC:3762;HGNC:3432;HGNC:9245;HGNC:14958;HGNC:16348;HGNC:2365;HGNC:16286;HGNC:2987;HGNC:9642	LAMA5;PTPRF;HSPA8;AFDN;EGLN1;DIP2A;KIF5B;PTPRT;CTBP2;CTNND2;FLRT3;ERBB4;PPFIA1;PUM2;ARHGAP12;CRMP1;ELMO1;DOCK1;PTPN1	LAMA5;PTPRF;HSPA8;AFDN;EGLN1;DIP2A;KIF5B;PTPRT;CTBP2;CTNND2;FLRT3;ERBB4;PPFIA1;PUM2;ARHGAP12;CRMP1;ELMO1;DOCK1;PTPN1
GO:0099172	I2	BP	presynapse organization	│ ├─ presynapse organization	GO:0050808			0	2
GO:0099174	I16	BP	regulation of presynapse organization	│ │ └─ regulation of presynapse organization	GO:0099172			0	2
GO:0099173	I3	BP	postsynapse organization	│ ├─ postsynapse organization	GO:0050808	0.857843	0.999932	4	34	HGNC:6485;HGNC:9670;HGNC:5241;HGNC:7137	LAMA5;PTPRF;HSPA8;AFDN	LAMA5;PTPRF;HSPA8;AFDN	LAMA5
GO:0099175	I17	BP	regulation of postsynapse organization	│ │ ├─ regulation of postsynapse organization	GO:0099173			2	26	HGNC:9670;HGNC:5241	PTPRF;HSPA8	PTPRF;HSPA8	PTPRF;HSPA8
GO:0099084	I18	BP	postsynaptic specialization organization	│ │ └─ postsynaptic specialization organization	GO:0099173			1	1	HGNC:7137	AFDN	AFDN	AFDN
GO:0099563	I4	BP	modification of synaptic structure	│ ├─ modification of synaptic structure	GO:0050808	0.94625	0.999932	3	35	HGNC:1232;HGNC:17217;HGNC:6324	EGLN1;DIP2A;KIF5B	EGLN1;DIP2A;KIF5B
GO:0099010	I19	BP	modification of postsynaptic structure	│ │ ├─ modification of postsynaptic structure	GO:0099563			2	33	HGNC:1232;HGNC:17217	EGLN1;DIP2A	EGLN1;DIP2A
GO:0099159	I36	BP	regulation of modification of postsynaptic structure	│ │ │ ├─ regulation of modification of postsynaptic structure	GO:0099010			1	13	HGNC:1232	EGLN1	EGLN1	EGLN1
GO:0098885	I37	BP	modification of postsynaptic actin cytoskeleton	│ │ │ └─ modification of postsynaptic actin cytoskeleton	GO:0099010			1	18	HGNC:17217	DIP2A	DIP2A
GO:1905274	I50	BP	regulation of modification of postsynaptic actin cytoskeleton	│ │ │ └─ regulation of modification of postsynaptic actin cytoskeleton	GO:0098885			1	12	HGNC:17217	DIP2A	DIP2A	DIP2A
GO:0099564	I20	BP	modification of synaptic structure, modulating synaptic transmission	│ │ ├─ modification of synaptic structure, modulating synaptic transmission	GO:0099563			0	0
GO:1905244	I21	BP	regulation of modification of synaptic structure	│ │ └─ regulation of modification of synaptic structure	GO:0099563			1	2	HGNC:6324	KIF5B	KIF5B
GO:0098987	I38	BP	regulation of modification of synapse structure, modulating synaptic transmission	│ │ └─ regulation of modification of synapse structure, modulating synaptic transmission	GO:1905244			1	2	HGNC:6324	KIF5B	KIF5B	KIF5B
GO:0050807	I5	BP	regulation of synapse organization	│ ├─ regulation of synapse organization	GO:0050808			1	12	HGNC:9682	PTPRT	PTPRT	PTPRT
GO:0098918	I6	BP	structural constituent of synapse	│ ├─ structural constituent of synapse	GO:0050808			2	15	HGNC:2495;HGNC:2516	CTBP2;CTNND2	CTBP2;CTNND2
GO:0099181	I22	BP	structural constituent of presynapse	│ │ ├─ structural constituent of presynapse	GO:0098918			1	6	HGNC:2495	CTBP2	CTBP2
GO:0098882	I39	BP	structural constituent of active zone	│ │ │ ├─ structural constituent of active zone	GO:0099181			1	5	HGNC:2495	CTBP2	CTBP2	CTBP2
GO:0098699	I40	BP	structural constituent of presynaptic actin cytoskeleton	│ │ │ └─ structural constituent of presynaptic actin cytoskeleton	GO:0099181			0	1
GO:0099186	I23	BP	structural constituent of postsynapse	│ │ └─ structural constituent of postsynapse	GO:0098918			1	9	HGNC:2516	CTNND2	CTNND2
GO:0098973	I41	BP	structural constituent of postsynaptic actin cytoskeleton	│ │ ├─ structural constituent of postsynaptic actin cytoskeleton	GO:0099186			0	1
GO:0099184	I42	BP	structural constituent of postsynaptic intermediate filament cytoskeleton	│ │ ├─ structural constituent of postsynaptic intermediate filament cytoskeleton	GO:0099186			0	2
GO:0098879	I43	BP	structural constituent of postsynaptic specialization	│ │ ├─ structural constituent of postsynaptic specialization	GO:0099186			0	1
GO:0098919	I44	BP	structural constituent of postsynaptic density	│ │ └─ structural constituent of postsynaptic density	GO:0099186			1	4	HGNC:2516	CTNND2	CTNND2	CTNND2
GO:0150043	I7	BP	structural constituent of synapse-associated extracellular matrix	│ ├─ structural constituent of synapse-associated extracellular matrix	GO:0050808			0	0
GO:0099560	I8	BP	synapse adhesion between pre- and post-synapse	│ ├─ synapse adhesion between pre- and post-synapse	GO:0050808			2	27	HGNC:3762;HGNC:9670	FLRT3;PTPRF	FLRT3;PTPRF	FLRT3;PTPRF
GO:0099179	I24	BP	regulation of synaptic membrane adhesion	│ │ └─ regulation of synaptic membrane adhesion	GO:0099560			0	4
GO:0008039	I9	BP	synaptic target recognition	│ ├─ synaptic target recognition	GO:0050808			0	1
GO:0007416	I10	BP	synapse assembly	│ ├─ synapse assembly	GO:0050808	0.910528	0.999932	9	74	HGNC:3432;HGNC:9245;HGNC:14958;HGNC:16348;HGNC:7137;HGNC:2365;HGNC:16286;HGNC:2987;HGNC:9642	ERBB4;PPFIA1;PUM2;ARHGAP12;AFDN;CRMP1;ELMO1;DOCK1;PTPN1	ERBB4;PPFIA1;PUM2;ARHGAP12;AFDN;CRMP1;ELMO1;DOCK1;PTPN1	ERBB4
GO:0099054	I25	BP	presynapse assembly	│ │ ├─ presynapse assembly	GO:0007416			1	8	HGNC:9245	PPFIA1	PPFIA1	PPFIA1
GO:0051963	I26	BP	regulation of synapse assembly	│ │ ├─ regulation of synapse assembly	GO:0007416	0.86155		7	55	HGNC:14958;HGNC:16348;HGNC:7137;HGNC:2365;HGNC:16286;HGNC:2987;HGNC:9642	PUM2;ARHGAP12;AFDN;CRMP1;ELMO1;DOCK1;PTPN1	PUM2;ARHGAP12;AFDN;CRMP1;ELMO1;DOCK1;PTPN1
GO:1905606	I45	BP	regulation of presynapse assembly	│ │ │ ├─ regulation of presynapse assembly	GO:0051963			0	19
GO:0150052	I46	BP	regulation of postsynapse assembly	│ │ │ └─ regulation of postsynapse assembly	GO:0051963	0.28606	0.999932	7	28	HGNC:14958;HGNC:16348;HGNC:7137;HGNC:2365;HGNC:16286;HGNC:2987;HGNC:9642	PUM2;ARHGAP12;AFDN;CRMP1;ELMO1;DOCK1;PTPN1	PUM2;ARHGAP12;AFDN;CRMP1;ELMO1;DOCK1;PTPN1	PUM2;ARHGAP12;AFDN;CRMP1;ELMO1;DOCK1;PTPN1
GO:0098698	I27	BP	postsynaptic specialization assembly	│ │ ├─ postsynaptic specialization assembly	GO:0007416			0	18
GO:0099150	I47	BP	regulation of postsynaptic specialization assembly	│ │ │ ├─ regulation of postsynaptic specialization assembly	GO:0098698			0	3
GO:0097107	I48	BP	postsynaptic density assembly	│ │ │ └─ postsynaptic density assembly	GO:0098698			0	12
GO:0099151	I51	BP	regulation of postsynaptic density assembly	│ │ │ └─ regulation of postsynaptic density assembly	GO:0097107			0	10
GO:0097104	I28	BP	postsynaptic membrane assembly	│ │ └─ postsynaptic membrane assembly	GO:0007416			0	1
GO:0098883	I11	BP	synapse disassembly	│ ├─ synapse disassembly	GO:0050808			0	2
GO:1905806	I29	BP	regulation of synapse disassembly	│ │ └─ regulation of synapse disassembly	GO:0098883			0	2
GO:0060074	I12	BP	synapse maturation	│ ├─ synapse maturation	GO:0050808			0	8
GO:0090128	I30	BP	regulation of synapse maturation	│ │ └─ regulation of synapse maturation	GO:0060074			0	6
GO:0099558	I13	BP	maintenance of synapse structure	│ ├─ maintenance of synapse structure	GO:0050808			1	11	HGNC:5241	HSPA8	HSPA8
GO:0099559	I31	BP	maintenance of alignment of postsynaptic density and presynaptic active zone	│ │ ├─ maintenance of alignment of postsynaptic density and presynaptic active zone	GO:0099558			0	3
GO:0098880	I32	BP	maintenance of postsynaptic specialization structure	│ │ └─ maintenance of postsynaptic specialization structure	GO:0099558			1	5	HGNC:5241	HSPA8	HSPA8	HSPA8
GO:0099562	I49	BP	maintenance of postsynaptic density structure	│ │ └─ maintenance of postsynaptic density structure	GO:0098880			0	2
GO:0099187	I14	BP	presynaptic cytoskeleton organization	│ ├─ presynaptic cytoskeleton organization	GO:0050808			0	5
GO:0099140	I33	BP	presynaptic actin cytoskeleton organization	│ │ └─ presynaptic actin cytoskeleton organization	GO:0099187			0	4
GO:0099188	I15	BP	postsynaptic cytoskeleton organization	│ └─ postsynaptic cytoskeleton organization	GO:0050808			0	11
GO:0098974	I34	BP	postsynaptic actin cytoskeleton organization	│ ├─ postsynaptic actin cytoskeleton organization	GO:0099188			0	7
GO:0099190	I35	BP	postsynaptic spectrin-associated cytoskeleton organization	│ └─ postsynaptic spectrin-associated cytoskeleton organization	GO:0099188			0	3
SYNGO:metabolism	J1	BP	metabolism	├─ metabolism	SYNGO:synprocess	0.830572	0.999932	8	59	HGNC:1232;HGNC:12494;HGNC:10305;HGNC:10329;HGNC:10353;HGNC:10364;HGNC:10385;HGNC:10426	EGLN1;UBE2V1;RPL14;RPL27A;RPL4;RPL7A;RPS12;RPS5	EGLN1;UBE2V1;RPL14;RPL27A;RPL4;RPL7A;RPS12;RPS5
SYNGO:presyn_ATPmetabolic	J2	BP	ATP metabolic process in the presynapse	│ ├─ ATP metabolic process in the presynapse	SYNGO:metabolism			0	1
SYNGO:presyn_regulationATPmetabolic	J12	BP	regulation of ATP metabolic process in the presynapse	│ │ └─ regulation of ATP metabolic process in the presynapse	SYNGO:presyn_ATPmetabolic			0	1
SYNGO:postsyn_ATPmetabolic	J3	BP	ATP metabolic process in the postsynapse	│ ├─ ATP metabolic process in the postsynapse	SYNGO:metabolism			0	1
GO:0099546	J4	BP	protein catabolic process, modulating synaptic transmission	│ ├─ protein catabolic process, modulating synaptic transmission	SYNGO:metabolism			0	0
GO:0099574	J5	BP	regulation of protein catabolic process at synapse, modulating synaptic transmission	│ ├─ regulation of protein catabolic process at synapse, modulating synaptic transmission	SYNGO:metabolism			0	3
GO:0099576	J13	BP	regulation of protein catabolic process at postsynapse, modulating synaptic transmission	│ │ ├─ regulation of protein catabolic process at postsynapse, modulating synaptic transmission	GO:0099574			0	1
GO:0099575	J14	BP	regulation of protein catabolic process at presynapse, modulating synaptic transmission	│ │ └─ regulation of protein catabolic process at presynapse, modulating synaptic transmission	GO:0099574			0	1
GO:0099547	J6	BP	regulation of translation at synapse, modulating synaptic transmission	│ ├─ regulation of translation at synapse, modulating synaptic transmission	SYNGO:metabolism			0	5
GO:0099578	J15	BP	regulation of translation at postsynapse, modulating synaptic transmission	│ │ ├─ regulation of translation at postsynapse, modulating synaptic transmission	GO:0099547			0	3
GO:0099577	J16	BP	regulation of translation at presynapse, modulating synaptic transmission	│ │ └─ regulation of translation at presynapse, modulating synaptic transmission	GO:0099547			0	1
GO:0042135	J7	BP	neurotransmitter catabolic process	│ ├─ neurotransmitter catabolic process	SYNGO:metabolism			0	0
GO:0140246	J8	BP	protein catabolic process at synapse	│ ├─ protein catabolic process at synapse	SYNGO:metabolism			2	9	HGNC:1232;HGNC:12494	EGLN1;UBE2V1	EGLN1;UBE2V1
GO:0140247	J17	BP	protein catabolic process at presynapse	│ │ ├─ protein catabolic process at presynapse	GO:0140246			0	3
GO:0140251	J21	BP	regulation protein catabolic process at presynapse	│ │ │ └─ regulation protein catabolic process at presynapse	GO:0140247			0	2
GO:0140249	J18	BP	protein catabolic process at postsynapse	│ │ └─ protein catabolic process at postsynapse	GO:0140246			2	6	HGNC:1232;HGNC:12494	EGLN1;UBE2V1	EGLN1;UBE2V1
GO:0140252	J22	BP	regulation protein catabolic process at postsynapse	│ │ └─ regulation protein catabolic process at postsynapse	GO:0140249			2	4	HGNC:1232;HGNC:12494	EGLN1;UBE2V1	EGLN1;UBE2V1	EGLN1;UBE2V1
GO:0042136	J9	BP	neurotransmitter biosynthetic process	│ ├─ neurotransmitter biosynthetic process	SYNGO:metabolism			0	1
GO:0140241	J10	BP	translation at synapse	│ ├─ translation at synapse	SYNGO:metabolism	0.667557		6	37	HGNC:10305;HGNC:10329;HGNC:10353;HGNC:10364;HGNC:10385;HGNC:10426	RPL14;RPL27A;RPL4;RPL7A;RPS12;RPS5	RPL14;RPL27A;RPL4;RPL7A;RPS12;RPS5
GO:0140236	J19	BP	translation at presynapse	│ │ ├─ translation at presynapse	GO:0140241	0.644093	0.999932	6	36	HGNC:10305;HGNC:10329;HGNC:10353;HGNC:10364;HGNC:10385;HGNC:10426	RPL14;RPL27A;RPL4;RPL7A;RPS12;RPS5	RPL14;RPL27A;RPL4;RPL7A;RPS12;RPS5	RPL14;RPL27A;RPL4;RPL7A;RPS12;RPS5
GO:0140242	J20	BP	translation at postsynapse	│ │ └─ translation at postsynapse	GO:0140241	0.667557	0.999932	6	37	HGNC:10305;HGNC:10329;HGNC:10353;HGNC:10364;HGNC:10385;HGNC:10426	RPL14;RPL27A;RPL4;RPL7A;RPS12;RPS5	RPL14;RPL27A;RPL4;RPL7A;RPS12;RPS5	RPL14;RPL27A;RPL4;RPL7A;RPS12;RPS5
GO:0140245	J23	BP	regulation of translation at postsynapse	│ │ └─ regulation of translation at postsynapse	GO:0140242			0	1
GO:0140235	J11	BP	RNA polyadenylation at postsynapse	│ └─ RNA polyadenylation at postsynapse	SYNGO:metabolism			0	0
SYNGO:transport	K1	BP	transport	└─ transport	SYNGO:synprocess			1	28	HGNC:10774	SFPQ	SFPQ
GO:0008088	K2	BP	axo-dendritic transport	├─ axo-dendritic transport	SYNGO:transport			1	16	HGNC:10774	SFPQ	SFPQ
GO:0098930	K7	BP	axonal transport	│ ├─ axonal transport	GO:0008088			0	5
GO:0008089	K14	BP	anterograde axonal transport	│ │ ├─ anterograde axonal transport	GO:0098930			0	1
GO:0099641	K23	BP	anterograde axonal protein transport	│ │ │ ├─ anterograde axonal protein transport	GO:0008089			0	0
GO:0140231	K24	BP	anterograde axonal transport of neurotransmitter receptor complex	│ │ │ └─ anterograde axonal transport of neurotransmitter receptor complex	GO:0008089			0	0
GO:0099088	K15	BP	axonal transport of messenger ribonucleoprotein complex	│ │ └─ axonal transport of messenger ribonucleoprotein complex	GO:0098930			0	1
GO:0098935	K8	BP	dendritic transport	│ └─ dendritic transport	GO:0008088			1	11	HGNC:10774	SFPQ	SFPQ
GO:0098937	K16	BP	anterograde dendritic transport	│ ├─ anterograde dendritic transport	GO:0098935			0	4
GO:0098971	K25	BP	anterograde dendritic transport of neurotransmitter receptor complex	│ │ └─ anterograde dendritic transport of neurotransmitter receptor complex	GO:0098937			0	3
GO:0098939	K17	BP	dendritic transport of mitochondrion	│ ├─ dendritic transport of mitochondrion	GO:0098935			0	0
GO:0098961	K18	BP	dendritic transport of ribonucleoprotein complex	│ ├─ dendritic transport of ribonucleoprotein complex	GO:0098935			1	5	HGNC:10774	SFPQ	SFPQ
GO:0098963	K26	BP	dendritic transport of messenger ribonucleoprotein complex	│ │ └─ dendritic transport of messenger ribonucleoprotein complex	GO:0098961			1	5	HGNC:10774	SFPQ	SFPQ	SFPQ
GO:0098964	K29	BP	anterograde dendritic transport of messenger ribonucleoprotein complex	│ │ └─ anterograde dendritic transport of messenger ribonucleoprotein complex	GO:0098963			0	2
GO:0098934	K19	BP	retrograde dendritic transport	│ └─ retrograde dendritic transport	GO:0098935			0	1
GO:0099514	K3	BP	synaptic vesicle cytoskeletal transport	├─ synaptic vesicle cytoskeletal transport	SYNGO:transport			0	2
GO:0099517	K9	BP	synaptic vesicle transport along microtubule	│ └─ synaptic vesicle transport along microtubule	GO:0099514			0	2
GO:0048490	K20	BP	anterograde synaptic vesicle transport	│ └─ anterograde synaptic vesicle transport	GO:0099517			0	2
GO:1903742	K27	BP	regulation of anterograde synaptic vesicle transport	│ └─ regulation of anterograde synaptic vesicle transport	GO:0048490			0	2
GO:0099090	K4	BP	synaptic vesicle recycling via endosome	├─ synaptic vesicle recycling via endosome	SYNGO:transport			0	2
GO:0099158	K10	BP	regulation of recycling endosome localization within postsynapse	│ └─ regulation of recycling endosome localization within postsynapse	GO:0099090			0	0
GO:0099089	K5	BP	establishment of endoplasmic reticulum localization to postsynapse	├─ establishment of endoplasmic reticulum localization to postsynapse	SYNGO:transport			0	0
GO:0099637	K6	BP	neurotransmitter receptor transport	└─ neurotransmitter receptor transport	SYNGO:transport			0	9
GO:0098968	K11	BP	neurotransmitter receptor transport postsynaptic membrane to endosome	├─ neurotransmitter receptor transport postsynaptic membrane to endosome	GO:0099637			0	1
GO:0098877	K12	BP	neurotransmitter receptor transport to plasma membrane	├─ neurotransmitter receptor transport to plasma membrane	GO:0099637			0	7
GO:0098969	K21	BP	neurotransmitter receptor transport to postsynaptic membrane	│ ├─ neurotransmitter receptor transport to postsynaptic membrane	GO:0098877			0	2
GO:0099639	K22	BP	neurotransmitter receptor transport, endosome to plasma membrane	│ └─ neurotransmitter receptor transport, endosome to plasma membrane	GO:0098877			0	6
GO:0098887	K28	BP	neurotransmitter receptor transport, endosome to postsynaptic membrane	│ └─ neurotransmitter receptor transport, endosome to postsynaptic membrane	GO:0099639			0	5
GO:0099152	K30	BP	regulation of neurotransmitter receptor transport, endosome to postsynaptic membrane	│ └─ regulation of neurotransmitter receptor transport, endosome to postsynaptic membrane	GO:0098887			0	0
GO:0098943	K13	BP	neurotransmitter receptor transport, postsynaptic endosome to lysosome	└─ neurotransmitter receptor transport, postsynaptic endosome to lysosome	GO:0099637			0	1

## Sheet: TCvsDG_TConly_refined_lowabupro
GO term ID	user interface reference code	GO domain	GO term name	GO term name - hierarchical structure	GO parent term ID	GSEA p-value	GSEA 'gene cluster' FDR corrected p-value	GSEA count foreground/input	GSEA count background	genes - hgnc_id	genes - hgnc_symbol	genes - your genelist input	genes - without hierarchical rollup - hgnc_symbol
GO:0045202		CC	synapse	synapse		0.000507994	0.00634514	46	437	HGNC:3757;HGNC:3758;HGNC:30897;HGNC:12363;HGNC:9248;HGNC:17787;HGNC:4077;HGNC:13531;HGNC:8127;HGNC:589;HGNC:13867;HGNC:1404;HGNC:19665;HGNC:8607;HGNC:3378;HGNC:29819;HGNC:4851;HGNC:16937;HGNC:12303;HGNC:1389;HGNC:4076;HGNC:8008;HGNC:8010;HGNC:12712;HGNC:16097;HGNC:30269;HGNC:2985;HGNC:31399;HGNC:11430;HGNC:9676;HGNC:1392;HGNC:10585;HGNC:19359;HGNC:13759;HGNC:29351;HGNC:7603;HGNC:11763;HGNC:19093;…	FLOT1;FLOT2;VCPIP1;TSC2;PPFIA4;LIN7A;GABRA3;ATP8A1;OGT;ATG5;SH3KBP1;CACNB4;STXBP5;PRKN;EPB41L1;MRTFB;HTT;ARL6IP5;TRIO;CACNA1B;GABRA2;NRXN1;NRXN3;VPS33B;LAMP5;RAB3C;DOC2A;SLC6A17;STX12;PTPRN;CACNA1E;SCN1A;C1QL3;CYFIP1;ARHGAP39;MYO5B;TFRC;PSD3;KIF3B;CAMK1;LRRC7;ELFN2;AGAP1;KIF21B;ADGRL3;SEZ6L	FLOT1;FLOT2;VCPIP1;TSC2;PPFIA4;LIN7A;GABRA3;ATP8A1;OGT;ATG5;SH3KBP1;CACNB4;STXBP5;PRKN;EPB41L1;MRTFB;HTT;ARL6IP5;TRIO;CACNA1B;GABRA2;NRXN1;NRXN3;VPS33B;LAMP5;RAB3C;DOC2A;SLC6A17;STX12;PTPRN;CACNA1E;SCN1A;C1QL3;CYFIP1;ARHGAP39;MYO5B;TFRC;PSD3;KIF3B;CAMK1;LRRC7;ELFN2;AGAP1;KIF21B;ADGRL3;SEZ6L	FLOT1;FLOT2;VCPIP1;TSC2;PPFIA4;LIN7A;GABRA3;ATP8A1;OGT;ATG5;SH3KBP1
GO:0097060	A1	CC	synaptic membrane	├─ synaptic membrane	GO:0045202			0	7
GO:0099243	A2	CC	extrinsic component of synaptic membrane	│ ├─ extrinsic component of synaptic membrane	GO:0097060			0	1
GO:0099699	A3	CC	integral component of synaptic membrane	│ └─ integral component of synaptic membrane	GO:0097060			0	6
GO:0098793	B1	CC	presynapse	├─ presynapse	GO:0045202	0.000746487	0.00634514	27	211	HGNC:1404;HGNC:3757;HGNC:19665;HGNC:8607;HGNC:9248;HGNC:3378;HGNC:29819;HGNC:4851;HGNC:16937;HGNC:8127;HGNC:12303;HGNC:1389;HGNC:3758;HGNC:4077;HGNC:4076;HGNC:8008;HGNC:8010;HGNC:12712;HGNC:16097;HGNC:30269;HGNC:2985;HGNC:31399;HGNC:13531;HGNC:11430;HGNC:9676;HGNC:1392;HGNC:10585	CACNB4;FLOT1;STXBP5;PRKN;PPFIA4;EPB41L1;MRTFB;HTT;ARL6IP5;OGT;TRIO;CACNA1B;FLOT2;GABRA3;GABRA2;NRXN1;NRXN3;VPS33B;LAMP5;RAB3C;DOC2A;SLC6A17;ATP8A1;STX12;PTPRN;CACNA1E;SCN1A	CACNB4;FLOT1;STXBP5;PRKN;PPFIA4;EPB41L1;MRTFB;HTT;ARL6IP5;OGT;TRIO;CACNA1B;FLOT2;GABRA3;GABRA2;NRXN1;NRXN3;VPS33B;LAMP5;RAB3C;DOC2A;SLC6A17;ATP8A1;STX12;PTPRN;CACNA1E;SCN1A	CACNB4;FLOT1;STXBP5;PRKN;PPFIA4;EPB41L1;MRTFB
GO:0099523	B2	CC	presynaptic cytosol	│ ├─ presynaptic cytosol	GO:0098793	0.0468537	0.066376	4	19	HGNC:4851;HGNC:19665;HGNC:16937;HGNC:8127	HTT;STXBP5;ARL6IP5;OGT	HTT;STXBP5;ARL6IP5;OGT	HTT;STXBP5;ARL6IP5;OGT
GO:0099569	B3	CC	presynaptic cytoskeleton	│ ├─ presynaptic cytoskeleton	GO:0098793			0	1
GO:0099182	B12	CC	presynaptic intermediate filament cytoskeleton	│ │ ├─ presynaptic intermediate filament cytoskeleton	GO:0099569			0	0
GO:0099143	B13	CC	presynaptic actin cytoskeleton	│ │ └─ presynaptic actin cytoskeleton	GO:0099569			0	0
GO:0048786	B4	CC	presynaptic active zone	│ ├─ presynaptic active zone	GO:0098793	0.00417121	0.0118184	8	36	HGNC:3757;HGNC:12303;HGNC:1389;HGNC:3758;HGNC:4077;HGNC:4076;HGNC:8008;HGNC:8010	FLOT1;TRIO;CACNA1B;FLOT2;GABRA3;GABRA2;NRXN1;NRXN3	FLOT1;TRIO;CACNA1B;FLOT2;GABRA3;GABRA2;NRXN1;NRXN3	FLOT1;TRIO;CACNA1B
GO:0098831	B14	CC	presynaptic active zone cytoplasmic component	│ │ ├─ presynaptic active zone cytoplasmic component	GO:0048786			0	8
GO:0048787	B15	CC	presynaptic active zone membrane	│ │ └─ presynaptic active zone membrane	GO:0048786	0.0128102	0.0311104	5	19	HGNC:3758;HGNC:4077;HGNC:4076;HGNC:8008;HGNC:8010	FLOT2;GABRA3;GABRA2;NRXN1;NRXN3	FLOT2;GABRA3;GABRA2;NRXN1;NRXN3
GO:0099029	B27	CC	anchored component of presynaptic active zone membrane	│ │ ├─ anchored component of presynaptic active zone membrane	GO:0048787			1	3	HGNC:3758	FLOT2	FLOT2	FLOT2
GO:0098891	B28	CC	extrinsic component of presynaptic active zone membrane	│ │ ├─ extrinsic component of presynaptic active zone membrane	GO:0048787			0	1
GO:0099059	B29	CC	integral component of presynaptic active zone membrane	│ │ └─ integral component of presynaptic active zone membrane	GO:0048787	0.016697	0.0354812	4	13	HGNC:4077;HGNC:4076;HGNC:8008;HGNC:8010	GABRA3;GABRA2;NRXN1;NRXN3	GABRA3;GABRA2;NRXN1;NRXN3	GABRA3;GABRA2;NRXN1;NRXN3
GO:0098833	B5	CC	presynaptic endocytic zone	│ ├─ presynaptic endocytic zone	GO:0098793			0	6
GO:0098835	B16	CC	presynaptic endocytic zone membrane	│ │ └─ presynaptic endocytic zone membrane	GO:0098833			0	4
GO:0098894	B30	CC	extrinsic component of presynaptic endocytic zone membrane	│ │ └─ extrinsic component of presynaptic endocytic zone membrane	GO:0098835			0	4
GO:0098830	B6	CC	presynaptic endosome	│ ├─ presynaptic endosome	GO:0098793			0	6
GO:0098954	B17	CC	presynaptic endosome membrane	│ │ └─ presynaptic endosome membrane	GO:0098830			0	2
GO:0099067	B31	CC	integral component of presynaptic endosome membrane	│ │ └─ integral component of presynaptic endosome membrane	GO:0098954			0	2
GO:0008021	B7	CC	synaptic vesicle	│ ├─ synaptic vesicle	GO:0098793	0.00163739	0.00829942	9	38	HGNC:12712;HGNC:19665;HGNC:16097;HGNC:8607;HGNC:30269;HGNC:2985;HGNC:31399;HGNC:13531;HGNC:11430	VPS33B;STXBP5;LAMP5;PRKN;RAB3C;DOC2A;SLC6A17;ATP8A1;STX12	VPS33B;STXBP5;LAMP5;PRKN;RAB3C;DOC2A;SLC6A17;ATP8A1;STX12	VPS33B;STXBP5;LAMP5
GO:0034592	B18	CC	synaptic vesicle lumen	│ │ ├─ synaptic vesicle lumen	GO:0008021			0	0
GO:0030672	B19	CC	synaptic vesicle membrane	│ │ └─ synaptic vesicle membrane	GO:0008021	0.0193766	0.0366003	6	30	HGNC:8607;HGNC:30269;HGNC:2985;HGNC:31399;HGNC:13531;HGNC:11430	PRKN;RAB3C;DOC2A;SLC6A17;ATP8A1;STX12	PRKN;RAB3C;DOC2A;SLC6A17;ATP8A1;STX12	PRKN
GO:0098993	B32	CC	anchored component of synaptic vesicle membrane	│ │ ├─ anchored component of synaptic vesicle membrane	GO:0030672			1	8	HGNC:30269	RAB3C	RAB3C	RAB3C
GO:0098850	B33	CC	extrinsic component of synaptic vesicle membrane	│ │ ├─ extrinsic component of synaptic vesicle membrane	GO:0030672			1	7	HGNC:2985	DOC2A	DOC2A	DOC2A
GO:0030285	B34	CC	integral component of synaptic vesicle membrane	│ │ └─ integral component of synaptic vesicle membrane	GO:0030672	0.0582882	0.0740465	3	12	HGNC:31399;HGNC:13531;HGNC:11430	SLC6A17;ATP8A1;STX12	SLC6A17;ATP8A1;STX12	SLC6A17;ATP8A1;STX12
GO:0098992	B8	CC	neuronal dense core vesicle	│ ├─ neuronal dense core vesicle	GO:0098793			2	3	HGNC:19665;HGNC:9676	STXBP5;PTPRN	STXBP5;PTPRN
GO:0099013	B20	CC	neuronal dense core vesicle lumen	│ │ ├─ neuronal dense core vesicle lumen	GO:0098992			0	0
GO:0099012	B21	CC	neuronal dense core vesicle membrane	│ │ └─ neuronal dense core vesicle membrane	GO:0098992			2	3	HGNC:19665;HGNC:9676	STXBP5;PTPRN	STXBP5;PTPRN
GO:0098674	B35	CC	extrinsic component of neuronal dense core vesicle membrane	│ │ ├─ extrinsic component of neuronal dense core vesicle membrane	GO:0099012			1	1	HGNC:19665	STXBP5	STXBP5	STXBP5
GO:0099066	B36	CC	integral component of neuronal dense core vesicle membrane	│ │ └─ integral component of neuronal dense core vesicle membrane	GO:0099012			1	2	HGNC:9676	PTPRN	PTPRN	PTPRN
GO:0042734	B9	CC	presynaptic membrane	│ ├─ presynaptic membrane	GO:0098793	0.0461678	0.066376	5	28	HGNC:19665;HGNC:1389;HGNC:1392;HGNC:8008;HGNC:10585	STXBP5;CACNA1B;CACNA1E;NRXN1;SCN1A	STXBP5;CACNA1B;CACNA1E;NRXN1;SCN1A
GO:0099026	B22	CC	anchored component of presynaptic membrane	│ │ ├─ anchored component of presynaptic membrane	GO:0042734			0	2
GO:0098888	B23	CC	extrinsic component of presynaptic membrane	│ │ ├─ extrinsic component of presynaptic membrane	GO:0042734			1	1	HGNC:19665	STXBP5	STXBP5	STXBP5
GO:0099056	B24	CC	integral component of presynaptic membrane	│ │ └─ integral component of presynaptic membrane	GO:0042734	0.0609795	0.0740465	4	21	HGNC:1389;HGNC:1392;HGNC:8008;HGNC:10585	CACNA1B;CACNA1E;NRXN1;SCN1A	CACNA1B;CACNA1E;NRXN1;SCN1A	CACNA1B;CACNA1E;NRXN1;SCN1A
SYNGO:presyn_ribosome	B10	CC	presynaptic ribosome	│ ├─ presynaptic ribosome	GO:0098793			0	34
SYNGO:presyn_er	B11	CC	presynaptic ER	│ └─ presynaptic ER	GO:0098793			0	1
SYNGO:presyn_er_membrane	B25	CC	presynaptic ER membrane	│ ├─ presynaptic ER membrane	SYNGO:presyn_er			0	0
SYNGO:presyn_er_membrane_integral	B37	CC	integral component of presynaptic ER membrane	│ │ └─ integral component of presynaptic ER membrane	SYNGO:presyn_er_membrane			0	0
SYNGO:presyn_ser	B26	CC	presynaptic SER	│ └─ presynaptic SER	SYNGO:presyn_er			0	0
SYNGO:presyn_ser_membrane	B38	CC	presynaptic SER membrane	│ └─ presynaptic SER membrane	SYNGO:presyn_ser			0	0
SYNGO:presyn_ser_membrane_integral	B39	CC	integral component of presynaptic SER membrane	│ └─ integral component of presynaptic SER membrane	SYNGO:presyn_ser_membrane			0	0
GO:0043083	C1	CC	synaptic cleft	├─ synaptic cleft	GO:0045202			1	5	HGNC:19359	C1QL3	C1QL3	C1QL3
GO:0098965	C2	CC	extracellular matrix of synaptic cleft	│ └─ extracellular matrix of synaptic cleft	GO:0043083			0	2
GO:0098794	D1	CC	postsynapse	├─ postsynapse	GO:0045202	0.0399375	0.066376	25	265	HGNC:13759;HGNC:29351;HGNC:12303;HGNC:7603;HGNC:8607;HGNC:11763;HGNC:3378;HGNC:19093;HGNC:29819;HGNC:6320;HGNC:4851;HGNC:8127;HGNC:4077;HGNC:4076;HGNC:1459;HGNC:12363;HGNC:13867;HGNC:18531;HGNC:29396;HGNC:16922;HGNC:29442;HGNC:11430;HGNC:1392;HGNC:20974;HGNC:10763	CYFIP1;ARHGAP39;TRIO;MYO5B;PRKN;TFRC;EPB41L1;PSD3;MRTFB;KIF3B;HTT;OGT;GABRA3;GABRA2;CAMK1;TSC2;SH3KBP1;LRRC7;ELFN2;AGAP1;KIF21B;STX12;CACNA1E;ADGRL3;SEZ6L	CYFIP1;ARHGAP39;TRIO;MYO5B;PRKN;TFRC;EPB41L1;PSD3;MRTFB;KIF3B;HTT;OGT;GABRA3;GABRA2;CAMK1;TSC2;SH3KBP1;LRRC7;ELFN2;AGAP1;KIF21B;STX12;CACNA1E;ADGRL3;SEZ6L	CYFIP1;ARHGAP39;TRIO;MYO5B;PRKN;TFRC;EPB41L1;PSD3;MRTFB;KIF3B
GO:0099524	D2	CC	postsynaptic cytosol	│ ├─ postsynaptic cytosol	GO:0098794			2	16	HGNC:4851;HGNC:8127	HTT;OGT	HTT;OGT	HTT;OGT
GO:0099571	D3	CC	postsynaptic cytoskeleton	│ ├─ postsynaptic cytoskeleton	GO:0098794			1	8	HGNC:7603	MYO5B	MYO5B
GO:0099160	D12	CC	postsynaptic intermediate filament cytoskeleton	│ │ ├─ postsynaptic intermediate filament cytoskeleton	GO:0099571			0	1
GO:0098871	D13	CC	postsynaptic actin cytoskeleton	│ │ ├─ postsynaptic actin cytoskeleton	GO:0099571			1	5	HGNC:7603	MYO5B	MYO5B	MYO5B
GO:0150050	D14	CC	postsynaptic septin cytoskeleton	│ │ ├─ postsynaptic septin cytoskeleton	GO:0099571			0	0
GO:0099189	D15	CC	postsynaptic spectrin-associated cytoskeleton	│ │ └─ postsynaptic spectrin-associated cytoskeleton	GO:0099571			0	1
GO:0097444	D4	CC	spine apparatus	│ ├─ spine apparatus	GO:0098794			0	2
GO:0098897	D16	CC	spine apparatus membrane	│ │ └─ spine apparatus membrane	GO:0097444			0	0
GO:0099065	D30	CC	integral component of spine apparatus membrane	│ │ └─ integral component of spine apparatus membrane	GO:0098897			0	0
GO:0150051	D5	CC	postsynaptic Golgi apparatus	│ ├─ postsynaptic Golgi apparatus	GO:0098794			0	3
GO:0099572	D6	CC	postsynaptic specialization	│ ├─ postsynaptic specialization	GO:0098794	0.426339	0.452985	7	95	HGNC:4077;HGNC:4076;HGNC:1459;HGNC:12363;HGNC:13867;HGNC:18531;HGNC:29396	GABRA3;GABRA2;CAMK1;TSC2;SH3KBP1;LRRC7;ELFN2	GABRA3;GABRA2;CAMK1;TSC2;SH3KBP1;LRRC7;ELFN2
GO:0099091	D17	CC	postsynaptic specialization, intracellular component	│ │ ├─ postsynaptic specialization, intracellular component	GO:0099572			0	3
GO:0099634	D18	CC	postsynaptic specialization membrane	│ │ ├─ postsynaptic specialization membrane	GO:0099572			2	18	HGNC:4077;HGNC:4076	GABRA3;GABRA2	GABRA3;GABRA2
GO:0098892	D31	CC	extrinsic component of postsynaptic specialization membrane	│ │ │ ├─ extrinsic component of postsynaptic specialization membrane	GO:0099634			0	0
GO:0099060	D32	CC	integral component of postsynaptic specialization membrane	│ │ │ └─ integral component of postsynaptic specialization membrane	GO:0099634			2	17	HGNC:4077;HGNC:4076	GABRA3;GABRA2	GABRA3;GABRA2	GABRA3;GABRA2
GO:0014069	D19	CC	postsynaptic density	│ │ ├─ postsynaptic density	GO:0099572	0.530227	0.530227	5	74	HGNC:1459;HGNC:12363;HGNC:13867;HGNC:18531;HGNC:29396	CAMK1;TSC2;SH3KBP1;LRRC7;ELFN2	CAMK1;TSC2;SH3KBP1;LRRC7;ELFN2	CAMK1;TSC2;SH3KBP1
GO:0099092	D33	CC	postsynaptic density, intracellular component	│ │ │ ├─ postsynaptic density, intracellular component	GO:0014069			0	10
GO:0098839	D34	CC	postsynaptic density membrane	│ │ │ └─ postsynaptic density membrane	GO:0014069			2	16	HGNC:18531;HGNC:29396	LRRC7;ELFN2	LRRC7;ELFN2
GO:0099031	D41	CC	anchored component of postsynaptic density membrane	│ │ │ ├─ anchored component of postsynaptic density membrane	GO:0098839			0	2
GO:0099147	D42	CC	extrinsic component of postsynaptic density membrane	│ │ │ ├─ extrinsic component of postsynaptic density membrane	GO:0098839			0	1
GO:0099061	D43	CC	integral component of postsynaptic density membrane	│ │ │ └─ integral component of postsynaptic density membrane	GO:0098839			2	11	HGNC:18531;HGNC:29396	LRRC7;ELFN2	LRRC7;ELFN2	LRRC7;ELFN2
GO:0099629	D20	CC	postsynaptic specialization of symmetric synapse	│ │ └─ postsynaptic specialization of symmetric synapse	GO:0099572			0	1
GO:0099164	D35	CC	postsynaptic specialization membrane of symmetric synapse	│ │ └─ postsynaptic specialization membrane of symmetric synapse	GO:0099629			0	0
GO:0098843	D7	CC	postsynaptic endocytic zone	│ ├─ postsynaptic endocytic zone	GO:0098794			0	6
GO:0098844	D21	CC	postsynaptic endocytic zone membrane	│ │ └─ postsynaptic endocytic zone membrane	GO:0098843			0	1
GO:0098845	D8	CC	postsynaptic endosome	│ ├─ postsynaptic endosome	GO:0098794	0.0019528	0.00829942	5	11	HGNC:16922;HGNC:29442;HGNC:7603;HGNC:11430;HGNC:11763	AGAP1;KIF21B;MYO5B;STX12;TFRC	AGAP1;KIF21B;MYO5B;STX12;TFRC	AGAP1;KIF21B
GO:0098895	D22	CC	postsynaptic endosome membrane	│ │ ├─ postsynaptic endosome membrane	GO:0098845			0	1
GO:0098999	D36	CC	extrinsic component of postsynaptic endosome membrane	│ │ │ └─ extrinsic component of postsynaptic endosome membrane	GO:0098895			0	1
GO:0098842	D23	CC	postsynaptic early endosome	│ │ ├─ postsynaptic early endosome	GO:0098845			0	3
GO:0098896	D37	CC	postsynaptic early endosome membrane	│ │ │ └─ postsynaptic early endosome membrane	GO:0098842			0	0
GO:0098998	D44	CC	extrinsic component of postsynaptic early endosome membrane	│ │ │ └─ extrinsic component of postsynaptic early endosome membrane	GO:0098896			0	0
GO:0098837	D24	CC	postsynaptic recycling endosome	│ │ └─ postsynaptic recycling endosome	GO:0098845	0.00980287		3	5	HGNC:7603;HGNC:11430;HGNC:11763	MYO5B;STX12;TFRC	MYO5B;STX12;TFRC
GO:0098944	D38	CC	postsynaptic recycling endosome membrane	│ │ └─ postsynaptic recycling endosome membrane	GO:0098837	0.00383252	0.0118184	3	3	HGNC:7603;HGNC:11430;HGNC:11763	MYO5B;STX12;TFRC	MYO5B;STX12;TFRC	MYO5B
GO:0099033	D45	CC	anchored component of postsynaptic recycling endosome membrane	│ │ ├─ anchored component of postsynaptic recycling endosome membrane	GO:0098944			0	0
GO:0099063	D46	CC	integral component of postsynaptic recycling endosome membrane	│ │ └─ integral component of postsynaptic recycling endosome membrane	GO:0098944			2	2	HGNC:11430;HGNC:11763	STX12;TFRC	STX12;TFRC	STX12;TFRC
GO:0045211	D9	CC	postsynaptic membrane	│ ├─ postsynaptic membrane	GO:0098794	0.307214		3	29	HGNC:1392;HGNC:20974;HGNC:10763	CACNA1E;ADGRL3;SEZ6L	CACNA1E;ADGRL3;SEZ6L
GO:0099025	D25	CC	anchored component of postsynaptic membrane	│ │ ├─ anchored component of postsynaptic membrane	GO:0045211			0	2
GO:0098890	D26	CC	extrinsic component of postsynaptic membrane	│ │ ├─ extrinsic component of postsynaptic membrane	GO:0045211			0	3
GO:0099055	D27	CC	integral component of postsynaptic membrane	│ │ └─ integral component of postsynaptic membrane	GO:0045211	0.191052	0.216526	3	22	HGNC:1392;HGNC:20974;HGNC:10763	CACNA1E;ADGRL3;SEZ6L	CACNA1E;ADGRL3;SEZ6L	CACNA1E;ADGRL3;SEZ6L
SYNGO:postsyn_ribosome	D10	CC	postsynaptic ribosome	│ ├─ postsynaptic ribosome	GO:0098794			0	48
SYNGO:postsyn_er	D11	CC	postsynaptic ER	│ └─ postsynaptic ER	GO:0098794			0	1
SYNGO:postsyn_er_membrane	D28	CC	postsynaptic ER membrane	│ ├─ postsynaptic ER membrane	SYNGO:postsyn_er			0	0
SYNGO:postsyn_er_membrane_integral	D39	CC	integral component of postsynaptic ER membrane	│ │ └─ integral component of postsynaptic ER membrane	SYNGO:postsyn_er_membrane			0	0
SYNGO:postsyn_ser	D29	CC	postsynaptic SER	│ └─ postsynaptic SER	SYNGO:postsyn_er			0	0
SYNGO:postsyn_ser_membrane	D40	CC	postsynaptic SER membrane	│ └─ postsynaptic SER membrane	SYNGO:postsyn_ser			0	0
SYNGO:postsyn_ser_membrane_integral	D47	CC	integral component of postsynaptic SER membrane	│ └─ integral component of postsynaptic SER membrane	SYNGO:postsyn_ser_membrane			0	0
GO:0099544	E1	CC	extrasynaptic space	└─ extrasynaptic space	GO:0045202			0	1
GO:0098966	E2	CC	perisynaptic extracellular matrix	└─ perisynaptic extracellular matrix	GO:0099544			0	1
SYNGO:synprocess		BP	process in the synapse	process in the synapse		4.77043e-06	0.00010972	42	312	HGNC:1389;HGNC:1392;HGNC:1404;HGNC:4077;HGNC:4076;HGNC:10585;HGNC:19665;HGNC:8008;HGNC:11430;HGNC:2985;HGNC:13531;HGNC:8607;HGNC:3757;HGNC:16937;HGNC:3758;HGNC:8010;HGNC:11763;HGNC:589;HGNC:29442;HGNC:19359;HGNC:8127;HGNC:3378;HGNC:7728;HGNC:4851;HGNC:7603;HGNC:12303;HGNC:6881;HGNC:6886;HGNC:16097;HGNC:20974;HGNC:29351;HGNC:12363;HGNC:16922;HGNC:29819;HGNC:13759;HGNC:1459;HGNC:29396;HGNC:9248;HGN…	CACNA1B;CACNA1E;CACNB4;GABRA3;GABRA2;SCN1A;STXBP5;NRXN1;STX12;DOC2A;ATP8A1;PRKN;FLOT1;ARL6IP5;FLOT2;NRXN3;TFRC;ATG5;KIF21B;C1QL3;OGT;EPB41L1;NEDD4L;HTT;MYO5B;TRIO;MAPK8;MAPK9;LAMP5;ADGRL3;ARHGAP39;TSC2;AGAP1;MRTFB;CYFIP1;CAMK1;ELFN2;PPFIA4;SLC6A17;USP5;KIF3B;ARL8B	CACNA1B;CACNA1E;CACNB4;GABRA3;GABRA2;SCN1A;STXBP5;NRXN1;STX12;DOC2A;ATP8A1;PRKN;FLOT1;ARL6IP5;FLOT2;NRXN3;TFRC;ATG5;KIF21B;C1QL3;OGT;EPB41L1;NEDD4L;HTT;MYO5B;TRIO;MAPK8;MAPK9;LAMP5;ADGRL3;ARHGAP39;TSC2;AGAP1;MRTFB;CYFIP1;CAMK1;ELFN2;PPFIA4;SLC6A17;USP5;KIF3B;ARL8B
SYNGO:presynprocess	F1	BP	process in the presynapse	├─ process in the presynapse	SYNGO:synprocess	0.0021059	0.012109	14	85	HGNC:1389;HGNC:1392;HGNC:1404;HGNC:4077;HGNC:4076;HGNC:10585;HGNC:19665;HGNC:8008;HGNC:11430;HGNC:2985;HGNC:13531;HGNC:8607;HGNC:3757;HGNC:16937	CACNA1B;CACNA1E;CACNB4;GABRA3;GABRA2;SCN1A;STXBP5;NRXN1;STX12;DOC2A;ATP8A1;PRKN;FLOT1;ARL6IP5	CACNA1B;CACNA1E;CACNB4;GABRA3;GABRA2;SCN1A;STXBP5;NRXN1;STX12;DOC2A;ATP8A1;PRKN;FLOT1;ARL6IP5
GO:0099509	F2	BP	regulation of presynaptic cytosolic calcium levels	│ ├─ regulation of presynaptic cytosolic calcium levels	SYNGO:presynprocess	0.0252444		3	8	HGNC:1389;HGNC:1392;HGNC:1404	CACNA1B;CACNA1E;CACNB4	CACNA1B;CACNA1E;CACNB4
GO:1905056	F11	BP	ATPase-coupled calcium ion transmembrane transporter activity involved in regulation of presynaptic cytosolic calcium levels	│ │ ├─ ATPase-coupled calcium ion transmembrane transporter activity involved in regulation of presynaptic cytosolic calcium levels	GO:0099509			0	0
GO:0099534	F12	BP	calcium ion binding involved in regulation of presynaptic cytosolic calcium levels	│ │ ├─ calcium ion binding involved in regulation of presynaptic cytosolic calcium levels	GO:0099509			0	1
GO:0099626	F13	BP	voltage-gated calcium channel activity involved in regulation of presynaptic cytosolic calcium levels	│ │ └─ voltage-gated calcium channel activity involved in regulation of presynaptic cytosolic calcium levels	GO:0099509	0.00640986	0.021061	3	4	HGNC:1389;HGNC:1392;HGNC:1404	CACNA1B;CACNA1E;CACNB4	CACNA1B;CACNA1E;CACNB4	CACNA1B;CACNA1E;CACNB4
GO:0099505	F3	BP	regulation of presynaptic membrane potential	│ ├─ regulation of presynaptic membrane potential	SYNGO:presynprocess	0.040028	0.0541556	3	10	HGNC:4077;HGNC:4076;HGNC:10585	GABRA3;GABRA2;SCN1A	GABRA3;GABRA2;SCN1A
GO:0099507	F14	BP	ligand-gated ion channel activity involved in regulation of presynaptic membrane potential	│ │ ├─ ligand-gated ion channel activity involved in regulation of presynaptic membrane potential	GO:0099505			2	8	HGNC:4077;HGNC:4076	GABRA3;GABRA2	GABRA3;GABRA2	GABRA3;GABRA2
GO:0099508	F15	BP	voltage-gated ion channel activity involved in regulation of presynaptic membrane potential	│ │ ├─ voltage-gated ion channel activity involved in regulation of presynaptic membrane potential	GO:0099505			1	1	HGNC:10585	SCN1A	SCN1A	SCN1A
GO:0150047	F16	BP	G protein-coupled neurotransmitter receptor activity involved in regulation of presynaptic membrane potential	│ │ ├─ G protein-coupled neurotransmitter receptor activity involved in regulation of presynaptic membrane potential	GO:0099505			0	2
GO:0140232	F17	BP	intracellular cAMP-activated cation channel activity involved in regulation of presynaptic membrane potential	│ │ └─ intracellular cAMP-activated cation channel activity involved in regulation of presynaptic membrane potential	GO:0099505			0	0
GO:0140238	F4	BP	presynaptic endocytosis	│ ├─ presynaptic endocytosis	SYNGO:presynprocess			0	2
GO:0099504	F5	BP	synaptic vesicle cycle	│ ├─ synaptic vesicle cycle	SYNGO:presynprocess	0.0236385	0.0369829	9	61	HGNC:19665;HGNC:8008;HGNC:11430;HGNC:2985;HGNC:1389;HGNC:1392;HGNC:1404;HGNC:13531;HGNC:8607	STXBP5;NRXN1;STX12;DOC2A;CACNA1B;CACNA1E;CACNB4;ATP8A1;PRKN	STXBP5;NRXN1;STX12;DOC2A;CACNA1B;CACNA1E;CACNB4;ATP8A1;PRKN	STXBP5
GO:0098693	F18	BP	regulation of synaptic vesicle cycle	│ │ ├─ regulation of synaptic vesicle cycle	GO:0099504			1	8	HGNC:8008	NRXN1	NRXN1	NRXN1
GO:0097091	F19	BP	synaptic vesicle clustering	│ │ ├─ synaptic vesicle clustering	GO:0099504			0	4
GO:0099532	F20	BP	synaptic vesicle endosomal processing	│ │ ├─ synaptic vesicle endosomal processing	GO:0099504			1	5	HGNC:11430	STX12	STX12
GO:0016182	F29	BP	synaptic vesicle budding from endosome	│ │ │ ├─ synaptic vesicle budding from endosome	GO:0099532			0	1
GO:0016189	F30	BP	synaptic vesicle to endosome fusion	│ │ │ └─ synaptic vesicle to endosome fusion	GO:0099532			1	3	HGNC:11430	STX12	STX12	STX12
GO:0016079	F21	BP	synaptic vesicle exocytosis	│ │ ├─ synaptic vesicle exocytosis	GO:0099504	0.00448159	0.0171794	5	14	HGNC:2985;HGNC:1389;HGNC:19665;HGNC:1392;HGNC:1404	DOC2A;CACNA1B;STXBP5;CACNA1E;CACNB4	DOC2A;CACNA1B;STXBP5;CACNA1E;CACNB4
GO:0099502	F31	BP	calcium-dependent activation of synaptic vesicle fusion	│ │ │ ├─ calcium-dependent activation of synaptic vesicle fusion	GO:0016079			2	3	HGNC:2985;HGNC:1389	DOC2A;CACNA1B	DOC2A;CACNA1B	DOC2A
GO:0150037	F41	BP	regulation of calcium-dependent activation of synaptic vesicle fusion	│ │ │ │ └─ regulation of calcium-dependent activation of synaptic vesicle fusion	GO:0099502			1	2	HGNC:1389	CACNA1B	CACNA1B	CACNA1B
GO:2000300	F32	BP	regulation of synaptic vesicle exocytosis	│ │ │ ├─ regulation of synaptic vesicle exocytosis	GO:0016079	0.0140569	0.0359232	3	6	HGNC:19665;HGNC:1392;HGNC:1404	STXBP5;CACNA1E;CACNB4	STXBP5;CACNA1E;CACNB4	STXBP5;CACNA1E;CACNB4
GO:0016081	F33	BP	synaptic vesicle docking	│ │ │ ├─ synaptic vesicle docking	GO:0016079			1	3	HGNC:19665	STXBP5	STXBP5
GO:0099148	F42	BP	regulation of synaptic vesicle docking	│ │ │ │ └─ regulation of synaptic vesicle docking	GO:0016081			1	1	HGNC:19665	STXBP5	STXBP5	STXBP5
GO:0031629	F34	BP	synaptic vesicle fusion to presynaptic active zone membrane	│ │ │ ├─ synaptic vesicle fusion to presynaptic active zone membrane	GO:0016079			0	0
GO:0031630	F43	BP	regulation of synaptic vesicle fusion to presynaptic active zone membrane	│ │ │ │ └─ regulation of synaptic vesicle fusion to presynaptic active zone membrane	GO:0031629			0	0
GO:0016082	F35	BP	synaptic vesicle priming	│ │ │ └─ synaptic vesicle priming	GO:0016079			1	4	HGNC:19665	STXBP5	STXBP5
GO:0010807	F44	BP	regulation of synaptic vesicle priming	│ │ │ └─ regulation of synaptic vesicle priming	GO:0016082			1	3	HGNC:19665	STXBP5	STXBP5	STXBP5
GO:0098700	F22	BP	synaptic vesicle neurotransmitter loading	│ │ ├─ synaptic vesicle neurotransmitter loading	GO:0099504			0	1
GO:0099162	F36	BP	regulation of synaptic vesicle neurotransmitter loading	│ │ │ └─ regulation of synaptic vesicle neurotransmitter loading	GO:0098700			0	0
GO:0099180	F23	BP	zinc ion import into synaptic vesicle	│ │ ├─ zinc ion import into synaptic vesicle	GO:0099504			0	0
GO:0097401	F24	BP	synaptic vesicle proton loading	│ │ ├─ synaptic vesicle proton loading	GO:0099504			0	5
GO:1901546	F37	BP	regulation of proton loading	│ │ │ └─ regulation of proton loading	GO:0097401			0	1
GO:0048488	F25	BP	synaptic vesicle endocytosis	│ │ └─ synaptic vesicle endocytosis	GO:0099504			2	27	HGNC:13531;HGNC:8607	ATP8A1;PRKN	ATP8A1;PRKN	ATP8A1
GO:1900242	F38	BP	regulation of synaptic vesicle endocytosis	│ │ ├─ regulation of synaptic vesicle endocytosis	GO:0048488			1	10	HGNC:8607	PRKN	PRKN	PRKN
GO:0016185	F39	BP	synaptic vesicle budding from presynaptic endocytic zone membrane	│ │ ├─ synaptic vesicle budding from presynaptic endocytic zone membrane	GO:0048488			0	0
GO:0098694	F45	BP	regulation of synaptic vesicle budding from presynaptic endocytic zone membrane	│ │ │ └─ regulation of synaptic vesicle budding from presynaptic endocytic zone membrane	GO:0016185			0	0
GO:0016191	F40	BP	synaptic vesicle uncoating	│ │ └─ synaptic vesicle uncoating	GO:0048488			0	1
GO:0099525	F6	BP	presynaptic dense core vesicle exocytosis	│ ├─ presynaptic dense core vesicle exocytosis	SYNGO:presynprocess			1	7	HGNC:19665	STXBP5	STXBP5
GO:0099161	F26	BP	regulation of presynaptic dense core vesicle exocytosis	│ │ └─ regulation of presynaptic dense core vesicle exocytosis	GO:0099525			1	2	HGNC:19665	STXBP5	STXBP5	STXBP5
GO:0001504	F7	BP	neurotransmitter uptake	│ ├─ neurotransmitter uptake	SYNGO:presynprocess			0	1
GO:0098810	F8	BP	neurotransmitter reuptake	│ ├─ neurotransmitter reuptake	SYNGO:presynprocess			2	4	HGNC:3757;HGNC:16937	FLOT1;ARL6IP5	FLOT1;ARL6IP5
GO:0051580	F27	BP	regulation of neurotransmitter uptake	│ │ └─ regulation of neurotransmitter uptake	GO:0098810			2	3	HGNC:3757;HGNC:16937	FLOT1;ARL6IP5	FLOT1;ARL6IP5	FLOT1;ARL6IP5
SYNGO:presyn_chaperoneProteinFolding	F9	BP	presynaptic chaperone-mediated protein folding	│ ├─ presynaptic chaperone-mediated protein folding	SYNGO:presynprocess			0	2
GO:0098928	F10	BP	presynaptic signaling pathway	│ └─ presynaptic signaling pathway	SYNGO:presynprocess			0	1
GO:0099526	F28	BP	presynapse to nucleus signaling pathway	│ └─ presynapse to nucleus signaling pathway	GO:0098928			0	1
SYNGO:postsynprocess	G1	BP	process in the postsynapse	├─ process in the postsynapse	SYNGO:synprocess	0.000300957	0.00230734	14	68	HGNC:4076;HGNC:4077;HGNC:3758;HGNC:8010;HGNC:8607;HGNC:11430;HGNC:11763;HGNC:589;HGNC:29442;HGNC:19359;HGNC:8127;HGNC:3378;HGNC:7728;HGNC:4851	GABRA2;GABRA3;FLOT2;NRXN3;PRKN;STX12;TFRC;ATG5;KIF21B;C1QL3;OGT;EPB41L1;NEDD4L;HTT	GABRA2;GABRA3;FLOT2;NRXN3;PRKN;STX12;TFRC;ATG5;KIF21B;C1QL3;OGT;EPB41L1;NEDD4L;HTT
GO:0099566	G2	BP	regulation of postsynaptic cytosolic calcium levels	│ ├─ regulation of postsynaptic cytosolic calcium levels	SYNGO:postsynprocess			0	3
GO:1905059	G9	BP	ATPase-coupled calcium ion transmembrane transporter activity involved in regulation of postsynaptic cytosolic calcium levels	│ │ ├─ ATPase-coupled calcium ion transmembrane transporter activity involved in regulation of postsynaptic cytosolic calcium levels	GO:0099566			0	0
GO:0099567	G10	BP	calcium ion binding involved in regulation of postsynaptic cytosolic calcium levels	│ │ ├─ calcium ion binding involved in regulation of postsynaptic cytosolic calcium levels	GO:0099566			0	1
GO:1905060	G11	BP	calcium:cation antiporter activity involved in regulation of postsynaptic cytosolic calcium ion levels	│ │ ├─ calcium:cation antiporter activity involved in regulation of postsynaptic cytosolic calcium ion levels	GO:0099566			0	1
GO:0098695	G12	BP	inositol 1,4,5-trisphosphate receptor activity involved in regulation of postsynaptic cytosolic calcium levels	│ │ ├─ inositol 1,4,5-trisphosphate receptor activity involved in regulation of postsynaptic cytosolic calcium levels	GO:0099566			0	0
GO:0099583	G13	BP	neurotransmitter receptor activity involved in regulation of postsynaptic cytosolic calcium levels	│ │ └─ neurotransmitter receptor activity involved in regulation of postsynaptic cytosolic calcium levels	GO:0099566			0	1
GO:0098872	G23	BP	G-protein coupled neurotransmitter receptor activity involved in regulation of postsynaptic cytosolic calcium levels	│ │ └─ G-protein coupled neurotransmitter receptor activity involved in regulation of postsynaptic cytosolic calcium levels	GO:0099583			0	1
GO:0060078	G3	BP	regulation of postsynaptic membrane potential	│ ├─ regulation of postsynaptic membrane potential	SYNGO:postsynprocess			2	13	HGNC:4076;HGNC:4077	GABRA2;GABRA3	GABRA2;GABRA3
GO:0140233	G14	BP	intracellular cAMP-activated cation channel activity involved in regulation of postsynaptic membrane potential	│ │ ├─ intracellular cAMP-activated cation channel activity involved in regulation of postsynaptic membrane potential	GO:0060078			0	1
GO:0099579	G24	BP	G protein-coupled neurotransmitter receptor activity involved in regulation of postsynaptic membrane potential	│ │ │ └─ G protein-coupled neurotransmitter receptor activity involved in regulation of postsynaptic membrane potential	GO:0140233			0	1
GO:1904315	G15	BP	transmitter-gated ion channel activity involved in regulation of postsynaptic membrane potential	│ │ ├─ transmitter-gated ion channel activity involved in regulation of postsynaptic membrane potential	GO:0060078			2	11	HGNC:4076;HGNC:4077	GABRA2;GABRA3	GABRA2;GABRA3	GABRA2;GABRA3
GO:1905030	G16	BP	voltage-gated ion channel activity involved in regulation of postsynaptic membrane potential	│ │ └─ voltage-gated ion channel activity involved in regulation of postsynaptic membrane potential	GO:0060078			0	0
GO:0098962	G4	BP	regulation of postsynaptic neurotransmitter receptor activity	│ ├─ regulation of postsynaptic neurotransmitter receptor activity	SYNGO:postsynprocess			0	2
GO:0099072	G5	BP	regulation of postsynaptic membrane neurotransmitter receptor levels	│ ├─ regulation of postsynaptic membrane neurotransmitter receptor levels	SYNGO:postsynprocess	0.000197846	0.00227523	11	41	HGNC:3758;HGNC:8010;HGNC:8607;HGNC:11430;HGNC:11763;HGNC:589;HGNC:29442;HGNC:19359;HGNC:8127;HGNC:3378;HGNC:7728	FLOT2;NRXN3;PRKN;STX12;TFRC;ATG5;KIF21B;C1QL3;OGT;EPB41L1;NEDD4L	FLOT2;NRXN3;PRKN;STX12;TFRC;ATG5;KIF21B;C1QL3;OGT;EPB41L1;NEDD4L	FLOT2;NRXN3;PRKN;STX12;TFRC;ATG5;KIF21B
GO:0099645	G17	BP	neurotransmitter receptor localization to postsynaptic specialization membrane	│ │ ├─ neurotransmitter receptor localization to postsynaptic specialization membrane	GO:0099072	0.0797825	0.0917499	3	14	HGNC:19359;HGNC:8010;HGNC:8127	C1QL3;NRXN3;OGT	C1QL3;NRXN3;OGT	C1QL3;NRXN3
GO:0098696	G25	BP	regulation of neurotransmitter receptor localization to postsynaptic specialization membrane	│ │ │ └─ regulation of neurotransmitter receptor localization to postsynaptic specialization membrane	GO:0099645			1	10	HGNC:8127	OGT	OGT	OGT
GO:0098967	G18	BP	exocytic insertion of neurotransmitter receptor to postsynaptic membrane	│ │ ├─ exocytic insertion of neurotransmitter receptor to postsynaptic membrane	GO:0099072			1	2	HGNC:3378	EPB41L1	EPB41L1
GO:0099145	G26	BP	regulation of exocytic insertion of neurotransmitter receptor to postsynaptic membrane	│ │ │ └─ regulation of exocytic insertion of neurotransmitter receptor to postsynaptic membrane	GO:0098967			1	1	HGNC:3378	EPB41L1	EPB41L1	EPB41L1
GO:0098970	G19	BP	postsynaptic neurotransmitter receptor diffusion trapping	│ │ ├─ postsynaptic neurotransmitter receptor diffusion trapping	GO:0099072			0	0
GO:0150054	G27	BP	regulation of postsynaptic neurotransmitter receptor diffusion trapping	│ │ │ └─ regulation of postsynaptic neurotransmitter receptor diffusion trapping	GO:0098970			0	0
GO:0098884	G20	BP	postsynaptic neurotransmitter receptor endocytosis	│ │ └─ postsynaptic neurotransmitter receptor endocytosis	GO:0099072			1	10	HGNC:7728	NEDD4L	NEDD4L
GO:0099149	G28	BP	regulation of postsynaptic neurotransmitter receptor endocytosis	│ │ └─ regulation of postsynaptic neurotransmitter receptor endocytosis	GO:0098884			1	7	HGNC:7728	NEDD4L	NEDD4L	NEDD4L
GO:0140239	G6	BP	postsynaptic endocytosis	│ ├─ postsynaptic endocytosis	SYNGO:postsynprocess			0	1
GO:0150038	G7	BP	postsynaptic dense core vesicle exocytosis	│ ├─ postsynaptic dense core vesicle exocytosis	SYNGO:postsynprocess			0	0
GO:0150044	G21	BP	regulation of postsynaptic dense core vesicle exocytosis	│ │ └─ regulation of postsynaptic dense core vesicle exocytosis	GO:0150038			0	0
GO:0098926	G8	BP	postsynaptic signaling pathway	│ └─ postsynaptic signaling pathway	SYNGO:postsynprocess			1	8	HGNC:4851	HTT	HTT
GO:0099527	G22	BP	postsynapse to nucleus signaling pathway	│ └─ postsynapse to nucleus signaling pathway	GO:0098926			1	6	HGNC:4851	HTT	HTT	HTT
GO:1905539	G29	BP	regulation of postsynapse to nucleus signaling pathway	│ └─ regulation of postsynapse to nucleus signaling pathway	GO:0099527			0	0
GO:0099536	H1	BP	synaptic signaling	├─ synaptic signaling	SYNGO:synprocess	0.0264422		8	52	HGNC:8010;HGNC:8008;HGNC:7603;HGNC:12303;HGNC:6881;HGNC:6886;HGNC:16097;HGNC:589	NRXN3;NRXN1;MYO5B;TRIO;MAPK8;MAPK9;LAMP5;ATG5	NRXN3;NRXN1;MYO5B;TRIO;MAPK8;MAPK9;LAMP5;ATG5
GO:0099537	H2	BP	trans-synaptic signaling	│ ├─ trans-synaptic signaling	GO:0099536	0.0241193	0.0369829	8	51	HGNC:8010;HGNC:8008;HGNC:7603;HGNC:12303;HGNC:6881;HGNC:6886;HGNC:16097;HGNC:589	NRXN3;NRXN1;MYO5B;TRIO;MAPK8;MAPK9;LAMP5;ATG5	NRXN3;NRXN1;MYO5B;TRIO;MAPK8;MAPK9;LAMP5;ATG5	NRXN3
GO:0099541	H5	BP	trans-synaptic signaling by lipid	│ │ ├─ trans-synaptic signaling by lipid	GO:0099537			1	7	HGNC:8008	NRXN1	NRXN1
GO:0099542	H14	BP	trans-synaptic signaling by endocannabinoid	│ │ │ └─ trans-synaptic signaling by endocannabinoid	GO:0099541			1	7	HGNC:8008	NRXN1	NRXN1
GO:0098921	H22	BP	retrograde trans-synaptic signaling by endocannabinoid	│ │ │ ├─ retrograde trans-synaptic signaling by endocannabinoid	GO:0099542			0	5
GO:0099178	H27	BP	regulation of retrograde trans-synaptic signaling by endocanabinoid	│ │ │ │ └─ regulation of retrograde trans-synaptic signaling by endocanabinoid	GO:0098921			0	3
GO:0099553	H23	BP	trans-synaptic signaling by endocannabinoid, modulating synaptic transmission	│ │ │ └─ trans-synaptic signaling by endocannabinoid, modulating synaptic transmission	GO:0099542			1	2	HGNC:8008	NRXN1	NRXN1
GO:0150036	H28	BP	regulation of trans-synaptic signaling by endocannabinoid, modulating synaptic transmission	│ │ │ └─ regulation of trans-synaptic signaling by endocannabinoid, modulating synaptic transmission	GO:0099553			1	2	HGNC:8008	NRXN1	NRXN1	NRXN1
GO:0099540	H6	BP	trans-synaptic signaling by neuropeptide	│ │ ├─ trans-synaptic signaling by neuropeptide	GO:0099537			0	0
GO:0099543	H7	BP	trans-synaptic signaling by soluble gas	│ │ ├─ trans-synaptic signaling by soluble gas	GO:0099537			0	1
GO:0099548	H15	BP	trans-synaptic signaling by nitric oxide	│ │ │ └─ trans-synaptic signaling by nitric oxide	GO:0099543			0	1
GO:0099555	H24	BP	trans-synaptic signaling by nitric oxide, modulating synaptic transmission	│ │ │ └─ trans-synaptic signaling by nitric oxide, modulating synaptic transmission	GO:0099548			0	1
GO:0098925	H29	BP	retrograde trans-synaptic signaling by nitric oxide, modulating synaptic transmission	│ │ │ └─ retrograde trans-synaptic signaling by nitric oxide, modulating synaptic transmission	GO:0099555			0	1
GO:0099545	H8	BP	trans-synaptic signaling by trans-synaptic complex	│ │ ├─ trans-synaptic signaling by trans-synaptic complex	GO:0099537			0	1
GO:0098942	H16	BP	retrograde trans-synaptic signaling by trans-synaptic protein complex	│ │ │ ├─ retrograde trans-synaptic signaling by trans-synaptic protein complex	GO:0099545			0	0
GO:0099557	H17	BP	trans-synaptic signaling by trans-synaptic complex, modulating synaptic transmission	│ │ │ └─ trans-synaptic signaling by trans-synaptic complex, modulating synaptic transmission	GO:0099545			0	0
GO:0099157	H9	BP	trans-synaptic signalling via exosome	│ │ ├─ trans-synaptic signalling via exosome	GO:0099537			0	1
GO:0099183	H10	BP	trans-synaptic signaling by BDNF, modulating synaptic transmission	│ │ ├─ trans-synaptic signaling by BDNF, modulating synaptic transmission	GO:0099537			0	0
GO:0150035	H18	BP	regulation of trans-synaptic signaling by BDNF, modulating synaptic transmission	│ │ │ └─ regulation of trans-synaptic signaling by BDNF, modulating synaptic transmission	GO:0099183			0	0
GO:0099550	H11	BP	trans-synaptic signaling, modulating synaptic transmission	│ │ ├─ trans-synaptic signaling, modulating synaptic transmission	GO:0099537			2	3	HGNC:8008;HGNC:8010	NRXN1;NRXN3	NRXN1;NRXN3	NRXN1;NRXN3
GO:0007268	H12	BP	chemical synaptic transmission	│ │ └─ chemical synaptic transmission	GO:0099537	0.023758	0.0369829	7	41	HGNC:7603;HGNC:12303;HGNC:6881;HGNC:6886;HGNC:8010;HGNC:16097;HGNC:589	MYO5B;TRIO;MAPK8;MAPK9;NRXN3;LAMP5;ATG5	MYO5B;TRIO;MAPK8;MAPK9;NRXN3;LAMP5;ATG5
GO:0050804	H19	BP	modulation of chemical synaptic transmission	│ │ ├─ modulation of chemical synaptic transmission	GO:0007268	0.136514	0.14272	4	29	HGNC:7603;HGNC:12303;HGNC:6881;HGNC:6886	MYO5B;TRIO;MAPK8;MAPK9	MYO5B;TRIO;MAPK8;MAPK9	MYO5B;TRIO;MAPK8;MAPK9
GO:0099531	H20	BP	presynaptic process involved in chemical synaptic transmission	│ │ ├─ presynaptic process involved in chemical synaptic transmission	GO:0007268			2	6	HGNC:8010;HGNC:16097	NRXN3;LAMP5	NRXN3;LAMP5
GO:0099171	H25	BP	presynaptic modulation of chemical synaptic transmission	│ │ │ └─ presynaptic modulation of chemical synaptic transmission	GO:0099531			2	6	HGNC:8010;HGNC:16097	NRXN3;LAMP5	NRXN3;LAMP5	NRXN3;LAMP5
GO:0099565	H21	BP	postsynaptic process involved in chemical synaptic transmission	│ │ └─ postsynaptic process involved in chemical synaptic transmission	GO:0007268			2	7	HGNC:12303;HGNC:589	TRIO;ATG5	TRIO;ATG5
GO:0099170	H26	BP	postsynaptic modulation of chemical synaptic transmission	│ │ └─ postsynaptic modulation of chemical synaptic transmission	GO:0099565			2	6	HGNC:12303;HGNC:589	TRIO;ATG5	TRIO;ATG5	TRIO;ATG5
GO:0099538	H3	BP	synaptic signaling via neuropeptide	│ ├─ synaptic signaling via neuropeptide	GO:0099536			0	0
GO:0099163	H4	BP	synaptic signaling by nitric oxide	│ └─ synaptic signaling by nitric oxide	GO:0099536			0	1
GO:0150045	H13	BP	regulation of synaptic signaling by nitric oxide	│ └─ regulation of synaptic signaling by nitric oxide	GO:0099163			0	0
GO:0050808	I1	BP	synapse organization	├─ synapse organization	SYNGO:synprocess	0.0233872	0.0369829	14	116	HGNC:20974;HGNC:29351;HGNC:12363;HGNC:7603;HGNC:16922;HGNC:29819;HGNC:13759;HGNC:1459;HGNC:8008;HGNC:29396;HGNC:9248;HGNC:8127;HGNC:8010;HGNC:19359	ADGRL3;ARHGAP39;TSC2;MYO5B;AGAP1;MRTFB;CYFIP1;CAMK1;NRXN1;ELFN2;PPFIA4;OGT;NRXN3;C1QL3	ADGRL3;ARHGAP39;TSC2;MYO5B;AGAP1;MRTFB;CYFIP1;CAMK1;NRXN1;ELFN2;PPFIA4;OGT;NRXN3;C1QL3	ADGRL3
GO:0099172	I2	BP	presynapse organization	│ ├─ presynapse organization	GO:0050808			0	2
GO:0099174	I16	BP	regulation of presynapse organization	│ │ └─ regulation of presynapse organization	GO:0099172			0	2
GO:0099173	I3	BP	postsynapse organization	│ ├─ postsynapse organization	GO:0050808			2	20	HGNC:29351;HGNC:12363	ARHGAP39;TSC2	ARHGAP39;TSC2	ARHGAP39
GO:0099175	I17	BP	regulation of postsynapse organization	│ │ ├─ regulation of postsynapse organization	GO:0099173			1	13	HGNC:12363	TSC2	TSC2	TSC2
GO:0099084	I18	BP	postsynaptic specialization organization	│ │ └─ postsynaptic specialization organization	GO:0099173			0	1
GO:0099563	I4	BP	modification of synaptic structure	│ ├─ modification of synaptic structure	GO:0050808	0.125563		4	28	HGNC:7603;HGNC:16922;HGNC:29819;HGNC:13759	MYO5B;AGAP1;MRTFB;CYFIP1	MYO5B;AGAP1;MRTFB;CYFIP1
GO:0099010	I19	BP	modification of postsynaptic structure	│ │ ├─ modification of postsynaptic structure	GO:0099563	0.104865	0.114852	4	26	HGNC:7603;HGNC:16922;HGNC:29819;HGNC:13759	MYO5B;AGAP1;MRTFB;CYFIP1	MYO5B;AGAP1;MRTFB;CYFIP1
GO:0099159	I36	BP	regulation of modification of postsynaptic structure	│ │ │ ├─ regulation of modification of postsynaptic structure	GO:0099010	0.0487363	0.0622742	3	11	HGNC:7603;HGNC:16922;HGNC:29819	MYO5B;AGAP1;MRTFB	MYO5B;AGAP1;MRTFB	MYO5B;AGAP1;MRTFB
GO:0098885	I37	BP	modification of postsynaptic actin cytoskeleton	│ │ │ └─ modification of postsynaptic actin cytoskeleton	GO:0099010			1	13	HGNC:13759	CYFIP1	CYFIP1
GO:1905274	I50	BP	regulation of modification of postsynaptic actin cytoskeleton	│ │ │ └─ regulation of modification of postsynaptic actin cytoskeleton	GO:0098885			1	8	HGNC:13759	CYFIP1	CYFIP1	CYFIP1
GO:0099564	I20	BP	modification of synaptic structure, modulating synaptic transmission	│ │ ├─ modification of synaptic structure, modulating synaptic transmission	GO:0099563			0	0
GO:1905244	I21	BP	regulation of modification of synaptic structure	│ │ └─ regulation of modification of synaptic structure	GO:0099563			0	2
GO:0098987	I38	BP	regulation of modification of synapse structure, modulating synaptic transmission	│ │ └─ regulation of modification of synapse structure, modulating synaptic transmission	GO:1905244			0	2
GO:0050807	I5	BP	regulation of synapse organization	│ ├─ regulation of synapse organization	GO:0050808			1	6	HGNC:1459	CAMK1	CAMK1	CAMK1
GO:0098918	I6	BP	structural constituent of synapse	│ ├─ structural constituent of synapse	GO:0050808			0	11
GO:0099181	I22	BP	structural constituent of presynapse	│ │ ├─ structural constituent of presynapse	GO:0098918			0	4
GO:0098882	I39	BP	structural constituent of active zone	│ │ │ ├─ structural constituent of active zone	GO:0099181			0	3
GO:0098699	I40	BP	structural constituent of presynaptic actin cytoskeleton	│ │ │ └─ structural constituent of presynaptic actin cytoskeleton	GO:0099181			0	1
GO:0099186	I23	BP	structural constituent of postsynapse	│ │ └─ structural constituent of postsynapse	GO:0098918			0	7
GO:0098973	I41	BP	structural constituent of postsynaptic actin cytoskeleton	│ │ ├─ structural constituent of postsynaptic actin cytoskeleton	GO:0099186			0	1
GO:0099184	I42	BP	structural constituent of postsynaptic intermediate filament cytoskeleton	│ │ ├─ structural constituent of postsynaptic intermediate filament cytoskeleton	GO:0099186			0	1
GO:0098879	I43	BP	structural constituent of postsynaptic specialization	│ │ ├─ structural constituent of postsynaptic specialization	GO:0099186			0	1
GO:0098919	I44	BP	structural constituent of postsynaptic density	│ │ └─ structural constituent of postsynaptic density	GO:0099186			0	4
GO:0150043	I7	BP	structural constituent of synapse-associated extracellular matrix	│ ├─ structural constituent of synapse-associated extracellular matrix	GO:0050808			0	0
GO:0099560	I8	BP	synapse adhesion between pre- and post-synapse	│ ├─ synapse adhesion between pre- and post-synapse	GO:0050808			2	10	HGNC:8008;HGNC:29396	NRXN1;ELFN2	NRXN1;ELFN2	NRXN1;ELFN2
GO:0099179	I24	BP	regulation of synaptic membrane adhesion	│ │ └─ regulation of synaptic membrane adhesion	GO:0099560			0	1
GO:0008039	I9	BP	synaptic target recognition	│ ├─ synaptic target recognition	GO:0050808			0	0
GO:0007416	I10	BP	synapse assembly	│ ├─ synapse assembly	GO:0050808	0.0731255	0.0885204	6	43	HGNC:20974;HGNC:8008;HGNC:9248;HGNC:8127;HGNC:8010;HGNC:19359	ADGRL3;NRXN1;PPFIA4;OGT;NRXN3;C1QL3	ADGRL3;NRXN1;PPFIA4;OGT;NRXN3;C1QL3	ADGRL3;NRXN1
GO:0099054	I25	BP	presynapse assembly	│ │ ├─ presynapse assembly	GO:0007416			2	5	HGNC:9248;HGNC:8008	PPFIA4;NRXN1	PPFIA4;NRXN1	PPFIA4;NRXN1
GO:0051963	I26	BP	regulation of synapse assembly	│ │ ├─ regulation of synapse assembly	GO:0007416			2	31	HGNC:8127;HGNC:8008	OGT;NRXN1	OGT;NRXN1	OGT
GO:1905606	I45	BP	regulation of presynapse assembly	│ │ │ ├─ regulation of presynapse assembly	GO:0051963			1	7	HGNC:8008	NRXN1	NRXN1	NRXN1
GO:0150052	I46	BP	regulation of postsynapse assembly	│ │ │ └─ regulation of postsynapse assembly	GO:0051963			0	18
GO:0098698	I27	BP	postsynaptic specialization assembly	│ │ ├─ postsynaptic specialization assembly	GO:0007416	0.0582882		3	12	HGNC:8008;HGNC:8010;HGNC:19359	NRXN1;NRXN3;C1QL3	NRXN1;NRXN3;C1QL3
GO:0099150	I47	BP	regulation of postsynaptic specialization assembly	│ │ │ ├─ regulation of postsynaptic specialization assembly	GO:0098698			1	3	HGNC:8008	NRXN1	NRXN1	NRXN1
GO:0097107	I48	BP	postsynaptic density assembly	│ │ │ └─ postsynaptic density assembly	GO:0098698	0.0191998	0.0369829	3	7	HGNC:8010;HGNC:19359;HGNC:8008	NRXN3;C1QL3;NRXN1	NRXN3;C1QL3;NRXN1	NRXN3;C1QL3
GO:0099151	I51	BP	regulation of postsynaptic density assembly	│ │ │ └─ regulation of postsynaptic density assembly	GO:0097107			1	5	HGNC:8008	NRXN1	NRXN1	NRXN1
GO:0097104	I28	BP	postsynaptic membrane assembly	│ │ └─ postsynaptic membrane assembly	GO:0007416			0	1
GO:0098883	I11	BP	synapse disassembly	│ ├─ synapse disassembly	GO:0050808			0	1
GO:1905806	I29	BP	regulation of synapse disassembly	│ │ └─ regulation of synapse disassembly	GO:0098883			0	1
GO:0060074	I12	BP	synapse maturation	│ ├─ synapse maturation	GO:0050808			0	4
GO:0090128	I30	BP	regulation of synapse maturation	│ │ └─ regulation of synapse maturation	GO:0060074			0	3
GO:0099558	I13	BP	maintenance of synapse structure	│ ├─ maintenance of synapse structure	GO:0050808			1	6	HGNC:20974	ADGRL3	ADGRL3
GO:0099559	I31	BP	maintenance of alignment of postsynaptic density and presynaptic active zone	│ │ ├─ maintenance of alignment of postsynaptic density and presynaptic active zone	GO:0099558			0	0
GO:0098880	I32	BP	maintenance of postsynaptic specialization structure	│ │ └─ maintenance of postsynaptic specialization structure	GO:0099558			1	3	HGNC:20974	ADGRL3	ADGRL3	ADGRL3
GO:0099562	I49	BP	maintenance of postsynaptic density structure	│ │ └─ maintenance of postsynaptic density structure	GO:0098880			0	1
GO:0099187	I14	BP	presynaptic cytoskeleton organization	│ ├─ presynaptic cytoskeleton organization	GO:0050808			0	5
GO:0099140	I33	BP	presynaptic actin cytoskeleton organization	│ │ └─ presynaptic actin cytoskeleton organization	GO:0099187			0	4
GO:0099188	I15	BP	postsynaptic cytoskeleton organization	│ └─ postsynaptic cytoskeleton organization	GO:0050808			0	7
GO:0098974	I34	BP	postsynaptic actin cytoskeleton organization	│ ├─ postsynaptic actin cytoskeleton organization	GO:0099188			0	6
GO:0099190	I35	BP	postsynaptic spectrin-associated cytoskeleton organization	│ └─ postsynaptic spectrin-associated cytoskeleton organization	GO:0099188			0	0
SYNGO:metabolism	J1	BP	metabolism	├─ metabolism	SYNGO:synprocess	0.250898	0.250898	5	51	HGNC:31399;HGNC:13759;HGNC:8607;HGNC:12628;HGNC:7728	SLC6A17;CYFIP1;PRKN;USP5;NEDD4L	SLC6A17;CYFIP1;PRKN;USP5;NEDD4L	SLC6A17
SYNGO:presyn_ATPmetabolic	J2	BP	ATP metabolic process in the presynapse	│ ├─ ATP metabolic process in the presynapse	SYNGO:metabolism			0	1
SYNGO:presyn_regulationATPmetabolic	J12	BP	regulation of ATP metabolic process in the presynapse	│ │ └─ regulation of ATP metabolic process in the presynapse	SYNGO:presyn_ATPmetabolic			0	1
SYNGO:postsyn_ATPmetabolic	J3	BP	ATP metabolic process in the postsynapse	│ ├─ ATP metabolic process in the postsynapse	SYNGO:metabolism			0	0
GO:0099546	J4	BP	protein catabolic process, modulating synaptic transmission	│ ├─ protein catabolic process, modulating synaptic transmission	SYNGO:metabolism			0	0
GO:0099574	J5	BP	regulation of protein catabolic process at synapse, modulating synaptic transmission	│ ├─ regulation of protein catabolic process at synapse, modulating synaptic transmission	SYNGO:metabolism			0	2
GO:0099576	J13	BP	regulation of protein catabolic process at postsynapse, modulating synaptic transmission	│ │ ├─ regulation of protein catabolic process at postsynapse, modulating synaptic transmission	GO:0099574			0	1
GO:0099575	J14	BP	regulation of protein catabolic process at presynapse, modulating synaptic transmission	│ │ └─ regulation of protein catabolic process at presynapse, modulating synaptic transmission	GO:0099574			0	0
GO:0099547	J6	BP	regulation of translation at synapse, modulating synaptic transmission	│ ├─ regulation of translation at synapse, modulating synaptic transmission	SYNGO:metabolism			1	4	HGNC:13759	CYFIP1	CYFIP1
GO:0099578	J15	BP	regulation of translation at postsynapse, modulating synaptic transmission	│ │ ├─ regulation of translation at postsynapse, modulating synaptic transmission	GO:0099547			1	3	HGNC:13759	CYFIP1	CYFIP1	CYFIP1
GO:0099577	J16	BP	regulation of translation at presynapse, modulating synaptic transmission	│ │ └─ regulation of translation at presynapse, modulating synaptic transmission	GO:0099547			0	1
GO:0042135	J7	BP	neurotransmitter catabolic process	│ ├─ neurotransmitter catabolic process	SYNGO:metabolism			0	0
GO:0140246	J8	BP	protein catabolic process at synapse	│ ├─ protein catabolic process at synapse	SYNGO:metabolism	0.0191998	0.0369829	3	7	HGNC:8607;HGNC:12628;HGNC:7728	PRKN;USP5;NEDD4L	PRKN;USP5;NEDD4L
GO:0140247	J17	BP	protein catabolic process at presynapse	│ │ ├─ protein catabolic process at presynapse	GO:0140246			2	3	HGNC:8607;HGNC:12628	PRKN;USP5	PRKN;USP5
GO:0140251	J21	BP	regulation protein catabolic process at presynapse	│ │ │ └─ regulation protein catabolic process at presynapse	GO:0140247			2	2	HGNC:8607;HGNC:12628	PRKN;USP5	PRKN;USP5	PRKN;USP5
GO:0140249	J18	BP	protein catabolic process at postsynapse	│ │ └─ protein catabolic process at postsynapse	GO:0140246			1	4	HGNC:7728	NEDD4L	NEDD4L
GO:0140252	J22	BP	regulation protein catabolic process at postsynapse	│ │ └─ regulation protein catabolic process at postsynapse	GO:0140249			1	3	HGNC:7728	NEDD4L	NEDD4L	NEDD4L
GO:0042136	J9	BP	neurotransmitter biosynthetic process	│ ├─ neurotransmitter biosynthetic process	SYNGO:metabolism			0	1
GO:0140241	J10	BP	translation at synapse	│ ├─ translation at synapse	SYNGO:metabolism			0	35
GO:0140236	J19	BP	translation at presynapse	│ │ ├─ translation at presynapse	GO:0140241			0	34
GO:0140242	J20	BP	translation at postsynapse	│ │ └─ translation at postsynapse	GO:0140241			0	35
GO:0140245	J23	BP	regulation of translation at postsynapse	│ │ └─ regulation of translation at postsynapse	GO:0140242			0	1
GO:0140235	J11	BP	RNA polyadenylation at postsynapse	│ └─ RNA polyadenylation at postsynapse	SYNGO:metabolism			0	0
SYNGO:transport	K1	BP	transport	└─ transport	SYNGO:synprocess	0.00378289	0.0171794	6	20	HGNC:589;HGNC:3758;HGNC:6320;HGNC:29442;HGNC:25564;HGNC:7603	ATG5;FLOT2;KIF3B;KIF21B;ARL8B;MYO5B	ATG5;FLOT2;KIF3B;KIF21B;ARL8B;MYO5B
GO:0008088	K2	BP	axo-dendritic transport	├─ axo-dendritic transport	SYNGO:transport	0.0133878	0.0359232	4	12	HGNC:589;HGNC:3758;HGNC:6320;HGNC:29442	ATG5;FLOT2;KIF3B;KIF21B	ATG5;FLOT2;KIF3B;KIF21B
GO:0098930	K7	BP	axonal transport	│ ├─ axonal transport	GO:0008088			1	3	HGNC:589	ATG5	ATG5	ATG5
GO:0008089	K14	BP	anterograde axonal transport	│ │ ├─ anterograde axonal transport	GO:0098930			0	1
GO:0099641	K23	BP	anterograde axonal protein transport	│ │ │ ├─ anterograde axonal protein transport	GO:0008089			0	0
GO:0140231	K24	BP	anterograde axonal transport of neurotransmitter receptor complex	│ │ │ └─ anterograde axonal transport of neurotransmitter receptor complex	GO:0008089			0	0
GO:0099088	K15	BP	axonal transport of messenger ribonucleoprotein complex	│ │ └─ axonal transport of messenger ribonucleoprotein complex	GO:0098930			0	1
GO:0098935	K8	BP	dendritic transport	│ └─ dendritic transport	GO:0008088	0.0321907	0.0462742	3	9	HGNC:3758;HGNC:6320;HGNC:29442	FLOT2;KIF3B;KIF21B	FLOT2;KIF3B;KIF21B
GO:0098937	K16	BP	anterograde dendritic transport	│ ├─ anterograde dendritic transport	GO:0098935			2	2	HGNC:3758;HGNC:6320	FLOT2;KIF3B	FLOT2;KIF3B	FLOT2
GO:0098971	K25	BP	anterograde dendritic transport of neurotransmitter receptor complex	│ │ └─ anterograde dendritic transport of neurotransmitter receptor complex	GO:0098937			1	1	HGNC:6320	KIF3B	KIF3B	KIF3B
GO:0098939	K17	BP	dendritic transport of mitochondrion	│ ├─ dendritic transport of mitochondrion	GO:0098935			0	0
GO:0098961	K18	BP	dendritic transport of ribonucleoprotein complex	│ ├─ dendritic transport of ribonucleoprotein complex	GO:0098935			0	5
GO:0098963	K26	BP	dendritic transport of messenger ribonucleoprotein complex	│ │ └─ dendritic transport of messenger ribonucleoprotein complex	GO:0098961			0	5
GO:0098964	K29	BP	anterograde dendritic transport of messenger ribonucleoprotein complex	│ │ └─ anterograde dendritic transport of messenger ribonucleoprotein complex	GO:0098963			0	2
GO:0098934	K19	BP	retrograde dendritic transport	│ └─ retrograde dendritic transport	GO:0098935			1	1	HGNC:29442	KIF21B	KIF21B	KIF21B
GO:0099514	K3	BP	synaptic vesicle cytoskeletal transport	├─ synaptic vesicle cytoskeletal transport	SYNGO:transport			1	2	HGNC:25564	ARL8B	ARL8B
GO:0099517	K9	BP	synaptic vesicle transport along microtubule	│ └─ synaptic vesicle transport along microtubule	GO:0099514			1	2	HGNC:25564	ARL8B	ARL8B
GO:0048490	K20	BP	anterograde synaptic vesicle transport	│ └─ anterograde synaptic vesicle transport	GO:0099517			1	2	HGNC:25564	ARL8B	ARL8B
GO:1903742	K27	BP	regulation of anterograde synaptic vesicle transport	│ └─ regulation of anterograde synaptic vesicle transport	GO:0048490			1	2	HGNC:25564	ARL8B	ARL8B	ARL8B
GO:0099090	K4	BP	synaptic vesicle recycling via endosome	├─ synaptic vesicle recycling via endosome	SYNGO:transport			1	1	HGNC:7603	MYO5B	MYO5B	MYO5B
GO:0099158	K10	BP	regulation of recycling endosome localization within postsynapse	│ └─ regulation of recycling endosome localization within postsynapse	GO:0099090			0	0
GO:0099089	K5	BP	establishment of endoplasmic reticulum localization to postsynapse	├─ establishment of endoplasmic reticulum localization to postsynapse	SYNGO:transport			0	0
GO:0099637	K6	BP	neurotransmitter receptor transport	└─ neurotransmitter receptor transport	SYNGO:transport			1	6	HGNC:7603	MYO5B	MYO5B
GO:0098968	K11	BP	neurotransmitter receptor transport postsynaptic membrane to endosome	├─ neurotransmitter receptor transport postsynaptic membrane to endosome	GO:0099637			0	1
GO:0098877	K12	BP	neurotransmitter receptor transport to plasma membrane	├─ neurotransmitter receptor transport to plasma membrane	GO:0099637			1	5	HGNC:7603	MYO5B	MYO5B
GO:0098969	K21	BP	neurotransmitter receptor transport to postsynaptic membrane	│ ├─ neurotransmitter receptor transport to postsynaptic membrane	GO:0098877			0	2
GO:0099639	K22	BP	neurotransmitter receptor transport, endosome to plasma membrane	│ └─ neurotransmitter receptor transport, endosome to plasma membrane	GO:0098877			1	4	HGNC:7603	MYO5B	MYO5B	MYO5B
GO:0098887	K28	BP	neurotransmitter receptor transport, endosome to postsynaptic membrane	│ └─ neurotransmitter receptor transport, endosome to postsynaptic membrane	GO:0099639			0	3
GO:0099152	K30	BP	regulation of neurotransmitter receptor transport, endosome to postsynaptic membrane	│ └─ regulation of neurotransmitter receptor transport, endosome to postsynaptic membrane	GO:0098887			0	0
GO:0098943	K13	BP	neurotransmitter receptor transport, postsynaptic endosome to lysosome	└─ neurotransmitter receptor transport, postsynaptic endosome to lysosome	GO:0099637			0	0

## Sheet: TCvsDG_TConly_refined_highabupr
GO term ID	user interface reference code	GO domain	GO term name	GO term name - hierarchical structure	GO parent term ID	GSEA p-value	GSEA 'gene cluster' FDR corrected p-value	GSEA count foreground/input	GSEA count background	genes - hgnc_id	genes - hgnc_symbol	genes - your genelist input	genes - without hierarchical rollup - hgnc_symbol
GO:0045202		CC	synapse	synapse		0.871415	0.944033	70	437	HGNC:4004;HGNC:8554;HGNC:3280;HGNC:3265;HGNC:10332;HGNC:10420;HGNC:10424;HGNC:10413;HGNC:10364;HGNC:11044;HGNC:9955;HGNC:10410;HGNC:2380;HGNC:3419;HGNC:10305;HGNC:10329;HGNC:10385;HGNC:10426;HGNC:3267;HGNC:3275;HGNC:18138;HGNC:5037;HGNC:5045;HGNC:17011;HGNC:25451;HGNC:2253;HGNC:6160;HGNC:15848;HGNC:5241;HGNC:3242;HGNC:30652;HGNC:30765;HGNC:9283;HGNC:9281;HGNC:2365;HGNC:3553;HGNC:2495;HGNC:5034;HG…	FUBP1;PABPC1;EIF3B;EIF2S1;RPL3;RPS3;RPS4X;RPS25;RPL7A;SLC6A11;RELA;RPS23;HAPLN1;EPS15;RPL14;RPL27A;RPS12;RPS5;EIF2S3;EIF3F;EIF3L;HNRNPDL;HNRNPL;HNRNPUL1;HNRNPUL2;CORO1B;ITGB5;SEPTIN6;HSPA8;EHD1;STON2;TNIK;PPP1CC;PPP1CA;CRMP1;FAAH;CTBP2;HNRNPAB;FUS;C1QBP;CTBP1;OSBPL2;AFDN;RAB3B;ADCY8;WLS;NCSTN;RPL4;LAMA5;LAMA2;FXR1;LASP1;PTPN1;DIP2A;DMD;RGS12;ELMO1;KIF5B;LMAN1;SRC;NOS1;LYN;EGLN1;EIF4G2;PCBP2;UBE2V…	FUBP1;PABPC1;EIF3B;EIF2S1;RPL3;RPS3;RPS4X;RPS25;RPL7A;SLC6A11;RELA;RPS23;HAPLN1;EPS15;RPL14;RPL27A;RPS12;RPS5;EIF2S3;EIF3F;EIF3L;HNRNPDL;HNRNPL;HNRNPUL1;HNRNPUL2;CORO1B;ITGB5;SEPTIN6;HSPA8;EHD1;STON2;TNIK;PPP1CC;PPP1CA;CRMP1;FAAH;CTBP2;HNRNPAB;FUS;C1QBP;CTBP1;OSBPL2;AFDN;RAB3B;ADCY8;WLS;NCSTN;RPL4;LAMA5;LAMA2;FXR1;LASP1;PTPN1;DIP2A;DMD;RGS12;ELMO1;KIF5B;LMAN1;SRC;NOS1;LYN;EGLN1;EIF4G2;PCBP2;UBE2V…	FUBP1;PABPC1;EIF3B;EIF2S1;RPL3;RPS3;RPS4X;RPS25;RPL7A;SLC6A11;RELA;RPS23;HAPLN1;EPS15;RPL14;RPL27A;RPS12;RPS5;EIF2S3;EIF3F;EIF3L;HNRNPDL;HNRNPL;HNRNPUL1;HNRNPUL2;CORO1B
GO:0097060	A1	CC	synaptic membrane	├─ synaptic membrane	GO:0045202			1	7	HGNC:6160	ITGB5	ITGB5
GO:0099243	A2	CC	extrinsic component of synaptic membrane	│ ├─ extrinsic component of synaptic membrane	GO:0097060			0	1
GO:0099699	A3	CC	integral component of synaptic membrane	│ └─ integral component of synaptic membrane	GO:0097060			1	6	HGNC:6160	ITGB5	ITGB5	ITGB5
GO:0098793	B1	CC	presynapse	├─ presynapse	GO:0045202	0.961015	0.961015	28	211	HGNC:15848;HGNC:5241;HGNC:3242;HGNC:30652;HGNC:30765;HGNC:9283;HGNC:9281;HGNC:2365;HGNC:3553;HGNC:2495;HGNC:5034;HGNC:4010;HGNC:1243;HGNC:2494;HGNC:15761;HGNC:7137;HGNC:3419;HGNC:9778;HGNC:239;HGNC:11044;HGNC:30238;HGNC:17091;HGNC:10305;HGNC:10329;HGNC:10353;HGNC:10364;HGNC:10385;HGNC:10426	SEPTIN6;HSPA8;EHD1;STON2;TNIK;PPP1CC;PPP1CA;CRMP1;FAAH;CTBP2;HNRNPAB;FUS;C1QBP;CTBP1;OSBPL2;AFDN;EPS15;RAB3B;ADCY8;SLC6A11;WLS;NCSTN;RPL14;RPL27A;RPL4;RPL7A;RPS12;RPS5	SEPTIN6;HSPA8;EHD1;STON2;TNIK;PPP1CC;PPP1CA;CRMP1;FAAH;CTBP2;HNRNPAB;FUS;C1QBP;CTBP1;OSBPL2;AFDN;EPS15;RAB3B;ADCY8;SLC6A11;WLS;NCSTN;RPL14;RPL27A;RPL4;RPL7A;RPS12;RPS5	SEPTIN6;HSPA8;EHD1;STON2;TNIK;PPP1CC;PPP1CA;CRMP1;FAAH
GO:0099523	B2	CC	presynaptic cytosol	│ ├─ presynaptic cytosol	GO:0098793	0.678544	0.882108	3	19	HGNC:2495;HGNC:5034;HGNC:4010	CTBP2;HNRNPAB;FUS	CTBP2;HNRNPAB;FUS	CTBP2;HNRNPAB;FUS
GO:0099569	B3	CC	presynaptic cytoskeleton	│ ├─ presynaptic cytoskeleton	GO:0098793			0	1
GO:0099182	B12	CC	presynaptic intermediate filament cytoskeleton	│ │ ├─ presynaptic intermediate filament cytoskeleton	GO:0099569			0	0
GO:0099143	B13	CC	presynaptic actin cytoskeleton	│ │ └─ presynaptic actin cytoskeleton	GO:0099569			0	0
GO:0048786	B4	CC	presynaptic active zone	│ ├─ presynaptic active zone	GO:0098793	0.641793	0.882108	6	36	HGNC:1243;HGNC:3242;HGNC:2495;HGNC:2494;HGNC:15761;HGNC:7137	C1QBP;EHD1;CTBP2;CTBP1;OSBPL2;AFDN	C1QBP;EHD1;CTBP2;CTBP1;OSBPL2;AFDN	C1QBP;EHD1
GO:0098831	B14	CC	presynaptic active zone cytoplasmic component	│ │ ├─ presynaptic active zone cytoplasmic component	GO:0048786	0.231168	0.882108	3	8	HGNC:2495;HGNC:2494;HGNC:15761	CTBP2;CTBP1;OSBPL2	CTBP2;CTBP1;OSBPL2	CTBP2;CTBP1;OSBPL2
GO:0048787	B15	CC	presynaptic active zone membrane	│ │ └─ presynaptic active zone membrane	GO:0048786			1	19	HGNC:7137	AFDN	AFDN	AFDN
GO:0099029	B27	CC	anchored component of presynaptic active zone membrane	│ │ ├─ anchored component of presynaptic active zone membrane	GO:0048787			0	3
GO:0098891	B28	CC	extrinsic component of presynaptic active zone membrane	│ │ ├─ extrinsic component of presynaptic active zone membrane	GO:0048787			0	1
GO:0099059	B29	CC	integral component of presynaptic active zone membrane	│ │ └─ integral component of presynaptic active zone membrane	GO:0048787			0	13
GO:0098833	B5	CC	presynaptic endocytic zone	│ ├─ presynaptic endocytic zone	GO:0098793			2	6	HGNC:3419;HGNC:2494	EPS15;CTBP1	EPS15;CTBP1
GO:0098835	B16	CC	presynaptic endocytic zone membrane	│ │ └─ presynaptic endocytic zone membrane	GO:0098833			2	4	HGNC:3419;HGNC:2494	EPS15;CTBP1	EPS15;CTBP1
GO:0098894	B30	CC	extrinsic component of presynaptic endocytic zone membrane	│ │ └─ extrinsic component of presynaptic endocytic zone membrane	GO:0098835			2	4	HGNC:3419;HGNC:2494	EPS15;CTBP1	EPS15;CTBP1	EPS15;CTBP1
GO:0098830	B6	CC	presynaptic endosome	│ ├─ presynaptic endosome	GO:0098793			0	6
GO:0098954	B17	CC	presynaptic endosome membrane	│ │ └─ presynaptic endosome membrane	GO:0098830			0	2
GO:0099067	B31	CC	integral component of presynaptic endosome membrane	│ │ └─ integral component of presynaptic endosome membrane	GO:0098954			0	2
GO:0008021	B7	CC	synaptic vesicle	│ ├─ synaptic vesicle	GO:0098793			1	38	HGNC:9778	RAB3B	RAB3B
GO:0034592	B18	CC	synaptic vesicle lumen	│ │ ├─ synaptic vesicle lumen	GO:0008021			0	0
GO:0030672	B19	CC	synaptic vesicle membrane	│ │ └─ synaptic vesicle membrane	GO:0008021			1	30	HGNC:9778	RAB3B	RAB3B
GO:0098993	B32	CC	anchored component of synaptic vesicle membrane	│ │ ├─ anchored component of synaptic vesicle membrane	GO:0030672			1	8	HGNC:9778	RAB3B	RAB3B	RAB3B
GO:0098850	B33	CC	extrinsic component of synaptic vesicle membrane	│ │ ├─ extrinsic component of synaptic vesicle membrane	GO:0030672			0	7
GO:0030285	B34	CC	integral component of synaptic vesicle membrane	│ │ └─ integral component of synaptic vesicle membrane	GO:0030672			0	12
GO:0098992	B8	CC	neuronal dense core vesicle	│ ├─ neuronal dense core vesicle	GO:0098793			0	3
GO:0099013	B20	CC	neuronal dense core vesicle lumen	│ │ ├─ neuronal dense core vesicle lumen	GO:0098992			0	0
GO:0099012	B21	CC	neuronal dense core vesicle membrane	│ │ └─ neuronal dense core vesicle membrane	GO:0098992			0	3
GO:0098674	B35	CC	extrinsic component of neuronal dense core vesicle membrane	│ │ ├─ extrinsic component of neuronal dense core vesicle membrane	GO:0099012			0	1
GO:0099066	B36	CC	integral component of neuronal dense core vesicle membrane	│ │ └─ integral component of neuronal dense core vesicle membrane	GO:0099012			0	2
GO:0042734	B9	CC	presynaptic membrane	│ ├─ presynaptic membrane	GO:0098793	0.746368		4	28	HGNC:239;HGNC:11044;HGNC:30238;HGNC:17091	ADCY8;SLC6A11;WLS;NCSTN	ADCY8;SLC6A11;WLS;NCSTN
GO:0099026	B22	CC	anchored component of presynaptic membrane	│ │ ├─ anchored component of presynaptic membrane	GO:0042734			0	2
GO:0098888	B23	CC	extrinsic component of presynaptic membrane	│ │ ├─ extrinsic component of presynaptic membrane	GO:0042734			0	1
GO:0099056	B24	CC	integral component of presynaptic membrane	│ │ └─ integral component of presynaptic membrane	GO:0042734	0.548315	0.882108	4	21	HGNC:239;HGNC:11044;HGNC:30238;HGNC:17091	ADCY8;SLC6A11;WLS;NCSTN	ADCY8;SLC6A11;WLS;NCSTN	ADCY8;SLC6A11;WLS;NCSTN
SYNGO:presyn_ribosome	B10	CC	presynaptic ribosome	│ ├─ presynaptic ribosome	GO:0098793	0.591868	0.882108	6	34	HGNC:10305;HGNC:10329;HGNC:10353;HGNC:10364;HGNC:10385;HGNC:10426	RPL14;RPL27A;RPL4;RPL7A;RPS12;RPS5	RPL14;RPL27A;RPL4;RPL7A;RPS12;RPS5	RPL14;RPL27A;RPL4;RPL7A;RPS12;RPS5
SYNGO:presyn_er	B11	CC	presynaptic ER	│ └─ presynaptic ER	GO:0098793			0	1
SYNGO:presyn_er_membrane	B25	CC	presynaptic ER membrane	│ ├─ presynaptic ER membrane	SYNGO:presyn_er			0	0
SYNGO:presyn_er_membrane_integral	B37	CC	integral component of presynaptic ER membrane	│ │ └─ integral component of presynaptic ER membrane	SYNGO:presyn_er_membrane			0	0
SYNGO:presyn_ser	B26	CC	presynaptic SER	│ └─ presynaptic SER	SYNGO:presyn_er			0	0
SYNGO:presyn_ser_membrane	B38	CC	presynaptic SER membrane	│ └─ presynaptic SER membrane	SYNGO:presyn_ser			0	0
SYNGO:presyn_ser_membrane_integral	B39	CC	integral component of presynaptic SER membrane	│ └─ integral component of presynaptic SER membrane	SYNGO:presyn_ser_membrane			0	0
GO:0043083	C1	CC	synaptic cleft	├─ synaptic cleft	GO:0045202			2	5	HGNC:6485;HGNC:6482	LAMA5;LAMA2	LAMA5;LAMA2	LAMA5;LAMA2
GO:0098965	C2	CC	extracellular matrix of synaptic cleft	│ └─ extracellular matrix of synaptic cleft	GO:0043083			1	2	HGNC:6485	LAMA5	LAMA5	LAMA5
GO:0098794	D1	CC	postsynapse	├─ postsynapse	GO:0045202	0.861445	0.944033	41	265	HGNC:4023;HGNC:30238;HGNC:9283;HGNC:9281;HGNC:5241;HGNC:6513;HGNC:9642;HGNC:17217;HGNC:2928;HGNC:2365;HGNC:9994;HGNC:3553;HGNC:16286;HGNC:5034;HGNC:6324;HGNC:4010;HGNC:6631;HGNC:11283;HGNC:7872;HGNC:6735;HGNC:1232;HGNC:3297;HGNC:10305;HGNC:10420;HGNC:10413;HGNC:8648;HGNC:10353;HGNC:12494;HGNC:30765;HGNC:2974;HGNC:7137;HGNC:7754;HGNC:3419;HGNC:14970;HGNC:11044;HGNC:10329;HGNC:10364;HGNC:10385;HGNC…	FXR1;WLS;PPP1CC;PPP1CA;HSPA8;LASP1;PTPN1;DIP2A;DMD;CRMP1;RGS12;FAAH;ELMO1;HNRNPAB;KIF5B;FUS;LMAN1;SRC;NOS1;LYN;EGLN1;EIF4G2;RPL14;RPS3;RPS25;PCBP2;RPL4;UBE2V1;TNIK;DNM2;AFDN;NEO1;EPS15;SNX6;SLC6A11;RPL27A;RPL7A;RPS12;RPS5;RPS23;RPS8	FXR1;WLS;PPP1CC;PPP1CA;HSPA8;LASP1;PTPN1;DIP2A;DMD;CRMP1;RGS12;FAAH;ELMO1;HNRNPAB;KIF5B;FUS;LMAN1;SRC;NOS1;LYN;EGLN1;EIF4G2;RPL14;RPS3;RPS25;PCBP2;RPL4;UBE2V1;TNIK;DNM2;AFDN;NEO1;EPS15;SNX6;SLC6A11;RPL27A;RPL7A;RPS12;RPS5;RPS23;RPS8	FXR1;WLS;PPP1CC;PPP1CA;HSPA8;LASP1;PTPN1;DIP2A;DMD;CRMP1;RGS12;FAAH;ELMO1;HNRNPAB
GO:0099524	D2	CC	postsynaptic cytosol	│ ├─ postsynaptic cytosol	GO:0098794			2	16	HGNC:6324;HGNC:4010	KIF5B;FUS	KIF5B;FUS	KIF5B;FUS
GO:0099571	D3	CC	postsynaptic cytoskeleton	│ ├─ postsynaptic cytoskeleton	GO:0098794			0	8
GO:0099160	D12	CC	postsynaptic intermediate filament cytoskeleton	│ │ ├─ postsynaptic intermediate filament cytoskeleton	GO:0099571			0	1
GO:0098871	D13	CC	postsynaptic actin cytoskeleton	│ │ ├─ postsynaptic actin cytoskeleton	GO:0099571			0	5
GO:0150050	D14	CC	postsynaptic septin cytoskeleton	│ │ ├─ postsynaptic septin cytoskeleton	GO:0099571			0	0
GO:0099189	D15	CC	postsynaptic spectrin-associated cytoskeleton	│ │ └─ postsynaptic spectrin-associated cytoskeleton	GO:0099571			0	1
GO:0097444	D4	CC	spine apparatus	│ ├─ spine apparatus	GO:0098794			0	2
GO:0098897	D16	CC	spine apparatus membrane	│ │ └─ spine apparatus membrane	GO:0097444			0	0
GO:0099065	D30	CC	integral component of spine apparatus membrane	│ │ └─ integral component of spine apparatus membrane	GO:0098897			0	0
GO:0150051	D5	CC	postsynaptic Golgi apparatus	│ ├─ postsynaptic Golgi apparatus	GO:0098794			1	3	HGNC:6631	LMAN1	LMAN1	LMAN1
GO:0099572	D6	CC	postsynaptic specialization	│ ├─ postsynaptic specialization	GO:0098794	0.560851	0.882108	17	95	HGNC:2928;HGNC:11283;HGNC:7872;HGNC:6735;HGNC:5241;HGNC:1232;HGNC:3297;HGNC:10305;HGNC:10420;HGNC:10413;HGNC:8648;HGNC:10353;HGNC:12494;HGNC:30765;HGNC:2974;HGNC:7137;HGNC:7754	DMD;SRC;NOS1;LYN;HSPA8;EGLN1;EIF4G2;RPL14;RPS3;RPS25;PCBP2;RPL4;UBE2V1;TNIK;DNM2;AFDN;NEO1	DMD;SRC;NOS1;LYN;HSPA8;EGLN1;EIF4G2;RPL14;RPS3;RPS25;PCBP2;RPL4;UBE2V1;TNIK;DNM2;AFDN;NEO1	DMD
GO:0099091	D17	CC	postsynaptic specialization, intracellular component	│ │ ├─ postsynaptic specialization, intracellular component	GO:0099572	0.0499684	0.649589	3	3	HGNC:11283;HGNC:7872;HGNC:6735	SRC;NOS1;LYN	SRC;NOS1;LYN	SRC;NOS1;LYN
GO:0099634	D18	CC	postsynaptic specialization membrane	│ │ ├─ postsynaptic specialization membrane	GO:0099572			1	18	HGNC:5241	HSPA8	HSPA8	HSPA8
GO:0098892	D31	CC	extrinsic component of postsynaptic specialization membrane	│ │ │ ├─ extrinsic component of postsynaptic specialization membrane	GO:0099634			0	0
GO:0099060	D32	CC	integral component of postsynaptic specialization membrane	│ │ │ └─ integral component of postsynaptic specialization membrane	GO:0099634			0	17
GO:0014069	D19	CC	postsynaptic density	│ │ ├─ postsynaptic density	GO:0099572	0.486356	0.882108	14	74	HGNC:1232;HGNC:3297;HGNC:10305;HGNC:10420;HGNC:10413;HGNC:8648;HGNC:10353;HGNC:5241;HGNC:12494;HGNC:30765;HGNC:7872;HGNC:2974;HGNC:7137;HGNC:7754	EGLN1;EIF4G2;RPL14;RPS3;RPS25;PCBP2;RPL4;HSPA8;UBE2V1;TNIK;NOS1;DNM2;AFDN;NEO1	EGLN1;EIF4G2;RPL14;RPS3;RPS25;PCBP2;RPL4;HSPA8;UBE2V1;TNIK;NOS1;DNM2;AFDN;NEO1	EGLN1;EIF4G2;RPL14;RPS3;RPS25;PCBP2;RPL4;HSPA8;UBE2V1
GO:0099092	D33	CC	postsynaptic density, intracellular component	│ │ │ ├─ postsynaptic density, intracellular component	GO:0014069	0.320706	0.882108	3	10	HGNC:30765;HGNC:7872;HGNC:2974	TNIK;NOS1;DNM2	TNIK;NOS1;DNM2	TNIK;NOS1;DNM2
GO:0098839	D34	CC	postsynaptic density membrane	│ │ │ └─ postsynaptic density membrane	GO:0014069			2	16	HGNC:7137;HGNC:7754	AFDN;NEO1	AFDN;NEO1	AFDN
GO:0099031	D41	CC	anchored component of postsynaptic density membrane	│ │ │ ├─ anchored component of postsynaptic density membrane	GO:0098839			0	2
GO:0099147	D42	CC	extrinsic component of postsynaptic density membrane	│ │ │ ├─ extrinsic component of postsynaptic density membrane	GO:0098839			0	1
GO:0099061	D43	CC	integral component of postsynaptic density membrane	│ │ │ └─ integral component of postsynaptic density membrane	GO:0098839			1	11	HGNC:7754	NEO1	NEO1	NEO1
GO:0099629	D20	CC	postsynaptic specialization of symmetric synapse	│ │ └─ postsynaptic specialization of symmetric synapse	GO:0099572			0	1
GO:0099164	D35	CC	postsynaptic specialization membrane of symmetric synapse	│ │ └─ postsynaptic specialization membrane of symmetric synapse	GO:0099629			0	0
GO:0098843	D7	CC	postsynaptic endocytic zone	│ ├─ postsynaptic endocytic zone	GO:0098794			2	6	HGNC:3419;HGNC:2974	EPS15;DNM2	EPS15;DNM2	EPS15;DNM2
GO:0098844	D21	CC	postsynaptic endocytic zone membrane	│ │ └─ postsynaptic endocytic zone membrane	GO:0098843			0	1
GO:0098845	D8	CC	postsynaptic endosome	│ ├─ postsynaptic endosome	GO:0098794			1	11	HGNC:14970	SNX6	SNX6
GO:0098895	D22	CC	postsynaptic endosome membrane	│ │ ├─ postsynaptic endosome membrane	GO:0098845			0	1
GO:0098999	D36	CC	extrinsic component of postsynaptic endosome membrane	│ │ │ └─ extrinsic component of postsynaptic endosome membrane	GO:0098895			0	1
GO:0098842	D23	CC	postsynaptic early endosome	│ │ ├─ postsynaptic early endosome	GO:0098845			1	3	HGNC:14970	SNX6	SNX6	SNX6
GO:0098896	D37	CC	postsynaptic early endosome membrane	│ │ │ └─ postsynaptic early endosome membrane	GO:0098842			0	0
GO:0098998	D44	CC	extrinsic component of postsynaptic early endosome membrane	│ │ │ └─ extrinsic component of postsynaptic early endosome membrane	GO:0098896			0	0
GO:0098837	D24	CC	postsynaptic recycling endosome	│ │ └─ postsynaptic recycling endosome	GO:0098845			0	5
GO:0098944	D38	CC	postsynaptic recycling endosome membrane	│ │ └─ postsynaptic recycling endosome membrane	GO:0098837			0	3
GO:0099033	D45	CC	anchored component of postsynaptic recycling endosome membrane	│ │ ├─ anchored component of postsynaptic recycling endosome membrane	GO:0098944			0	0
GO:0099063	D46	CC	integral component of postsynaptic recycling endosome membrane	│ │ └─ integral component of postsynaptic recycling endosome membrane	GO:0098944			0	2
GO:0045211	D9	CC	postsynaptic membrane	│ ├─ postsynaptic membrane	GO:0098794			1	29	HGNC:11044	SLC6A11	SLC6A11
GO:0099025	D25	CC	anchored component of postsynaptic membrane	│ │ ├─ anchored component of postsynaptic membrane	GO:0045211			0	2
GO:0098890	D26	CC	extrinsic component of postsynaptic membrane	│ │ ├─ extrinsic component of postsynaptic membrane	GO:0045211			0	3
GO:0099055	D27	CC	integral component of postsynaptic membrane	│ │ └─ integral component of postsynaptic membrane	GO:0045211			1	22	HGNC:11044	SLC6A11	SLC6A11	SLC6A11
SYNGO:postsyn_ribosome	D10	CC	postsynaptic ribosome	│ ├─ postsynaptic ribosome	GO:0098794	0.519117	0.882108	9	48	HGNC:10305;HGNC:10329;HGNC:10353;HGNC:10364;HGNC:10385;HGNC:10426;HGNC:10410;HGNC:10420;HGNC:10441	RPL14;RPL27A;RPL4;RPL7A;RPS12;RPS5;RPS23;RPS3;RPS8	RPL14;RPL27A;RPL4;RPL7A;RPS12;RPS5;RPS23;RPS3;RPS8	RPL14;RPL27A;RPL4;RPL7A;RPS12;RPS5;RPS23;RPS3;RPS8
SYNGO:postsyn_er	D11	CC	postsynaptic ER	│ └─ postsynaptic ER	GO:0098794			0	1
SYNGO:postsyn_er_membrane	D28	CC	postsynaptic ER membrane	│ ├─ postsynaptic ER membrane	SYNGO:postsyn_er			0	0
SYNGO:postsyn_er_membrane_integral	D39	CC	integral component of postsynaptic ER membrane	│ │ └─ integral component of postsynaptic ER membrane	SYNGO:postsyn_er_membrane			0	0
SYNGO:postsyn_ser	D29	CC	postsynaptic SER	│ └─ postsynaptic SER	SYNGO:postsyn_er			0	0
SYNGO:postsyn_ser_membrane	D40	CC	postsynaptic SER membrane	│ └─ postsynaptic SER membrane	SYNGO:postsyn_ser			0	0
SYNGO:postsyn_ser_membrane_integral	D47	CC	integral component of postsynaptic SER membrane	│ └─ integral component of postsynaptic SER membrane	SYNGO:postsyn_ser_membrane			0	0
GO:0099544	E1	CC	extrasynaptic space	└─ extrasynaptic space	GO:0045202			0	1
GO:0098966	E2	CC	perisynaptic extracellular matrix	└─ perisynaptic extracellular matrix	GO:0099544			0	1
SYNGO:synprocess		BP	process in the synapse	process in the synapse		0.998501	0.998501	36	312	HGNC:15761;HGNC:9778;HGNC:2494;HGNC:2495;HGNC:3419;HGNC:3242;HGNC:2974;HGNC:30652;HGNC:5241;HGNC:11044;HGNC:7872;HGNC:11283;HGNC:14970;HGNC:30765;HGNC:9955;HGNC:30238;HGNC:3553;HGNC:7754;HGNC:239;HGNC:9065;HGNC:6485;HGNC:7137;HGNC:1232;HGNC:17217;HGNC:6324;HGNC:2365;HGNC:16286;HGNC:9642;HGNC:12494;HGNC:10305;HGNC:10329;HGNC:10353;HGNC:10364;HGNC:10385;HGNC:10426;HGNC:10774	OSBPL2;RAB3B;CTBP1;CTBP2;EPS15;EHD1;DNM2;STON2;HSPA8;SLC6A11;NOS1;SRC;SNX6;TNIK;RELA;WLS;FAAH;NEO1;ADCY8;PLCG1;LAMA5;AFDN;EGLN1;DIP2A;KIF5B;CRMP1;ELMO1;PTPN1;UBE2V1;RPL14;RPL27A;RPL4;RPL7A;RPS12;RPS5;SFPQ	OSBPL2;RAB3B;CTBP1;CTBP2;EPS15;EHD1;DNM2;STON2;HSPA8;SLC6A11;NOS1;SRC;SNX6;TNIK;RELA;WLS;FAAH;NEO1;ADCY8;PLCG1;LAMA5;AFDN;EGLN1;DIP2A;KIF5B;CRMP1;ELMO1;PTPN1;UBE2V1;RPL14;RPL27A;RPL4;RPL7A;RPS12;RPS5;SFPQ
SYNGO:presynprocess	F1	BP	process in the presynapse	├─ process in the presynapse	SYNGO:synprocess	0.935143	0.998501	10	85	HGNC:15761;HGNC:9778;HGNC:2494;HGNC:2495;HGNC:3419;HGNC:3242;HGNC:2974;HGNC:30652;HGNC:5241;HGNC:11044	OSBPL2;RAB3B;CTBP1;CTBP2;EPS15;EHD1;DNM2;STON2;HSPA8;SLC6A11	OSBPL2;RAB3B;CTBP1;CTBP2;EPS15;EHD1;DNM2;STON2;HSPA8;SLC6A11
GO:0099509	F2	BP	regulation of presynaptic cytosolic calcium levels	│ ├─ regulation of presynaptic cytosolic calcium levels	SYNGO:presynprocess			1	8	HGNC:15761	OSBPL2	OSBPL2	OSBPL2
GO:1905056	F11	BP	ATPase-coupled calcium ion transmembrane transporter activity involved in regulation of presynaptic cytosolic calcium levels	│ │ ├─ ATPase-coupled calcium ion transmembrane transporter activity involved in regulation of presynaptic cytosolic calcium levels	GO:0099509			0	0
GO:0099534	F12	BP	calcium ion binding involved in regulation of presynaptic cytosolic calcium levels	│ │ ├─ calcium ion binding involved in regulation of presynaptic cytosolic calcium levels	GO:0099509			0	1
GO:0099626	F13	BP	voltage-gated calcium channel activity involved in regulation of presynaptic cytosolic calcium levels	│ │ └─ voltage-gated calcium channel activity involved in regulation of presynaptic cytosolic calcium levels	GO:0099509			0	4
GO:0099505	F3	BP	regulation of presynaptic membrane potential	│ ├─ regulation of presynaptic membrane potential	SYNGO:presynprocess			0	10
GO:0099507	F14	BP	ligand-gated ion channel activity involved in regulation of presynaptic membrane potential	│ │ ├─ ligand-gated ion channel activity involved in regulation of presynaptic membrane potential	GO:0099505			0	8
GO:0099508	F15	BP	voltage-gated ion channel activity involved in regulation of presynaptic membrane potential	│ │ ├─ voltage-gated ion channel activity involved in regulation of presynaptic membrane potential	GO:0099505			0	1
GO:0150047	F16	BP	G protein-coupled neurotransmitter receptor activity involved in regulation of presynaptic membrane potential	│ │ ├─ G protein-coupled neurotransmitter receptor activity involved in regulation of presynaptic membrane potential	GO:0099505			0	2
GO:0140232	F17	BP	intracellular cAMP-activated cation channel activity involved in regulation of presynaptic membrane potential	│ │ └─ intracellular cAMP-activated cation channel activity involved in regulation of presynaptic membrane potential	GO:0099505			0	0
GO:0140238	F4	BP	presynaptic endocytosis	│ ├─ presynaptic endocytosis	SYNGO:presynprocess			0	2
GO:0099504	F5	BP	synaptic vesicle cycle	│ ├─ synaptic vesicle cycle	SYNGO:presynprocess	0.768727	0.998501	9	61	HGNC:9778;HGNC:2494;HGNC:2495;HGNC:15761;HGNC:3419;HGNC:3242;HGNC:2974;HGNC:30652;HGNC:5241	RAB3B;CTBP1;CTBP2;OSBPL2;EPS15;EHD1;DNM2;STON2;HSPA8	RAB3B;CTBP1;CTBP2;OSBPL2;EPS15;EHD1;DNM2;STON2;HSPA8
GO:0098693	F18	BP	regulation of synaptic vesicle cycle	│ │ ├─ regulation of synaptic vesicle cycle	GO:0099504			1	8	HGNC:9778	RAB3B	RAB3B	RAB3B
GO:0097091	F19	BP	synaptic vesicle clustering	│ │ ├─ synaptic vesicle clustering	GO:0099504			1	4	HGNC:2494	CTBP1	CTBP1	CTBP1
GO:0099532	F20	BP	synaptic vesicle endosomal processing	│ │ ├─ synaptic vesicle endosomal processing	GO:0099504			0	5
GO:0016182	F29	BP	synaptic vesicle budding from endosome	│ │ │ ├─ synaptic vesicle budding from endosome	GO:0099532			0	1
GO:0016189	F30	BP	synaptic vesicle to endosome fusion	│ │ │ └─ synaptic vesicle to endosome fusion	GO:0099532			0	3
GO:0016079	F21	BP	synaptic vesicle exocytosis	│ │ ├─ synaptic vesicle exocytosis	GO:0099504			2	14	HGNC:2495;HGNC:15761	CTBP2;OSBPL2	CTBP2;OSBPL2
GO:0099502	F31	BP	calcium-dependent activation of synaptic vesicle fusion	│ │ │ ├─ calcium-dependent activation of synaptic vesicle fusion	GO:0016079			0	3
GO:0150037	F41	BP	regulation of calcium-dependent activation of synaptic vesicle fusion	│ │ │ │ └─ regulation of calcium-dependent activation of synaptic vesicle fusion	GO:0099502			0	2
GO:2000300	F32	BP	regulation of synaptic vesicle exocytosis	│ │ │ ├─ regulation of synaptic vesicle exocytosis	GO:0016079			0	6
GO:0016081	F33	BP	synaptic vesicle docking	│ │ │ ├─ synaptic vesicle docking	GO:0016079			1	3	HGNC:2495	CTBP2	CTBP2	CTBP2
GO:0099148	F42	BP	regulation of synaptic vesicle docking	│ │ │ │ └─ regulation of synaptic vesicle docking	GO:0016081			0	1
GO:0031629	F34	BP	synaptic vesicle fusion to presynaptic active zone membrane	│ │ │ ├─ synaptic vesicle fusion to presynaptic active zone membrane	GO:0016079			0	0
GO:0031630	F43	BP	regulation of synaptic vesicle fusion to presynaptic active zone membrane	│ │ │ │ └─ regulation of synaptic vesicle fusion to presynaptic active zone membrane	GO:0031629			0	0
GO:0016082	F35	BP	synaptic vesicle priming	│ │ │ └─ synaptic vesicle priming	GO:0016079			1	4	HGNC:15761	OSBPL2	OSBPL2
GO:0010807	F44	BP	regulation of synaptic vesicle priming	│ │ │ └─ regulation of synaptic vesicle priming	GO:0016082			1	3	HGNC:15761	OSBPL2	OSBPL2	OSBPL2
GO:0098700	F22	BP	synaptic vesicle neurotransmitter loading	│ │ ├─ synaptic vesicle neurotransmitter loading	GO:0099504			0	1
GO:0099162	F36	BP	regulation of synaptic vesicle neurotransmitter loading	│ │ │ └─ regulation of synaptic vesicle neurotransmitter loading	GO:0098700			0	0
GO:0099180	F23	BP	zinc ion import into synaptic vesicle	│ │ ├─ zinc ion import into synaptic vesicle	GO:0099504			0	0
GO:0097401	F24	BP	synaptic vesicle proton loading	│ │ ├─ synaptic vesicle proton loading	GO:0099504			0	5
GO:1901546	F37	BP	regulation of proton loading	│ │ │ └─ regulation of proton loading	GO:0097401			0	1
GO:0048488	F25	BP	synaptic vesicle endocytosis	│ │ └─ synaptic vesicle endocytosis	GO:0099504	0.395109	0.998501	6	27	HGNC:3419;HGNC:3242;HGNC:2974;HGNC:30652;HGNC:2494;HGNC:5241	EPS15;EHD1;DNM2;STON2;CTBP1;HSPA8	EPS15;EHD1;DNM2;STON2;CTBP1;HSPA8	EPS15;EHD1;DNM2;STON2;CTBP1
GO:1900242	F38	BP	regulation of synaptic vesicle endocytosis	│ │ ├─ regulation of synaptic vesicle endocytosis	GO:0048488			0	10
GO:0016185	F39	BP	synaptic vesicle budding from presynaptic endocytic zone membrane	│ │ ├─ synaptic vesicle budding from presynaptic endocytic zone membrane	GO:0048488			0	0
GO:0098694	F45	BP	regulation of synaptic vesicle budding from presynaptic endocytic zone membrane	│ │ │ └─ regulation of synaptic vesicle budding from presynaptic endocytic zone membrane	GO:0016185			0	0
GO:0016191	F40	BP	synaptic vesicle uncoating	│ │ └─ synaptic vesicle uncoating	GO:0048488			1	1	HGNC:5241	HSPA8	HSPA8	HSPA8
GO:0099525	F6	BP	presynaptic dense core vesicle exocytosis	│ ├─ presynaptic dense core vesicle exocytosis	SYNGO:presynprocess			1	7	HGNC:2974	DNM2	DNM2	DNM2
GO:0099161	F26	BP	regulation of presynaptic dense core vesicle exocytosis	│ │ └─ regulation of presynaptic dense core vesicle exocytosis	GO:0099525			0	2
GO:0001504	F7	BP	neurotransmitter uptake	│ ├─ neurotransmitter uptake	SYNGO:presynprocess			1	1	HGNC:11044	SLC6A11	SLC6A11	SLC6A11
GO:0098810	F8	BP	neurotransmitter reuptake	│ ├─ neurotransmitter reuptake	SYNGO:presynprocess			0	4
GO:0051580	F27	BP	regulation of neurotransmitter uptake	│ │ └─ regulation of neurotransmitter uptake	GO:0098810			0	3
SYNGO:presyn_chaperoneProteinFolding	F9	BP	presynaptic chaperone-mediated protein folding	│ ├─ presynaptic chaperone-mediated protein folding	SYNGO:presynprocess			1	2	HGNC:5241	HSPA8	HSPA8	HSPA8
GO:0098928	F10	BP	presynaptic signaling pathway	│ └─ presynaptic signaling pathway	SYNGO:presynprocess			1	1	HGNC:2494	CTBP1	CTBP1
GO:0099526	F28	BP	presynapse to nucleus signaling pathway	│ └─ presynapse to nucleus signaling pathway	GO:0098928			1	1	HGNC:2494	CTBP1	CTBP1	CTBP1
SYNGO:postsynprocess	G1	BP	process in the postsynapse	├─ process in the postsynapse	SYNGO:synprocess	0.955722	0.998501	7	68	HGNC:7872;HGNC:11283;HGNC:14970;HGNC:30765;HGNC:3419;HGNC:2974;HGNC:9955	NOS1;SRC;SNX6;TNIK;EPS15;DNM2;RELA	NOS1;SRC;SNX6;TNIK;EPS15;DNM2;RELA
GO:0099566	G2	BP	regulation of postsynaptic cytosolic calcium levels	│ ├─ regulation of postsynaptic cytosolic calcium levels	SYNGO:postsynprocess			0	3
GO:1905059	G9	BP	ATPase-coupled calcium ion transmembrane transporter activity involved in regulation of postsynaptic cytosolic calcium levels	│ │ ├─ ATPase-coupled calcium ion transmembrane transporter activity involved in regulation of postsynaptic cytosolic calcium levels	GO:0099566			0	0
GO:0099567	G10	BP	calcium ion binding involved in regulation of postsynaptic cytosolic calcium levels	│ │ ├─ calcium ion binding involved in regulation of postsynaptic cytosolic calcium levels	GO:0099566			0	1
GO:1905060	G11	BP	calcium:cation antiporter activity involved in regulation of postsynaptic cytosolic calcium ion levels	│ │ ├─ calcium:cation antiporter activity involved in regulation of postsynaptic cytosolic calcium ion levels	GO:0099566			0	1
GO:0098695	G12	BP	inositol 1,4,5-trisphosphate receptor activity involved in regulation of postsynaptic cytosolic calcium levels	│ │ ├─ inositol 1,4,5-trisphosphate receptor activity involved in regulation of postsynaptic cytosolic calcium levels	GO:0099566			0	0
GO:0099583	G13	BP	neurotransmitter receptor activity involved in regulation of postsynaptic cytosolic calcium levels	│ │ └─ neurotransmitter receptor activity involved in regulation of postsynaptic cytosolic calcium levels	GO:0099566			0	1
GO:0098872	G23	BP	G-protein coupled neurotransmitter receptor activity involved in regulation of postsynaptic cytosolic calcium levels	│ │ └─ G-protein coupled neurotransmitter receptor activity involved in regulation of postsynaptic cytosolic calcium levels	GO:0099583			0	1
GO:0060078	G3	BP	regulation of postsynaptic membrane potential	│ ├─ regulation of postsynaptic membrane potential	SYNGO:postsynprocess			1	13	HGNC:7872	NOS1	NOS1	NOS1
GO:0140233	G14	BP	intracellular cAMP-activated cation channel activity involved in regulation of postsynaptic membrane potential	│ │ ├─ intracellular cAMP-activated cation channel activity involved in regulation of postsynaptic membrane potential	GO:0060078			0	1
GO:0099579	G24	BP	G protein-coupled neurotransmitter receptor activity involved in regulation of postsynaptic membrane potential	│ │ │ └─ G protein-coupled neurotransmitter receptor activity involved in regulation of postsynaptic membrane potential	GO:0140233			0	1
GO:1904315	G15	BP	transmitter-gated ion channel activity involved in regulation of postsynaptic membrane potential	│ │ ├─ transmitter-gated ion channel activity involved in regulation of postsynaptic membrane potential	GO:0060078			0	11
GO:1905030	G16	BP	voltage-gated ion channel activity involved in regulation of postsynaptic membrane potential	│ │ └─ voltage-gated ion channel activity involved in regulation of postsynaptic membrane potential	GO:0060078			0	0
GO:0098962	G4	BP	regulation of postsynaptic neurotransmitter receptor activity	│ ├─ regulation of postsynaptic neurotransmitter receptor activity	SYNGO:postsynprocess			1	2	HGNC:11283	SRC	SRC	SRC
GO:0099072	G5	BP	regulation of postsynaptic membrane neurotransmitter receptor levels	│ ├─ regulation of postsynaptic membrane neurotransmitter receptor levels	SYNGO:postsynprocess	0.974508	0.998501	3	41	HGNC:14970;HGNC:30765;HGNC:3419	SNX6;TNIK;EPS15	SNX6;TNIK;EPS15	SNX6
GO:0099645	G17	BP	neurotransmitter receptor localization to postsynaptic specialization membrane	│ │ ├─ neurotransmitter receptor localization to postsynaptic specialization membrane	GO:0099072			1	14	HGNC:30765	TNIK	TNIK
GO:0098696	G25	BP	regulation of neurotransmitter receptor localization to postsynaptic specialization membrane	│ │ │ └─ regulation of neurotransmitter receptor localization to postsynaptic specialization membrane	GO:0099645			1	10	HGNC:30765	TNIK	TNIK	TNIK
GO:0098967	G18	BP	exocytic insertion of neurotransmitter receptor to postsynaptic membrane	│ │ ├─ exocytic insertion of neurotransmitter receptor to postsynaptic membrane	GO:0099072			0	2
GO:0099145	G26	BP	regulation of exocytic insertion of neurotransmitter receptor to postsynaptic membrane	│ │ │ └─ regulation of exocytic insertion of neurotransmitter receptor to postsynaptic membrane	GO:0098967			0	1
GO:0098970	G19	BP	postsynaptic neurotransmitter receptor diffusion trapping	│ │ ├─ postsynaptic neurotransmitter receptor diffusion trapping	GO:0099072			0	0
GO:0150054	G27	BP	regulation of postsynaptic neurotransmitter receptor diffusion trapping	│ │ │ └─ regulation of postsynaptic neurotransmitter receptor diffusion trapping	GO:0098970			0	0
GO:0098884	G20	BP	postsynaptic neurotransmitter receptor endocytosis	│ │ └─ postsynaptic neurotransmitter receptor endocytosis	GO:0099072			1	10	HGNC:3419	EPS15	EPS15	EPS15
GO:0099149	G28	BP	regulation of postsynaptic neurotransmitter receptor endocytosis	│ │ └─ regulation of postsynaptic neurotransmitter receptor endocytosis	GO:0098884			0	7
GO:0140239	G6	BP	postsynaptic endocytosis	│ ├─ postsynaptic endocytosis	SYNGO:postsynprocess			1	1	HGNC:2974	DNM2	DNM2	DNM2
GO:0150038	G7	BP	postsynaptic dense core vesicle exocytosis	│ ├─ postsynaptic dense core vesicle exocytosis	SYNGO:postsynprocess			0	0
GO:0150044	G21	BP	regulation of postsynaptic dense core vesicle exocytosis	│ │ └─ regulation of postsynaptic dense core vesicle exocytosis	GO:0150038			0	0
GO:0098926	G8	BP	postsynaptic signaling pathway	│ └─ postsynaptic signaling pathway	SYNGO:postsynprocess			1	8	HGNC:9955	RELA	RELA
GO:0099527	G22	BP	postsynapse to nucleus signaling pathway	│ └─ postsynapse to nucleus signaling pathway	GO:0098926			1	6	HGNC:9955	RELA	RELA	RELA
GO:1905539	G29	BP	regulation of postsynapse to nucleus signaling pathway	│ └─ regulation of postsynapse to nucleus signaling pathway	GO:0099527			0	0
GO:0099536	H1	BP	synaptic signaling	├─ synaptic signaling	SYNGO:synprocess	0.900062	0.998501	6	52	HGNC:30238;HGNC:3553;HGNC:7754;HGNC:239;HGNC:9065;HGNC:7872	WLS;FAAH;NEO1;ADCY8;PLCG1;NOS1	WLS;FAAH;NEO1;ADCY8;PLCG1;NOS1
GO:0099537	H2	BP	trans-synaptic signaling	│ ├─ trans-synaptic signaling	GO:0099536	0.946229	0.998501	5	51	HGNC:30238;HGNC:3553;HGNC:7754;HGNC:239;HGNC:9065	WLS;FAAH;NEO1;ADCY8;PLCG1	WLS;FAAH;NEO1;ADCY8;PLCG1	WLS
GO:0099541	H5	BP	trans-synaptic signaling by lipid	│ │ ├─ trans-synaptic signaling by lipid	GO:0099537			1	7	HGNC:3553	FAAH	FAAH
GO:0099542	H14	BP	trans-synaptic signaling by endocannabinoid	│ │ │ └─ trans-synaptic signaling by endocannabinoid	GO:0099541			1	7	HGNC:3553	FAAH	FAAH
GO:0098921	H22	BP	retrograde trans-synaptic signaling by endocannabinoid	│ │ │ ├─ retrograde trans-synaptic signaling by endocannabinoid	GO:0099542			0	5
GO:0099178	H27	BP	regulation of retrograde trans-synaptic signaling by endocanabinoid	│ │ │ │ └─ regulation of retrograde trans-synaptic signaling by endocanabinoid	GO:0098921			0	3
GO:0099553	H23	BP	trans-synaptic signaling by endocannabinoid, modulating synaptic transmission	│ │ │ └─ trans-synaptic signaling by endocannabinoid, modulating synaptic transmission	GO:0099542			1	2	HGNC:3553	FAAH	FAAH
GO:0150036	H28	BP	regulation of trans-synaptic signaling by endocannabinoid, modulating synaptic transmission	│ │ │ └─ regulation of trans-synaptic signaling by endocannabinoid, modulating synaptic transmission	GO:0099553			1	2	HGNC:3553	FAAH	FAAH	FAAH
GO:0099540	H6	BP	trans-synaptic signaling by neuropeptide	│ │ ├─ trans-synaptic signaling by neuropeptide	GO:0099537			0	0
GO:0099543	H7	BP	trans-synaptic signaling by soluble gas	│ │ ├─ trans-synaptic signaling by soluble gas	GO:0099537			0	1
GO:0099548	H15	BP	trans-synaptic signaling by nitric oxide	│ │ │ └─ trans-synaptic signaling by nitric oxide	GO:0099543			0	1
GO:0099555	H24	BP	trans-synaptic signaling by nitric oxide, modulating synaptic transmission	│ │ │ └─ trans-synaptic signaling by nitric oxide, modulating synaptic transmission	GO:0099548			0	1
GO:0098925	H29	BP	retrograde trans-synaptic signaling by nitric oxide, modulating synaptic transmission	│ │ │ └─ retrograde trans-synaptic signaling by nitric oxide, modulating synaptic transmission	GO:0099555			0	1
GO:0099545	H8	BP	trans-synaptic signaling by trans-synaptic complex	│ │ ├─ trans-synaptic signaling by trans-synaptic complex	GO:0099537			0	1
GO:0098942	H16	BP	retrograde trans-synaptic signaling by trans-synaptic protein complex	│ │ │ ├─ retrograde trans-synaptic signaling by trans-synaptic protein complex	GO:0099545			0	0
GO:0099557	H17	BP	trans-synaptic signaling by trans-synaptic complex, modulating synaptic transmission	│ │ │ └─ trans-synaptic signaling by trans-synaptic complex, modulating synaptic transmission	GO:0099545			0	0
GO:0099157	H9	BP	trans-synaptic signalling via exosome	│ │ ├─ trans-synaptic signalling via exosome	GO:0099537			1	1	HGNC:30238	WLS	WLS	WLS
GO:0099183	H10	BP	trans-synaptic signaling by BDNF, modulating synaptic transmission	│ │ ├─ trans-synaptic signaling by BDNF, modulating synaptic transmission	GO:0099537			0	0
GO:0150035	H18	BP	regulation of trans-synaptic signaling by BDNF, modulating synaptic transmission	│ │ │ └─ regulation of trans-synaptic signaling by BDNF, modulating synaptic transmission	GO:0099183			0	0
GO:0099550	H11	BP	trans-synaptic signaling, modulating synaptic transmission	│ │ ├─ trans-synaptic signaling, modulating synaptic transmission	GO:0099537			1	3	HGNC:7754	NEO1	NEO1	NEO1
GO:0007268	H12	BP	chemical synaptic transmission	│ │ └─ chemical synaptic transmission	GO:0099537			2	41	HGNC:239;HGNC:9065	ADCY8;PLCG1	ADCY8;PLCG1
GO:0050804	H19	BP	modulation of chemical synaptic transmission	│ │ ├─ modulation of chemical synaptic transmission	GO:0007268			2	29	HGNC:239;HGNC:9065	ADCY8;PLCG1	ADCY8;PLCG1	ADCY8;PLCG1
GO:0099531	H20	BP	presynaptic process involved in chemical synaptic transmission	│ │ ├─ presynaptic process involved in chemical synaptic transmission	GO:0007268			0	6
GO:0099171	H25	BP	presynaptic modulation of chemical synaptic transmission	│ │ │ └─ presynaptic modulation of chemical synaptic transmission	GO:0099531			0	6
GO:0099565	H21	BP	postsynaptic process involved in chemical synaptic transmission	│ │ └─ postsynaptic process involved in chemical synaptic transmission	GO:0007268			0	7
GO:0099170	H26	BP	postsynaptic modulation of chemical synaptic transmission	│ │ └─ postsynaptic modulation of chemical synaptic transmission	GO:0099565			0	6
GO:0099538	H3	BP	synaptic signaling via neuropeptide	│ ├─ synaptic signaling via neuropeptide	GO:0099536			0	0
GO:0099163	H4	BP	synaptic signaling by nitric oxide	│ └─ synaptic signaling by nitric oxide	GO:0099536			1	1	HGNC:7872	NOS1	NOS1	NOS1
GO:0150045	H13	BP	regulation of synaptic signaling by nitric oxide	│ └─ regulation of synaptic signaling by nitric oxide	GO:0099163			0	0
GO:0050808	I1	BP	synapse organization	├─ synapse organization	SYNGO:synprocess	0.996261	0.998501	10	116	HGNC:6485;HGNC:5241;HGNC:7137;HGNC:1232;HGNC:17217;HGNC:6324;HGNC:2495;HGNC:2365;HGNC:16286;HGNC:9642	LAMA5;HSPA8;AFDN;EGLN1;DIP2A;KIF5B;CTBP2;CRMP1;ELMO1;PTPN1	LAMA5;HSPA8;AFDN;EGLN1;DIP2A;KIF5B;CTBP2;CRMP1;ELMO1;PTPN1
GO:0099172	I2	BP	presynapse organization	│ ├─ presynapse organization	GO:0050808			0	2
GO:0099174	I16	BP	regulation of presynapse organization	│ │ └─ regulation of presynapse organization	GO:0099172			0	2
GO:0099173	I3	BP	postsynapse organization	│ ├─ postsynapse organization	GO:0050808	0.708481	0.998501	3	20	HGNC:6485;HGNC:5241;HGNC:7137	LAMA5;HSPA8;AFDN	LAMA5;HSPA8;AFDN	LAMA5
GO:0099175	I17	BP	regulation of postsynapse organization	│ │ ├─ regulation of postsynapse organization	GO:0099173			1	13	HGNC:5241	HSPA8	HSPA8	HSPA8
GO:0099084	I18	BP	postsynaptic specialization organization	│ │ └─ postsynaptic specialization organization	GO:0099173			1	1	HGNC:7137	AFDN	AFDN	AFDN
GO:0099563	I4	BP	modification of synaptic structure	│ ├─ modification of synaptic structure	GO:0050808	0.875977	0.998501	3	28	HGNC:1232;HGNC:17217;HGNC:6324	EGLN1;DIP2A;KIF5B	EGLN1;DIP2A;KIF5B
GO:0099010	I19	BP	modification of postsynaptic structure	│ │ ├─ modification of postsynaptic structure	GO:0099563			2	26	HGNC:1232;HGNC:17217	EGLN1;DIP2A	EGLN1;DIP2A
GO:0099159	I36	BP	regulation of modification of postsynaptic structure	│ │ │ ├─ regulation of modification of postsynaptic structure	GO:0099010			1	11	HGNC:1232	EGLN1	EGLN1	EGLN1
GO:0098885	I37	BP	modification of postsynaptic actin cytoskeleton	│ │ │ └─ modification of postsynaptic actin cytoskeleton	GO:0099010			1	13	HGNC:17217	DIP2A	DIP2A
GO:1905274	I50	BP	regulation of modification of postsynaptic actin cytoskeleton	│ │ │ └─ regulation of modification of postsynaptic actin cytoskeleton	GO:0098885			1	8	HGNC:17217	DIP2A	DIP2A	DIP2A
GO:0099564	I20	BP	modification of synaptic structure, modulating synaptic transmission	│ │ ├─ modification of synaptic structure, modulating synaptic transmission	GO:0099563			0	0
GO:1905244	I21	BP	regulation of modification of synaptic structure	│ │ └─ regulation of modification of synaptic structure	GO:0099563			1	2	HGNC:6324	KIF5B	KIF5B
GO:0098987	I38	BP	regulation of modification of synapse structure, modulating synaptic transmission	│ │ └─ regulation of modification of synapse structure, modulating synaptic transmission	GO:1905244			1	2	HGNC:6324	KIF5B	KIF5B	KIF5B
GO:0050807	I5	BP	regulation of synapse organization	│ ├─ regulation of synapse organization	GO:0050808			0	6
GO:0098918	I6	BP	structural constituent of synapse	│ ├─ structural constituent of synapse	GO:0050808			1	11	HGNC:2495	CTBP2	CTBP2
GO:0099181	I22	BP	structural constituent of presynapse	│ │ ├─ structural constituent of presynapse	GO:0098918			1	4	HGNC:2495	CTBP2	CTBP2
GO:0098882	I39	BP	structural constituent of active zone	│ │ │ ├─ structural constituent of active zone	GO:0099181			1	3	HGNC:2495	CTBP2	CTBP2	CTBP2
GO:0098699	I40	BP	structural constituent of presynaptic actin cytoskeleton	│ │ │ └─ structural constituent of presynaptic actin cytoskeleton	GO:0099181			0	1
GO:0099186	I23	BP	structural constituent of postsynapse	│ │ └─ structural constituent of postsynapse	GO:0098918			0	7
GO:0098973	I41	BP	structural constituent of postsynaptic actin cytoskeleton	│ │ ├─ structural constituent of postsynaptic actin cytoskeleton	GO:0099186			0	1
GO:0099184	I42	BP	structural constituent of postsynaptic intermediate filament cytoskeleton	│ │ ├─ structural constituent of postsynaptic intermediate filament cytoskeleton	GO:0099186			0	1
GO:0098879	I43	BP	structural constituent of postsynaptic specialization	│ │ ├─ structural constituent of postsynaptic specialization	GO:0099186			0	1
GO:0098919	I44	BP	structural constituent of postsynaptic density	│ │ └─ structural constituent of postsynaptic density	GO:0099186			0	4
GO:0150043	I7	BP	structural constituent of synapse-associated extracellular matrix	│ ├─ structural constituent of synapse-associated extracellular matrix	GO:0050808			0	0
GO:0099560	I8	BP	synapse adhesion between pre- and post-synapse	│ ├─ synapse adhesion between pre- and post-synapse	GO:0050808			0	10
GO:0099179	I24	BP	regulation of synaptic membrane adhesion	│ │ └─ regulation of synaptic membrane adhesion	GO:0099560			0	1
GO:0008039	I9	BP	synaptic target recognition	│ ├─ synaptic target recognition	GO:0050808			0	0
GO:0007416	I10	BP	synapse assembly	│ ├─ synapse assembly	GO:0050808	0.945		4	43	HGNC:7137;HGNC:2365;HGNC:16286;HGNC:9642	AFDN;CRMP1;ELMO1;PTPN1	AFDN;CRMP1;ELMO1;PTPN1
GO:0099054	I25	BP	presynapse assembly	│ │ ├─ presynapse assembly	GO:0007416			0	5
GO:0051963	I26	BP	regulation of synapse assembly	│ │ ├─ regulation of synapse assembly	GO:0007416	0.807953		4	31	HGNC:7137;HGNC:2365;HGNC:16286;HGNC:9642	AFDN;CRMP1;ELMO1;PTPN1	AFDN;CRMP1;ELMO1;PTPN1
GO:1905606	I45	BP	regulation of presynapse assembly	│ │ │ ├─ regulation of presynapse assembly	GO:0051963			0	7
GO:0150052	I46	BP	regulation of postsynapse assembly	│ │ │ └─ regulation of postsynapse assembly	GO:0051963	0.442776	0.998501	4	18	HGNC:7137;HGNC:2365;HGNC:16286;HGNC:9642	AFDN;CRMP1;ELMO1;PTPN1	AFDN;CRMP1;ELMO1;PTPN1	AFDN;CRMP1;ELMO1;PTPN1
GO:0098698	I27	BP	postsynaptic specialization assembly	│ │ ├─ postsynaptic specialization assembly	GO:0007416			0	12
GO:0099150	I47	BP	regulation of postsynaptic specialization assembly	│ │ │ ├─ regulation of postsynaptic specialization assembly	GO:0098698			0	3
GO:0097107	I48	BP	postsynaptic density assembly	│ │ │ └─ postsynaptic density assembly	GO:0098698			0	7
GO:0099151	I51	BP	regulation of postsynaptic density assembly	│ │ │ └─ regulation of postsynaptic density assembly	GO:0097107			0	5
GO:0097104	I28	BP	postsynaptic membrane assembly	│ │ └─ postsynaptic membrane assembly	GO:0007416			0	1
GO:0098883	I11	BP	synapse disassembly	│ ├─ synapse disassembly	GO:0050808			0	1
GO:1905806	I29	BP	regulation of synapse disassembly	│ │ └─ regulation of synapse disassembly	GO:0098883			0	1
GO:0060074	I12	BP	synapse maturation	│ ├─ synapse maturation	GO:0050808			0	4
GO:0090128	I30	BP	regulation of synapse maturation	│ │ └─ regulation of synapse maturation	GO:0060074			0	3
GO:0099558	I13	BP	maintenance of synapse structure	│ ├─ maintenance of synapse structure	GO:0050808			1	6	HGNC:5241	HSPA8	HSPA8
GO:0099559	I31	BP	maintenance of alignment of postsynaptic density and presynaptic active zone	│ │ ├─ maintenance of alignment of postsynaptic density and presynaptic active zone	GO:0099558			0	0
GO:0098880	I32	BP	maintenance of postsynaptic specialization structure	│ │ └─ maintenance of postsynaptic specialization structure	GO:0099558			1	3	HGNC:5241	HSPA8	HSPA8	HSPA8
GO:0099562	I49	BP	maintenance of postsynaptic density structure	│ │ └─ maintenance of postsynaptic density structure	GO:0098880			0	1
GO:0099187	I14	BP	presynaptic cytoskeleton organization	│ ├─ presynaptic cytoskeleton organization	GO:0050808			0	5
GO:0099140	I33	BP	presynaptic actin cytoskeleton organization	│ │ └─ presynaptic actin cytoskeleton organization	GO:0099187			0	4
GO:0099188	I15	BP	postsynaptic cytoskeleton organization	│ └─ postsynaptic cytoskeleton organization	GO:0050808			0	7
GO:0098974	I34	BP	postsynaptic actin cytoskeleton organization	│ ├─ postsynaptic actin cytoskeleton organization	GO:0099188			0	6
GO:0099190	I35	BP	postsynaptic spectrin-associated cytoskeleton organization	│ └─ postsynaptic spectrin-associated cytoskeleton organization	GO:0099188			0	0
SYNGO:metabolism	J1	BP	metabolism	├─ metabolism	SYNGO:synprocess	0.704224	0.998501	8	51	HGNC:1232;HGNC:12494;HGNC:10305;HGNC:10329;HGNC:10353;HGNC:10364;HGNC:10385;HGNC:10426	EGLN1;UBE2V1;RPL14;RPL27A;RPL4;RPL7A;RPS12;RPS5	EGLN1;UBE2V1;RPL14;RPL27A;RPL4;RPL7A;RPS12;RPS5
SYNGO:presyn_ATPmetabolic	J2	BP	ATP metabolic process in the presynapse	│ ├─ ATP metabolic process in the presynapse	SYNGO:metabolism			0	1
[truncated: 51 more rows]
