# Supplementary material for: Proteomics of the temporal cortex in semantic dementia reveals brain-region specific molecular pathology and regulation of the TDP-43-ANXA11 interactome
Source: Acta Neuropathol Commun. 2025 Jul 25;13:162. doi: 10.1186/s40478-025-02077-x (PMC12291262; doi:10.1186/s40478-025-02077-x)
Supplement: Supplementary file 7 — Additional file7. [file 40478_2025_2077_MOESM7_ESM.xlsx]

## Sheet: Information
Additional File 7 EWCE analysis results for DAP lists. Cell type enrichment analysis is done for higher and lower abundance DAPs seperately. Significant enrichment within the EWCE analysis is marked green.
Tab	Description
SD_TC_EWCE	EWCE results for the list of DAPs in the SD temporal cortex proteome
SD_TC_refined_EWCE	EWCE results for the list of DAPs in the refined SD temporal cortex proteome
Abbreviations
DAP	differentially abundant protein
DG	dentate gyrus
EWCE	Expression-weighted cell type enrichment analysis
ExNeurons	excitatory neurons
InNeurons	inhibitory neurons
NDC	non-demented control
OPC	oligodendrocyte precursor cells
p	p-value
q	q-value
SD	semantic dementia
sd	standard deviation
TC	temporal cortex

## Sheet: SD_TC_EWCE
Higher abundance DAPs in the SD temporal cortex proteome							Lower abundance DAPs in the SD temporal cortex proteome
CellType	annotLevel	p	fold_change	sd_from_mean	q		CellType	annotLevel	p	fold_change	sd_from_mean	q
Astrocytes	1	0	1.2976	9.89582	0		ExNeurons	1	0	1.27316	9.59608	0
Unknown	1	0	1.44453	6.97339	0		InNeurons	1	0	1.20807	7.80413	0
Oligodendrocytes	1	0	1.13338	4.2117	0		Endothelial	1	0.55125	0.989043	-0.153529	1
Endothelial	1	5e-05	1.27467	4.45859	8e-05		OPC	1	0.7449	0.976795	-0.668902	1
OPC	1	5e-05	1.11875	3.97964	8e-05		Oligodendrocytes	1	0.9311	0.94686	-1.45596	1
Microglia	1	0.46745	1.00269	0.0720332	0.623267		Unknown	1	1	0.68683	-4.21144	1
InNeurons	1	1	0.824646	-7.66273	1		Microglia	1	1	0.74568	-5.87982	1
ExNeurons	1	1	0.621498	-15.2891	1		Astrocytes	1	1	0.774607	-6.4017	1

## Sheet: SD_TC_refined_EWCE
Higher abundance DAPs in the refined SD temporal cortex proteome							Lower abundance DAPs in the refined SD temporal cortex proteome
CellType	annotLevel	p	fold_change	sd_from_mean	q		CellType	annotLevel	p	fold_change	sd_from_mean	q
Astrocytes	1	0	1.18289	5.70908	0		ExNeurons	1	0	1.35145	10.0802	0
Microglia	1	0	1.18452	5.46	0		InNeurons	1	0	1.13758	3.97207	0
Unknown	1	0.0001	1.22323	3.75056	0.000266667		Microglia	1	0.6293	0.979763	-0.368807	1
OPC	1	0.05145	1.04224	1.65107	0.1029		OPC	1	0.65905	0.98283	-0.421731	1
Endothelial	1	0.1165	1.05753	1.19457	0.1864		Endothelial	1	0.9942	0.820387	-2.30156	1
Oligodendrocytes	1	0.8882	0.959028	-1.21212	1		Astrocytes	1	0.99995	0.824116	-3.46676	1
InNeurons	1	1	0.881116	-5.51469	1		Oligodendrocytes	1	1	0.795833	-3.75718	1
ExNeurons	1	1	0.786441	-9.80579	1		Unknown	1	1	0.597944	-4.25875	1
