# Supplementary material for: Proteomics of the temporal cortex in semantic dementia reveals brain-region specific molecular pathology and regulation of the TDP-43-ANXA11 interactome
Source: Acta Neuropathol Commun. 2025 Jul 25;13:162. doi: 10.1186/s40478-025-02077-x (PMC12291262; doi:10.1186/s40478-025-02077-x)
Supplement: Supplementary file 8 — Additional file8. [file 40478_2025_2077_MOESM8_ESM.xlsx]

## Sheet: Information
Additional File 8 Interactome analysis for neuropathological proteins TDP-43 and ANXA11 in the SD temporal cortex and SD dentate gyrus proteomes. PPI networks were based on experimentally determined interactions, phylogenetic co-occurrence, and co-expression.
Tab	Description
TDP-43_PPI	Protein-protein interaction network information for first order proteins in the TDP-43 interactome
ANXA11_PPI	Protein-protein interaction network information for first order proteins in the ANXA11 interactome
TDP43-ANXA11_SDFTLDAD	Behaviour of TDP-43 and ANXA11 first order interactome proteins in the SD TC and SD DG proteomes, as well as in the publised AD and FTLD proteomic data sets
Abbreviations
AD	Alzheimer's disease
DG	dentate gyrus
FTLD	frontotemporal lobar degeneration
FTLD-TAU	frontotemporal lobar degeneration with TAU pathology
FTLD-TDP	frontotemporal lobar degeneration with TDP-43 pathology
n	number
NDC	non-demented control
n.m.	not measured
n.s.	not significant
PPI	protein-protein interaction
SD	semantic dementia
Sign	significant
TC	temporal cortex

## Sheet: TDP-43_PPI
#node1	node2	node1_string_id	node2_string_id	phylogenetic_cooccurrence	coexpression	experimental_interaction	combined_score
ACTL6A	C14orf166	9606.ENSP00000397552	9606.ENSP00000261700	0	0.451	0	0.451
ACTL6A	CDC5L	9606.ENSP00000397552	9606.ENSP00000360532	0	0.103	0.98	0.981
ACTL6A	CHTOP	9606.ENSP00000397552	9606.ENSP00000357679	0	0.44	0	0.44
ACTL6A	DDX39B	9606.ENSP00000397552	9606.ENSP00000379475	0	0.631	0.05	0.635
ACTL6A	EFTUD2	9606.ENSP00000397552	9606.ENSP00000392094	0	0.355	0.125	0.412
ACTL6A	ELAVL1	9606.ENSP00000397552	9606.ENSP00000385269	0	0.513	0	0.513
ACTL6A	ERH	9606.ENSP00000397552	9606.ENSP00000451080	0	0.551	0	0.551
ACTL6A	HDAC1	9606.ENSP00000397552	9606.ENSP00000362649	0	0.298	0.186	0.404
ACTL6A	HNRNPA1	9606.ENSP00000397552	9606.ENSP00000341826	0	0.456	0.086	0.481
ACTL6A	HNRNPA2B1	9606.ENSP00000397552	9606.ENSP00000346694	0	0.486	0.086	0.51
ACTL6A	HNRNPC	9606.ENSP00000397552	9606.ENSP00000451291	0	0.414	0.086	0.441
ACTL6A	HNRNPH1	9606.ENSP00000397552	9606.ENSP00000349168	0	0.525	0	0.525
ACTL6A	HNRNPK	9606.ENSP00000397552	9606.ENSP00000365439	0	0.523	0	0.523
ACTL6A	HNRNPL	9606.ENSP00000397552	9606.ENSP00000221419	0	0.514	0	0.514
ACTL6A	HNRNPM	9606.ENSP00000397552	9606.ENSP00000325376	0	0.429	0.054	0.437
ACTL6A	HNRNPR	9606.ENSP00000397552	9606.ENSP00000363745	0	0.548	0	0.548
ACTL6A	ILF2	9606.ENSP00000397552	9606.ENSP00000355011	0	0.467	0	0.467
ACTL6A	MATR3	9606.ENSP00000397552	9606.ENSP00000354346	0	0.531	0	0.531
ACTL6A	PRPF19	9606.ENSP00000397552	9606.ENSP00000227524	0	0.473	0.065	0.487
ACTL6A	PTBP1	9606.ENSP00000397552	9606.ENSP00000349428	0	0.457	0	0.457
ACTL6A	RBM14	9606.ENSP00000397552	9606.ENSP00000311747	0	0.422	0	0.422
ACTL6A	RUVBL1	9606.ENSP00000397552	9606.ENSP00000318297	0	0.411	0.898	0.937
ACTL6A	SNRNP70	9606.ENSP00000397552	9606.ENSP00000472998	0	0.428	0.054	0.435
ACTL6A	SNRPD1	9606.ENSP00000397552	9606.ENSP00000300413	0	0.429	0.054	0.437
ACTL6A	SNRPD2	9606.ENSP00000397552	9606.ENSP00000342374	0	0.534	0.054	0.54
ACTL6A	SNRPD3	9606.ENSP00000397552	9606.ENSP00000215829	0	0.488	0.054	0.494
ACTL6A	SNRPE	9606.ENSP00000397552	9606.ENSP00000400591	0	0.57	0.054	0.576
ACTL6A	SNRPF	9606.ENSP00000397552	9606.ENSP00000266735	0	0.508	0.065	0.52
ACTL6A	SNRPG	9606.ENSP00000397552	9606.ENSP00000272348	0	0.581	0.065	0.591
ACTL6A	SRSF1	9606.ENSP00000397552	9606.ENSP00000258962	0	0.486	0.054	0.493
ACTL6A	SRSF3	9606.ENSP00000397552	9606.ENSP00000362820	0	0.415	0	0.415
ACTL6A	SSB	9606.ENSP00000397552	9606.ENSP00000386636	0	0.389	0.086	0.418
ACTL6A	TAF15	9606.ENSP00000397552	9606.ENSP00000474096	0	0.429	0	0.428
ACTL6A	TARDBP	9606.ENSP00000397552	9606.ENSP00000240185	0	0.437	0	0.437
ACTL6A	TRA2B	9606.ENSP00000397552	9606.ENSP00000416959	0	0.456	0.086	0.481
ALYREF	BCLAF1	9606.ENSP00000421592	9606.ENSP00000435210	0	0.424	0.53	0.717
ALYREF	CHTOP	9606.ENSP00000421592	9606.ENSP00000357679	0	0.7	0.259	0.768
ALYREF	CPSF6	9606.ENSP00000421592	9606.ENSP00000266679	0	0.618	0	0.618
ALYREF	CTNNBL1	9606.ENSP00000421592	9606.ENSP00000355050	0	0.729	0	0.729
ALYREF	DDX39B	9606.ENSP00000421592	9606.ENSP00000379475	0	0.946	0.946	0.997
ALYREF	DHX15	9606.ENSP00000421592	9606.ENSP00000336741	0	0.389	0.185	0.48
ALYREF	DHX9	9606.ENSP00000421592	9606.ENSP00000356520	0	0.706	0.495	0.845
ALYREF	EFTUD2	9606.ENSP00000421592	9606.ENSP00000392094	0	0.327	0.906	0.934
ALYREF	EIF4A3	9606.ENSP00000421592	9606.ENSP00000269349	0	0.396	0.754	0.845
ALYREF	ELAVL1	9606.ENSP00000421592	9606.ENSP00000385269	0.201	0.94	0	0.95
ALYREF	ERH	9606.ENSP00000421592	9606.ENSP00000451080	0	0.944	0	0.944
ALYREF	EWSR1	9606.ENSP00000421592	9606.ENSP00000400142	0	0.401	0.118	0.449
ALYREF	EXOSC2	9606.ENSP00000421592	9606.ENSP00000361433	0	0.522	0	0.522
ALYREF	EXOSC7	9606.ENSP00000421592	9606.ENSP00000265564	0	0.626	0.084	0.643
ALYREF	GLE1	9606.ENSP00000421592	9606.ENSP00000308622	0	0.514	0.05	0.518
ALYREF	HNRNPA0	9606.ENSP00000421592	9606.ENSP00000316042	0.283	0.904	0.17	0.925
ALYREF	HNRNPA1	9606.ENSP00000421592	9606.ENSP00000341826	0.243	0.944	0.371	0.971
ALYREF	HNRNPA2B1	9606.ENSP00000421592	9606.ENSP00000346694	0.252	0.943	0.17	0.962
ALYREF	HNRNPA3	9606.ENSP00000421592	9606.ENSP00000376309	0.319	0.527	0.17	0.709
ALYREF	HNRNPAB	9606.ENSP00000421592	9606.ENSP00000351108	0.239	0.728	0.17	0.813
ALYREF	HNRNPC	9606.ENSP00000421592	9606.ENSP00000451291	0	0.938	0.723	0.982
ALYREF	HNRNPF	9606.ENSP00000421592	9606.ENSP00000400433	0	0.752	0	0.752
ALYREF	HNRNPH1	9606.ENSP00000421592	9606.ENSP00000349168	0	0.942	0	0.942
ALYREF	HNRNPH3	9606.ENSP00000421592	9606.ENSP00000265866	0	0.639	0	0.639
ALYREF	HNRNPK	9606.ENSP00000421592	9606.ENSP00000365439	0	0.939	0	0.939
ALYREF	HNRNPL	9606.ENSP00000421592	9606.ENSP00000221419	0	0.944	0	0.944
ALYREF	HNRNPM	9606.ENSP00000421592	9606.ENSP00000325376	0	0.937	0.338	0.956
ALYREF	HNRNPR	9606.ENSP00000421592	9606.ENSP00000363745	0	0.939	0	0.939
ALYREF	HNRNPU	9606.ENSP00000421592	9606.ENSP00000283179	0	0.638	0.104	0.662
ALYREF	ILF2	9606.ENSP00000421592	9606.ENSP00000355011	0	0.925	0	0.925
ALYREF	ILF3	9606.ENSP00000421592	9606.ENSP00000404121	0	0.905	0	0.905
ALYREF	KHDRBS1	9606.ENSP00000421592	9606.ENSP00000313829	0	0.561	0.072	0.575
ALYREF	KHSRP	9606.ENSP00000421592	9606.ENSP00000381216	0	0.423	0	0.423
ALYREF	LSM3	9606.ENSP00000421592	9606.ENSP00000302160	0	0.514	0	0.514
ALYREF	MAGOH	9606.ENSP00000421592	9606.ENSP00000360525	0	0.468	0.574	0.764
ALYREF	MATR3	9606.ENSP00000421592	9606.ENSP00000354346	0	0.938	0.112	0.942
ALYREF	MBNL1	9606.ENSP00000421592	9606.ENSP00000282486	0	0.5	0.18	0.572
ALYREF	NAA10	9606.ENSP00000421592	9606.ENSP00000417763	0	0.433	0	0.433
ALYREF	NONO	9606.ENSP00000421592	9606.ENSP00000276079	0	0.595	0	0.595
ALYREF	NUDT21	9606.ENSP00000421592	9606.ENSP00000300291	0	0.641	0	0.641
ALYREF	PABPN1	9606.ENSP00000421592	9606.ENSP00000216727	0	0.639	0	0.639
ALYREF	PCBP1	9606.ENSP00000421592	9606.ENSP00000305556	0	0.625	0.187	0.682
ALYREF	PCBP2	9606.ENSP00000421592	9606.ENSP00000352438	0	0.502	0.187	0.577
ALYREF	PHF5A	9606.ENSP00000421592	9606.ENSP00000216252	0	0.411	0.263	0.547
ALYREF	PRPF19	9606.ENSP00000421592	9606.ENSP00000227524	0	0.797	0	0.797
ALYREF	PSME3	9606.ENSP00000421592	9606.ENSP00000293362	0	0.621	0	0.621
ALYREF	PTBP1	9606.ENSP00000421592	9606.ENSP00000349428	0	0.94	0	0.94
ALYREF	RBM14	9606.ENSP00000421592	9606.ENSP00000311747	0	0.935	0	0.935
ALYREF	RBMX	9606.ENSP00000421592	9606.ENSP00000359645	0	0.93	0	0.93
ALYREF	RPLP2	9606.ENSP00000421592	9606.ENSP00000322419	0	0.417	0	0.417
ALYREF	RPS20	9606.ENSP00000421592	9606.ENSP00000429374	0	0.444	0	0.444
ALYREF	SAFB	9606.ENSP00000421592	9606.ENSP00000467423	0	0.517	0	0.517
ALYREF	SAP18	9606.ENSP00000421592	9606.ENSP00000481842	0	0.522	0	0.522
ALYREF	SF3B5	9606.ENSP00000421592	9606.ENSP00000356541	0	0.526	0	0.526
ALYREF	SFPQ	9606.ENSP00000421592	9606.ENSP00000349748	0	0.714	0.209	0.764
ALYREF	SNRNP70	9606.ENSP00000421592	9606.ENSP00000472998	0	0.734	0.185	0.774
ALYREF	SNRPD1	9606.ENSP00000421592	9606.ENSP00000300413	0	0.649	0.185	0.702
ALYREF	SNRPD2	9606.ENSP00000421592	9606.ENSP00000342374	0	0.935	0.185	0.945
ALYREF	SNRPD3	9606.ENSP00000421592	9606.ENSP00000215829	0	0.713	0.185	0.756
ALYREF	SNRPE	9606.ENSP00000421592	9606.ENSP00000400591	0	0.884	0.185	0.901
ALYREF	SNRPF	9606.ENSP00000421592	9606.ENSP00000266735	0	0.861	0	0.861
ALYREF	SNRPG	9606.ENSP00000421592	9606.ENSP00000272348	0	0.86	0	0.86
ALYREF	SRRT	9606.ENSP00000421592	9606.ENSP00000480421	0	0.648	0.861	0.949
ALYREF	SRSF1	9606.ENSP00000421592	9606.ENSP00000258962	0.226	0.944	0.881	0.994
ALYREF	SRSF3	9606.ENSP00000421592	9606.ENSP00000362820	0	0.921	0	0.921
ALYREF	SRSF6	9606.ENSP00000421592	9606.ENSP00000244020	0	0.475	0.357	0.648
ALYREF	SRSF7	9606.ENSP00000421592	9606.ENSP00000325905	0	0.658	0.86	0.95
ALYREF	SSB	9606.ENSP00000421592	9606.ENSP00000386636	0	0.734	0.082	0.745
ALYREF	SUMO1	9606.ENSP00000421592	9606.ENSP00000376077	0	0.44	0	0.44
ALYREF	SYNCRIP	9606.ENSP00000421592	9606.ENSP00000358635	0	0.707	0	0.707
ALYREF	TAF15	9606.ENSP00000421592	9606.ENSP00000474096	0	0.743	0	0.743
ALYREF	TAF4	9606.ENSP00000421592	9606.ENSP00000252996	0	0.441	0	0.441
ALYREF	TARDBP	9606.ENSP00000421592	9606.ENSP00000240185	0	0.902	0	0.902
ALYREF	THOC2	9606.ENSP00000421592	9606.ENSP00000245838	0	0.511	0.995	0.997
ALYREF	TIAL1	9606.ENSP00000421592	9606.ENSP00000358089	0	0.44	0.185	0.524
ALYREF	TRA2B	9606.ENSP00000421592	9606.ENSP00000416959	0.237	0.934	0.17	0.954
ALYREF	TRIP13	9606.ENSP00000421592	9606.ENSP00000166345	0	0.11	0.387	0.431
ALYREF	U2AF2	9606.ENSP00000421592	9606.ENSP00000307863	0	0.743	0.865	0.964
ALYREF	U2AF35	9606.ENSP00000421592	9606.ENSP00000485022	0	0.716	0	0.716
ALYREF	UBE2I	9606.ENSP00000421592	9606.ENSP00000348056	0	0.174	0.387	0.472
ALYREF	ZNF326	9606.ENSP00000421592	9606.ENSP00000340796	0	0.429	0	0.428
ATIC	TARDBP	9606.ENSP00000236959	9606.ENSP00000240185	0	0.093	0.387	0.42
ATXN2	DHX15	9606.ENSP00000366843	9606.ENSP00000336741	0	0	0.512	0.512
ATXN2	KHDRBS1	9606.ENSP00000366843	9606.ENSP00000313829	0	0.063	0.837	0.841
ATXN2	TARDBP	9606.ENSP00000366843	9606.ENSP00000240185	0	0	0.403	0.402
BCLAF1	CDC5L	9606.ENSP00000435210	9606.ENSP00000360532	0	0.263	0.98	0.984
BCLAF1	CHTOP	9606.ENSP00000435210	9606.ENSP00000357679	0	0.303	0.549	0.672
BCLAF1	CTNNBL1	9606.ENSP00000435210	9606.ENSP00000355050	0	0.423	0	0.422
BCLAF1	DDX39B	9606.ENSP00000435210	9606.ENSP00000379475	0	0.447	0.528	0.728
BCLAF1	DHX15	9606.ENSP00000435210	9606.ENSP00000336741	0	0.427	0	0.427
BCLAF1	ELAVL1	9606.ENSP00000435210	9606.ENSP00000385269	0	0.463	0	0.463
BCLAF1	ERH	9606.ENSP00000435210	9606.ENSP00000451080	0	0.503	0	0.503
BCLAF1	HNRNPA1	9606.ENSP00000435210	9606.ENSP00000341826	0	0.483	0	0.483
BCLAF1	HNRNPA2B1	9606.ENSP00000435210	9606.ENSP00000346694	0	0.539	0	0.539
BCLAF1	HNRNPC	9606.ENSP00000435210	9606.ENSP00000451291	0	0.467	0	0.467
BCLAF1	HNRNPH1	9606.ENSP00000435210	9606.ENSP00000349168	0	0.55	0	0.55
BCLAF1	HNRNPK	9606.ENSP00000435210	9606.ENSP00000365439	0	0.545	0.11	0.577
BCLAF1	HNRNPL	9606.ENSP00000435210	9606.ENSP00000221419	0	0.504	0	0.504
BCLAF1	HNRNPM	9606.ENSP00000435210	9606.ENSP00000325376	0	0.503	0	0.503
BCLAF1	HNRNPR	9606.ENSP00000435210	9606.ENSP00000363745	0	0.501	0	0.501
BCLAF1	MATR3	9606.ENSP00000435210	9606.ENSP00000354346	0	0.633	0	0.633
BCLAF1	PTBP1	9606.ENSP00000435210	9606.ENSP00000349428	0	0.467	0	0.467
BCLAF1	RBM14	9606.ENSP00000435210	9606.ENSP00000311747	0	0.424	0	0.424
BCLAF1	SF3B1	9606.ENSP00000435210	9606.ENSP00000335321	0	0.651	0	0.651
BCLAF1	SFPQ	9606.ENSP00000435210	9606.ENSP00000349748	0	0.343	0.313	0.529
BCLAF1	SNRNP70	9606.ENSP00000435210	9606.ENSP00000472998	0	0.377	0.124	0.43
BCLAF1	SNRPD2	9606.ENSP00000435210	9606.ENSP00000342374	0	0.428	0	0.428
BCLAF1	SRSF1	9606.ENSP00000435210	9606.ENSP00000258962	0	0.545	0	0.545
BCLAF1	SRSF3	9606.ENSP00000435210	9606.ENSP00000362820	0	0.509	0	0.509
BCLAF1	SRSF7	9606.ENSP00000435210	9606.ENSP00000325905	0	0.484	0	0.484
BCLAF1	SSB	9606.ENSP00000435210	9606.ENSP00000386636	0	0.403	0	0.403
BCLAF1	TARDBP	9606.ENSP00000435210	9606.ENSP00000240185	0	0.458	0.117	0.501
BCLAF1	THOC2	9606.ENSP00000435210	9606.ENSP00000245838	0	0.309	0.206	0.428
BCLAF1	TRA2B	9606.ENSP00000435210	9606.ENSP00000416959	0	0.484	0	0.484
BCLAF1	U2AF2	9606.ENSP00000435210	9606.ENSP00000307863	0	0.428	0.322	0.595
BCLAF1	U2AF35	9606.ENSP00000435210	9606.ENSP00000485022	0	0.419	0	0.418
C14orf166	CHTOP	9606.ENSP00000261700	9606.ENSP00000357679	0	0.424	0	0.424
C14orf166	DDX39B	9606.ENSP00000261700	9606.ENSP00000379475	0	0.575	0.185	0.639
C14orf166	DHX9	9606.ENSP00000261700	9606.ENSP00000356520	0	0.275	0.217	0.408
C14orf166	EIF4A3	9606.ENSP00000261700	9606.ENSP00000269349	0	0.315	0.185	0.417
C14orf166	ELAVL1	9606.ENSP00000261700	9606.ENSP00000385269	0	0.504	0	0.504
C14orf166	ERH	9606.ENSP00000261700	9606.ENSP00000451080	0	0.622	0	0.622
C14orf166	HNRNPA1	9606.ENSP00000261700	9606.ENSP00000341826	0	0.424	0.07	0.441
C14orf166	HNRNPA2B1	9606.ENSP00000261700	9606.ENSP00000346694	0	0.562	0	0.562
C14orf166	HNRNPC	9606.ENSP00000261700	9606.ENSP00000451291	0	0.407	0	0.407
C14orf166	HNRNPH1	9606.ENSP00000261700	9606.ENSP00000349168	0	0.482	0	0.482
C14orf166	HNRNPH3	9606.ENSP00000261700	9606.ENSP00000265866	0	0.569	0	0.569
C14orf166	HNRNPK	9606.ENSP00000261700	9606.ENSP00000365439	0	0.503	0.11	0.538
C14orf166	HNRNPL	9606.ENSP00000261700	9606.ENSP00000221419	0	0.503	0	0.503
C14orf166	HNRNPM	9606.ENSP00000261700	9606.ENSP00000325376	0	0.401	0	0.401
C14orf166	HNRNPR	9606.ENSP00000261700	9606.ENSP00000363745	0	0.504	0	0.504
C14orf166	ILF2	9606.ENSP00000261700	9606.ENSP00000355011	0	0.315	0.223	0.445
C14orf166	MATR3	9606.ENSP00000261700	9606.ENSP00000354346	0	0.466	0.113	0.506
C14orf166	PSMA6	9606.ENSP00000261700	9606.ENSP00000261479	0	0.611	0	0.611
C14orf166	PTBP1	9606.ENSP00000261700	9606.ENSP00000349428	0	0.428	0	0.428
C14orf166	RPS20	9606.ENSP00000261700	9606.ENSP00000429374	0	0.481	0	0.481
C14orf166	RUVBL1	9606.ENSP00000261700	9606.ENSP00000318297	0	0.514	0	0.514
C14orf166	SNRNP70	9606.ENSP00000261700	9606.ENSP00000472998	0	0.448	0	0.448
C14orf166	SNRPD2	9606.ENSP00000261700	9606.ENSP00000342374	0	0.546	0	0.546
C14orf166	SNRPD3	9606.ENSP00000261700	9606.ENSP00000215829	0	0.605	0	0.605
C14orf166	SNRPE	9606.ENSP00000261700	9606.ENSP00000400591	0	0.528	0	0.528
C14orf166	SNRPF	9606.ENSP00000261700	9606.ENSP00000266735	0	0.476	0	0.476
C14orf166	SNRPG	9606.ENSP00000261700	9606.ENSP00000272348	0	0.552	0	0.552
C14orf166	SRSF1	9606.ENSP00000261700	9606.ENSP00000258962	0	0.481	0	0.481
C14orf166	SYNCRIP	9606.ENSP00000261700	9606.ENSP00000358635	0	0.348	0.14	0.415
C14orf166	TAF15	9606.ENSP00000261700	9606.ENSP00000474096	0	0.428	0	0.428
C14orf166	TARDBP	9606.ENSP00000261700	9606.ENSP00000240185	0	0.429	0	0.428
C14orf166	TRA2B	9606.ENSP00000261700	9606.ENSP00000416959	0	0.414	0	0.414
CDC5L	CPSF6	9606.ENSP00000360532	9606.ENSP00000266679	0	0.203	0.98	0.983
CDC5L	CTNNBL1	9606.ENSP00000360532	9606.ENSP00000355050	0	0.327	0.993	0.995
CDC5L	DDX39B	9606.ENSP00000360532	9606.ENSP00000379475	0	0.165	0.983	0.985
CDC5L	DHX15	9606.ENSP00000360532	9606.ENSP00000336741	0	0.31	0.833	0.88
CDC5L	DHX9	9606.ENSP00000360532	9606.ENSP00000356520	0	0.136	0.547	0.592
CDC5L	EFTUD2	9606.ENSP00000360532	9606.ENSP00000392094	0	0.497	0.998	0.999
CDC5L	EIF3G	9606.ENSP00000360532	9606.ENSP00000253108	0	0.124	0.98	0.981
CDC5L	EIF4A3	9606.ENSP00000360532	9606.ENSP00000269349	0	0.28	0.995	0.996
CDC5L	ELAVL1	9606.ENSP00000360532	9606.ENSP00000385269	0	0.12	0.98	0.981
CDC5L	EXOSC10	9606.ENSP00000360532	9606.ENSP00000366135	0	0.243	0.98	0.984
CDC5L	FUBP1	9606.ENSP00000360532	9606.ENSP00000359804	0	0.429	0	0.429
CDC5L	FUS	9606.ENSP00000360532	9606.ENSP00000254108	0	0.133	0.98	0.981
CDC5L	HDAC1	9606.ENSP00000360532	9606.ENSP00000362649	0	0.289	0.981	0.986
CDC5L	HNRNPA1	9606.ENSP00000360532	9606.ENSP00000341826	0	0.105	0.387	0.429
CDC5L	HNRNPA2B1	9606.ENSP00000360532	9606.ENSP00000346694	0	0.15	0.983	0.985
CDC5L	HNRNPC	9606.ENSP00000360532	9606.ENSP00000451291	0	0.124	0.983	0.984
CDC5L	HNRNPF	9606.ENSP00000360532	9606.ENSP00000400433	0	0.135	0.98	0.981
CDC5L	HNRNPH1	9606.ENSP00000360532	9606.ENSP00000349168	0	0.121	0.98	0.981
CDC5L	HNRNPK	9606.ENSP00000360532	9606.ENSP00000365439	0	0.131	0.98	0.981
CDC5L	HNRNPM	9606.ENSP00000360532	9606.ENSP00000325376	0	0.141	0.665	0.699
CDC5L	HNRNPU	9606.ENSP00000360532	9606.ENSP00000283179	0	0.161	0.98	0.982
CDC5L	HSP90AA1	9606.ENSP00000360532	9606.ENSP00000335153	0	0.063	0.98	0.98
CDC5L	ILF2	9606.ENSP00000360532	9606.ENSP00000355011	0	0.134	0.98	0.981
CDC5L	ILF3	9606.ENSP00000360532	9606.ENSP00000404121	0	0.188	0.98	0.983
CDC5L	KHDRBS1	9606.ENSP00000360532	9606.ENSP00000313829	0	0.288	0.985	0.988
CDC5L	MATR3	9606.ENSP00000360532	9606.ENSP00000354346	0	0.086	0.98	0.98
CDC5L	MFAP1	9606.ENSP00000360532	9606.ENSP00000267812	0	0.346	0.19	0.448
CDC5L	NAA50	9606.ENSP00000360532	9606.ENSP00000240922	0	0.136	0.718	0.746
CDC5L	NACC1	9606.ENSP00000360532	9606.ENSP00000292431	0	0.149	0.98	0.982
CDC5L	NONO	9606.ENSP00000360532	9606.ENSP00000276079	0	0.127	0.98	0.981
CDC5L	PCBP1	9606.ENSP00000360532	9606.ENSP00000305556	0	0.099	0.98	0.981
CDC5L	PCBP2	9606.ENSP00000360532	9606.ENSP00000352438	0	0.197	0.98	0.983
CDC5L	PHF5A	9606.ENSP00000360532	9606.ENSP00000216252	0	0.175	0.723	0.761
CDC5L	PRPF19	9606.ENSP00000360532	9606.ENSP00000227524	0	0.226	0.998	0.998
CDC5L	PTBP1	9606.ENSP00000360532	9606.ENSP00000349428	0	0.142	0.98	0.982
CDC5L	RBM39	9606.ENSP00000360532	9606.ENSP00000253363	0	0.275	0.98	0.984
CDC5L	RBMX	9606.ENSP00000360532	9606.ENSP00000359645	0	0.082	0.98	0.98
CDC5L	RUVBL1	9606.ENSP00000360532	9606.ENSP00000318297	0	0.093	0.98	0.981
CDC5L	SF1	9606.ENSP00000360532	9606.ENSP00000366604	0	0.314	0.815	0.868
CDC5L	SF3B1	9606.ENSP00000360532	9606.ENSP00000335321	0	0.576	0.995	0.997
CDC5L	SF3B5	9606.ENSP00000360532	9606.ENSP00000356541	0	0.084	0.651	0.666
CDC5L	SF3B6	9606.ENSP00000360532	9606.ENSP00000233468	0	0.177	0.98	0.982
CDC5L	SFPQ	9606.ENSP00000360532	9606.ENSP00000349748	0	0.162	0.98	0.982
CDC5L	SNRNP70	9606.ENSP00000360532	9606.ENSP00000472998	0	0.107	0.98	0.981
CDC5L	SNRPA	9606.ENSP00000360532	9606.ENSP00000243563	0	0.342	0.864	0.907
CDC5L	SNRPD1	9606.ENSP00000360532	9606.ENSP00000300413	0	0.115	0.977	0.979
CDC5L	SNRPD2	9606.ENSP00000360532	9606.ENSP00000342374	0	0.133	0.99	0.991
CDC5L	SNRPD3	9606.ENSP00000360532	9606.ENSP00000215829	0	0.107	0.998	0.998
CDC5L	SNRPE	9606.ENSP00000360532	9606.ENSP00000400591	0	0.121	0.961	0.964
CDC5L	SNRPF	9606.ENSP00000360532	9606.ENSP00000266735	0	0.144	0.958	0.962
CDC5L	SNRPG	9606.ENSP00000360532	9606.ENSP00000272348	0	0.12	0.958	0.961
CDC5L	SRSF1	9606.ENSP00000360532	9606.ENSP00000258962	0	0.123	0.98	0.981
CDC5L	SRSF7	9606.ENSP00000360532	9606.ENSP00000325905	0	0.151	0.98	0.982
CDC5L	TAF15	9606.ENSP00000360532	9606.ENSP00000474096	0	0.104	0.98	0.981
CDC5L	TARDBP	9606.ENSP00000360532	9606.ENSP00000240185	0	0.114	0.98	0.981
CDC5L	TIAL1	9606.ENSP00000360532	9606.ENSP00000358089	0	0.104	0.98	0.981
CDC5L	TRIP13	9606.ENSP00000360532	9606.ENSP00000166345	0	0.065	0.98	0.98
CDC5L	U2AF2	9606.ENSP00000360532	9606.ENSP00000307863	0	0.393	0.936	0.959
CDC5L	XRN2	9606.ENSP00000360532	9606.ENSP00000366396	0	0.208	0.98	0.983
CHTOP	CTNNBL1	9606.ENSP00000357679	9606.ENSP00000355050	0	0.506	0	0.506
CHTOP	DDX39B	9606.ENSP00000357679	9606.ENSP00000379475	0	0.907	0.722	0.973
CHTOP	DHX9	9606.ENSP00000357679	9606.ENSP00000356520	0	0.429	0	0.428
CHTOP	EIF4A3	9606.ENSP00000357679	9606.ENSP00000269349	0	0.378	0.247	0.511
CHTOP	ELAVL1	9606.ENSP00000357679	9606.ENSP00000385269	0	0.904	0	0.904
CHTOP	ERH	9606.ENSP00000357679	9606.ENSP00000451080	0	0.918	0.294	0.939
CHTOP	EWSR1	9606.ENSP00000357679	9606.ENSP00000400142	0	0.53	0	0.53
CHTOP	EXOSC7	9606.ENSP00000357679	9606.ENSP00000265564	0	0.428	0	0.428
CHTOP	GLE1	9606.ENSP00000357679	9606.ENSP00000308622	0	0.424	0	0.424
CHTOP	HNRNPA0	9606.ENSP00000357679	9606.ENSP00000316042	0	0.619	0	0.619
CHTOP	HNRNPA1	9606.ENSP00000357679	9606.ENSP00000341826	0	0.899	0	0.899
CHTOP	HNRNPA2B1	9606.ENSP00000357679	9606.ENSP00000346694	0	0.899	0	0.899
CHTOP	HNRNPA3	9606.ENSP00000357679	9606.ENSP00000376309	0	0.619	0	0.619
CHTOP	HNRNPC	9606.ENSP00000357679	9606.ENSP00000451291	0	0.732	0	0.732
CHTOP	HNRNPF	9606.ENSP00000357679	9606.ENSP00000400433	0	0.627	0	0.627
CHTOP	HNRNPH1	9606.ENSP00000357679	9606.ENSP00000349168	0	0.901	0	0.901
CHTOP	HNRNPH3	9606.ENSP00000357679	9606.ENSP00000265866	0	0.619	0	0.619
CHTOP	HNRNPK	9606.ENSP00000357679	9606.ENSP00000365439	0	0.903	0	0.903
CHTOP	HNRNPL	9606.ENSP00000357679	9606.ENSP00000221419	0	0.903	0	0.903
CHTOP	HNRNPM	9606.ENSP00000357679	9606.ENSP00000325376	0	0.734	0	0.734
CHTOP	HNRNPR	9606.ENSP00000357679	9606.ENSP00000363745	0	0.9	0.264	0.923
CHTOP	HNRNPU	9606.ENSP00000357679	9606.ENSP00000283179	0	0.428	0	0.428
CHTOP	ILF2	9606.ENSP00000357679	9606.ENSP00000355011	0	0.65	0.055	0.655
CHTOP	ILF3	9606.ENSP00000357679	9606.ENSP00000404121	0	0.58	0.062	0.589
CHTOP	KHDRBS1	9606.ENSP00000357679	9606.ENSP00000313829	0	0.424	0	0.424
CHTOP	LSM3	9606.ENSP00000357679	9606.ENSP00000302160	0	0.428	0	0.428
CHTOP	MAGOH	9606.ENSP00000357679	9606.ENSP00000360525	0	0.506	0.247	0.612
CHTOP	MATR3	9606.ENSP00000357679	9606.ENSP00000354346	0	0.905	0	0.905
CHTOP	MBNL1	9606.ENSP00000357679	9606.ENSP00000282486	0	0.503	0	0.503
CHTOP	NAA10	9606.ENSP00000357679	9606.ENSP00000417763	0	0.42	0	0.42
CHTOP	NUDT21	9606.ENSP00000357679	9606.ENSP00000300291	0	0.503	0	0.503
CHTOP	PABPN1	9606.ENSP00000357679	9606.ENSP00000216727	0	0.419	0	0.418
CHTOP	PCBP1	9606.ENSP00000357679	9606.ENSP00000305556	0	0.619	0	0.619
CHTOP	PRPF19	9606.ENSP00000357679	9606.ENSP00000227524	0	0.504	0	0.504
CHTOP	PSME3	9606.ENSP00000357679	9606.ENSP00000293362	0	0.427	0	0.426
CHTOP	PTBP1	9606.ENSP00000357679	9606.ENSP00000349428	0	0.851	0	0.851
CHTOP	RBM14	9606.ENSP00000357679	9606.ENSP00000311747	0	0.72	0	0.72
CHTOP	RBMX	9606.ENSP00000357679	9606.ENSP00000359645	0	0.626	0	0.626
CHTOP	RPLP2	9606.ENSP00000357679	9606.ENSP00000322419	0	0.422	0	0.422
CHTOP	RPS20	9606.ENSP00000357679	9606.ENSP00000429374	0	0.429	0	0.428
CHTOP	RUVBL1	9606.ENSP00000357679	9606.ENSP00000318297	0	0.428	0	0.428
CHTOP	SAFB	9606.ENSP00000357679	9606.ENSP00000467423	0	0.423	0	0.422
CHTOP	SAP18	9606.ENSP00000357679	9606.ENSP00000481842	0	0.62	0	0.62
CHTOP	SARNP	9606.ENSP00000357679	9606.ENSP00000337632	0	0.335	0.529	0.673
CHTOP	SFPQ	9606.ENSP00000357679	9606.ENSP00000349748	0	0.433	0	0.433
CHTOP	SNRNP70	9606.ENSP00000357679	9606.ENSP00000472998	0	0.625	0	0.625
CHTOP	SNRPA	9606.ENSP00000357679	9606.ENSP00000243563	0	0.272	0.219	0.407
CHTOP	SNRPD1	9606.ENSP00000357679	9606.ENSP00000300413	0	0.613	0	0.613
CHTOP	SNRPD2	9606.ENSP00000357679	9606.ENSP00000342374	0	0.873	0	0.873
CHTOP	SNRPD3	9606.ENSP00000357679	9606.ENSP00000215829	0	0.702	0	0.702
CHTOP	SNRPE	9606.ENSP00000357679	9606.ENSP00000400591	0	0.729	0	0.729
CHTOP	SNRPF	9606.ENSP00000357679	9606.ENSP00000266735	0	0.704	0	0.704
CHTOP	SNRPG	9606.ENSP00000357679	9606.ENSP00000272348	0	0.726	0	0.726
CHTOP	SRSF1	9606.ENSP00000357679	9606.ENSP00000258962	0	0.853	0	0.853
CHTOP	SRSF3	9606.ENSP00000357679	9606.ENSP00000362820	0	0.632	0	0.632
CHTOP	SRSF7	9606.ENSP00000357679	9606.ENSP00000325905	0	0.629	0	0.629
CHTOP	SSB	9606.ENSP00000357679	9606.ENSP00000386636	0	0.619	0	0.619
CHTOP	SYNCRIP	9606.ENSP00000357679	9606.ENSP00000358635	0	0.506	0.264	0.62
CHTOP	TAF15	9606.ENSP00000357679	9606.ENSP00000474096	0	0.734	0	0.734
CHTOP	TARDBP	9606.ENSP00000357679	9606.ENSP00000240185	0	0.734	0	0.734
CHTOP	THOC2	9606.ENSP00000357679	9606.ENSP00000245838	0	0.32	0.455	0.613
CHTOP	TRA2B	9606.ENSP00000357679	9606.ENSP00000416959	0	0.729	0	0.729
CHTOP	U2AF2	9606.ENSP00000357679	9606.ENSP00000307863	0	0.581	0.126	0.618
CHTOP	U2AF35	9606.ENSP00000357679	9606.ENSP00000485022	0	0.504	0	0.504
CHTOP	ZNF326	9606.ENSP00000357679	9606.ENSP00000340796	0	0.428	0	0.428
CPSF6	CTNNBL1	9606.ENSP00000266679	9606.ENSP00000355050	0	0.907	0	0.907
CPSF6	DDX39B	9606.ENSP00000266679	9606.ENSP00000379475	0	0.738	0.056	0.742
CPSF6	DHX15	9606.ENSP00000266679	9606.ENSP00000336741	0	0.651	0	0.651
CPSF6	DHX9	9606.ENSP00000266679	9606.ENSP00000356520	0	0.526	0	0.526
CPSF6	DNAJC8	9606.ENSP00000266679	9606.ENSP00000263697	0	0.427	0	0.426
CPSF6	ELAVL1	9606.ENSP00000266679	9606.ENSP00000385269	0	0.726	0	0.726
CPSF6	ERH	9606.ENSP00000266679	9606.ENSP00000451080	0	0.707	0	0.707
CPSF6	EWSR1	9606.ENSP00000266679	9606.ENSP00000400142	0	0.524	0.109	0.557
CPSF6	FUBP1	9606.ENSP00000266679	9606.ENSP00000359804	0	0.706	0.08	0.718
CPSF6	HDAC1	9606.ENSP00000266679	9606.ENSP00000362649	0	0.545	0	0.545
CPSF6	HNRNPA0	9606.ENSP00000266679	9606.ENSP00000316042	0	0.501	0	0.501
CPSF6	HNRNPA1	9606.ENSP00000266679	9606.ENSP00000341826	0	0.643	0.274	0.73
CPSF6	HNRNPA2B1	9606.ENSP00000266679	9606.ENSP00000346694	0	0.713	0	0.713
CPSF6	HNRNPC	9606.ENSP00000266679	9606.ENSP00000451291	0	0.621	0	0.621
CPSF6	HNRNPF	9606.ENSP00000266679	9606.ENSP00000400433	0	0.844	0	0.844
CPSF6	HNRNPH1	9606.ENSP00000266679	9606.ENSP00000349168	0	0.737	0	0.737
CPSF6	HNRNPK	9606.ENSP00000266679	9606.ENSP00000365439	0	0.714	0.379	0.814
CPSF6	HNRNPL	9606.ENSP00000266679	9606.ENSP00000221419	0	0.726	0	0.726
CPSF6	HNRNPM	9606.ENSP00000266679	9606.ENSP00000325376	0	0.907	0.064	0.909
CPSF6	HNRNPR	9606.ENSP00000266679	9606.ENSP00000363745	0	0.629	0	0.629
CPSF6	HNRNPU	9606.ENSP00000266679	9606.ENSP00000283179	0	0.716	0	0.716
CPSF6	ILF2	9606.ENSP00000266679	9606.ENSP00000355011	0	0.631	0	0.631
CPSF6	ILF3	9606.ENSP00000266679	9606.ENSP00000404121	0	0.728	0	0.728
CPSF6	KHDRBS1	9606.ENSP00000266679	9606.ENSP00000313829	0	0.899	0	0.899
CPSF6	KHSRP	9606.ENSP00000266679	9606.ENSP00000381216	0	0.857	0.818	0.973
CPSF6	MATR3	9606.ENSP00000266679	9606.ENSP00000354346	0	0.741	0	0.741
CPSF6	MFAP1	9606.ENSP00000266679	9606.ENSP00000267812	0	0.425	0	0.424
CPSF6	NONO	9606.ENSP00000266679	9606.ENSP00000276079	0	0.587	0.387	0.736
CPSF6	NUDT21	9606.ENSP00000266679	9606.ENSP00000300291	0	0.599	0.993	0.997
CPSF6	PHF5A	9606.ENSP00000266679	9606.ENSP00000216252	0	0.43	0	0.43
CPSF6	PRPF19	9606.ENSP00000266679	9606.ENSP00000227524	0	0.451	0	0.451
CPSF6	PTBP1	9606.ENSP00000266679	9606.ENSP00000349428	0	0.735	0	0.735
CPSF6	RBM14	9606.ENSP00000266679	9606.ENSP00000311747	0	0.579	0	0.579
CPSF6	RBMX	9606.ENSP00000266679	9606.ENSP00000359645	0	0.448	0	0.448
CPSF6	SAFB	9606.ENSP00000266679	9606.ENSP00000467423	0	0.51	0.387	0.687
CPSF6	SF1	9606.ENSP00000266679	9606.ENSP00000366604	0	0.622	0	0.622
CPSF6	SF3B1	9606.ENSP00000266679	9606.ENSP00000335321	0	0.542	0.066	0.554
CPSF6	SFPQ	9606.ENSP00000266679	9606.ENSP00000349748	0	0.741	0	0.741
CPSF6	SNRNP70	9606.ENSP00000266679	9606.ENSP00000472998	0	0.542	0.064	0.553
CPSF6	SNRPA	9606.ENSP00000266679	9606.ENSP00000243563	0	0.619	0	0.619
CPSF6	SNRPD2	9606.ENSP00000266679	9606.ENSP00000342374	0	0.708	0	0.708
CPSF6	SNRPD3	9606.ENSP00000266679	9606.ENSP00000215829	0	0.514	0	0.514
CPSF6	SNRPE	9606.ENSP00000266679	9606.ENSP00000400591	0	0.628	0	0.628
CPSF6	SNRPF	9606.ENSP00000266679	9606.ENSP00000266735	0	0.653	0	0.653
CPSF6	SNRPG	9606.ENSP00000266679	9606.ENSP00000272348	0	0.629	0	0.629
CPSF6	SRRT	9606.ENSP00000266679	9606.ENSP00000480421	0	0.747	0	0.747
CPSF6	SRSF1	9606.ENSP00000266679	9606.ENSP00000258962	0	0.654	0.064	0.662
CPSF6	SRSF3	9606.ENSP00000266679	9606.ENSP00000362820	0	0.724	0	0.724
CPSF6	SRSF6	9606.ENSP00000266679	9606.ENSP00000244020	0	0.553	0.064	0.563
CPSF6	SRSF7	9606.ENSP00000266679	9606.ENSP00000325905	0	0.375	0.332	0.564
CPSF6	SSB	9606.ENSP00000266679	9606.ENSP00000386636	0	0.672	0	0.672
CPSF6	TAF15	9606.ENSP00000266679	9606.ENSP00000474096	0	0.525	0	0.525
CPSF6	TARDBP	9606.ENSP00000266679	9606.ENSP00000240185	0	0.741	0	0.741
CPSF6	TRA2B	9606.ENSP00000266679	9606.ENSP00000416959	0	0.627	0	0.627
CPSF6	U2AF2	9606.ENSP00000266679	9606.ENSP00000307863	0	0.734	0.203	0.779
CPSF6	U2AF35	9606.ENSP00000266679	9606.ENSP00000485022	0	0.902	0	0.902
CPSF6	XRCC6	9606.ENSP00000266679	9606.ENSP00000352257	0	0.429	0	0.428
CSTF1	NDRG3	9606.ENSP00000217109	9606.ENSP00000345292	0	0	0.84	0.84
CSTF1	PABPN1	9606.ENSP00000217109	9606.ENSP00000216727	0	0.441	0	0.441
CSTF1	PRPF19	9606.ENSP00000217109	9606.ENSP00000227524	0.379	0.374	0	0.466
CSTF1	TARDBP	9606.ENSP00000217109	9606.ENSP00000240185	0	0.158	0.41	0.481
CTNNBL1	DDX39B	9606.ENSP00000355050	9606.ENSP00000379475	0	0.905	0	0.905
CTNNBL1	DHX15	9606.ENSP00000355050	9606.ENSP00000336741	0	0.682	0	0.682
CTNNBL1	DHX9	9606.ENSP00000355050	9606.ENSP00000356520	0	0.627	0	0.627
CTNNBL1	DNAJC8	9606.ENSP00000355050	9606.ENSP00000263697	0	0.532	0	0.532
CTNNBL1	EFTUD2	9606.ENSP00000355050	9606.ENSP00000392094	0	0.555	0	0.555
CTNNBL1	ELAVL1	9606.ENSP00000355050	9606.ENSP00000385269	0	0.92	0	0.92
CTNNBL1	ERH	9606.ENSP00000355050	9606.ENSP00000451080	0	0.908	0	0.908
CTNNBL1	EWSR1	9606.ENSP00000355050	9606.ENSP00000400142	0	0.514	0.118	0.553
CTNNBL1	EXOSC2	9606.ENSP00000355050	9606.ENSP00000361433	0	0.456	0	0.456
CTNNBL1	EXOSC7	9606.ENSP00000355050	9606.ENSP00000265564	0	0.454	0	0.454
CTNNBL1	FUBP1	9606.ENSP00000355050	9606.ENSP00000359804	0	0.746	0	0.746
CTNNBL1	HDAC1	9606.ENSP00000355050	9606.ENSP00000362649	0	0.635	0	0.635
CTNNBL1	HNRNPA0	9606.ENSP00000355050	9606.ENSP00000316042	0	0.63	0	0.63
CTNNBL1	HNRNPA1	9606.ENSP00000355050	9606.ENSP00000341826	0	0.911	0	0.911
CTNNBL1	HNRNPA2B1	9606.ENSP00000355050	9606.ENSP00000346694	0	0.912	0	0.912
CTNNBL1	HNRNPC	9606.ENSP00000355050	9606.ENSP00000451291	0	0.85	0	0.85
CTNNBL1	HNRNPF	9606.ENSP00000355050	9606.ENSP00000400433	0	0.902	0	0.902
CTNNBL1	HNRNPH1	9606.ENSP00000355050	9606.ENSP00000349168	0	0.935	0	0.935
CTNNBL1	HNRNPK	9606.ENSP00000355050	9606.ENSP00000365439	0	0.932	0.511	0.965
CTNNBL1	HNRNPL	9606.ENSP00000355050	9606.ENSP00000221419	0	0.932	0	0.932
CTNNBL1	HNRNPM	9606.ENSP00000355050	9606.ENSP00000325376	0	0.937	0	0.937
CTNNBL1	HNRNPR	9606.ENSP00000355050	9606.ENSP00000363745	0	0.744	0	0.744
CTNNBL1	HNRNPU	9606.ENSP00000355050	9606.ENSP00000283179	0	0.851	0	0.851
CTNNBL1	ILF2	9606.ENSP00000355050	9606.ENSP00000355011	0	0.75	0	0.75
CTNNBL1	ILF3	9606.ENSP00000355050	9606.ENSP00000404121	0	0.855	0	0.855
CTNNBL1	KHDRBS1	9606.ENSP00000355050	9606.ENSP00000313829	0	0.9	0	0.9
CTNNBL1	KHSRP	9606.ENSP00000355050	9606.ENSP00000381216	0	0.906	0	0.906
CTNNBL1	LSM3	9606.ENSP00000355050	9606.ENSP00000302160	0	0.54	0	0.54
CTNNBL1	MATR3	9606.ENSP00000355050	9606.ENSP00000354346	0	0.931	0	0.931
CTNNBL1	MBNL1	9606.ENSP00000355050	9606.ENSP00000282486	0	0.422	0	0.422
CTNNBL1	MFAP1	9606.ENSP00000355050	9606.ENSP00000267812	0	0.508	0	0.508
CTNNBL1	NONO	9606.ENSP00000355050	9606.ENSP00000276079	0	0.675	0	0.675
CTNNBL1	NUDT21	9606.ENSP00000355050	9606.ENSP00000300291	0	0.649	0	0.649
CTNNBL1	PCBP1	9606.ENSP00000355050	9606.ENSP00000305556	0	0.429	0	0.428
CTNNBL1	PHF5A	9606.ENSP00000355050	9606.ENSP00000216252	0	0.524	0	0.524
CTNNBL1	PRPF19	9606.ENSP00000355050	9606.ENSP00000227524	0	0.569	0.238	0.658
CTNNBL1	PSME3	9606.ENSP00000355050	9606.ENSP00000293362	0	0.524	0	0.524
CTNNBL1	PTBP1	9606.ENSP00000355050	9606.ENSP00000349428	0	0.932	0	0.932
CTNNBL1	RBM14	9606.ENSP00000355050	9606.ENSP00000311747	0	0.728	0	0.728
CTNNBL1	RBM39	9606.ENSP00000355050	9606.ENSP00000253363	0	0.511	0.238	0.611
CTNNBL1	RBMX	9606.ENSP00000355050	9606.ENSP00000359645	0	0.628	0	0.628
CTNNBL1	SAFB	9606.ENSP00000355050	9606.ENSP00000467423	0	0.624	0	0.624
CTNNBL1	SARNP	9606.ENSP00000355050	9606.ENSP00000337632	0	0.42	0	0.42
CTNNBL1	SF1	9606.ENSP00000355050	9606.ENSP00000366604	0	0.626	0	0.626
CTNNBL1	SF3B1	9606.ENSP00000355050	9606.ENSP00000335321	0	0.593	0	0.593
CTNNBL1	SF3B6	9606.ENSP00000355050	9606.ENSP00000233468	0	0.592	0	0.592
CTNNBL1	SFPQ	9606.ENSP00000355050	9606.ENSP00000349748	0	0.929	0	0.929
CTNNBL1	SMU1	9606.ENSP00000355050	9606.ENSP00000380336	0	0.402	0	0.402
CTNNBL1	SNRNP70	9606.ENSP00000355050	9606.ENSP00000472998	0	0.706	0	0.706
CTNNBL1	SNRPA	9606.ENSP00000355050	9606.ENSP00000243563	0	0.649	0	0.649
CTNNBL1	SNRPD1	9606.ENSP00000355050	9606.ENSP00000300413	0	0.516	0	0.516
CTNNBL1	SNRPD2	9606.ENSP00000355050	9606.ENSP00000342374	0	0.912	0	0.912
CTNNBL1	SNRPD3	9606.ENSP00000355050	9606.ENSP00000215829	0	0.649	0	0.649
CTNNBL1	SNRPE	9606.ENSP00000355050	9606.ENSP00000400591	0	0.853	0	0.853
CTNNBL1	SNRPF	9606.ENSP00000355050	9606.ENSP00000266735	0	0.862	0	0.862
CTNNBL1	SNRPG	9606.ENSP00000355050	9606.ENSP00000272348	0	0.854	0	0.854
CTNNBL1	SRRT	9606.ENSP00000355050	9606.ENSP00000480421	0	0.904	0	0.904
CTNNBL1	SRSF1	9606.ENSP00000355050	9606.ENSP00000258962	0	0.901	0	0.901
CTNNBL1	SRSF3	9606.ENSP00000355050	9606.ENSP00000362820	0	0.893	0	0.893
CTNNBL1	SRSF6	9606.ENSP00000355050	9606.ENSP00000244020	0	0.626	0	0.626
CTNNBL1	SRSF7	9606.ENSP00000355050	9606.ENSP00000325905	0	0.578	0	0.578
CTNNBL1	SSB	9606.ENSP00000355050	9606.ENSP00000386636	0	0.845	0	0.845
CTNNBL1	SYNCRIP	9606.ENSP00000355050	9606.ENSP00000358635	0	0.441	0	0.441
CTNNBL1	TAF15	9606.ENSP00000355050	9606.ENSP00000474096	0	0.638	0	0.638
CTNNBL1	TARDBP	9606.ENSP00000355050	9606.ENSP00000240185	0	0.902	0	0.902
CTNNBL1	TRA2B	9606.ENSP00000355050	9606.ENSP00000416959	0	0.848	0	0.848
CTNNBL1	U2AF2	9606.ENSP00000355050	9606.ENSP00000307863	0	0.904	0	0.904
CTNNBL1	U2AF35	9606.ENSP00000355050	9606.ENSP00000485022	0	0.933	0	0.933
CTNNBL1	XRCC6	9606.ENSP00000355050	9606.ENSP00000352257	0	0.428	0	0.428
DDX39B	DHX15	9606.ENSP00000379475	9606.ENSP00000336741	0	0.558	0.157	0.611
DDX39B	DHX9	9606.ENSP00000379475	9606.ENSP00000356520	0	0.735	0.157	0.767
DDX39B	DNAJC8	9606.ENSP00000379475	9606.ENSP00000263697	0	0.401	0	0.401
DDX39B	EFTUD2	9606.ENSP00000379475	9606.ENSP00000392094	0	0.814	0.266	0.857
DDX39B	EIF3G	9606.ENSP00000379475	9606.ENSP00000253108	0	0.514	0.157	0.573
DDX39B	EIF4A3	9606.ENSP00000379475	9606.ENSP00000269349	0.446	0.59	0.872	0.948
DDX39B	ELAVL1	9606.ENSP00000379475	9606.ENSP00000385269	0	0.948	0	0.948
DDX39B	ERH	9606.ENSP00000379475	9606.ENSP00000451080	0	0.95	0	0.95
DDX39B	EWSR1	9606.ENSP00000379475	9606.ENSP00000400142	0	0.648	0	0.648
DDX39B	EXOSC2	9606.ENSP00000379475	9606.ENSP00000361433	0	0.517	0	0.517
DDX39B	EXOSC7	9606.ENSP00000379475	9606.ENSP00000265564	0	0.637	0.05	0.641
DDX39B	FUBP1	9606.ENSP00000379475	9606.ENSP00000359804	0	0.435	0.064	0.449
DDX39B	GLE1	9606.ENSP00000379475	9606.ENSP00000308622	0	0.575	0.13	0.614
DDX39B	RACK1	9606.ENSP00000379475	9606.ENSP00000426909	0	0.637	0.131	0.671
DDX39B	HDAC1	9606.ENSP00000379475	9606.ENSP00000362649	0	0.529	0.053	0.535
DDX39B	HNRNPA0	9606.ENSP00000379475	9606.ENSP00000316042	0	0.905	0.266	0.927
DDX39B	HNRNPA1	9606.ENSP00000379475	9606.ENSP00000341826	0	0.949	0.266	0.961
DDX39B	HNRNPA2B1	9606.ENSP00000379475	9606.ENSP00000346694	0	0.95	0.266	0.961
DDX39B	HNRNPA3	9606.ENSP00000379475	9606.ENSP00000376309	0	0.738	0.266	0.8
DDX39B	HNRNPAB	9606.ENSP00000379475	9606.ENSP00000351108	0	0.462	0.266	0.588
DDX39B	HNRNPC	9606.ENSP00000379475	9606.ENSP00000451291	0	0.939	0.266	0.953
DDX39B	HNRNPF	9606.ENSP00000379475	9606.ENSP00000400433	0	0.92	0.081	0.923
DDX39B	HNRNPH1	9606.ENSP00000379475	9606.ENSP00000349168	0	0.949	0.081	0.951
DDX39B	HNRNPH3	9606.ENSP00000379475	9606.ENSP00000265866	0	0.73	0.081	0.742
DDX39B	HNRNPK	9606.ENSP00000379475	9606.ENSP00000365439	0	0.951	0.11	0.954
DDX39B	HNRNPL	9606.ENSP00000379475	9606.ENSP00000221419	0	0.95	0	0.95
DDX39B	HNRNPM	9606.ENSP00000379475	9606.ENSP00000325376	0	0.951	0.087	0.954
DDX39B	HNRNPR	9606.ENSP00000379475	9606.ENSP00000363745	0	0.948	0	0.948
DDX39B	HNRNPU	9606.ENSP00000379475	9606.ENSP00000283179	0	0.734	0	0.734
DDX39B	HSPA4	9606.ENSP00000379475	9606.ENSP00000302961	0	0.385	0.067	0.401
DDX39B	ILF2	9606.ENSP00000379475	9606.ENSP00000355011	0	0.925	0	0.925
DDX39B	ILF3	9606.ENSP00000379475	9606.ENSP00000404121	0	0.905	0	0.905
DDX39B	KHDRBS1	9606.ENSP00000379475	9606.ENSP00000313829	0	0.671	0.13	0.701
DDX39B	KHSRP	9606.ENSP00000379475	9606.ENSP00000381216	0	0.529	0.064	0.54
DDX39B	LSM3	9606.ENSP00000379475	9606.ENSP00000302160	0	0.634	0.328	0.743
DDX39B	MAGOH	9606.ENSP00000379475	9606.ENSP00000360525	0	0.785	0.888	0.974
DDX39B	MATR3	9606.ENSP00000379475	9606.ENSP00000354346	0	0.947	0	0.947
DDX39B	MBNL1	9606.ENSP00000379475	9606.ENSP00000282486	0	0.704	0	0.704
DDX39B	MFAP1	9606.ENSP00000379475	9606.ENSP00000267812	0	0.379	0.247	0.512
DDX39B	NAA10	9606.ENSP00000379475	9606.ENSP00000417763	0	0.506	0.131	0.552
DDX39B	NAA50	9606.ENSP00000379475	9606.ENSP00000240922	0	0.589	0.131	0.628
DDX39B	NONO	9606.ENSP00000379475	9606.ENSP00000276079	0	0.455	0	0.455
DDX39B	NUDT21	9606.ENSP00000379475	9606.ENSP00000300291	0	0.727	0	0.727
DDX39B	PABPN1	9606.ENSP00000379475	9606.ENSP00000216727	0	0.646	0.125	0.677
DDX39B	PCBP1	9606.ENSP00000379475	9606.ENSP00000305556	0	0.901	0.086	0.905
DDX39B	PCBP2	9606.ENSP00000379475	9606.ENSP00000352438	0	0.627	0.086	0.644
DDX39B	PHF5A	9606.ENSP00000379475	9606.ENSP00000216252	0	0.515	0.064	0.526
DDX39B	PRPF19	9606.ENSP00000379475	9606.ENSP00000227524	0	0.949	0.327	0.964
DDX39B	PSMA6	9606.ENSP00000379475	9606.ENSP00000261479	0	0.413	0.051	0.419
DDX39B	PSME3	9606.ENSP00000379475	9606.ENSP00000293362	0	0.636	0	0.636
DDX39B	PTBP1	9606.ENSP00000379475	9606.ENSP00000349428	0	0.948	0	0.948
DDX39B	RBM14	9606.ENSP00000379475	9606.ENSP00000311747	0	0.94	0	0.94
DDX39B	RBM39	9606.ENSP00000379475	9606.ENSP00000253363	0	0.173	0.591	0.647
DDX39B	RBMX	9606.ENSP00000379475	9606.ENSP00000359645	0	0.929	0	0.929
DDX39B	RPLP2	9606.ENSP00000379475	9606.ENSP00000322419	0	0.63	0.057	0.636
DDX39B	RPS20	9606.ENSP00000379475	9606.ENSP00000429374	0	0.629	0.058	0.636
DDX39B	RPSA	9606.ENSP00000379475	9606.ENSP00000346067	0	0.552	0.057	0.56
DDX39B	RUVBL1	9606.ENSP00000379475	9606.ENSP00000318297	0	0.847	0.1	0.856
DDX39B	SAFB	9606.ENSP00000379475	9606.ENSP00000467423	0	0.645	0	0.645
DDX39B	SAP18	9606.ENSP00000379475	9606.ENSP00000481842	0	0.718	0.071	0.727
DDX39B	SARNP	9606.ENSP00000379475	9606.ENSP00000337632	0	0.527	0.671	0.838
DDX39B	SF1	9606.ENSP00000379475	9606.ENSP00000366604	0	0.328	0.264	0.484
DDX39B	SF3B1	9606.ENSP00000379475	9606.ENSP00000335321	0	0.31	0.185	0.413
DDX39B	SF3B5	9606.ENSP00000379475	9606.ENSP00000356541	0	0.617	0	0.617
DDX39B	SF3B6	9606.ENSP00000379475	9606.ENSP00000233468	0	0.569	0.077	0.585
DDX39B	SFPQ	9606.ENSP00000379475	9606.ENSP00000349748	0	0.74	0	0.74
DDX39B	SMU1	9606.ENSP00000379475	9606.ENSP00000380336	0	0.516	0	0.516
DDX39B	SNRNP70	9606.ENSP00000379475	9606.ENSP00000472998	0	0.933	0.087	0.936
DDX39B	SNRPA	9606.ENSP00000379475	9606.ENSP00000243563	0	0.48	0.44	0.697
DDX39B	SNRPD1	9606.ENSP00000379475	9606.ENSP00000300413	0	0.77	0.261	0.823
DDX39B	SNRPD2	9606.ENSP00000379475	9606.ENSP00000342374	0	0.947	0.261	0.959
DDX39B	SNRPD3	9606.ENSP00000379475	9606.ENSP00000215829	0	0.94	0.261	0.953
DDX39B	SNRPE	9606.ENSP00000379475	9606.ENSP00000400591	0	0.944	0.261	0.957
DDX39B	SNRPF	9606.ENSP00000379475	9606.ENSP00000266735	0	0.942	0.327	0.959
DDX39B	SNRPG	9606.ENSP00000379475	9606.ENSP00000272348	0	0.938	0.327	0.957
DDX39B	SRRT	9606.ENSP00000379475	9606.ENSP00000480421	0	0.739	0	0.739
DDX39B	SRSF1	9606.ENSP00000379475	9606.ENSP00000258962	0	0.949	0.087	0.952
DDX39B	SRSF3	9606.ENSP00000379475	9606.ENSP00000362820	0	0.968	0	0.968
DDX39B	SRSF6	9606.ENSP00000379475	9606.ENSP00000244020	0	0.454	0.111	0.494
DDX39B	SRSF7	9606.ENSP00000379475	9606.ENSP00000325905	0	0.855	0	0.855
DDX39B	SSB	9606.ENSP00000379475	9606.ENSP00000386636	0	0.937	0.141	0.944
DDX39B	SUMO1	9606.ENSP00000379475	9606.ENSP00000376077	0	0.61	0.07	0.621
DDX39B	SYNCRIP	9606.ENSP00000379475	9606.ENSP00000358635	0	0.735	0	0.735
DDX39B	TAF15	9606.ENSP00000379475	9606.ENSP00000474096	0	0.94	0	0.94
DDX39B	TAF4	9606.ENSP00000379475	9606.ENSP00000252996	0	0.433	0	0.433
DDX39B	TARDBP	9606.ENSP00000379475	9606.ENSP00000240185	0	0.943	0.225	0.954
DDX39B	TDG	9606.ENSP00000379475	9606.ENSP00000376611	0	0	0.552	0.552
DDX39B	THOC2	9606.ENSP00000379475	9606.ENSP00000245838	0	0.514	0.892	0.945
DDX39B	TIAL1	9606.ENSP00000379475	9606.ENSP00000358089	0	0.442	0.087	0.469
DDX39B	TRA2B	9606.ENSP00000379475	9606.ENSP00000416959	0	0.939	0.266	0.953
DDX39B	U2AF2	9606.ENSP00000379475	9606.ENSP00000307863	0	0.906	0.329	0.934
DDX39B	U2AF35	9606.ENSP00000379475	9606.ENSP00000485022	0	0.904	0	0.904
DDX39B	XRCC5	9606.ENSP00000379475	9606.ENSP00000375978	0	0.504	0.063	0.515
DDX39B	ZNF326	9606.ENSP00000379475	9606.ENSP00000340796	0	0.614	0.064	0.623
DHX15	DHX9	9606.ENSP00000336741	9606.ENSP00000356520	0.334	0.372	0	0.432
DHX15	EFTUD2	9606.ENSP00000336741	9606.ENSP00000392094	0	0.35	0.795	0.861
DHX15	EIF4A3	9606.ENSP00000336741	9606.ENSP00000269349	0	0.685	0.338	0.782
DHX15	ELAVL1	9606.ENSP00000336741	9606.ENSP00000385269	0	0.516	0	0.516
DHX15	ERH	9606.ENSP00000336741	9606.ENSP00000451080	0	0.536	0	0.536
DHX15	EXOSC10	9606.ENSP00000336741	9606.ENSP00000366135	0	0.622	0.137	0.66
DHX15	FUBP1	9606.ENSP00000336741	9606.ENSP00000359804	0	0.629	0.057	0.636
DHX15	HDAC1	9606.ENSP00000336741	9606.ENSP00000362649	0	0.466	0.08	0.487
DHX15	HNRNPA0	9606.ENSP00000336741	9606.ENSP00000316042	0	0.359	0.185	0.455
DHX15	HNRNPA1	9606.ENSP00000336741	9606.ENSP00000341826	0	0.47	0.383	0.659
DHX15	HNRNPA2B1	9606.ENSP00000336741	9606.ENSP00000346694	0	0.735	0.185	0.775
DHX15	HNRNPA3	9606.ENSP00000336741	9606.ENSP00000376309	0	0.299	0.185	0.404
DHX15	HNRNPC	9606.ENSP00000336741	9606.ENSP00000451291	0	0.543	0.185	0.611
DHX15	HNRNPF	9606.ENSP00000336741	9606.ENSP00000400433	0	0.644	0.21	0.706
DHX15	HNRNPH1	9606.ENSP00000336741	9606.ENSP00000349168	0	0.632	0	0.632
DHX15	HNRNPH3	9606.ENSP00000336741	9606.ENSP00000265866	0	0.643	0	0.643
DHX15	HNRNPK	9606.ENSP00000336741	9606.ENSP00000365439	0	0.565	0.241	0.655
DHX15	HNRNPL	9606.ENSP00000336741	9606.ENSP00000221419	0	0.573	0.363	0.716
DHX15	HNRNPM	9606.ENSP00000336741	9606.ENSP00000325376	0	0.66	0.128	0.691
DHX15	HNRNPR	9606.ENSP00000336741	9606.ENSP00000363745	0	0.572	0.389	0.727
DHX15	HNRNPU	9606.ENSP00000336741	9606.ENSP00000283179	0	0.528	0	0.528
DHX15	ILF2	9606.ENSP00000336741	9606.ENSP00000355011	0	0.58	0	0.58
DHX15	ILF3	9606.ENSP00000336741	9606.ENSP00000404121	0	0.641	0	0.641
DHX15	KHDRBS1	9606.ENSP00000336741	9606.ENSP00000313829	0	0.763	0.373	0.845
DHX15	KHSRP	9606.ENSP00000336741	9606.ENSP00000381216	0	0.656	0.057	0.662
DHX15	MATR3	9606.ENSP00000336741	9606.ENSP00000354346	0	0.661	0	0.661
DHX15	NUDT21	9606.ENSP00000336741	9606.ENSP00000300291	0	0.482	0	0.482
DHX15	PHF5A	9606.ENSP00000336741	9606.ENSP00000216252	0	0.321	0.264	0.479
DHX15	PRPF19	9606.ENSP00000336741	9606.ENSP00000227524	0	0.813	0.823	0.965
DHX15	PTBP1	9606.ENSP00000336741	9606.ENSP00000349428	0	0.534	0	0.534
DHX15	RBMX	9606.ENSP00000336741	9606.ENSP00000359645	0	0.361	0.213	0.475
DHX15	SF1	9606.ENSP00000336741	9606.ENSP00000366604	0	0.441	0.159	0.51
DHX15	SF3B1	9606.ENSP00000336741	9606.ENSP00000335321	0	0.635	0.511	0.814
DHX15	SF3B6	9606.ENSP00000336741	9606.ENSP00000233468	0	0.32	0.232	0.455
DHX15	SFPQ	9606.ENSP00000336741	9606.ENSP00000349748	0	0.539	0	0.539
DHX15	SNRNP70	9606.ENSP00000336741	9606.ENSP00000472998	0	0.349	0.128	0.408
DHX15	SNRPA	9606.ENSP00000336741	9606.ENSP00000243563	0	0.577	0.269	0.678
DHX15	SNRPD1	9606.ENSP00000336741	9606.ENSP00000300413	0	0.359	0.186	0.456
DHX15	SNRPD2	9606.ENSP00000336741	9606.ENSP00000342374	0	0.507	0.33	0.655
DHX15	SNRPD3	9606.ENSP00000336741	9606.ENSP00000215829	0	0.436	0.186	0.521
DHX15	SNRPE	9606.ENSP00000336741	9606.ENSP00000400591	0	0.493	0.186	0.569
DHX15	SNRPF	9606.ENSP00000336741	9606.ENSP00000266735	0	0.531	0.313	0.664
DHX15	SNRPG	9606.ENSP00000336741	9606.ENSP00000272348	0	0.542	0.324	0.677
DHX15	SRRT	9606.ENSP00000336741	9606.ENSP00000480421	0	0.593	0	0.593
DHX15	SRSF1	9606.ENSP00000336741	9606.ENSP00000258962	0	0.631	0.304	0.732
DHX15	SRSF3	9606.ENSP00000336741	9606.ENSP00000362820	0	0.64	0.235	0.713
DHX15	SRSF6	9606.ENSP00000336741	9606.ENSP00000244020	0	0.347	0.128	0.406
DHX15	SRSF7	9606.ENSP00000336741	9606.ENSP00000325905	0	0.461	0.226	0.565
DHX15	SSB	9606.ENSP00000336741	9606.ENSP00000386636	0	0.607	0.185	0.666
DHX15	SYNCRIP	9606.ENSP00000336741	9606.ENSP00000358635	0	0.45	0.389	0.65
DHX15	TARDBP	9606.ENSP00000336741	9606.ENSP00000240185	0	0.579	0	0.579
DHX15	TRA2B	9606.ENSP00000336741	9606.ENSP00000416959	0	0.567	0.185	0.632
DHX15	U2AF2	9606.ENSP00000336741	9606.ENSP00000307863	0	0.619	0.208	0.685
DHX15	U2AF35	9606.ENSP00000336741	9606.ENSP00000485022	0	0.624	0	0.624
DHX15	XRCC5	9606.ENSP00000336741	9606.ENSP00000375978	0	0.438	0	0.438
DHX15	XRCC6	9606.ENSP00000336741	9606.ENSP00000352257	0	0.452	0	0.452
DHX9	EFTUD2	9606.ENSP00000356520	9606.ENSP00000392094	0	0.338	0.41	0.593
DHX9	ELAVL1	9606.ENSP00000356520	9606.ENSP00000385269	0	0.757	0	0.757
DHX9	ERH	9606.ENSP00000356520	9606.ENSP00000451080	0	0.741	0	0.741
DHX9	EWSR1	9606.ENSP00000356520	9606.ENSP00000400142	0	0.363	0.379	0.587
DHX9	EXOSC2	9606.ENSP00000356520	9606.ENSP00000361433	0	0.452	0	0.452
DHX9	EXOSC7	9606.ENSP00000356520	9606.ENSP00000265564	0	0.44	0.109	0.48
DHX9	HNRNPA0	9606.ENSP00000356520	9606.ENSP00000316042	0	0.578	0.306	0.695
DHX9	HNRNPA1	9606.ENSP00000356520	9606.ENSP00000341826	0	0.756	0.383	0.843
DHX9	HNRNPA2B1	9606.ENSP00000356520	9606.ENSP00000346694	0	0.752	0.4	0.844
DHX9	HNRNPA3	9606.ENSP00000356520	9606.ENSP00000376309	0	0.375	0.185	0.469
DHX9	HNRNPAB	9606.ENSP00000356520	9606.ENSP00000351108	0	0.373	0.185	0.467
DHX9	HNRNPC	9606.ENSP00000356520	9606.ENSP00000451291	0	0.646	0.472	0.805
DHX9	HNRNPF	9606.ENSP00000356520	9606.ENSP00000400433	0	0.529	0.222	0.618
DHX9	HNRNPH1	9606.ENSP00000356520	9606.ENSP00000349168	0	0.748	0	0.748
DHX9	HNRNPH3	9606.ENSP00000356520	9606.ENSP00000265866	0	0.46	0	0.46
DHX9	HNRNPK	9606.ENSP00000356520	9606.ENSP00000365439	0	0.762	0.519	0.88
DHX9	HNRNPL	9606.ENSP00000356520	9606.ENSP00000221419	0	0.844	0	0.844
DHX9	HNRNPM	9606.ENSP00000356520	9606.ENSP00000325376	0	0.744	0.293	0.811
DHX9	HNRNPR	9606.ENSP00000356520	9606.ENSP00000363745	0	0.74	0.44	0.848
DHX9	HNRNPU	9606.ENSP00000356520	9606.ENSP00000283179	0	0.476	0.379	0.66
DHX9	ILF2	9606.ENSP00000356520	9606.ENSP00000355011	0	0.664	0.33	0.765
DHX9	ILF3	9606.ENSP00000356520	9606.ENSP00000404121	0	0.676	0.379	0.79
DHX9	KHDRBS1	9606.ENSP00000356520	9606.ENSP00000313829	0	0.455	0.587	0.766
DHX9	MATR3	9606.ENSP00000356520	9606.ENSP00000354346	0	0.723	0.115	0.745
DHX9	MBNL1	9606.ENSP00000356520	9606.ENSP00000282486	0	0.419	0.342	0.601
DHX9	NONO	9606.ENSP00000356520	9606.ENSP00000276079	0	0.433	0	0.433
DHX9	NUDT21	9606.ENSP00000356520	9606.ENSP00000300291	0	0.533	0	0.533
DHX9	PABPN1	9606.ENSP00000356520	9606.ENSP00000216727	0	0.508	0.254	0.617
DHX9	PCBP1	9606.ENSP00000356520	9606.ENSP00000305556	0	0.426	0	0.426
DHX9	PHF5A	9606.ENSP00000356520	9606.ENSP00000216252	0	0.323	0.264	0.48
DHX9	PRPF19	9606.ENSP00000356520	9606.ENSP00000227524	0	0.654	0.35	0.765
DHX9	PTBP1	9606.ENSP00000356520	9606.ENSP00000349428	0	0.76	0	0.76
DHX9	RBM14	9606.ENSP00000356520	9606.ENSP00000311747	0	0.627	0	0.627
DHX9	RBMX	9606.ENSP00000356520	9606.ENSP00000359645	0	0.639	0	0.639
DHX9	RPSA	9606.ENSP00000356520	9606.ENSP00000346067	0	0.254	0.305	0.459
DHX9	SAFB	9606.ENSP00000356520	9606.ENSP00000467423	0	0.44	0	0.44
DHX9	SF3B1	9606.ENSP00000356520	9606.ENSP00000335321	0	0.294	0.264	0.458
DHX9	SF3B5	9606.ENSP00000356520	9606.ENSP00000356541	0	0.338	0.264	0.491
DHX9	SFPQ	9606.ENSP00000356520	9606.ENSP00000349748	0	0.526	0	0.526
DHX9	SNRNP70	9606.ENSP00000356520	9606.ENSP00000472998	0	0.514	0.128	0.558
DHX9	SNRPA	9606.ENSP00000356520	9606.ENSP00000243563	0	0.32	0.269	0.481
DHX9	SNRPD1	9606.ENSP00000356520	9606.ENSP00000300413	0	0.431	0.504	0.705
DHX9	SNRPD2	9606.ENSP00000356520	9606.ENSP00000342374	0	0.7	0.186	0.745
DHX9	SNRPD3	9606.ENSP00000356520	9606.ENSP00000215829	0	0.62	0.186	0.677
DHX9	SNRPE	9606.ENSP00000356520	9606.ENSP00000400591	0	0.643	0.186	0.696
DHX9	SNRPF	9606.ENSP00000356520	9606.ENSP00000266735	0	0.642	0.313	0.743
DHX9	SNRPG	9606.ENSP00000356520	9606.ENSP00000272348	0	0.623	0.324	0.734
DHX9	SRRT	9606.ENSP00000356520	9606.ENSP00000480421	0	0.603	0.387	0.746
DHX9	SRSF1	9606.ENSP00000356520	9606.ENSP00000258962	0	0.657	0.317	0.756
DHX9	SRSF3	9606.ENSP00000356520	9606.ENSP00000362820	0	0.725	0.249	0.784
DHX9	SRSF6	9606.ENSP00000356520	9606.ENSP00000244020	0	0.343	0.128	0.402
DHX9	SRSF7	9606.ENSP00000356520	9606.ENSP00000325905	0	0.442	0.238	0.556
DHX9	SSB	9606.ENSP00000356520	9606.ENSP00000386636	0	0.642	0.185	0.695
DHX9	SYNCRIP	9606.ENSP00000356520	9606.ENSP00000358635	0	0.487	0.081	0.508
DHX9	TAF15	9606.ENSP00000356520	9606.ENSP00000474096	0	0.506	0	0.506
DHX9	TARDBP	9606.ENSP00000356520	9606.ENSP00000240185	0	0.713	0.117	0.736
DHX9	THOC2	9606.ENSP00000356520	9606.ENSP00000245838	0	0.389	0.112	0.434
DHX9	TRA2B	9606.ENSP00000356520	9606.ENSP00000416959	0	0.643	0.185	0.696
DHX9	U2AF2	9606.ENSP00000356520	9606.ENSP00000307863	0	0.628	0.26	0.713
DHX9	U2AF35	9606.ENSP00000356520	9606.ENSP00000485022	0	0.628	0	0.628
DHX9	UBE2I	9606.ENSP00000356520	9606.ENSP00000348056	0	0.115	0.379	0.427
DHX9	XRCC5	9606.ENSP00000356520	9606.ENSP00000375978	0	0.323	0.354	0.543
DHX9	XRCC6	9606.ENSP00000356520	9606.ENSP00000352257	0	0.301	0.313	0.499
DNAJB1	HSP90AA1	9606.ENSP00000254322	9606.ENSP00000335153	0	0.515	0.177	0.584
DNAJB1	HSPA4	9606.ENSP00000254322	9606.ENSP00000302961	0.341	0.268	0.728	0.857
DNAJB1	TARDBP	9606.ENSP00000254322	9606.ENSP00000240185	0	0.155	0.408	0.479
DNAJB2	HSPA4	9606.ENSP00000338019	9606.ENSP00000302961	0.334	0.141	0.478	0.675
DNAJB2	TARDBP	9606.ENSP00000338019	9606.ENSP00000240185	0	0	0.408	0.408
DNAJC8	ELAVL1	9606.ENSP00000263697	9606.ENSP00000385269	0	0.428	0	0.428
DNAJC8	ERH	9606.ENSP00000263697	9606.ENSP00000451080	0	0.451	0	0.451
DNAJC8	HNRNPF	9606.ENSP00000263697	9606.ENSP00000400433	0	0.443	0	0.443
DNAJC8	HNRNPH1	9606.ENSP00000263697	9606.ENSP00000349168	0	0.44	0	0.44
DNAJC8	HNRNPK	9606.ENSP00000263697	9606.ENSP00000365439	0	0.44	0	0.44
DNAJC8	HNRNPL	9606.ENSP00000263697	9606.ENSP00000221419	0	0.425	0	0.424
DNAJC8	HNRNPM	9606.ENSP00000263697	9606.ENSP00000325376	0	0.434	0	0.434
DNAJC8	KHDRBS1	9606.ENSP00000263697	9606.ENSP00000313829	0	0.427	0	0.426
DNAJC8	KHSRP	9606.ENSP00000263697	9606.ENSP00000381216	0	0.428	0	0.428
DNAJC8	PTBP1	9606.ENSP00000263697	9606.ENSP00000349428	0	0.451	0	0.451
DNAJC8	SFPQ	9606.ENSP00000263697	9606.ENSP00000349748	0	0.428	0	0.428
DNAJC8	SNRPD2	9606.ENSP00000263697	9606.ENSP00000342374	0	0.472	0	0.472
DNAJC8	SNRPF	9606.ENSP00000263697	9606.ENSP00000266735	0	0.468	0	0.468
DNAJC8	SNRPG	9606.ENSP00000263697	9606.ENSP00000272348	0	0.438	0	0.438
DNAJC8	SRRT	9606.ENSP00000263697	9606.ENSP00000480421	0	0.439	0	0.439
DNAJC8	SRSF3	9606.ENSP00000263697	9606.ENSP00000362820	0	0.44	0	0.44
DNAJC8	SSB	9606.ENSP00000263697	9606.ENSP00000386636	0	0.443	0	0.443
DNAJC8	TARDBP	9606.ENSP00000263697	9606.ENSP00000240185	0	0.425	0	0.424
DNAJC8	U2AF2	9606.ENSP00000263697	9606.ENSP00000307863	0	0.44	0	0.44
DNAJC8	U2AF35	9606.ENSP00000263697	9606.ENSP00000485022	0	0.478	0	0.478
EFTUD2	EIF4A3	9606.ENSP00000392094	9606.ENSP00000269349	0	0.366	0.879	0.92
EFTUD2	ELAVL1	9606.ENSP00000392094	9606.ENSP00000385269	0	0.514	0	0.514
EFTUD2	ERH	9606.ENSP00000392094	9606.ENSP00000451080	0	0.578	0	0.578
EFTUD2	EXOSC2	9606.ENSP00000392094	9606.ENSP00000361433	0	0.413	0	0.413
EFTUD2	RACK1	9606.ENSP00000392094	9606.ENSP00000426909	0	0.365	0.381	0.59
EFTUD2	HNRNPA0	9606.ENSP00000392094	9606.ENSP00000316042	0	0.298	0.369	0.538
EFTUD2	HNRNPA1	9606.ENSP00000392094	9606.ENSP00000341826	0	0.441	0.369	0.632
EFTUD2	HNRNPA2B1	9606.ENSP00000392094	9606.ENSP00000346694	0	0.442	0.369	0.632
EFTUD2	HNRNPA3	9606.ENSP00000392094	9606.ENSP00000376309	0	0.305	0.369	0.542
EFTUD2	HNRNPAB	9606.ENSP00000392094	9606.ENSP00000351108	0	0.234	0.369	0.496
EFTUD2	HNRNPC	9606.ENSP00000392094	9606.ENSP00000451291	0	0.428	0.478	0.689
EFTUD2	HNRNPH1	9606.ENSP00000392094	9606.ENSP00000349168	0	0.504	0	0.504
EFTUD2	HNRNPK	9606.ENSP00000392094	9606.ENSP00000365439	0	0.514	0.215	0.602
EFTUD2	HNRNPL	9606.ENSP00000392094	9606.ENSP00000221419	0	0.514	0	0.514
EFTUD2	HNRNPM	9606.ENSP00000392094	9606.ENSP00000325376	0	0.45	0.348	0.626
EFTUD2	HNRNPR	9606.ENSP00000392094	9606.ENSP00000363745	0	0.438	0.241	0.555
EFTUD2	HNRNPU	9606.ENSP00000392094	9606.ENSP00000283179	0	0.264	0.286	0.452
EFTUD2	LSM3	9606.ENSP00000392094	9606.ENSP00000302160	0	0.317	0.96	0.971
EFTUD2	MAGOH	9606.ENSP00000392094	9606.ENSP00000360525	0	0.263	0.247	0.421
EFTUD2	MATR3	9606.ENSP00000392094	9606.ENSP00000354346	0	0.429	0	0.428
EFTUD2	MFAP1	9606.ENSP00000392094	9606.ENSP00000267812	0	0.3	0.958	0.969
EFTUD2	PHF5A	9606.ENSP00000392094	9606.ENSP00000216252	0	0.323	0.96	0.971
EFTUD2	PRPF19	9606.ENSP00000392094	9606.ENSP00000227524	0	0.752	0.986	0.996
EFTUD2	PTBP1	9606.ENSP00000392094	9606.ENSP00000349428	0	0.526	0	0.526
EFTUD2	RPLP2	9606.ENSP00000392094	9606.ENSP00000322419	0	0.281	0.263	0.448
EFTUD2	RPS20	9606.ENSP00000392094	9606.ENSP00000429374	0	0.467	0.392	0.662
EFTUD2	RPSA	9606.ENSP00000392094	9606.ENSP00000346067	0	0.369	0.368	0.584
EFTUD2	RUVBL1	9606.ENSP00000392094	9606.ENSP00000318297	0	0.405	0.192	0.499
EFTUD2	SF1	9606.ENSP00000392094	9606.ENSP00000366604	0	0.202	0.533	0.612
EFTUD2	SF3B1	9606.ENSP00000392094	9606.ENSP00000335321	0	0.476	0.966	0.981
EFTUD2	SF3B5	9606.ENSP00000392094	9606.ENSP00000356541	0	0.225	0.96	0.967
EFTUD2	SF3B6	9606.ENSP00000392094	9606.ENSP00000233468	0	0.434	0.219	0.539
EFTUD2	SFPQ	9606.ENSP00000392094	9606.ENSP00000349748	0	0.289	0.213	0.416
EFTUD2	SMU1	9606.ENSP00000392094	9606.ENSP00000380336	0	0.457	0.981	0.989
EFTUD2	SNRNP70	9606.ENSP00000392094	9606.ENSP00000472998	0	0.458	0.134	0.51
EFTUD2	SNRPA	9606.ENSP00000392094	9606.ENSP00000243563	0	0.361	0.748	0.832
EFTUD2	SNRPD1	9606.ENSP00000392094	9606.ENSP00000300413	0	0.44	0.99	0.994
EFTUD2	SNRPD2	9606.ENSP00000392094	9606.ENSP00000342374	0	0.634	0.96	0.984
EFTUD2	SNRPD3	9606.ENSP00000392094	9606.ENSP00000215829	0	0.558	0.991	0.996
EFTUD2	SNRPE	9606.ENSP00000392094	9606.ENSP00000400591	0	0.529	0.984	0.992
EFTUD2	SNRPF	9606.ENSP00000392094	9606.ENSP00000266735	0	0.529	0.985	0.992
EFTUD2	SNRPG	9606.ENSP00000392094	9606.ENSP00000272348	0	0.514	0.985	0.992
EFTUD2	SRRT	9606.ENSP00000392094	9606.ENSP00000480421	0	0.411	0.057	0.421
EFTUD2	SRSF1	9606.ENSP00000392094	9606.ENSP00000258962	0	0.44	0.389	0.643
EFTUD2	SRSF3	9606.ENSP00000392094	9606.ENSP00000362820	0	0.437	0	0.437
EFTUD2	SRSF7	9606.ENSP00000392094	9606.ENSP00000325905	0	0.442	0	0.442
EFTUD2	TAF15	9606.ENSP00000392094	9606.ENSP00000474096	0	0.438	0	0.438
EFTUD2	TARDBP	9606.ENSP00000392094	9606.ENSP00000240185	0	0.428	0	0.428
EFTUD2	TRA2B	9606.ENSP00000392094	9606.ENSP00000416959	0	0.432	0.369	0.626
EFTUD2	U2AF2	9606.ENSP00000392094	9606.ENSP00000307863	0	0.387	0.126	0.441
EIF3G	ELAVL1	9606.ENSP00000253108	9606.ENSP00000385269	0	0.507	0	0.507
EIF3G	ERH	9606.ENSP00000253108	9606.ENSP00000451080	0	0.506	0	0.506
EIF3G	GLE1	9606.ENSP00000253108	9606.ENSP00000308622	0	0.291	0.3	0.482
EIF3G	RACK1	9606.ENSP00000253108	9606.ENSP00000426909	0	0.686	0.96	0.986
EIF3G	HNRNPA1	9606.ENSP00000253108	9606.ENSP00000341826	0	0.515	0.135	0.563
EIF3G	HNRNPA2B1	9606.ENSP00000253108	9606.ENSP00000346694	0	0.512	0.135	0.56
EIF3G	HNRNPH1	9606.ENSP00000253108	9606.ENSP00000349168	0	0.516	0	0.516
EIF3G	HNRNPK	9606.ENSP00000253108	9606.ENSP00000365439	0	0.547	0	0.547
EIF3G	HNRNPL	9606.ENSP00000253108	9606.ENSP00000221419	0	0.506	0	0.506
EIF3G	HNRNPR	9606.ENSP00000253108	9606.ENSP00000363745	0	0.571	0	0.571
EIF3G	MATR3	9606.ENSP00000253108	9606.ENSP00000354346	0	0.425	0	0.424
EIF3G	NAA10	9606.ENSP00000253108	9606.ENSP00000417763	0	0.666	0	0.666
EIF3G	NAA50	9606.ENSP00000253108	9606.ENSP00000240922	0	0.441	0	0.441
EIF3G	PCBP1	9606.ENSP00000253108	9606.ENSP00000305556	0	0.555	0	0.555
EIF3G	PCBP2	9606.ENSP00000253108	9606.ENSP00000352438	0	0.621	0	0.621
EIF3G	PSMA6	9606.ENSP00000253108	9606.ENSP00000261479	0	0.629	0	0.629
EIF3G	PTBP1	9606.ENSP00000253108	9606.ENSP00000349428	0	0.582	0	0.582
EIF3G	RBM14	9606.ENSP00000253108	9606.ENSP00000311747	0	0.505	0	0.505
EIF3G	RPLP2	9606.ENSP00000253108	9606.ENSP00000322419	0	0.849	0	0.849
EIF3G	RPS20	9606.ENSP00000253108	9606.ENSP00000429374	0	0.785	0.809	0.957
EIF3G	RPSA	9606.ENSP00000253108	9606.ENSP00000346067	0	0.883	0.958	0.994
EIF3G	RUVBL1	9606.ENSP00000253108	9606.ENSP00000318297	0	0.544	0	0.544
EIF3G	SNRPD2	9606.ENSP00000253108	9606.ENSP00000342374	0	0.655	0	0.655
EIF3G	SNRPD3	9606.ENSP00000253108	9606.ENSP00000215829	0	0.442	0	0.442
EIF3G	SNRPE	9606.ENSP00000253108	9606.ENSP00000400591	0	0.452	0	0.452
EIF3G	SNRPG	9606.ENSP00000253108	9606.ENSP00000272348	0	0.407	0	0.407
EIF3G	SRSF1	9606.ENSP00000253108	9606.ENSP00000258962	0	0.442	0	0.442
EIF3G	SYNCRIP	9606.ENSP00000253108	9606.ENSP00000358635	0	0.621	0	0.621
EIF3G	TARDBP	9606.ENSP00000253108	9606.ENSP00000240185	0	0.424	0	0.424
EIF3G	TRA2B	9606.ENSP00000253108	9606.ENSP00000416959	0	0.433	0.135	0.489
EIF3G	UBQLN1	9606.ENSP00000253108	9606.ENSP00000365576	0	0.237	0.261	0.412
EIF4A3	ELAVL1	9606.ENSP00000269349	9606.ENSP00000385269	0	0.502	0	0.502
EIF4A3	ERH	9606.ENSP00000269349	9606.ENSP00000451080	0	0.539	0.247	0.638
EIF4A3	EXOSC2	9606.ENSP00000269349	9606.ENSP00000361433	0	0.417	0	0.417
EIF4A3	HNRNPA0	9606.ENSP00000269349	9606.ENSP00000316042	0	0.272	0.321	0.485
EIF4A3	HNRNPA1	9606.ENSP00000269349	9606.ENSP00000341826	0	0.401	0.427	0.642
EIF4A3	HNRNPA2B1	9606.ENSP00000269349	9606.ENSP00000346694	0	0.436	0.183	0.52
EIF4A3	HNRNPA3	9606.ENSP00000269349	9606.ENSP00000376309	0	0.323	0.183	0.423
EIF4A3	HNRNPAB	9606.ENSP00000269349	9606.ENSP00000351108	0	0.375	0.183	0.467
EIF4A3	HNRNPC	9606.ENSP00000269349	9606.ENSP00000451291	0	0.414	0.427	0.65
EIF4A3	HNRNPF	9606.ENSP00000269349	9606.ENSP00000400433	0	0.34	0.278	0.503
EIF4A3	HNRNPH1	9606.ENSP00000269349	9606.ENSP00000349168	0	0.433	0.278	0.573
EIF4A3	HNRNPH3	9606.ENSP00000269349	9606.ENSP00000265866	0	0.441	0.081	0.464
EIF4A3	HNRNPK	9606.ENSP00000269349	9606.ENSP00000365439	0	0.436	0.258	0.564
EIF4A3	HNRNPL	9606.ENSP00000269349	9606.ENSP00000221419	0	0.441	0.247	0.561
EIF4A3	HNRNPM	9606.ENSP00000269349	9606.ENSP00000325376	0	0.462	0.283	0.597
EIF4A3	HNRNPR	9606.ENSP00000269349	9606.ENSP00000363745	0	0.534	0.241	0.631
EIF4A3	HNRNPU	9606.ENSP00000269349	9606.ENSP00000283179	0	0.273	0.286	0.458
EIF4A3	ILF2	9606.ENSP00000269349	9606.ENSP00000355011	0	0.452	0.269	0.582
EIF4A3	ILF3	9606.ENSP00000269349	9606.ENSP00000404121	0	0.342	0.247	0.483
EIF4A3	LSM3	9606.ENSP00000269349	9606.ENSP00000302160	0	0.283	0.328	0.498
EIF4A3	MAGOH	9606.ENSP00000269349	9606.ENSP00000360525	0	0.364	0.999	0.999
EIF4A3	MATR3	9606.ENSP00000269349	9606.ENSP00000354346	0	0.425	0.247	0.548
EIF4A3	MFAP1	9606.ENSP00000269349	9606.ENSP00000267812	0	0.26	0.247	0.419
EIF4A3	PRPF19	9606.ENSP00000269349	9606.ENSP00000227524	0	0.881	0.961	0.995
EIF4A3	PTBP1	9606.ENSP00000269349	9606.ENSP00000349428	0	0.463	0	0.463
EIF4A3	RBMX	9606.ENSP00000269349	9606.ENSP00000359645	0	0.342	0.247	0.483
EIF4A3	RUVBL1	9606.ENSP00000269349	9606.ENSP00000318297	0	0.407	0.1	0.443
EIF4A3	SAP18	9606.ENSP00000269349	9606.ENSP00000481842	0	0.318	0.342	0.532
EIF4A3	SARNP	9606.ENSP00000269349	9606.ENSP00000337632	0	0.194	0.6	0.664
EIF4A3	SF3B1	9606.ENSP00000269349	9606.ENSP00000335321	0	0.251	0.36	0.5
EIF4A3	SNRNP70	9606.ENSP00000269349	9606.ENSP00000472998	0	0.337	0.283	0.504
EIF4A3	SNRPA	9606.ENSP00000269349	9606.ENSP00000243563	0	0.318	0.371	0.552
EIF4A3	SNRPD1	9606.ENSP00000269349	9606.ENSP00000300413	0	0.361	0.911	0.94
EIF4A3	SNRPD2	9606.ENSP00000269349	9606.ENSP00000342374	0	0.499	0.956	0.977
EIF4A3	SNRPD3	9606.ENSP00000269349	9606.ENSP00000215829	0	0.56	0.961	0.982
EIF4A3	SNRPE	9606.ENSP00000269349	9606.ENSP00000400591	0	0.505	0.942	0.97
EIF4A3	SNRPF	9606.ENSP00000269349	9606.ENSP00000266735	0	0.474	0.96	0.978
EIF4A3	SNRPG	9606.ENSP00000269349	9606.ENSP00000272348	0	0.405	0.859	0.913
EIF4A3	SRSF1	9606.ENSP00000269349	9606.ENSP00000258962	0	0.356	0.861	0.907
EIF4A3	SRSF3	9606.ENSP00000269349	9606.ENSP00000362820	0	0.397	0.855	0.908
EIF4A3	SRSF6	9606.ENSP00000269349	9606.ENSP00000244020	0	0.216	0.283	0.414
EIF4A3	SRSF7	9606.ENSP00000269349	9606.ENSP00000325905	0	0.302	0.294	0.486
EIF4A3	SSB	9606.ENSP00000269349	9606.ENSP00000386636	0	0.348	0.141	0.416
EIF4A3	TARDBP	9606.ENSP00000269349	9606.ENSP00000240185	0	0.441	0	0.441
EIF4A3	THOC2	9606.ENSP00000269349	9606.ENSP00000245838	0	0.171	0.539	0.601
EIF4A3	TRA2B	9606.ENSP00000269349	9606.ENSP00000416959	0	0.337	0.358	0.556
EIF4A3	U2AF2	9606.ENSP00000269349	9606.ENSP00000307863	0	0.32	0.203	0.435
ELAVL1	ERH	9606.ENSP00000385269	9606.ENSP00000451080	0	0.948	0	0.948
ELAVL1	EWSR1	9606.ENSP00000385269	9606.ENSP00000400142	0	0.58	0	0.58
ELAVL1	EXOSC2	9606.ENSP00000385269	9606.ENSP00000361433	0	0.586	0	0.586
ELAVL1	EXOSC7	9606.ENSP00000385269	9606.ENSP00000265564	0	0.703	0	0.703
ELAVL1	FUBP1	9606.ENSP00000385269	9606.ENSP00000359804	0	0.429	0	0.428
ELAVL1	GLE1	9606.ENSP00000385269	9606.ENSP00000308622	0	0.619	0	0.619
ELAVL1	RACK1	9606.ENSP00000385269	9606.ENSP00000426909	0	0.429	0.4	0.642
ELAVL1	HNRNPA0	9606.ENSP00000385269	9606.ENSP00000316042	0.357	0.93	0.079	0.941
ELAVL1	HNRNPA1	9606.ENSP00000385269	9606.ENSP00000341826	0.35	0.949	0.302	0.967
ELAVL1	HNRNPA2B1	9606.ENSP00000385269	9606.ENSP00000346694	0.409	0.948	0.423	0.973
ELAVL1	HNRNPA3	9606.ENSP00000385269	9606.ENSP00000376309	0.325	0.632	0.079	0.69
ELAVL1	HNRNPAB	9606.ENSP00000385269	9606.ENSP00000351108	0.328	0.416	0.079	0.51
ELAVL1	HNRNPC	9606.ENSP00000385269	9606.ENSP00000451291	0	0.94	0.079	0.942
ELAVL1	HNRNPF	9606.ENSP00000385269	9606.ENSP00000400433	0	0.908	0	0.908
ELAVL1	HNRNPH1	9606.ENSP00000385269	9606.ENSP00000349168	0	0.949	0	0.949
ELAVL1	HNRNPH3	9606.ENSP00000385269	9606.ENSP00000265866	0	0.729	0	0.729
ELAVL1	HNRNPK	9606.ENSP00000385269	9606.ENSP00000365439	0	0.948	0.525	0.974
ELAVL1	HNRNPL	9606.ENSP00000385269	9606.ENSP00000221419	0	0.957	0	0.957
ELAVL1	HNRNPM	9606.ENSP00000385269	9606.ENSP00000325376	0	0.944	0.064	0.945
ELAVL1	HNRNPR	9606.ENSP00000385269	9606.ENSP00000363745	0	0.948	0	0.948
ELAVL1	HNRNPU	9606.ENSP00000385269	9606.ENSP00000283179	0	0.729	0	0.729
ELAVL1	ILF2	9606.ENSP00000385269	9606.ENSP00000355011	0	0.94	0	0.94
ELAVL1	ILF3	9606.ENSP00000385269	9606.ENSP00000404121	0	0.935	0	0.935
ELAVL1	KHDRBS1	9606.ENSP00000385269	9606.ENSP00000313829	0	0.713	0.186	0.756
ELAVL1	KHSRP	9606.ENSP00000385269	9606.ENSP00000381216	0	0.518	0	0.518
ELAVL1	LSM3	9606.ENSP00000385269	9606.ENSP00000302160	0	0.622	0	0.622
ELAVL1	MAGOH	9606.ENSP00000385269	9606.ENSP00000360525	0	0.627	0	0.627
ELAVL1	MATR3	9606.ENSP00000385269	9606.ENSP00000354346	0	0.947	0	0.947
ELAVL1	MBNL1	9606.ENSP00000385269	9606.ENSP00000282486	0	0.633	0	0.633
ELAVL1	NAA10	9606.ENSP00000385269	9606.ENSP00000417763	0	0.62	0	0.62
ELAVL1	NAA50	9606.ENSP00000385269	9606.ENSP00000240922	0	0.505	0	0.505
ELAVL1	NONO	9606.ENSP00000385269	9606.ENSP00000276079	0	0.515	0	0.515
ELAVL1	NUDT21	9606.ENSP00000385269	9606.ENSP00000300291	0	0.729	0	0.729
ELAVL1	PABPN1	9606.ENSP00000385269	9606.ENSP00000216727	0	0.622	0	0.622
ELAVL1	PCBP1	9606.ENSP00000385269	9606.ENSP00000305556	0	0.874	0	0.874
ELAVL1	PCBP2	9606.ENSP00000385269	9606.ENSP00000352438	0	0.626	0.82	0.929
ELAVL1	PHF5A	9606.ENSP00000385269	9606.ENSP00000216252	0	0.513	0	0.513
ELAVL1	PRPF19	9606.ENSP00000385269	9606.ENSP00000227524	0	0.863	0	0.863
ELAVL1	PSME3	9606.ENSP00000385269	9606.ENSP00000293362	0	0.659	0	0.659
ELAVL1	PTBP1	9606.ENSP00000385269	9606.ENSP00000349428	0	0.95	0.718	0.985
ELAVL1	RBM14	9606.ENSP00000385269	9606.ENSP00000311747	0	0.94	0	0.94
ELAVL1	RBMX	9606.ENSP00000385269	9606.ENSP00000359645	0	0.936	0	0.936
ELAVL1	RPLP2	9606.ENSP00000385269	9606.ENSP00000322419	0	0.62	0	0.62
ELAVL1	RPS20	9606.ENSP00000385269	9606.ENSP00000429374	0	0.723	0	0.723
ELAVL1	RPSA	9606.ENSP00000385269	9606.ENSP00000346067	0	0.623	0	0.623
ELAVL1	RUVBL1	9606.ENSP00000385269	9606.ENSP00000318297	0	0.574	0.129	0.613
ELAVL1	SAFB	9606.ENSP00000385269	9606.ENSP00000467423	0	0.623	0	0.623
ELAVL1	SAP18	9606.ENSP00000385269	9606.ENSP00000481842	0	0.63	0	0.63
ELAVL1	SARNP	9606.ENSP00000385269	9606.ENSP00000337632	0	0.442	0	0.442
ELAVL1	SF1	9606.ENSP00000385269	9606.ENSP00000366604	0	0.318	0.175	0.413
ELAVL1	SF3B5	9606.ENSP00000385269	9606.ENSP00000356541	0	0.514	0	0.514
ELAVL1	SF3B6	9606.ENSP00000385269	9606.ENSP00000233468	0	0.507	0	0.507
ELAVL1	SFPQ	9606.ENSP00000385269	9606.ENSP00000349748	0	0.846	0	0.846
ELAVL1	SMU1	9606.ENSP00000385269	9606.ENSP00000380336	0	0.466	0	0.465
ELAVL1	SNRNP70	9606.ENSP00000385269	9606.ENSP00000472998	0	0.913	0.064	0.915
ELAVL1	SNRPA	9606.ENSP00000385269	9606.ENSP00000243563	0	0.441	0	0.441
ELAVL1	SNRPD1	9606.ENSP00000385269	9606.ENSP00000300413	0	0.734	0	0.734
ELAVL1	SNRPD2	9606.ENSP00000385269	9606.ENSP00000342374	0	0.944	0	0.944
ELAVL1	SNRPD3	9606.ENSP00000385269	9606.ENSP00000215829	0	0.93	0	0.93
ELAVL1	SNRPE	9606.ENSP00000385269	9606.ENSP00000400591	0	0.939	0	0.939
ELAVL1	SNRPF	9606.ENSP00000385269	9606.ENSP00000266735	0	0.939	0	0.939
ELAVL1	SNRPG	9606.ENSP00000385269	9606.ENSP00000272348	0	0.939	0	0.939
ELAVL1	SRRT	9606.ENSP00000385269	9606.ENSP00000480421	0	0.725	0	0.725
ELAVL1	SRSF1	9606.ENSP00000385269	9606.ENSP00000258962	0	0.945	0.064	0.946
ELAVL1	SRSF3	9606.ENSP00000385269	9606.ENSP00000362820	0	0.938	0.387	0.96
ELAVL1	SRSF6	9606.ENSP00000385269	9606.ENSP00000244020	0	0.434	0.064	0.448
ELAVL1	SRSF7	9606.ENSP00000385269	9606.ENSP00000325905	0	0.85	0	0.85
ELAVL1	SSB	9606.ENSP00000385269	9606.ENSP00000386636	0	0.935	0	0.935
ELAVL1	SUMO1	9606.ENSP00000385269	9606.ENSP00000376077	0	0.506	0	0.506
ELAVL1	SYNCRIP	9606.ENSP00000385269	9606.ENSP00000358635	0	0.902	0	0.902
ELAVL1	TAF15	9606.ENSP00000385269	9606.ENSP00000474096	0	0.935	0	0.935
ELAVL1	TAF4	9606.ENSP00000385269	9606.ENSP00000252996	0	0.503	0	0.503
ELAVL1	TARDBP	9606.ENSP00000385269	9606.ENSP00000240185	0	0.94	0.225	0.951
ELAVL1	THOC2	9606.ENSP00000385269	9606.ENSP00000245838	0	0.506	0	0.506
ELAVL1	TIAL1	9606.ENSP00000385269	9606.ENSP00000358089	0	0.514	0.186	0.587
ELAVL1	TRA2B	9606.ENSP00000385269	9606.ENSP00000416959	0.406	0.94	0.079	0.964
ELAVL1	U2AF2	9606.ENSP00000385269	9606.ENSP00000307863	0	0.904	0.126	0.912
ELAVL1	U2AF35	9606.ENSP00000385269	9606.ENSP00000485022	0	0.903	0	0.903
ELAVL1	XRCC5	9606.ENSP00000385269	9606.ENSP00000375978	0	0.429	0	0.428
ELAVL1	ZNF326	9606.ENSP00000385269	9606.ENSP00000340796	0	0.569	0	0.569
ERH	EWSR1	9606.ENSP00000451080	9606.ENSP00000400142	0	0.621	0	0.621
ERH	EXOSC2	9606.ENSP00000451080	9606.ENSP00000361433	0	0.602	0	0.602
ERH	EXOSC7	9606.ENSP00000451080	9606.ENSP00000265564	0	0.649	0	0.649
ERH	FUBP1	9606.ENSP00000451080	9606.ENSP00000359804	0	0.428	0	0.428
ERH	GLE1	9606.ENSP00000451080	9606.ENSP00000308622	0	0.619	0	0.619
ERH	HNRNPA0	9606.ENSP00000451080	9606.ENSP00000316042	0	0.909	0	0.909
ERH	HNRNPA1	9606.ENSP00000451080	9606.ENSP00000341826	0	0.95	0	0.95
ERH	HNRNPA2B1	9606.ENSP00000451080	9606.ENSP00000346694	0	0.949	0	0.949
ERH	HNRNPA3	9606.ENSP00000451080	9606.ENSP00000376309	0	0.717	0	0.717
ERH	HNRNPAB	9606.ENSP00000451080	9606.ENSP00000351108	0	0.431	0	0.431
ERH	HNRNPC	9606.ENSP00000451080	9606.ENSP00000451291	0	0.947	0	0.947
ERH	HNRNPF	9606.ENSP00000451080	9606.ENSP00000400433	0	0.912	0	0.912
ERH	HNRNPH1	9606.ENSP00000451080	9606.ENSP00000349168	0	0.949	0	0.949
ERH	HNRNPH3	9606.ENSP00000451080	9606.ENSP00000265866	0	0.741	0	0.741
ERH	HNRNPK	9606.ENSP00000451080	9606.ENSP00000365439	0	0.951	0	0.951
ERH	HNRNPL	9606.ENSP00000451080	9606.ENSP00000221419	0	0.949	0	0.949
ERH	HNRNPM	9606.ENSP00000451080	9606.ENSP00000325376	0	0.944	0	0.944
ERH	HNRNPR	9606.ENSP00000451080	9606.ENSP00000363745	0	0.949	0	0.949
ERH	HNRNPU	9606.ENSP00000451080	9606.ENSP00000283179	0	0.707	0	0.707
ERH	ILF2	9606.ENSP00000451080	9606.ENSP00000355011	0	0.943	0	0.943
ERH	ILF3	9606.ENSP00000451080	9606.ENSP00000404121	0	0.908	0	0.908
ERH	KHDRBS1	9606.ENSP00000451080	9606.ENSP00000313829	0	0.711	0	0.711
ERH	KHSRP	9606.ENSP00000451080	9606.ENSP00000381216	0	0.569	0	0.569
ERH	LSM3	9606.ENSP00000451080	9606.ENSP00000302160	0	0.75	0	0.75
ERH	MAGOH	9606.ENSP00000451080	9606.ENSP00000360525	0	0.718	0.247	0.779
ERH	MATR3	9606.ENSP00000451080	9606.ENSP00000354346	0	0.95	0	0.95
ERH	MBNL1	9606.ENSP00000451080	9606.ENSP00000282486	0	0.672	0	0.672
ERH	NAA10	9606.ENSP00000451080	9606.ENSP00000417763	0	0.621	0	0.621
ERH	NAA50	9606.ENSP00000451080	9606.ENSP00000240922	0	0.55	0	0.55
ERH	NONO	9606.ENSP00000451080	9606.ENSP00000276079	0	0.524	0	0.524
ERH	NUDT21	9606.ENSP00000451080	9606.ENSP00000300291	0	0.753	0	0.753
ERH	PABPN1	9606.ENSP00000451080	9606.ENSP00000216727	0	0.627	0	0.627
ERH	PCBP1	9606.ENSP00000451080	9606.ENSP00000305556	0	0.899	0	0.899
ERH	PCBP2	9606.ENSP00000451080	9606.ENSP00000352438	0	0.621	0	0.621
ERH	PHF5A	9606.ENSP00000451080	9606.ENSP00000216252	0	0.57	0	0.57
ERH	PRPF19	9606.ENSP00000451080	9606.ENSP00000227524	0	0.849	0	0.849
ERH	PSMA6	9606.ENSP00000451080	9606.ENSP00000261479	0	0.579	0.109	0.609
ERH	PSME3	9606.ENSP00000451080	9606.ENSP00000293362	0	0.64	0	0.64
ERH	PTBP1	9606.ENSP00000451080	9606.ENSP00000349428	0	0.949	0	0.949
ERH	RBM14	9606.ENSP00000451080	9606.ENSP00000311747	0	0.939	0	0.939
ERH	RBMX	9606.ENSP00000451080	9606.ENSP00000359645	0	0.934	0	0.934
ERH	RPLP2	9606.ENSP00000451080	9606.ENSP00000322419	0	0.635	0	0.635
ERH	RPS20	9606.ENSP00000451080	9606.ENSP00000429374	0	0.656	0	0.656
ERH	RPSA	9606.ENSP00000451080	9606.ENSP00000346067	0	0.525	0	0.525
ERH	RUVBL1	9606.ENSP00000451080	9606.ENSP00000318297	0	0.629	0	0.629
ERH	SAFB	9606.ENSP00000451080	9606.ENSP00000467423	0	0.625	0	0.625
ERH	SAP18	9606.ENSP00000451080	9606.ENSP00000481842	0	0.735	0	0.735
ERH	SARNP	9606.ENSP00000451080	9606.ENSP00000337632	0	0.543	0	0.543
ERH	SF3B5	9606.ENSP00000451080	9606.ENSP00000356541	0	0.653	0	0.653
ERH	SF3B6	9606.ENSP00000451080	9606.ENSP00000233468	0	0.707	0	0.707
ERH	SFPQ	9606.ENSP00000451080	9606.ENSP00000349748	0	0.734	0	0.734
ERH	SMU1	9606.ENSP00000451080	9606.ENSP00000380336	0	0.504	0	0.504
ERH	SNRNP70	9606.ENSP00000451080	9606.ENSP00000472998	0	0.932	0	0.932
ERH	SNRPA	9606.ENSP00000451080	9606.ENSP00000243563	0	0.54	0	0.54
ERH	SNRPD1	9606.ENSP00000451080	9606.ENSP00000300413	0	0.853	0	0.853
ERH	SNRPD2	9606.ENSP00000451080	9606.ENSP00000342374	0	0.958	0	0.958
ERH	SNRPD3	9606.ENSP00000451080	9606.ENSP00000215829	0	0.945	0.294	0.959
ERH	SNRPE	9606.ENSP00000451080	9606.ENSP00000400591	0	0.978	0	0.978
ERH	SNRPF	9606.ENSP00000451080	9606.ENSP00000266735	0	0.961	0	0.961
ERH	SNRPG	9606.ENSP00000451080	9606.ENSP00000272348	0	0.964	0	0.964
ERH	SRRT	9606.ENSP00000451080	9606.ENSP00000480421	0	0.721	0	0.721
ERH	SRSF1	9606.ENSP00000451080	9606.ENSP00000258962	0	0.947	0	0.947
ERH	SRSF3	9606.ENSP00000451080	9606.ENSP00000362820	0	0.947	0	0.947
ERH	SRSF6	9606.ENSP00000451080	9606.ENSP00000244020	0	0.44	0	0.44
ERH	SRSF7	9606.ENSP00000451080	9606.ENSP00000325905	0	0.909	0	0.909
ERH	SSB	9606.ENSP00000451080	9606.ENSP00000386636	0	0.935	0	0.935
ERH	SUMO1	9606.ENSP00000451080	9606.ENSP00000376077	0	0.648	0	0.648
ERH	SYNCRIP	9606.ENSP00000451080	9606.ENSP00000358635	0	0.736	0	0.736
ERH	TAF15	9606.ENSP00000451080	9606.ENSP00000474096	0	0.937	0	0.937
ERH	TAF4	9606.ENSP00000451080	9606.ENSP00000252996	0	0.428	0	0.428
ERH	TARDBP	9606.ENSP00000451080	9606.ENSP00000240185	0	0.94	0	0.94
ERH	THOC2	9606.ENSP00000451080	9606.ENSP00000245838	0	0.505	0	0.505
ERH	TIAL1	9606.ENSP00000451080	9606.ENSP00000358089	0	0.51	0	0.51
ERH	TRA2B	9606.ENSP00000451080	9606.ENSP00000416959	0	0.939	0	0.939
ERH	U2AF2	9606.ENSP00000451080	9606.ENSP00000307863	0	0.905	0	0.905
ERH	U2AF35	9606.ENSP00000451080	9606.ENSP00000485022	0	0.903	0	0.903
ERH	XRCC5	9606.ENSP00000451080	9606.ENSP00000375978	0	0.525	0	0.525
ERH	ZNF326	9606.ENSP00000451080	9606.ENSP00000340796	0	0.569	0	0.569
EWSR1	FUS	9606.ENSP00000400142	9606.ENSP00000254108	0	0.284	0.379	0.536
EWSR1	HNRNPA1	9606.ENSP00000400142	9606.ENSP00000341826	0	0.467	0.281	0.6
EWSR1	HNRNPA2B1	9606.ENSP00000400142	9606.ENSP00000346694	0	0.538	0.051	0.542
EWSR1	HNRNPA3	9606.ENSP00000400142	9606.ENSP00000376309	0	0.535	0.127	0.577
EWSR1	HNRNPC	9606.ENSP00000400142	9606.ENSP00000451291	0	0.442	0.051	0.447
EWSR1	HNRNPF	9606.ENSP00000400142	9606.ENSP00000400433	0	0.547	0	0.547
EWSR1	HNRNPH1	9606.ENSP00000400142	9606.ENSP00000349168	0	0.62	0	0.62
EWSR1	HNRNPK	9606.ENSP00000400142	9606.ENSP00000365439	0	0.598	0.06	0.606
EWSR1	HNRNPL	9606.ENSP00000400142	9606.ENSP00000221419	0	0.643	0	0.643
EWSR1	HNRNPM	9606.ENSP00000400142	9606.ENSP00000325376	0	0.649	0	0.649
EWSR1	HNRNPR	9606.ENSP00000400142	9606.ENSP00000363745	0	0.516	0	0.516
EWSR1	ILF2	9606.ENSP00000400142	9606.ENSP00000355011	0	0.441	0.118	0.486
EWSR1	ILF3	9606.ENSP00000400142	9606.ENSP00000404121	0	0.471	0	0.471
EWSR1	KHDRBS1	9606.ENSP00000400142	9606.ENSP00000313829	0	0.439	0.118	0.484
EWSR1	KHSRP	9606.ENSP00000400142	9606.ENSP00000381216	0	0.434	0	0.434
EWSR1	MATR3	9606.ENSP00000400142	9606.ENSP00000354346	0	0.626	0.127	0.66
EWSR1	MBNL1	9606.ENSP00000400142	9606.ENSP00000282486	0	0.429	0	0.428
EWSR1	NUDT21	9606.ENSP00000400142	9606.ENSP00000300291	0	0.433	0	0.433
EWSR1	PTBP1	9606.ENSP00000400142	9606.ENSP00000349428	0	0.599	0	0.599
EWSR1	SAFB	9606.ENSP00000400142	9606.ENSP00000467423	0	0.363	0.118	0.414
EWSR1	SF1	9606.ENSP00000400142	9606.ENSP00000366604	0	0.342	0.379	0.574
EWSR1	SFPQ	9606.ENSP00000400142	9606.ENSP00000349748	0	0.416	0.187	0.505
EWSR1	SNRNP70	9606.ENSP00000400142	9606.ENSP00000472998	0	0.461	0	0.461
EWSR1	SNRPD2	9606.ENSP00000400142	9606.ENSP00000342374	0	0.623	0	0.623
EWSR1	SNRPD3	9606.ENSP00000400142	9606.ENSP00000215829	0	0.612	0	0.612
EWSR1	SNRPE	9606.ENSP00000400142	9606.ENSP00000400591	0	0.619	0.118	0.649
EWSR1	SNRPF	9606.ENSP00000400142	9606.ENSP00000266735	0	0.619	0	0.619
EWSR1	SNRPG	9606.ENSP00000400142	9606.ENSP00000272348	0	0.619	0	0.619
EWSR1	SRRT	9606.ENSP00000400142	9606.ENSP00000480421	0	0.472	0.118	0.514
EWSR1	SRSF1	9606.ENSP00000400142	9606.ENSP00000258962	0	0.525	0.118	0.563
EWSR1	SRSF3	9606.ENSP00000400142	9606.ENSP00000362820	0	0.528	0.118	0.566
EWSR1	SRSF7	9606.ENSP00000400142	9606.ENSP00000325905	0	0.391	0.118	0.44
EWSR1	SSB	9606.ENSP00000400142	9606.ENSP00000386636	0	0.429	0.118	0.474
EWSR1	TAF15	9606.ENSP00000400142	9606.ENSP00000474096	0	0.517	0.379	0.687
EWSR1	TAF4	9606.ENSP00000400142	9606.ENSP00000252996	0	0.184	0.428	0.514
EWSR1	TARDBP	9606.ENSP00000400142	9606.ENSP00000240185	0	0.648	0.157	0.69
EWSR1	TRA2B	9606.ENSP00000400142	9606.ENSP00000416959	0	0.441	0.127	0.491
EWSR1	U2AF2	9606.ENSP00000400142	9606.ENSP00000307863	0	0.512	0.118	0.552
EWSR1	U2AF35	9606.ENSP00000400142	9606.ENSP00000485022	0	0.501	0	0.501
EXOSC10	EXOSC2	9606.ENSP00000366135	9606.ENSP00000361433	0	0.211	0.998	0.998
EXOSC10	EXOSC7	9606.ENSP00000366135	9606.ENSP00000265564	0	0.107	0.978	0.979
EXOSC10	HNRNPR	9606.ENSP00000366135	9606.ENSP00000363745	0	0.121	0.416	0.464
EXOSC10	SSB	9606.ENSP00000366135	9606.ENSP00000386636	0	0.133	0.413	0.469
EXOSC10	TARDBP	9606.ENSP00000366135	9606.ENSP00000240185	0	0.155	0.536	0.591
EXOSC10	XRN2	9606.ENSP00000366135	9606.ENSP00000366396	0	0.181	0.672	0.72
EXOSC2	EXOSC7	9606.ENSP00000361433	9606.ENSP00000265564	0	0.903	0.998	0.999
EXOSC2	GLE1	9606.ENSP00000361433	9606.ENSP00000308622	0	0.401	0	0.401
EXOSC2	HNRNPA1	9606.ENSP00000361433	9606.ENSP00000341826	0	0.528	0	0.528
EXOSC2	HNRNPA2B1	9606.ENSP00000361433	9606.ENSP00000346694	0	0.517	0	0.517
EXOSC2	HNRNPC	9606.ENSP00000361433	9606.ENSP00000451291	0	0.479	0	0.479
EXOSC2	HNRNPH1	9606.ENSP00000361433	9606.ENSP00000349168	0	0.575	0	0.575
EXOSC2	HNRNPK	9606.ENSP00000361433	9606.ENSP00000365439	0	0.513	0	0.513
EXOSC2	HNRNPL	9606.ENSP00000361433	9606.ENSP00000221419	0	0.62	0	0.62
EXOSC2	HNRNPM	9606.ENSP00000361433	9606.ENSP00000325376	0	0.428	0	0.428
EXOSC2	HNRNPR	9606.ENSP00000361433	9606.ENSP00000363745	0	0.531	0	0.531
EXOSC2	ILF2	9606.ENSP00000361433	9606.ENSP00000355011	0	0.569	0	0.569
EXOSC2	ILF3	9606.ENSP00000361433	9606.ENSP00000404121	0	0.45	0	0.45
EXOSC2	KHSRP	9606.ENSP00000361433	9606.ENSP00000381216	0	0.301	0.993	0.994
EXOSC2	MATR3	9606.ENSP00000361433	9606.ENSP00000354346	0	0.429	0	0.428
EXOSC2	NUDT21	9606.ENSP00000361433	9606.ENSP00000300291	0	0.559	0	0.559
EXOSC2	PRPF19	9606.ENSP00000361433	9606.ENSP00000227524	0	0.507	0	0.507
EXOSC2	PTBP1	9606.ENSP00000361433	9606.ENSP00000349428	0	0.627	0	0.627
EXOSC2	RBM14	9606.ENSP00000361433	9606.ENSP00000311747	0	0.427	0	0.426
EXOSC2	RBMX	9606.ENSP00000361433	9606.ENSP00000359645	0	0.448	0	0.448
EXOSC2	SAFB	9606.ENSP00000361433	9606.ENSP00000467423	0	0.424	0	0.424
EXOSC2	SF3B6	9606.ENSP00000361433	9606.ENSP00000233468	0	0.436	0	0.436
EXOSC2	SNRPD1	9606.ENSP00000361433	9606.ENSP00000300413	0	0.448	0	0.448
EXOSC2	SNRPD2	9606.ENSP00000361433	9606.ENSP00000342374	0	0.653	0	0.653
EXOSC2	SNRPD3	9606.ENSP00000361433	9606.ENSP00000215829	0	0.433	0	0.433
EXOSC2	SNRPE	9606.ENSP00000361433	9606.ENSP00000400591	0	0.53	0	0.53
EXOSC2	SNRPF	9606.ENSP00000361433	9606.ENSP00000266735	0	0.583	0	0.583
EXOSC2	SNRPG	9606.ENSP00000361433	9606.ENSP00000272348	0	0.455	0	0.455
EXOSC2	SRRT	9606.ENSP00000361433	9606.ENSP00000480421	0	0.398	0.054	0.406
EXOSC2	SRSF1	9606.ENSP00000361433	9606.ENSP00000258962	0	0.459	0	0.459
EXOSC2	SRSF3	9606.ENSP00000361433	9606.ENSP00000362820	0	0.59	0	0.59
EXOSC2	SRSF7	9606.ENSP00000361433	9606.ENSP00000325905	0	0.426	0	0.426
EXOSC2	SSB	9606.ENSP00000361433	9606.ENSP00000386636	0	0.441	0	0.441
EXOSC2	TARDBP	9606.ENSP00000361433	9606.ENSP00000240185	0	0.438	0	0.438
EXOSC2	TRA2B	9606.ENSP00000361433	9606.ENSP00000416959	0	0.44	0	0.44
EXOSC7	HNRNPA0	9606.ENSP00000265564	9606.ENSP00000316042	0	0.428	0	0.428
EXOSC7	HNRNPA1	9606.ENSP00000265564	9606.ENSP00000341826	0	0.638	0	0.638
EXOSC7	HNRNPA2B1	9606.ENSP00000265564	9606.ENSP00000346694	0	0.701	0	0.701
EXOSC7	HNRNPC	9606.ENSP00000265564	9606.ENSP00000451291	0	0.623	0	0.623
EXOSC7	HNRNPH1	9606.ENSP00000265564	9606.ENSP00000349168	0	0.636	0	0.636
EXOSC7	HNRNPH3	9606.ENSP00000265564	9606.ENSP00000265866	0	0.436	0	0.436
EXOSC7	HNRNPK	9606.ENSP00000265564	9606.ENSP00000365439	0	0.625	0	0.625
EXOSC7	HNRNPL	9606.ENSP00000265564	9606.ENSP00000221419	0	0.707	0	0.707
EXOSC7	HNRNPM	9606.ENSP00000265564	9606.ENSP00000325376	0	0.576	0.05	0.579
EXOSC7	HNRNPR	9606.ENSP00000265564	9606.ENSP00000363745	0	0.669	0	0.669
EXOSC7	ILF2	9606.ENSP00000265564	9606.ENSP00000355011	0	0.637	0	0.637
EXOSC7	ILF3	9606.ENSP00000265564	9606.ENSP00000404121	0	0.619	0	0.619
EXOSC7	MATR3	9606.ENSP00000265564	9606.ENSP00000354346	0	0.619	0	0.619
EXOSC7	MBNL1	9606.ENSP00000265564	9606.ENSP00000282486	0	0.422	0	0.422
EXOSC7	NUDT21	9606.ENSP00000265564	9606.ENSP00000300291	0	0.513	0	0.513
EXOSC7	PCBP1	9606.ENSP00000265564	9606.ENSP00000305556	0	0.428	0	0.428
EXOSC7	PRPF19	9606.ENSP00000265564	9606.ENSP00000227524	0	0.527	0	0.527
EXOSC7	PTBP1	9606.ENSP00000265564	9606.ENSP00000349428	0	0.701	0	0.701
EXOSC7	RBM14	9606.ENSP00000265564	9606.ENSP00000311747	0	0.569	0	0.569
EXOSC7	RBMX	9606.ENSP00000265564	9606.ENSP00000359645	0	0.515	0	0.515
EXOSC7	RPS20	9606.ENSP00000265564	9606.ENSP00000429374	0	0.432	0	0.432
EXOSC7	RUVBL1	9606.ENSP00000265564	9606.ENSP00000318297	0.213	0.641	0	0.705
EXOSC7	SNRNP70	9606.ENSP00000265564	9606.ENSP00000472998	0	0.428	0.05	0.433
EXOSC7	SNRPD1	9606.ENSP00000265564	9606.ENSP00000300413	0	0.468	0	0.468
EXOSC7	SNRPD2	9606.ENSP00000265564	9606.ENSP00000342374	0	0.664	0	0.664
EXOSC7	SNRPD3	9606.ENSP00000265564	9606.ENSP00000215829	0	0.594	0	0.594
EXOSC7	SNRPE	9606.ENSP00000265564	9606.ENSP00000400591	0	0.659	0	0.659
EXOSC7	SNRPF	9606.ENSP00000265564	9606.ENSP00000266735	0	0.661	0	0.661
EXOSC7	SNRPG	9606.ENSP00000265564	9606.ENSP00000272348	0	0.632	0	0.632
EXOSC7	SRSF1	9606.ENSP00000265564	9606.ENSP00000258962	0	0.619	0.05	0.622
EXOSC7	SRSF3	9606.ENSP00000265564	9606.ENSP00000362820	0	0.619	0	0.619
EXOSC7	SSB	9606.ENSP00000265564	9606.ENSP00000386636	0	0.578	0	0.578
EXOSC7	SYNCRIP	9606.ENSP00000265564	9606.ENSP00000358635	0	0.503	0	0.503
EXOSC7	TAF15	9606.ENSP00000265564	9606.ENSP00000474096	0	0.429	0	0.428
EXOSC7	TARDBP	9606.ENSP00000265564	9606.ENSP00000240185	0	0.615	0	0.615
EXOSC7	TRA2B	9606.ENSP00000265564	9606.ENSP00000416959	0	0.507	0	0.507
EXOSC7	U2AF2	9606.ENSP00000265564	9606.ENSP00000307863	0	0.441	0	0.441
EXOSC7	U2AF35	9606.ENSP00000265564	9606.ENSP00000485022	0	0.437	0	0.437
FLNB	TARDBP	9606.ENSP00000420213	9606.ENSP00000240185	0	0	0.41	0.41
FLNB	VCP	9606.ENSP00000420213	9606.ENSP00000351777	0	0.055	0.392	0.401
FUBP1	RACK1	9606.ENSP00000359804	9606.ENSP00000426909	0	0.168	0.513	0.577
FUBP1	HDAC1	9606.ENSP00000359804	9606.ENSP00000362649	0	0.569	0	0.569
FUBP1	HNRNPA1	9606.ENSP00000359804	9606.ENSP00000341826	0	0.432	0	0.432
FUBP1	HNRNPA2B1	9606.ENSP00000359804	9606.ENSP00000346694	0	0.45	0	0.45
FUBP1	HNRNPF	9606.ENSP00000359804	9606.ENSP00000400433	0	0.516	0	0.516
FUBP1	HNRNPH1	9606.ENSP00000359804	9606.ENSP00000349168	0	0.546	0	0.546
FUBP1	HNRNPK	9606.ENSP00000359804	9606.ENSP00000365439	0	0.44	0.087	0.467
FUBP1	HNRNPL	9606.ENSP00000359804	9606.ENSP00000221419	0	0.441	0.119	0.486
FUBP1	HNRNPM	9606.ENSP00000359804	9606.ENSP00000325376	0	0.62	0.09	0.64
FUBP1	HNRNPR	9606.ENSP00000359804	9606.ENSP00000363745	0	0.406	0	0.406
FUBP1	HNRNPU	9606.ENSP00000359804	9606.ENSP00000283179	0	0.534	0	0.534
FUBP1	ILF2	9606.ENSP00000359804	9606.ENSP00000355011	0	0.442	0	0.442
FUBP1	ILF3	9606.ENSP00000359804	9606.ENSP00000404121	0	0.626	0	0.626
FUBP1	KHDRBS1	9606.ENSP00000359804	9606.ENSP00000313829	0	0.735	0.188	0.776
FUBP1	KHSRP	9606.ENSP00000359804	9606.ENSP00000381216	0	0.863	0	0.863
FUBP1	MATR3	9606.ENSP00000359804	9606.ENSP00000354346	0	0.465	0	0.465
FUBP1	MFAP1	9606.ENSP00000359804	9606.ENSP00000267812	0	0.46	0	0.459
FUBP1	NUDT21	9606.ENSP00000359804	9606.ENSP00000300291	0	0.41	0	0.41
FUBP1	PCBP1	9606.ENSP00000359804	9606.ENSP00000305556	0	0.216	0.787	0.825
FUBP1	PCBP2	9606.ENSP00000359804	9606.ENSP00000352438	0	0.183	0.419	0.505
FUBP1	PTBP1	9606.ENSP00000359804	9606.ENSP00000349428	0	0.512	0	0.512
FUBP1	RBM39	9606.ENSP00000359804	9606.ENSP00000253363	0	0.468	0	0.468
FUBP1	SAFB	9606.ENSP00000359804	9606.ENSP00000467423	0	0.434	0	0.434
FUBP1	SF1	9606.ENSP00000359804	9606.ENSP00000366604	0	0.639	0.188	0.695
FUBP1	SF3B1	9606.ENSP00000359804	9606.ENSP00000335321	0	0.629	0	0.629
FUBP1	SFPQ	9606.ENSP00000359804	9606.ENSP00000349748	0	0.648	0	0.648
FUBP1	SNRNP70	9606.ENSP00000359804	9606.ENSP00000472998	0	0.334	0.186	0.434
FUBP1	SNRPA	9606.ENSP00000359804	9606.ENSP00000243563	0	0.634	0.209	0.698
FUBP1	SNRPD2	9606.ENSP00000359804	9606.ENSP00000342374	0	0.439	0	0.439
FUBP1	SNRPF	9606.ENSP00000359804	9606.ENSP00000266735	0	0.436	0	0.436
FUBP1	SRRT	9606.ENSP00000359804	9606.ENSP00000480421	0	0.671	0	0.671
FUBP1	SRSF1	9606.ENSP00000359804	9606.ENSP00000258962	0	0.378	0.09	0.41
FUBP1	SRSF3	9606.ENSP00000359804	9606.ENSP00000362820	0	0.552	0.193	0.623
FUBP1	SRSF6	9606.ENSP00000359804	9606.ENSP00000244020	0	0.391	0.09	0.422
FUBP1	SSB	9606.ENSP00000359804	9606.ENSP00000386636	0	0.471	0	0.471
FUBP1	TARDBP	9606.ENSP00000359804	9606.ENSP00000240185	0	0.53	0	0.53
FUBP1	TIAL1	9606.ENSP00000359804	9606.ENSP00000358089	0	0.2	0.721	0.768
FUBP1	U2AF2	9606.ENSP00000359804	9606.ENSP00000307863	0	0.63	0.275	0.72
FUBP1	U2AF35	9606.ENSP00000359804	9606.ENSP00000485022	0	0.645	0	0.645
FUS	HNRNPA1	9606.ENSP00000254108	9606.ENSP00000341826	0	0.537	0.11	0.571
FUS	HNRNPA2B1	9606.ENSP00000254108	9606.ENSP00000346694	0	0.545	0.051	0.55
FUS	HNRNPA3	9606.ENSP00000254108	9606.ENSP00000376309	0	0.492	0.575	0.775
FUS	HNRNPL	9606.ENSP00000254108	9606.ENSP00000221419	0	0.226	0.419	0.531
FUS	HNRNPU	9606.ENSP00000254108	9606.ENSP00000283179	0	0.361	0.14	0.427
FUS	ILF3	9606.ENSP00000254108	9606.ENSP00000404121	0	0.232	0.379	0.503
FUS	NAA50	9606.ENSP00000254108	9606.ENSP00000240922	0	0.104	0.864	0.872
FUS	NONO	9606.ENSP00000254108	9606.ENSP00000276079	0	0.354	0.41	0.602
FUS	PTBP1	9606.ENSP00000254108	9606.ENSP00000349428	0	0.22	0.419	0.527
FUS	SARNP	9606.ENSP00000254108	9606.ENSP00000337632	0	0.203	0.379	0.484
FUS	SF1	9606.ENSP00000254108	9606.ENSP00000366604	0	0.343	0.379	0.575
FUS	SFPQ	9606.ENSP00000254108	9606.ENSP00000349748	0	0.479	0.815	0.899
FUS	TAF15	9606.ENSP00000254108	9606.ENSP00000474096	0	0.187	0.379	0.473
FUS	TAF4	9606.ENSP00000254108	9606.ENSP00000252996	0	0.173	0.379	0.464
FUS	TARDBP	9606.ENSP00000254108	9606.ENSP00000240185	0	0.216	0.505	0.595
GLE1	HNRNPA0	9606.ENSP00000308622	9606.ENSP00000316042	0	0.427	0	0.426
GLE1	HNRNPA1	9606.ENSP00000308622	9606.ENSP00000341826	0	0.619	0	0.619
GLE1	HNRNPA2B1	9606.ENSP00000308622	9606.ENSP00000346694	0	0.619	0	0.619
GLE1	HNRNPC	9606.ENSP00000308622	9606.ENSP00000451291	0	0.505	0	0.505
GLE1	HNRNPH1	9606.ENSP00000308622	9606.ENSP00000349168	0	0.62	0	0.62
GLE1	HNRNPK	9606.ENSP00000308622	9606.ENSP00000365439	0	0.619	0	0.619
GLE1	HNRNPL	9606.ENSP00000308622	9606.ENSP00000221419	0	0.621	0	0.621
GLE1	HNRNPM	9606.ENSP00000308622	9606.ENSP00000325376	0	0.514	0	0.514
GLE1	HNRNPR	9606.ENSP00000308622	9606.ENSP00000363745	0	0.507	0	0.507
GLE1	ILF2	9606.ENSP00000308622	9606.ENSP00000355011	0	0.428	0	0.428
GLE1	ILF3	9606.ENSP00000308622	9606.ENSP00000404121	0	0.421	0	0.42
GLE1	MATR3	9606.ENSP00000308622	9606.ENSP00000354346	0	0.618	0	0.618
GLE1	PTBP1	9606.ENSP00000308622	9606.ENSP00000349428	0	0.613	0	0.613
GLE1	RBM14	9606.ENSP00000308622	9606.ENSP00000311747	0	0.504	0	0.504
GLE1	RBMX	9606.ENSP00000308622	9606.ENSP00000359645	0	0.441	0	0.441
GLE1	SNRNP70	9606.ENSP00000308622	9606.ENSP00000472998	0	0.437	0	0.437
GLE1	SNRPD1	9606.ENSP00000308622	9606.ENSP00000300413	0	0.439	0	0.439
GLE1	SNRPD2	9606.ENSP00000308622	9606.ENSP00000342374	0	0.634	0	0.634
GLE1	SNRPD3	9606.ENSP00000308622	9606.ENSP00000215829	0	0.435	0	0.435
GLE1	SNRPE	9606.ENSP00000308622	9606.ENSP00000400591	0	0.514	0	0.514
GLE1	SNRPF	9606.ENSP00000308622	9606.ENSP00000266735	0	0.515	0	0.515
GLE1	SNRPG	9606.ENSP00000308622	9606.ENSP00000272348	0	0.503	0	0.503
GLE1	SRSF1	9606.ENSP00000308622	9606.ENSP00000258962	0	0.626	0	0.626
GLE1	SRSF3	9606.ENSP00000308622	9606.ENSP00000362820	0	0.503	0	0.503
GLE1	SRSF7	9606.ENSP00000308622	9606.ENSP00000325905	0	0.423	0	0.422
GLE1	SSB	9606.ENSP00000308622	9606.ENSP00000386636	0	0.424	0	0.424
GLE1	TAF15	9606.ENSP00000308622	9606.ENSP00000474096	0	0.428	0	0.428
GLE1	TARDBP	9606.ENSP00000308622	9606.ENSP00000240185	0	0.503	0	0.503
GLE1	TRA2B	9606.ENSP00000308622	9606.ENSP00000416959	0	0.506	0	0.506
GLE1	U2AF2	9606.ENSP00000308622	9606.ENSP00000307863	0	0.405	0	0.405
GMFB	TARDBP	9606.ENSP00000350757	9606.ENSP00000240185	0	0.047	0.397	0.4
RACK1	HNRNPA0	9606.ENSP00000426909	9606.ENSP00000316042	0	0.175	0.313	0.409
RACK1	HNRNPA1	9606.ENSP00000426909	9606.ENSP00000341826	0	0.442	0.333	0.612
RACK1	HNRNPA2B1	9606.ENSP00000426909	9606.ENSP00000346694	0	0.321	0.313	0.514
RACK1	HNRNPA3	9606.ENSP00000426909	9606.ENSP00000376309	0	0.178	0.313	0.411
RACK1	HNRNPC	9606.ENSP00000426909	9606.ENSP00000451291	0	0.204	0.313	0.43
RACK1	HNRNPH1	9606.ENSP00000426909	9606.ENSP00000349168	0	0.304	0.518	0.65
RACK1	HNRNPR	9606.ENSP00000426909	9606.ENSP00000363745	0	0.616	0	0.616
RACK1	HSP90AA1	9606.ENSP00000426909	9606.ENSP00000335153	0	0.412	0	0.412
RACK1	HSPA4	9606.ENSP00000426909	9606.ENSP00000302961	0	0.49	0.262	0.607
RACK1	NAA10	9606.ENSP00000426909	9606.ENSP00000417763	0	0.516	0.371	0.683
RACK1	NAA50	9606.ENSP00000426909	9606.ENSP00000240922	0	0.302	0.185	0.406
RACK1	PCBP1	9606.ENSP00000426909	9606.ENSP00000305556	0	0.552	0.388	0.714
RACK1	PCBP2	9606.ENSP00000426909	9606.ENSP00000352438	0	0.483	0.818	0.902
RACK1	PRPF19	9606.ENSP00000426909	9606.ENSP00000227524	0.399	0.279	0.13	0.439
RACK1	PSMA6	9606.ENSP00000426909	9606.ENSP00000261479	0	0.628	0.057	0.634
RACK1	RPLP2	9606.ENSP00000426909	9606.ENSP00000322419	0	0.962	0.96	0.998
RACK1	RPS20	9606.ENSP00000426909	9606.ENSP00000429374	0	0.993	0.837	0.998
RACK1	RPSA	9606.ENSP00000426909	9606.ENSP00000346067	0	0.991	0.966	0.999
RACK1	RUVBL1	9606.ENSP00000426909	9606.ENSP00000318297	0	0.719	0	0.719
RACK1	SYNCRIP	9606.ENSP00000426909	9606.ENSP00000358635	0	0.701	0.14	0.731
RACK1	TARDBP	9606.ENSP00000426909	9606.ENSP00000240185	0	0.272	0.347	0.504
RACK1	TIAL1	9606.ENSP00000426909	9606.ENSP00000358089	0	0.107	0.387	0.429
RACK1	TRA2B	9606.ENSP00000426909	9606.ENSP00000416959	0	0.236	0.313	0.453
RACK1	UBQLN1	9606.ENSP00000426909	9606.ENSP00000365576	0	0.245	0.318	0.463
RACK1	UBQLN2	9606.ENSP00000426909	9606.ENSP00000345195	0	0.159	0.318	0.402
HDAC1	HNRNPF	9606.ENSP00000362649	9606.ENSP00000400433	0	0.457	0	0.457
HDAC1	HNRNPM	9606.ENSP00000362649	9606.ENSP00000325376	0	0.477	0	0.477
HDAC1	HNRNPU	9606.ENSP00000362649	9606.ENSP00000283179	0	0.421	0	0.42
HDAC1	ILF2	9606.ENSP00000362649	9606.ENSP00000355011	0	0.481	0	0.481
HDAC1	KHDRBS1	9606.ENSP00000362649	9606.ENSP00000313829	0	0.575	0	0.575
HDAC1	KHSRP	9606.ENSP00000362649	9606.ENSP00000381216	0	0.631	0	0.631
HDAC1	NONO	9606.ENSP00000362649	9606.ENSP00000276079	0	0.451	0.354	0.63
HDAC1	NUDT21	9606.ENSP00000362649	9606.ENSP00000300291	0	0.319	0.365	0.549
HDAC1	PRPF19	9606.ENSP00000362649	9606.ENSP00000227524	0	0.588	0	0.588
HDAC1	PTBP1	9606.ENSP00000362649	9606.ENSP00000349428	0	0.4	0	0.4
HDAC1	SAP18	9606.ENSP00000362649	9606.ENSP00000481842	0	0.164	0.488	0.554
HDAC1	SF1	9606.ENSP00000362649	9606.ENSP00000366604	0	0.441	0	0.441
HDAC1	SF3B1	9606.ENSP00000362649	9606.ENSP00000335321	0	0.44	0	0.44
HDAC1	SFPQ	9606.ENSP00000362649	9606.ENSP00000349748	0	0.538	0.379	0.701
HDAC1	SNRPA	9606.ENSP00000362649	9606.ENSP00000243563	0	0.538	0.191	0.61
HDAC1	SRRT	9606.ENSP00000362649	9606.ENSP00000480421	0	0.658	0	0.658
HDAC1	SRSF6	9606.ENSP00000362649	9606.ENSP00000244020	0	0.422	0	0.422
HDAC1	TARDBP	9606.ENSP00000362649	9606.ENSP00000240185	0	0.348	0.129	0.408
HDAC1	U2AF2	9606.ENSP00000362649	9606.ENSP00000307863	0	0.46	0.08	0.482
HDAC1	U2AF35	9606.ENSP00000362649	9606.ENSP00000485022	0	0.517	0	0.517
HDAC1	UBE2I	9606.ENSP00000362649	9606.ENSP00000348056	0	0.09	0.406	0.437
HDAC6	HSP90AA1	9606.ENSP00000334061	9606.ENSP00000335153	0	0.054	0.47	0.477
HDAC6	TARDBP	9606.ENSP00000334061	9606.ENSP00000240185	0	0.055	0.473	0.481
HDAC6	VCP	9606.ENSP00000334061	9606.ENSP00000351777	0	0.058	0.447	0.457
HNRNPA0	HNRNPA1	9606.ENSP00000316042	9606.ENSP00000341826	0.408	0.939	0.525	0.97
HNRNPA0	HNRNPA2B1	9606.ENSP00000316042	9606.ENSP00000346694	0.43	0.937	0	0.939
HNRNPA0	HNRNPA3	9606.ENSP00000316042	9606.ENSP00000376309	0.399	0.526	0	0.536
HNRNPA0	HNRNPAB	9606.ENSP00000316042	9606.ENSP00000351108	0.378	0.349	0.387	0.611
HNRNPA0	HNRNPC	9606.ENSP00000316042	9606.ENSP00000451291	0	0.908	0	0.908
HNRNPA0	HNRNPF	9606.ENSP00000316042	9606.ENSP00000400433	0	0.729	0.824	0.95
HNRNPA0	HNRNPH1	9606.ENSP00000316042	9606.ENSP00000349168	0	0.937	0.769	0.984
HNRNPA0	HNRNPH3	9606.ENSP00000316042	9606.ENSP00000265866	0	0.522	0.577	0.789
HNRNPA0	HNRNPK	9606.ENSP00000316042	9606.ENSP00000365439	0	0.94	0.581	0.973
HNRNPA0	HNRNPL	9606.ENSP00000316042	9606.ENSP00000221419	0	0.934	0.789	0.985
HNRNPA0	HNRNPM	9606.ENSP00000316042	9606.ENSP00000325376	0	0.909	0.433	0.946
HNRNPA0	HNRNPR	9606.ENSP00000316042	9606.ENSP00000363745	0	0.909	0.276	0.932
HNRNPA0	HNRNPU	9606.ENSP00000316042	9606.ENSP00000283179	0	0.631	0.289	0.726
HNRNPA0	ILF2	9606.ENSP00000316042	9606.ENSP00000355011	0	0.654	0.071	0.665
HNRNPA0	ILF3	9606.ENSP00000316042	9606.ENSP00000404121	0	0.645	0.071	0.656
HNRNPA0	KHDRBS1	9606.ENSP00000316042	9606.ENSP00000313829	0	0.486	0.261	0.604
HNRNPA0	LSM3	9606.ENSP00000316042	9606.ENSP00000302160	0	0.505	0.05	0.509
HNRNPA0	MAGOH	9606.ENSP00000316042	9606.ENSP00000360525	0	0.442	0.053	0.448
HNRNPA0	MATR3	9606.ENSP00000316042	9606.ENSP00000354346	0	0.939	0.348	0.958
HNRNPA0	MFAP1	9606.ENSP00000316042	9606.ENSP00000267812	0	0.23	0.26	0.405
HNRNPA0	NONO	9606.ENSP00000316042	9606.ENSP00000276079	0	0.532	0.172	0.596
HNRNPA0	NUDT21	9606.ENSP00000316042	9606.ENSP00000300291	0	0.458	0	0.457
HNRNPA0	PABPN1	9606.ENSP00000316042	9606.ENSP00000216727	0	0.429	0.185	0.514
HNRNPA0	PCBP1	9606.ENSP00000316042	9606.ENSP00000305556	0	0.594	0.164	0.646
HNRNPA0	PCBP2	9606.ENSP00000316042	9606.ENSP00000352438	0	0.434	0.164	0.507
HNRNPA0	PHF5A	9606.ENSP00000316042	9606.ENSP00000216252	0	0.302	0.313	0.499
HNRNPA0	PRPF19	9606.ENSP00000316042	9606.ENSP00000227524	0	0.635	0.352	0.753
HNRNPA0	PSME3	9606.ENSP00000316042	9606.ENSP00000293362	0	0.625	0.125	0.657
HNRNPA0	PTBP1	9606.ENSP00000316042	9606.ENSP00000349428	0	0.907	0.787	0.979
HNRNPA0	RBM14	9606.ENSP00000316042	9606.ENSP00000311747	0	0.904	0.216	0.921
HNRNPA0	RBMX	9606.ENSP00000316042	9606.ENSP00000359645	0	0.749	0.775	0.941
HNRNPA0	RPS20	9606.ENSP00000316042	9606.ENSP00000429374	0	0.334	0.373	0.565
HNRNPA0	RPSA	9606.ENSP00000316042	9606.ENSP00000346067	0	0.304	0.359	0.535
HNRNPA0	SAFB	9606.ENSP00000316042	9606.ENSP00000467423	0	0.427	0.166	0.501
HNRNPA0	SF1	9606.ENSP00000316042	9606.ENSP00000366604	0	0.287	0.312	0.488
HNRNPA0	SF3B5	9606.ENSP00000316042	9606.ENSP00000356541	0	0.386	0.186	0.478
HNRNPA0	SF3B6	9606.ENSP00000316042	9606.ENSP00000233468	0	0.323	0.195	0.431
HNRNPA0	SFPQ	9606.ENSP00000316042	9606.ENSP00000349748	0	0.683	0.172	0.726
HNRNPA0	SNRNP70	9606.ENSP00000316042	9606.ENSP00000472998	0	0.714	0.282	0.785
HNRNPA0	SNRPA	9606.ENSP00000316042	9606.ENSP00000243563	0	0.261	0.299	0.46
HNRNPA0	SNRPD1	9606.ENSP00000316042	9606.ENSP00000300413	0	0.574	0.314	0.695
HNRNPA0	SNRPD2	9606.ENSP00000316042	9606.ENSP00000342374	0	0.86	0.327	0.901
HNRNPA0	SNRPD3	9606.ENSP00000316042	9606.ENSP00000215829	0	0.619	0.352	0.742
HNRNPA0	SNRPE	9606.ENSP00000316042	9606.ENSP00000400591	0	0.729	0.357	0.818
HNRNPA0	SNRPF	9606.ENSP00000316042	9606.ENSP00000266735	0	0.704	0.355	0.8
HNRNPA0	SNRPG	9606.ENSP00000316042	9606.ENSP00000272348	0	0.729	0.357	0.818
HNRNPA0	SRRT	9606.ENSP00000316042	9606.ENSP00000480421	0	0.454	0	0.454
HNRNPA0	SRSF1	9606.ENSP00000316042	9606.ENSP00000258962	0.254	0.937	0.628	0.981
HNRNPA0	SRSF3	9606.ENSP00000316042	9606.ENSP00000362820	0	0.746	0.4	0.841
HNRNPA0	SRSF6	9606.ENSP00000316042	9606.ENSP00000244020	0	0.391	0.244	0.52
HNRNPA0	SRSF7	9606.ENSP00000316042	9606.ENSP00000325905	0	0.664	0.26	0.741
HNRNPA0	SSB	9606.ENSP00000316042	9606.ENSP00000386636	0	0.633	0.05	0.636
HNRNPA0	SUMO1	9606.ENSP00000316042	9606.ENSP00000376077	0	0.433	0.11	0.473
HNRNPA0	SYNCRIP	9606.ENSP00000316042	9606.ENSP00000358635	0	0.643	0.258	0.724
HNRNPA0	TAF15	9606.ENSP00000316042	9606.ENSP00000474096	0	0.737	0.051	0.739
HNRNPA0	TAF4	9606.ENSP00000316042	9606.ENSP00000252996	0	0.439	0	0.439
HNRNPA0	TARDBP	9606.ENSP00000316042	9606.ENSP00000240185	0	0.735	0.158	0.767
HNRNPA0	THOC2	9606.ENSP00000316042	9606.ENSP00000245838	0	0.429	0.17	0.505
HNRNPA0	TIAL1	9606.ENSP00000316042	9606.ENSP00000358089	0	0.439	0.244	0.558
HNRNPA0	TRA2B	9606.ENSP00000316042	9606.ENSP00000416959	0.383	0.903	0	0.916
HNRNPA0	U2AF2	9606.ENSP00000316042	9606.ENSP00000307863	0	0.644	0.666	0.876
HNRNPA0	U2AF35	9606.ENSP00000316042	9606.ENSP00000485022	0	0.631	0.171	0.681
HNRNPA0	ZNF326	9606.ENSP00000316042	9606.ENSP00000340796	0	0.426	0	0.426
HNRNPA1	HNRNPA2B1	9606.ENSP00000341826	9606.ENSP00000346694	0.442	0.958	0.81	0.991
HNRNPA1	HNRNPA3	9606.ENSP00000341826	9606.ENSP00000376309	0.429	0.738	0.488	0.862
HNRNPA1	HNRNPAB	9606.ENSP00000341826	9606.ENSP00000351108	0.328	0.439	0.238	0.578
HNRNPA1	HNRNPC	9606.ENSP00000341826	9606.ENSP00000451291	0	0.95	0.681	0.983
HNRNPA1	HNRNPF	9606.ENSP00000341826	9606.ENSP00000400433	0	0.913	0.614	0.965
HNRNPA1	HNRNPH1	9606.ENSP00000341826	9606.ENSP00000349168	0	0.955	0.574	0.98
HNRNPA1	HNRNPH3	9606.ENSP00000341826	9606.ENSP00000265866	0	0.746	0.805	0.948
HNRNPA1	HNRNPK	9606.ENSP00000341826	9606.ENSP00000365439	0	0.957	0.657	0.984
HNRNPA1	HNRNPL	9606.ENSP00000341826	9606.ENSP00000221419	0	0.951	0.773	0.988
HNRNPA1	HNRNPM	9606.ENSP00000341826	9606.ENSP00000325376	0	0.951	0.617	0.98
HNRNPA1	HNRNPR	9606.ENSP00000341826	9606.ENSP00000363745	0	0.955	0.539	0.978
HNRNPA1	HNRNPU	9606.ENSP00000341826	9606.ENSP00000283179	0	0.861	0.277	0.895
HNRNPA1	HSP90AA1	9606.ENSP00000341826	9606.ENSP00000335153	0	0.347	0.387	0.583
HNRNPA1	ILF2	9606.ENSP00000341826	9606.ENSP00000355011	0	0.941	0.532	0.971
HNRNPA1	ILF3	9606.ENSP00000341826	9606.ENSP00000404121	0	0.94	0.202	0.95
HNRNPA1	KHDRBS1	9606.ENSP00000341826	9606.ENSP00000313829	0	0.661	0.521	0.831
HNRNPA1	KHSRP	9606.ENSP00000341826	9606.ENSP00000381216	0	0.455	0.379	0.647
HNRNPA1	LSM3	9606.ENSP00000341826	9606.ENSP00000302160	0	0.624	0.05	0.627
HNRNPA1	MAGOH	9606.ENSP00000341826	9606.ENSP00000360525	0	0.64	0.053	0.645
HNRNPA1	MATR3	9606.ENSP00000341826	9606.ENSP00000354346	0	0.954	0.274	0.965
HNRNPA1	MBNL1	9606.ENSP00000341826	9606.ENSP00000282486	0	0.619	0.05	0.622
HNRNPA1	MFAP1	9606.ENSP00000341826	9606.ENSP00000267812	0	0.306	0.26	0.464
HNRNPA1	NAA10	9606.ENSP00000341826	9606.ENSP00000417763	0	0.619	0.057	0.625
HNRNPA1	NAA50	9606.ENSP00000341826	9606.ENSP00000240922	0	0.516	0.05	0.52
HNRNPA1	NONO	9606.ENSP00000341826	9606.ENSP00000276079	0	0.611	0.482	0.79
HNRNPA1	NUDT21	9606.ENSP00000341826	9606.ENSP00000300291	0	0.715	0.274	0.784
HNRNPA1	PABPN1	9606.ENSP00000341826	9606.ENSP00000216727	0	0.634	0.472	0.799
HNRNPA1	PCBP1	9606.ENSP00000341826	9606.ENSP00000305556	0	0.856	0.164	0.874
HNRNPA1	PCBP2	9606.ENSP00000341826	9606.ENSP00000352438	0	0.654	0.189	0.708
HNRNPA1	PHF5A	9606.ENSP00000341826	9606.ENSP00000216252	0	0.439	0.56	0.743
HNRNPA1	PRPF19	9606.ENSP00000341826	9606.ENSP00000227524	0	0.801	0.509	0.898
HNRNPA1	PSME3	9606.ENSP00000341826	9606.ENSP00000293362	0	0.723	0.125	0.747
HNRNPA1	PTBP1	9606.ENSP00000341826	9606.ENSP00000349428	0	0.949	0.771	0.987
HNRNPA1	RBM14	9606.ENSP00000341826	9606.ENSP00000311747	0	0.941	0.274	0.955
HNRNPA1	RBM39	9606.ENSP00000341826	9606.ENSP00000253363	0	0.199	0.298	0.414
HNRNPA1	RBMX	9606.ENSP00000341826	9606.ENSP00000359645	0	0.948	0.274	0.96
HNRNPA1	RPLP2	9606.ENSP00000341826	9606.ENSP00000322419	0	0.643	0.674	0.878
HNRNPA1	RPS20	9606.ENSP00000341826	9606.ENSP00000429374	0	0.707	0.373	0.808
HNRNPA1	RPSA	9606.ENSP00000341826	9606.ENSP00000346067	0	0.68	0.352	0.784
HNRNPA1	RUVBL1	9606.ENSP00000341826	9606.ENSP00000318297	0	0.532	0	0.532
HNRNPA1	SAFB	9606.ENSP00000341826	9606.ENSP00000467423	0	0.629	0.459	0.791
HNRNPA1	SAP18	9606.ENSP00000341826	9606.ENSP00000481842	0	0.621	0	0.621
HNRNPA1	SARNP	9606.ENSP00000341826	9606.ENSP00000337632	0	0.469	0	0.469
HNRNPA1	SF1	9606.ENSP00000341826	9606.ENSP00000366604	0	0.332	0.312	0.52
HNRNPA1	SF3B1	9606.ENSP00000341826	9606.ENSP00000335321	0	0.233	0.305	0.444
HNRNPA1	SF3B5	9606.ENSP00000341826	9606.ENSP00000356541	0	0.506	0.186	0.58
HNRNPA1	SF3B6	9606.ENSP00000341826	9606.ENSP00000233468	0	0.516	0.34	0.667
HNRNPA1	SFPQ	9606.ENSP00000341826	9606.ENSP00000349748	0	0.864	0.546	0.935
HNRNPA1	SMU1	9606.ENSP00000341826	9606.ENSP00000380336	0	0.469	0	0.469
HNRNPA1	SNRNP70	9606.ENSP00000341826	9606.ENSP00000472998	0	0.932	0.282	0.949
HNRNPA1	SNRPA	9606.ENSP00000341826	9606.ENSP00000243563	0	0.371	0.299	0.54
HNRNPA1	SNRPD1	9606.ENSP00000341826	9606.ENSP00000300413	0	0.75	0.48	0.864
HNRNPA1	SNRPD2	9606.ENSP00000341826	9606.ENSP00000342374	0	0.945	0.49	0.97
HNRNPA1	SNRPD3	9606.ENSP00000341826	9606.ENSP00000215829	0	0.868	0.509	0.932
HNRNPA1	SNRPE	9606.ENSP00000341826	9606.ENSP00000400591	0	0.943	0.357	0.961
HNRNPA1	SNRPF	9606.ENSP00000341826	9606.ENSP00000266735	0	0.94	0.355	0.959
HNRNPA1	SNRPG	9606.ENSP00000341826	9606.ENSP00000272348	0	0.939	0.357	0.959
HNRNPA1	SRRT	9606.ENSP00000341826	9606.ENSP00000480421	0	0.641	0.274	0.728
HNRNPA1	SRSF1	9606.ENSP00000341826	9606.ENSP00000258962	0.297	0.953	0.427	0.979
HNRNPA1	SRSF3	9606.ENSP00000341826	9606.ENSP00000362820	0	0.946	0.26	0.959
HNRNPA1	SRSF6	9606.ENSP00000341826	9606.ENSP00000244020	0	0.456	0.427	0.675
HNRNPA1	SRSF7	9606.ENSP00000341826	9606.ENSP00000325905	0	0.859	0.52	0.929
HNRNPA1	SSB	9606.ENSP00000341826	9606.ENSP00000386636	0	0.912	0.078	0.916
HNRNPA1	SUMO1	9606.ENSP00000341826	9606.ENSP00000376077	0	0.516	0.11	0.551
HNRNPA1	SYNCRIP	9606.ENSP00000341826	9606.ENSP00000358635	0	0.915	0.307	0.938
HNRNPA1	TAF15	9606.ENSP00000341826	9606.ENSP00000474096	0	0.934	0.133	0.94
HNRNPA1	TAF4	9606.ENSP00000341826	9606.ENSP00000252996	0	0.515	0	0.515
HNRNPA1	TARDBP	9606.ENSP00000341826	9606.ENSP00000240185	0	0.941	0.368	0.961
HNRNPA1	THOC2	9606.ENSP00000341826	9606.ENSP00000245838	0	0.617	0.17	0.668
HNRNPA1	TIAL1	9606.ENSP00000341826	9606.ENSP00000358089	0	0.517	0.244	0.619
HNRNPA1	TRA2B	9606.ENSP00000341826	9606.ENSP00000416959	0.349	0.979	0.696	0.994
HNRNPA1	U2AF2	9606.ENSP00000341826	9606.ENSP00000307863	0	0.902	0.403	0.939
HNRNPA1	U2AF35	9606.ENSP00000341826	9606.ENSP00000485022	0	0.904	0.171	0.917
HNRNPA1	UBE2I	9606.ENSP00000341826	9606.ENSP00000348056	0	0.12	0.421	0.469
HNRNPA1	XRCC5	9606.ENSP00000341826	9606.ENSP00000375978	0	0.425	0.274	0.564
HNRNPA1	XRCC6	9606.ENSP00000341826	9606.ENSP00000352257	0	0.298	0.274	0.469
HNRNPA1	XRN2	9606.ENSP00000341826	9606.ENSP00000366396	0	0.105	0.363	0.406
HNRNPA1	ZNF326	9606.ENSP00000341826	9606.ENSP00000340796	0	0.571	0.274	0.675
HNRNPA2B1	HNRNPA3	9606.ENSP00000346694	9606.ENSP00000376309	0.434	0.676	0.794	0.931
HNRNPA2B1	HNRNPAB	9606.ENSP00000346694	9606.ENSP00000351108	0.36	0.491	0.854	0.926
HNRNPA2B1	HNRNPC	9606.ENSP00000346694	9606.ENSP00000451291	0	0.953	0	0.953
HNRNPA2B1	HNRNPF	9606.ENSP00000346694	9606.ENSP00000400433	0	0.923	0.608	0.968
HNRNPA2B1	HNRNPH1	9606.ENSP00000346694	9606.ENSP00000349168	0	0.958	0.61	0.983
HNRNPA2B1	HNRNPH3	9606.ENSP00000346694	9606.ENSP00000265866	0	0.811	0.82	0.964
HNRNPA2B1	HNRNPK	9606.ENSP00000346694	9606.ENSP00000365439	0	0.953	0.309	0.966
HNRNPA2B1	HNRNPL	9606.ENSP00000346694	9606.ENSP00000221419	0	0.95	0.791	0.989
HNRNPA2B1	HNRNPM	9606.ENSP00000346694	9606.ENSP00000325376	0	0.951	0.284	0.964
HNRNPA2B1	HNRNPR	9606.ENSP00000346694	9606.ENSP00000363745	0	0.954	0.085	0.956
HNRNPA2B1	HNRNPU	9606.ENSP00000346694	9606.ENSP00000283179	0	0.863	0.101	0.871
HNRNPA2B1	HSP90AA1	9606.ENSP00000346694	9606.ENSP00000335153	0	0.44	0	0.44
HNRNPA2B1	ILF2	9606.ENSP00000346694	9606.ENSP00000355011	0	0.942	0.071	0.943
HNRNPA2B1	ILF3	9606.ENSP00000346694	9606.ENSP00000404121	0	0.939	0.362	0.959
HNRNPA2B1	KHDRBS1	9606.ENSP00000346694	9606.ENSP00000313829	0	0.742	0.261	0.801
HNRNPA2B1	KHSRP	9606.ENSP00000346694	9606.ENSP00000381216	0	0.524	0	0.524
HNRNPA2B1	LSM3	9606.ENSP00000346694	9606.ENSP00000302160	0	0.625	0.05	0.628
HNRNPA2B1	MAGOH	9606.ENSP00000346694	9606.ENSP00000360525	0	0.626	0.053	0.631
HNRNPA2B1	MATR3	9606.ENSP00000346694	9606.ENSP00000354346	0	0.952	0.111	0.955
HNRNPA2B1	MBNL1	9606.ENSP00000346694	9606.ENSP00000282486	0	0.633	0.348	0.75
HNRNPA2B1	MFAP1	9606.ENSP00000346694	9606.ENSP00000267812	0	0.308	0.26	0.466
HNRNPA2B1	NAA10	9606.ENSP00000346694	9606.ENSP00000417763	0	0.577	0.057	0.584
HNRNPA2B1	NAA50	9606.ENSP00000346694	9606.ENSP00000240922	0	0.562	0.05	0.566
HNRNPA2B1	NONO	9606.ENSP00000346694	9606.ENSP00000276079	0	0.609	0.317	0.721
HNRNPA2B1	NUDT21	9606.ENSP00000346694	9606.ENSP00000300291	0	0.738	0	0.738
HNRNPA2B1	PABPN1	9606.ENSP00000346694	9606.ENSP00000216727	0	0.626	0.185	0.682
HNRNPA2B1	PCBP1	9606.ENSP00000346694	9606.ENSP00000305556	0	0.85	0.164	0.869
HNRNPA2B1	PCBP2	9606.ENSP00000346694	9606.ENSP00000352438	0	0.638	0.164	0.684
HNRNPA2B1	PHF5A	9606.ENSP00000346694	9606.ENSP00000216252	0	0.429	0.313	0.59
HNRNPA2B1	PRPF19	9606.ENSP00000346694	9606.ENSP00000227524	0	0.857	0.352	0.903
HNRNPA2B1	PSMA6	9606.ENSP00000346694	9606.ENSP00000261479	0	0.345	0.148	0.418
HNRNPA2B1	PSME3	9606.ENSP00000346694	9606.ENSP00000293362	0	0.706	0.125	0.732
HNRNPA2B1	PTBP1	9606.ENSP00000346694	9606.ENSP00000349428	0	0.949	0.818	0.99
HNRNPA2B1	RBM14	9606.ENSP00000346694	9606.ENSP00000311747	0	0.94	0	0.94
HNRNPA2B1	RBMX	9606.ENSP00000346694	9606.ENSP00000359645	0	0.943	0	0.943
HNRNPA2B1	RPLP2	9606.ENSP00000346694	9606.ENSP00000322419	0	0.579	0	0.579
HNRNPA2B1	RPS20	9606.ENSP00000346694	9606.ENSP00000429374	0	0.644	0.373	0.767
HNRNPA2B1	RPSA	9606.ENSP00000346694	9606.ENSP00000346067	0	0.529	0.182	0.598
HNRNPA2B1	RUVBL1	9606.ENSP00000346694	9606.ENSP00000318297	0	0.453	0	0.453
HNRNPA2B1	SAFB	9606.ENSP00000346694	9606.ENSP00000467423	0	0.63	0.166	0.678
HNRNPA2B1	SAP18	9606.ENSP00000346694	9606.ENSP00000481842	0	0.621	0	0.621
HNRNPA2B1	SARNP	9606.ENSP00000346694	9606.ENSP00000337632	0	0.528	0	0.528
HNRNPA2B1	SF1	9606.ENSP00000346694	9606.ENSP00000366604	0	0.332	0.312	0.52
HNRNPA2B1	SF3B1	9606.ENSP00000346694	9606.ENSP00000335321	0	0.259	0.305	0.463
HNRNPA2B1	SF3B5	9606.ENSP00000346694	9606.ENSP00000356541	0	0.506	0.186	0.58
HNRNPA2B1	SF3B6	9606.ENSP00000346694	9606.ENSP00000233468	0	0.505	0.195	0.584
HNRNPA2B1	SFPQ	9606.ENSP00000346694	9606.ENSP00000349748	0	0.864	0.581	0.94
HNRNPA2B1	SMU1	9606.ENSP00000346694	9606.ENSP00000380336	0	0.507	0	0.507
HNRNPA2B1	SNRNP70	9606.ENSP00000346694	9606.ENSP00000472998	0	0.926	0.535	0.964
HNRNPA2B1	SNRPA	9606.ENSP00000346694	9606.ENSP00000243563	0	0.389	0.299	0.554
HNRNPA2B1	SNRPD1	9606.ENSP00000346694	9606.ENSP00000300413	0	0.744	0.428	0.847
HNRNPA2B1	SNRPD2	9606.ENSP00000346694	9606.ENSP00000342374	0	0.942	0.327	0.959
HNRNPA2B1	SNRPD3	9606.ENSP00000346694	9606.ENSP00000215829	0	0.904	0.352	0.935
HNRNPA2B1	SNRPE	9606.ENSP00000346694	9606.ENSP00000400591	0	0.941	0.357	0.96
HNRNPA2B1	SNRPF	9606.ENSP00000346694	9606.ENSP00000266735	0	0.937	0.355	0.958
HNRNPA2B1	SNRPG	9606.ENSP00000346694	9606.ENSP00000272348	0	0.941	0.357	0.96
HNRNPA2B1	SRRT	9606.ENSP00000346694	9606.ENSP00000480421	0	0.718	0	0.718
HNRNPA2B1	SRSF1	9606.ENSP00000346694	9606.ENSP00000258962	0.247	0.966	0.244	0.979
HNRNPA2B1	SRSF3	9606.ENSP00000346694	9606.ENSP00000362820	0	0.949	0.391	0.968
HNRNPA2B1	SRSF6	9606.ENSP00000346694	9606.ENSP00000244020	0	0.469	0.244	0.581
HNRNPA2B1	SRSF7	9606.ENSP00000346694	9606.ENSP00000325905	0	0.855	0.26	0.888
HNRNPA2B1	SSB	9606.ENSP00000346694	9606.ENSP00000386636	0	0.928	0.05	0.928
HNRNPA2B1	SUMO1	9606.ENSP00000346694	9606.ENSP00000376077	0	0.568	0.11	0.599
HNRNPA2B1	SYNCRIP	9606.ENSP00000346694	9606.ENSP00000358635	0	0.917	0.085	0.921
HNRNPA2B1	TAF15	9606.ENSP00000346694	9606.ENSP00000474096	0	0.936	0.051	0.937
HNRNPA2B1	TAF4	9606.ENSP00000346694	9606.ENSP00000252996	0	0.515	0	0.515
HNRNPA2B1	TARDBP	9606.ENSP00000346694	9606.ENSP00000240185	0	0.943	0.459	0.968
HNRNPA2B1	THOC2	9606.ENSP00000346694	9606.ENSP00000245838	0	0.573	0.17	0.63
HNRNPA2B1	TIAL1	9606.ENSP00000346694	9606.ENSP00000358089	0	0.533	0.244	0.632
HNRNPA2B1	TRA2B	9606.ENSP00000346694	9606.ENSP00000416959	0.4	0.981	0	0.988
HNRNPA2B1	U2AF2	9606.ENSP00000346694	9606.ENSP00000307863	0	0.902	0.403	0.939
HNRNPA2B1	U2AF35	9606.ENSP00000346694	9606.ENSP00000485022	0	0.908	0.171	0.921
HNRNPA2B1	XRCC5	9606.ENSP00000346694	9606.ENSP00000375978	0	0.482	0	0.482
HNRNPA2B1	ZNF326	9606.ENSP00000346694	9606.ENSP00000340796	0	0.588	0	0.588
HNRNPA3	HNRNPAB	9606.ENSP00000376309	9606.ENSP00000351108	0.386	0.3	0.802	0.864
HNRNPA3	HNRNPC	9606.ENSP00000376309	9606.ENSP00000451291	0	0.633	0	0.633
HNRNPA3	HNRNPF	9606.ENSP00000376309	9606.ENSP00000400433	0	0.527	0.61	0.808
HNRNPA3	HNRNPH1	9606.ENSP00000376309	9606.ENSP00000349168	0	0.674	0.758	0.917
HNRNPA3	HNRNPH3	9606.ENSP00000376309	9606.ENSP00000265866	0	0.483	0.488	0.724
HNRNPA3	HNRNPK	9606.ENSP00000376309	9606.ENSP00000365439	0	0.682	0.425	0.81
HNRNPA3	HNRNPL	9606.ENSP00000376309	9606.ENSP00000221419	0	0.644	0.817	0.932
HNRNPA3	HNRNPM	9606.ENSP00000376309	9606.ENSP00000325376	0	0.689	0.284	0.768
HNRNPA3	HNRNPR	9606.ENSP00000376309	9606.ENSP00000363745	0	0.676	0.085	0.691
HNRNPA3	HNRNPU	9606.ENSP00000376309	9606.ENSP00000283179	0	0.427	0.253	0.554
HNRNPA3	ILF2	9606.ENSP00000376309	9606.ENSP00000355011	0	0.423	0.071	0.441
HNRNPA3	ILF3	9606.ENSP00000376309	9606.ENSP00000404121	0	0.422	0.071	0.44
HNRNPA3	KHDRBS1	9606.ENSP00000376309	9606.ENSP00000313829	0	0.336	0.261	0.488
HNRNPA3	MAGOH	9606.ENSP00000376309	9606.ENSP00000360525	0	0.422	0.053	0.429
HNRNPA3	MATR3	9606.ENSP00000376309	9606.ENSP00000354346	0	0.758	0.514	0.877
HNRNPA3	MBNL1	9606.ENSP00000376309	9606.ENSP00000282486	0	0.428	0.05	0.433
HNRNPA3	NONO	9606.ENSP00000376309	9606.ENSP00000276079	0	0.227	0.694	0.753
HNRNPA3	PABPN1	9606.ENSP00000376309	9606.ENSP00000216727	0	0.343	0.185	0.442
HNRNPA3	PCBP1	9606.ENSP00000376309	9606.ENSP00000305556	0	0.452	0.164	0.522
HNRNPA3	PHF5A	9606.ENSP00000376309	9606.ENSP00000216252	0	0.289	0.313	0.49
HNRNPA3	PRPF19	9606.ENSP00000376309	9606.ENSP00000227524	0	0.466	0.352	0.639
HNRNPA3	PTBP1	9606.ENSP00000376309	9606.ENSP00000349428	0	0.63	0.817	0.929
HNRNPA3	RBM14	9606.ENSP00000376309	9606.ENSP00000311747	0	0.507	0	0.507
HNRNPA3	RBMX	9606.ENSP00000376309	9606.ENSP00000359645	0	0.536	0	0.536
HNRNPA3	RPLP2	9606.ENSP00000376309	9606.ENSP00000322419	0	0.289	0.193	0.401
HNRNPA3	RPS20	9606.ENSP00000376309	9606.ENSP00000429374	0	0.302	0.373	0.544
HNRNPA3	SAP18	9606.ENSP00000376309	9606.ENSP00000481842	0	0.429	0	0.428
HNRNPA3	SF1	9606.ENSP00000376309	9606.ENSP00000366604	0	0.221	0.312	0.441
HNRNPA3	SF3B1	9606.ENSP00000376309	9606.ENSP00000335321	0	0.197	0.305	0.418
HNRNPA3	SF3B5	9606.ENSP00000376309	9606.ENSP00000356541	0	0.302	0.186	0.407
HNRNPA3	SF3B6	9606.ENSP00000376309	9606.ENSP00000233468	0	0.303	0.195	0.414
HNRNPA3	SFPQ	9606.ENSP00000376309	9606.ENSP00000349748	0	0.354	0.694	0.794
HNRNPA3	SMU1	9606.ENSP00000376309	9606.ENSP00000380336	0	0.508	0	0.508
HNRNPA3	SNRNP70	9606.ENSP00000376309	9606.ENSP00000472998	0	0.634	0.282	0.726
HNRNPA3	SNRPA	9606.ENSP00000376309	9606.ENSP00000243563	0	0.206	0.299	0.42
HNRNPA3	SNRPD1	9606.ENSP00000376309	9606.ENSP00000300413	0	0.461	0.314	0.614
HNRNPA3	SNRPD2	9606.ENSP00000376309	9606.ENSP00000342374	0	0.635	0.327	0.743
HNRNPA3	SNRPD3	9606.ENSP00000376309	9606.ENSP00000215829	0	0.627	0.352	0.748
HNRNPA3	SNRPE	9606.ENSP00000376309	9606.ENSP00000400591	0	0.629	0.357	0.751
HNRNPA3	SNRPF	9606.ENSP00000376309	9606.ENSP00000266735	0	0.53	0.355	0.684
HNRNPA3	SNRPG	9606.ENSP00000376309	9606.ENSP00000272348	0	0.629	0.357	0.751
HNRNPA3	SRSF1	9606.ENSP00000376309	9606.ENSP00000258962	0.257	0.666	0.244	0.796
HNRNPA3	SRSF3	9606.ENSP00000376309	9606.ENSP00000362820	0	0.566	0.26	0.665
HNRNPA3	SRSF7	9606.ENSP00000376309	9606.ENSP00000325905	0	0.472	0.26	0.592
HNRNPA3	SSB	9606.ENSP00000376309	9606.ENSP00000386636	0	0.488	0.05	0.493
HNRNPA3	SUMO1	9606.ENSP00000376309	9606.ENSP00000376077	0	0.389	0.11	0.433
HNRNPA3	SYNCRIP	9606.ENSP00000376309	9606.ENSP00000358635	0	0.419	0.243	0.542
HNRNPA3	TAF15	9606.ENSP00000376309	9606.ENSP00000474096	0	0.721	0.051	0.724
HNRNPA3	TARDBP	9606.ENSP00000376309	9606.ENSP00000240185	0	0.647	0.232	0.717
HNRNPA3	TIAL1	9606.ENSP00000376309	9606.ENSP00000358089	0	0.286	0.244	0.437
HNRNPA3	TRA2B	9606.ENSP00000376309	9606.ENSP00000416959	0.33	0.862	0	0.879
HNRNPA3	U2AF2	9606.ENSP00000376309	9606.ENSP00000307863	0	0.436	0.403	0.649
HNRNPA3	U2AF35	9606.ENSP00000376309	9606.ENSP00000485022	0	0.52	0.171	0.585
HNRNPAB	HNRNPH1	9606.ENSP00000351108	9606.ENSP00000349168	0	0.385	0.831	0.891
HNRNPAB	HNRNPH3	9606.ENSP00000351108	9606.ENSP00000265866	0	0.448	0.165	0.52
HNRNPAB	HNRNPK	9606.ENSP00000351108	9606.ENSP00000365439	0	0.38	0.167	0.462
HNRNPAB	HNRNPL	9606.ENSP00000351108	9606.ENSP00000221419	0	0.43	0	0.43
HNRNPAB	HNRNPM	9606.ENSP00000351108	9606.ENSP00000325376	0	0.379	0.244	0.51
HNRNPAB	HNRNPR	9606.ENSP00000351108	9606.ENSP00000363745	0	0.476	0.085	0.5
HNRNPAB	ILF2	9606.ENSP00000351108	9606.ENSP00000355011	0	0.552	0.071	0.566
HNRNPAB	ILF3	9606.ENSP00000351108	9606.ENSP00000404121	0	0.39	0.071	0.41
HNRNPAB	KHDRBS1	9606.ENSP00000351108	9606.ENSP00000313829	0	0.227	0.261	0.404
HNRNPAB	NONO	9606.ENSP00000351108	9606.ENSP00000276079	0	0.331	0.172	0.422
HNRNPAB	PABPN1	9606.ENSP00000351108	9606.ENSP00000216727	0	0.449	0.185	0.532
HNRNPAB	PHF5A	9606.ENSP00000351108	9606.ENSP00000216252	0	0.184	0.313	0.415
HNRNPAB	PRPF19	9606.ENSP00000351108	9606.ENSP00000227524	0	0.565	0.352	0.706
HNRNPAB	PTBP1	9606.ENSP00000351108	9606.ENSP00000349428	0	0.461	0.764	0.867
HNRNPAB	RBMX	9606.ENSP00000351108	9606.ENSP00000359645	0	0.418	0	0.418
HNRNPAB	RPS20	9606.ENSP00000351108	9606.ENSP00000429374	0	0.263	0.373	0.518
HNRNPAB	RUVBL1	9606.ENSP00000351108	9606.ENSP00000318297	0	0.405	0	0.405
HNRNPAB	SF1	9606.ENSP00000351108	9606.ENSP00000366604	0	0.153	0.366	0.44
HNRNPAB	SF3B5	9606.ENSP00000351108	9606.ENSP00000356541	0	0.33	0.186	0.431
HNRNPAB	SFPQ	9606.ENSP00000351108	9606.ENSP00000349748	0	0.455	0.172	0.53
HNRNPAB	SNRNP70	9606.ENSP00000351108	9606.ENSP00000472998	0	0.301	0.282	0.477
HNRNPAB	SNRPA	9606.ENSP00000351108	9606.ENSP00000243563	0	0.203	0.299	0.417
HNRNPAB	SNRPD1	9606.ENSP00000351108	9606.ENSP00000300413	0	0.326	0.314	0.518
HNRNPAB	SNRPD2	9606.ENSP00000351108	9606.ENSP00000342374	0	0.327	0.327	0.527
HNRNPAB	SNRPD3	9606.ENSP00000351108	9606.ENSP00000215829	0	0.42	0.352	0.608
HNRNPAB	SNRPE	9606.ENSP00000351108	9606.ENSP00000400591	0	0.35	0.357	0.564
HNRNPAB	SNRPF	9606.ENSP00000351108	9606.ENSP00000266735	0	0.396	0.355	0.594
HNRNPAB	SNRPG	9606.ENSP00000351108	9606.ENSP00000272348	0	0.313	0.357	0.539
HNRNPAB	SRSF1	9606.ENSP00000351108	9606.ENSP00000258962	0.221	0.373	0.244	0.598
HNRNPAB	SRSF3	9606.ENSP00000351108	9606.ENSP00000362820	0	0.381	0.26	0.522
HNRNPAB	SRSF7	9606.ENSP00000351108	9606.ENSP00000325905	0	0.255	0.26	0.425
HNRNPAB	SYNCRIP	9606.ENSP00000351108	9606.ENSP00000358635	0	0.376	0.15	0.448
HNRNPAB	TARDBP	9606.ENSP00000351108	9606.ENSP00000240185	0	0.318	0.158	0.401
HNRNPAB	TRA2B	9606.ENSP00000351108	9606.ENSP00000416959	0.285	0.338	0	0.405
HNRNPAB	U2AF2	9606.ENSP00000351108	9606.ENSP00000307863	0	0.268	0.403	0.544
HNRNPC	HNRNPF	9606.ENSP00000451291	9606.ENSP00000400433	0	0.867	0.165	0.884
HNRNPC	HNRNPH1	9606.ENSP00000451291	9606.ENSP00000349168	0	0.944	0.165	0.951
HNRNPC	HNRNPH3	9606.ENSP00000451291	9606.ENSP00000265866	0	0.65	0.165	0.695
HNRNPC	HNRNPK	9606.ENSP00000451291	9606.ENSP00000365439	0	0.946	0.167	0.953
HNRNPC	HNRNPL	9606.ENSP00000451291	9606.ENSP00000221419	0	0.942	0.119	0.947
HNRNPC	HNRNPM	9606.ENSP00000451291	9606.ENSP00000325376	0	0.94	0.439	0.965
HNRNPC	HNRNPR	9606.ENSP00000451291	9606.ENSP00000363745	0	0.942	0.281	0.956
HNRNPC	HNRNPU	9606.ENSP00000451291	9606.ENSP00000283179	0	0.734	0.101	0.751
HNRNPC	ILF2	9606.ENSP00000451291	9606.ENSP00000355011	0	0.946	0.26	0.958
HNRNPC	ILF3	9606.ENSP00000451291	9606.ENSP00000404121	0	0.918	0.334	0.943
HNRNPC	KHDRBS1	9606.ENSP00000451291	9606.ENSP00000313829	0	0.647	0.861	0.949
HNRNPC	KHSRP	9606.ENSP00000451291	9606.ENSP00000381216	0	0.432	0	0.432
HNRNPC	LSM3	9606.ENSP00000451291	9606.ENSP00000302160	0	0.641	0.05	0.644
HNRNPC	MAGOH	9606.ENSP00000451291	9606.ENSP00000360525	0	0.567	0.256	0.664
HNRNPC	MATR3	9606.ENSP00000451291	9606.ENSP00000354346	0	0.946	0.113	0.95
HNRNPC	MBNL1	9606.ENSP00000451291	9606.ENSP00000282486	0	0.504	0.05	0.508
HNRNPC	MFAP1	9606.ENSP00000451291	9606.ENSP00000267812	0	0.315	0.26	0.471
HNRNPC	NAA50	9606.ENSP00000451291	9606.ENSP00000240922	0	0.426	0.05	0.431
HNRNPC	NONO	9606.ENSP00000451291	9606.ENSP00000276079	0	0.563	0.172	0.622
HNRNPC	NUDT21	9606.ENSP00000451291	9606.ENSP00000300291	0	0.75	0	0.75
HNRNPC	PABPN1	9606.ENSP00000451291	9606.ENSP00000216727	0	0.437	0.185	0.522
HNRNPC	PCBP1	9606.ENSP00000451291	9606.ENSP00000305556	0	0.66	0.164	0.704
HNRNPC	PCBP2	9606.ENSP00000451291	9606.ENSP00000352438	0	0.44	0.164	0.512
HNRNPC	PHF5A	9606.ENSP00000451291	9606.ENSP00000216252	0	0.456	0.313	0.61
HNRNPC	PRPF19	9606.ENSP00000451291	9606.ENSP00000227524	0	0.707	0.352	0.802
HNRNPC	PSME3	9606.ENSP00000451291	9606.ENSP00000293362	0	0.627	0.125	0.66
HNRNPC	PTBP1	9606.ENSP00000451291	9606.ENSP00000349428	0	0.94	0	0.94
HNRNPC	RBM14	9606.ENSP00000451291	9606.ENSP00000311747	0	0.932	0	0.932
HNRNPC	RBMX	9606.ENSP00000451291	9606.ENSP00000359645	0	0.937	0.205	0.948
HNRNPC	RPS20	9606.ENSP00000451291	9606.ENSP00000429374	0	0.473	0.373	0.655
HNRNPC	RPSA	9606.ENSP00000451291	9606.ENSP00000346067	0	0.384	0.182	0.474
HNRNPC	SAFB	9606.ENSP00000451291	9606.ENSP00000467423	0	0.507	0.166	0.571
HNRNPC	SAP18	9606.ENSP00000451291	9606.ENSP00000481842	0	0.504	0.226	0.599
HNRNPC	SARNP	9606.ENSP00000451291	9606.ENSP00000337632	0	0.433	0	0.433
HNRNPC	SF1	9606.ENSP00000451291	9606.ENSP00000366604	0	0.289	0.312	0.49
HNRNPC	SF3B1	9606.ENSP00000451291	9606.ENSP00000335321	0	0.232	0.305	0.444
HNRNPC	SF3B5	9606.ENSP00000451291	9606.ENSP00000356541	0	0.435	0.186	0.52
HNRNPC	SF3B6	9606.ENSP00000451291	9606.ENSP00000233468	0	0.518	0.195	0.595
HNRNPC	SFPQ	9606.ENSP00000451291	9606.ENSP00000349748	0	0.737	0.325	0.815
HNRNPC	SMU1	9606.ENSP00000451291	9606.ENSP00000380336	0	0.507	0.199	0.588
HNRNPC	SNRNP70	9606.ENSP00000451291	9606.ENSP00000472998	0	0.853	0.282	0.89
HNRNPC	SNRPA	9606.ENSP00000451291	9606.ENSP00000243563	0	0.337	0.299	0.515
HNRNPC	SNRPD1	9606.ENSP00000451291	9606.ENSP00000300413	0	0.73	0.314	0.807
HNRNPC	SNRPD2	9606.ENSP00000451291	9606.ENSP00000342374	0	0.943	0.327	0.96
HNRNPC	SNRPD3	9606.ENSP00000451291	9606.ENSP00000215829	0	0.744	0.352	0.827
HNRNPC	SNRPE	9606.ENSP00000451291	9606.ENSP00000400591	0	0.927	0.357	0.951
HNRNPC	SNRPF	9606.ENSP00000451291	9606.ENSP00000266735	0	0.909	0.355	0.939
HNRNPC	SNRPG	9606.ENSP00000451291	9606.ENSP00000272348	0	0.935	0.357	0.956
HNRNPC	SRRT	9606.ENSP00000451291	9606.ENSP00000480421	0	0.627	0	0.627
HNRNPC	SRSF1	9606.ENSP00000451291	9606.ENSP00000258962	0	0.944	0.244	0.956
HNRNPC	SRSF3	9606.ENSP00000451291	9606.ENSP00000362820	0	0.935	0.26	0.95
HNRNPC	SRSF6	9606.ENSP00000451291	9606.ENSP00000244020	0	0.388	0.244	0.517
HNRNPC	SRSF7	9606.ENSP00000451291	9606.ENSP00000325905	0	0.724	0.26	0.787
HNRNPC	SSB	9606.ENSP00000451291	9606.ENSP00000386636	0	0.865	0.05	0.866
HNRNPC	SUMO1	9606.ENSP00000451291	9606.ENSP00000376077	0	0.54	0.165	0.6
HNRNPC	SYNCRIP	9606.ENSP00000451291	9606.ENSP00000358635	0	0.728	0.085	0.741
HNRNPC	TAF15	9606.ENSP00000451291	9606.ENSP00000474096	0	0.901	0.051	0.902
HNRNPC	TAF4	9606.ENSP00000451291	9606.ENSP00000252996	0	0.439	0	0.439
HNRNPC	TARDBP	9606.ENSP00000451291	9606.ENSP00000240185	0	0.911	0.158	0.922
HNRNPC	THOC2	9606.ENSP00000451291	9606.ENSP00000245838	0	0.429	0.17	0.505
HNRNPC	TIAL1	9606.ENSP00000451291	9606.ENSP00000358089	0	0.44	0.244	0.559
HNRNPC	TRA2B	9606.ENSP00000451291	9606.ENSP00000416959	0	0.941	0	0.941
HNRNPC	U2AF2	9606.ENSP00000451291	9606.ENSP00000307863	0	0.809	0.475	0.895
HNRNPC	U2AF35	9606.ENSP00000451291	9606.ENSP00000485022	0	0.73	0.171	0.767
HNRNPC	XRCC5	9606.ENSP00000451291	9606.ENSP00000375978	0	0.401	0.313	0.57
HNRNPC	ZNF326	9606.ENSP00000451291	9606.ENSP00000340796	0	0.505	0	0.505
HNRNPF	HNRNPH1	9606.ENSP00000400433	9606.ENSP00000349168	0	0.936	0.802	0.986
HNRNPF	HNRNPH3	9606.ENSP00000400433	9606.ENSP00000265866	0	0.412	0.819	0.889
HNRNPF	HNRNPK	9606.ENSP00000400433	9606.ENSP00000365439	0	0.937	0.226	0.949
HNRNPF	HNRNPL	9606.ENSP00000400433	9606.ENSP00000221419	0	0.933	0.119	0.938
HNRNPF	HNRNPM	9606.ENSP00000400433	9606.ENSP00000325376	0	0.95	0.27	0.962
HNRNPF	HNRNPR	9606.ENSP00000400433	9606.ENSP00000363745	0	0.856	0.236	0.885
HNRNPF	HNRNPU	9606.ENSP00000400433	9606.ENSP00000283179	0	0.739	0	0.739
HNRNPF	ILF2	9606.ENSP00000400433	9606.ENSP00000355011	0	0.657	0	0.657
HNRNPF	ILF3	9606.ENSP00000400433	9606.ENSP00000404121	0	0.714	0	0.714
HNRNPF	KHDRBS1	9606.ENSP00000400433	9606.ENSP00000313829	0	0.74	0	0.74
HNRNPF	KHSRP	9606.ENSP00000400433	9606.ENSP00000381216	0	0.636	0	0.636
HNRNPF	LSM3	9606.ENSP00000400433	9606.ENSP00000302160	0	0.504	0	0.504
HNRNPF	MAGOH	9606.ENSP00000400433	9606.ENSP00000360525	0	0.338	0.247	0.48
HNRNPF	MATR3	9606.ENSP00000400433	9606.ENSP00000354346	0	0.938	0.283	0.953
HNRNPF	MBNL1	9606.ENSP00000400433	9606.ENSP00000282486	0	0.428	0.342	0.607
HNRNPF	NONO	9606.ENSP00000400433	9606.ENSP00000276079	0	0.523	0	0.523
HNRNPF	NUDT21	9606.ENSP00000400433	9606.ENSP00000300291	0	0.527	0	0.527
HNRNPF	PCBP1	9606.ENSP00000400433	9606.ENSP00000305556	0	0.516	0	0.516
HNRNPF	PRPF19	9606.ENSP00000400433	9606.ENSP00000227524	0	0.518	0	0.518
HNRNPF	PSME3	9606.ENSP00000400433	9606.ENSP00000293362	0	0.586	0	0.586
HNRNPF	PTBP1	9606.ENSP00000400433	9606.ENSP00000349428	0	0.906	0	0.906
HNRNPF	RBM14	9606.ENSP00000400433	9606.ENSP00000311747	0	0.734	0	0.734
HNRNPF	RBMX	9606.ENSP00000400433	9606.ENSP00000359645	0	0.637	0.791	0.92
HNRNPF	SAFB	9606.ENSP00000400433	9606.ENSP00000467423	0	0.539	0	0.539
HNRNPF	SARNP	9606.ENSP00000400433	9606.ENSP00000337632	0	0.464	0	0.463
HNRNPF	SF1	9606.ENSP00000400433	9606.ENSP00000366604	0	0.517	0.519	0.757
HNRNPF	SF3B6	9606.ENSP00000400433	9606.ENSP00000233468	0	0.444	0	0.444
HNRNPF	SFPQ	9606.ENSP00000400433	9606.ENSP00000349748	0	0.826	0	0.826
HNRNPF	SMU1	9606.ENSP00000400433	9606.ENSP00000380336	0	0.572	0	0.572
HNRNPF	SNRNP70	9606.ENSP00000400433	9606.ENSP00000472998	0	0.735	0.05	0.737
HNRNPF	SNRPA	9606.ENSP00000400433	9606.ENSP00000243563	0	0.44	0	0.44
HNRNPF	SNRPD1	9606.ENSP00000400433	9606.ENSP00000300413	0	0.519	0	0.519
HNRNPF	SNRPD2	9606.ENSP00000400433	9606.ENSP00000342374	0	0.907	0	0.907
HNRNPF	SNRPD3	9606.ENSP00000400433	9606.ENSP00000215829	0	0.638	0	0.638
HNRNPF	SNRPE	9606.ENSP00000400433	9606.ENSP00000400591	0	0.863	0	0.863
HNRNPF	SNRPF	9606.ENSP00000400433	9606.ENSP00000266735	0	0.741	0	0.741
HNRNPF	SNRPG	9606.ENSP00000400433	9606.ENSP00000272348	0	0.905	0	0.905
HNRNPF	SRRT	9606.ENSP00000400433	9606.ENSP00000480421	0	0.688	0	0.688
HNRNPF	SRSF1	9606.ENSP00000400433	9606.ENSP00000258962	0	0.923	0.246	0.94
HNRNPF	SRSF3	9606.ENSP00000400433	9606.ENSP00000362820	0	0.743	0	0.743
HNRNPF	SRSF6	9606.ENSP00000400433	9606.ENSP00000244020	0	0.498	0.05	0.503
HNRNPF	SRSF7	9606.ENSP00000400433	9606.ENSP00000325905	0	0.636	0.207	0.699
HNRNPF	SSB	9606.ENSP00000400433	9606.ENSP00000386636	0	0.718	0	0.718
HNRNPF	SUMO1	9606.ENSP00000400433	9606.ENSP00000376077	0	0.46	0	0.459
HNRNPF	SYNCRIP	9606.ENSP00000400433	9606.ENSP00000358635	0	0.458	0	0.458
HNRNPF	TAF15	9606.ENSP00000400433	9606.ENSP00000474096	0	0.735	0	0.735
HNRNPF	TARDBP	9606.ENSP00000400433	9606.ENSP00000240185	0	0.913	0	0.913
HNRNPF	TIAL1	9606.ENSP00000400433	9606.ENSP00000358089	0	0.44	0.05	0.445
HNRNPF	TRA2B	9606.ENSP00000400433	9606.ENSP00000416959	0	0.876	0.165	0.892
HNRNPF	U2AF2	9606.ENSP00000400433	9606.ENSP00000307863	0	0.735	0.221	0.784
HNRNPF	U2AF35	9606.ENSP00000400433	9606.ENSP00000485022	0	0.854	0	0.854
HNRNPF	ZNF326	9606.ENSP00000400433	9606.ENSP00000340796	0	0.44	0	0.44
HNRNPH1	HNRNPH3	9606.ENSP00000349168	9606.ENSP00000265866	0	0.714	0.818	0.945
HNRNPH1	HNRNPK	9606.ENSP00000349168	9606.ENSP00000365439	0	0.98	0.301	0.986
HNRNPH1	HNRNPL	9606.ENSP00000349168	9606.ENSP00000221419	0	0.978	0.78	0.995
HNRNPH1	HNRNPM	9606.ENSP00000349168	9606.ENSP00000325376	0	0.957	0.52	0.978
HNRNPH1	HNRNPR	9606.ENSP00000349168	9606.ENSP00000363745	0	0.951	0.24	0.961
HNRNPH1	HNRNPU	9606.ENSP00000349168	9606.ENSP00000283179	0	0.863	0.19	0.884
HNRNPH1	ILF2	9606.ENSP00000349168	9606.ENSP00000355011	0	0.935	0.266	0.95
HNRNPH1	ILF3	9606.ENSP00000349168	9606.ENSP00000404121	0	0.934	0.517	0.967
HNRNPH1	KHDRBS1	9606.ENSP00000349168	9606.ENSP00000313829	0	0.719	0	0.719
HNRNPH1	KHSRP	9606.ENSP00000349168	9606.ENSP00000381216	0	0.619	0.379	0.753
HNRNPH1	LSM3	9606.ENSP00000349168	9606.ENSP00000302160	0	0.646	0	0.646
HNRNPH1	MAGOH	9606.ENSP00000349168	9606.ENSP00000360525	0	0.517	0.247	0.62
HNRNPH1	MATR3	9606.ENSP00000349168	9606.ENSP00000354346	0	0.956	0.108	0.959
HNRNPH1	MBNL1	9606.ENSP00000349168	9606.ENSP00000282486	0	0.624	0.379	0.756
HNRNPH1	NAA10	9606.ENSP00000349168	9606.ENSP00000417763	0	0.619	0	0.619
HNRNPH1	NAA50	9606.ENSP00000349168	9606.ENSP00000240922	0	0.539	0	0.539
HNRNPH1	NONO	9606.ENSP00000349168	9606.ENSP00000276079	0	0.581	0	0.581
HNRNPH1	NUDT21	9606.ENSP00000349168	9606.ENSP00000300291	0	0.745	0	0.745
HNRNPH1	PABPN1	9606.ENSP00000349168	9606.ENSP00000216727	0	0.518	0	0.518
HNRNPH1	PCBP1	9606.ENSP00000349168	9606.ENSP00000305556	0	0.899	0	0.899
HNRNPH1	PCBP2	9606.ENSP00000349168	9606.ENSP00000352438	0	0.624	0	0.624
HNRNPH1	PHF5A	9606.ENSP00000349168	9606.ENSP00000216252	0	0.504	0	0.504
HNRNPH1	PRPF19	9606.ENSP00000349168	9606.ENSP00000227524	0	0.77	0	0.77
HNRNPH1	PSME3	9606.ENSP00000349168	9606.ENSP00000293362	0	0.733	0	0.733
HNRNPH1	PTBP1	9606.ENSP00000349168	9606.ENSP00000349428	0	0.948	0	0.948
HNRNPH1	RBM14	9606.ENSP00000349168	9606.ENSP00000311747	0	0.942	0.213	0.952
HNRNPH1	RBM39	9606.ENSP00000349168	9606.ENSP00000253363	0	0.387	0.511	0.687
HNRNPH1	RBMX	9606.ENSP00000349168	9606.ENSP00000359645	0	0.936	0.475	0.965
HNRNPH1	RPLP2	9606.ENSP00000349168	9606.ENSP00000322419	0	0.619	0	0.619
HNRNPH1	RPS20	9606.ENSP00000349168	9606.ENSP00000429374	0	0.625	0	0.625
HNRNPH1	RPSA	9606.ENSP00000349168	9606.ENSP00000346067	0	0.504	0	0.504
HNRNPH1	RUVBL1	9606.ENSP00000349168	9606.ENSP00000318297	0	0.515	0	0.515
HNRNPH1	SAFB	9606.ENSP00000349168	9606.ENSP00000467423	0	0.654	0	0.654
HNRNPH1	SAP18	9606.ENSP00000349168	9606.ENSP00000481842	0	0.622	0	0.622
HNRNPH1	SARNP	9606.ENSP00000349168	9606.ENSP00000337632	0	0.579	0	0.579
HNRNPH1	SF1	9606.ENSP00000349168	9606.ENSP00000366604	0	0.399	0.517	0.697
HNRNPH1	SF3B1	9606.ENSP00000349168	9606.ENSP00000335321	0	0.433	0	0.433
HNRNPH1	SF3B5	9606.ENSP00000349168	9606.ENSP00000356541	0	0.504	0	0.504
HNRNPH1	SF3B6	9606.ENSP00000349168	9606.ENSP00000233468	0	0.619	0	0.619
HNRNPH1	SFPQ	9606.ENSP00000349168	9606.ENSP00000349748	0	0.909	0	0.909
HNRNPH1	SMU1	9606.ENSP00000349168	9606.ENSP00000380336	0	0.506	0	0.506
HNRNPH1	SNRNP70	9606.ENSP00000349168	9606.ENSP00000472998	0	0.938	0.202	0.948
HNRNPH1	SNRPA	9606.ENSP00000349168	9606.ENSP00000243563	0	0.438	0	0.438
HNRNPH1	SNRPD1	9606.ENSP00000349168	9606.ENSP00000300413	0	0.856	0	0.856
HNRNPH1	SNRPD2	9606.ENSP00000349168	9606.ENSP00000342374	0	0.946	0	0.946
HNRNPH1	SNRPD3	9606.ENSP00000349168	9606.ENSP00000215829	0	0.907	0	0.907
HNRNPH1	SNRPE	9606.ENSP00000349168	9606.ENSP00000400591	0	0.94	0	0.94
HNRNPH1	SNRPF	9606.ENSP00000349168	9606.ENSP00000266735	0	0.939	0	0.939
HNRNPH1	SNRPG	9606.ENSP00000349168	9606.ENSP00000272348	0	0.94	0	0.94
HNRNPH1	SRRT	9606.ENSP00000349168	9606.ENSP00000480421	0	0.747	0	0.747
HNRNPH1	SRSF1	9606.ENSP00000349168	9606.ENSP00000258962	0	0.96	0.133	0.964
HNRNPH1	SRSF3	9606.ENSP00000349168	9606.ENSP00000362820	0	0.948	0	0.948
HNRNPH1	SRSF6	9606.ENSP00000349168	9606.ENSP00000244020	0	0.621	0.05	0.624
HNRNPH1	SRSF7	9606.ENSP00000349168	9606.ENSP00000325905	0	0.906	0	0.906
HNRNPH1	SSB	9606.ENSP00000349168	9606.ENSP00000386636	0	0.936	0	0.936
HNRNPH1	SUMO1	9606.ENSP00000349168	9606.ENSP00000376077	0	0.619	0	0.619
HNRNPH1	SYNCRIP	9606.ENSP00000349168	9606.ENSP00000358635	0	0.86	0.194	0.882
HNRNPH1	TAF15	9606.ENSP00000349168	9606.ENSP00000474096	0	0.939	0	0.939
HNRNPH1	TAF4	9606.ENSP00000349168	9606.ENSP00000252996	0	0.503	0	0.503
HNRNPH1	TARDBP	9606.ENSP00000349168	9606.ENSP00000240185	0	0.949	0.117	0.953
HNRNPH1	THOC2	9606.ENSP00000349168	9606.ENSP00000245838	0	0.623	0	0.623
HNRNPH1	TIAL1	9606.ENSP00000349168	9606.ENSP00000358089	0	0.637	0.05	0.641
HNRNPH1	TRA2B	9606.ENSP00000349168	9606.ENSP00000416959	0	0.948	0.165	0.955
HNRNPH1	U2AF2	9606.ENSP00000349168	9606.ENSP00000307863	0	0.909	0.225	0.926
HNRNPH1	U2AF35	9606.ENSP00000349168	9606.ENSP00000485022	0	0.907	0	0.907
HNRNPH1	XRCC5	9606.ENSP00000349168	9606.ENSP00000375978	0	0.426	0	0.426
HNRNPH1	ZNF326	9606.ENSP00000349168	9606.ENSP00000340796	0	0.63	0	0.63
HNRNPH3	HNRNPK	9606.ENSP00000265866	9606.ENSP00000365439	0	0.733	0.05	0.735
HNRNPH3	HNRNPL	9606.ENSP00000265866	9606.ENSP00000221419	0	0.734	0	0.734
HNRNPH3	HNRNPM	9606.ENSP00000265866	9606.ENSP00000325376	0	0.645	0.05	0.648
HNRNPH3	HNRNPR	9606.ENSP00000265866	9606.ENSP00000363745	0	0.751	0.199	0.792
HNRNPH3	HNRNPU	9606.ENSP00000265866	9606.ENSP00000283179	0	0.334	0.531	0.674
HNRNPH3	ILF2	9606.ENSP00000265866	9606.ENSP00000355011	0	0.597	0	0.597
HNRNPH3	ILF3	9606.ENSP00000265866	9606.ENSP00000404121	0	0.526	0	0.526
HNRNPH3	MATR3	9606.ENSP00000265866	9606.ENSP00000354346	0	0.73	0.214	0.778
HNRNPH3	MBNL1	9606.ENSP00000265866	9606.ENSP00000282486	0	0.408	0.342	0.593
HNRNPH3	NUDT21	9606.ENSP00000265866	9606.ENSP00000300291	0	0.438	0	0.438
HNRNPH3	PABPN1	9606.ENSP00000265866	9606.ENSP00000216727	0	0.517	0	0.517
HNRNPH3	PCBP1	9606.ENSP00000265866	9606.ENSP00000305556	0	0.461	0	0.461
HNRNPH3	PDCD6	9606.ENSP00000265866	9606.ENSP00000264933	0	0.049	0.416	0.42
HNRNPH3	PRPF19	9606.ENSP00000265866	9606.ENSP00000227524	0	0.659	0	0.659
HNRNPH3	PTBP1	9606.ENSP00000265866	9606.ENSP00000349428	0	0.645	0	0.645
HNRNPH3	RBM14	9606.ENSP00000265866	9606.ENSP00000311747	0	0.628	0	0.628
HNRNPH3	RBMX	9606.ENSP00000265866	9606.ENSP00000359645	0	0.62	0	0.62
HNRNPH3	RPS20	9606.ENSP00000265866	9606.ENSP00000429374	0	0.429	0	0.429
HNRNPH3	RUVBL1	9606.ENSP00000265866	9606.ENSP00000318297	0	0.439	0	0.439
HNRNPH3	SAP18	9606.ENSP00000265866	9606.ENSP00000481842	0	0.429	0	0.428
HNRNPH3	SNRNP70	9606.ENSP00000265866	9606.ENSP00000472998	0	0.517	0.05	0.522
HNRNPH3	SNRPA	9606.ENSP00000265866	9606.ENSP00000243563	0	0.203	0.387	0.49
HNRNPH3	SNRPD1	9606.ENSP00000265866	9606.ENSP00000300413	0	0.449	0	0.449
HNRNPH3	SNRPD2	9606.ENSP00000265866	9606.ENSP00000342374	0	0.628	0	0.628
HNRNPH3	SNRPD3	9606.ENSP00000265866	9606.ENSP00000215829	0	0.719	0	0.719
HNRNPH3	SNRPE	9606.ENSP00000265866	9606.ENSP00000400591	0	0.633	0	0.633
HNRNPH3	SNRPF	9606.ENSP00000265866	9606.ENSP00000266735	0	0.628	0	0.628
HNRNPH3	SNRPG	9606.ENSP00000265866	9606.ENSP00000272348	0	0.627	0	0.627
HNRNPH3	SRSF1	9606.ENSP00000265866	9606.ENSP00000258962	0	0.661	0.392	0.785
HNRNPH3	SRSF3	9606.ENSP00000265866	9606.ENSP00000362820	0	0.596	0	0.596
HNRNPH3	SRSF7	9606.ENSP00000265866	9606.ENSP00000325905	0	0.485	0	0.485
HNRNPH3	SSB	9606.ENSP00000265866	9606.ENSP00000386636	0	0.508	0	0.508
HNRNPH3	SYNCRIP	9606.ENSP00000265866	9606.ENSP00000358635	0	0.486	0	0.486
HNRNPH3	TAF15	9606.ENSP00000265866	9606.ENSP00000474096	0	0.632	0	0.632
HNRNPH3	TARDBP	9606.ENSP00000265866	9606.ENSP00000240185	0	0.665	0	0.665
HNRNPH3	TRA2B	9606.ENSP00000265866	9606.ENSP00000416959	0	0.672	0.165	0.714
HNRNPH3	U2AF2	9606.ENSP00000265866	9606.ENSP00000307863	0	0.423	0	0.422
HNRNPH3	XRCC5	9606.ENSP00000265866	9606.ENSP00000375978	0	0.402	0	0.402
HNRNPK	HNRNPL	9606.ENSP00000365439	9606.ENSP00000221419	0	0.958	0.506	0.978
HNRNPK	HNRNPM	9606.ENSP00000365439	9606.ENSP00000325376	0	0.949	0.784	0.988
HNRNPK	HNRNPR	9606.ENSP00000365439	9606.ENSP00000363745	0	0.953	0.276	0.964
HNRNPK	HNRNPU	9606.ENSP00000365439	9606.ENSP00000283179	0	0.809	0.425	0.885
HNRNPK	HSPA4	9606.ENSP00000365439	9606.ENSP00000302961	0	0.274	0.387	0.535
HNRNPK	ILF2	9606.ENSP00000365439	9606.ENSP00000355011	0	0.935	0.11	0.94
HNRNPK	ILF3	9606.ENSP00000365439	9606.ENSP00000404121	0	0.924	0.369	0.95
HNRNPK	KHDRBS1	9606.ENSP00000365439	9606.ENSP00000313829	0	0.729	0.52	0.864
HNRNPK	KHSRP	9606.ENSP00000365439	9606.ENSP00000381216	0	0.586	0.11	0.615
HNRNPK	LSM3	9606.ENSP00000365439	9606.ENSP00000302160	0	0.628	0	0.628
HNRNPK	MAGOH	9606.ENSP00000365439	9606.ENSP00000360525	0	0.59	0.247	0.678
HNRNPK	MATR3	9606.ENSP00000365439	9606.ENSP00000354346	0	0.956	0.232	0.965
HNRNPK	MBNL1	9606.ENSP00000365439	9606.ENSP00000282486	0	0.624	0.342	0.742
HNRNPK	NAA10	9606.ENSP00000365439	9606.ENSP00000417763	0	0.62	0	0.62
HNRNPK	NAA50	9606.ENSP00000365439	9606.ENSP00000240922	0	0.542	0	0.542
HNRNPK	NONO	9606.ENSP00000365439	9606.ENSP00000276079	0	0.555	0.26	0.657
HNRNPK	NUDT21	9606.ENSP00000365439	9606.ENSP00000300291	0	0.73	0.379	0.825
HNRNPK	PABPN1	9606.ENSP00000365439	9606.ENSP00000216727	0	0.57	0	0.57
HNRNPK	PCBP1	9606.ENSP00000365439	9606.ENSP00000305556	0	0.908	0.188	0.922
HNRNPK	PCBP2	9606.ENSP00000365439	9606.ENSP00000352438	0	0.626	0.338	0.742
HNRNPK	PDIA3	9606.ENSP00000365439	9606.ENSP00000300289	0	0.069	0.413	0.43
HNRNPK	PHF5A	9606.ENSP00000365439	9606.ENSP00000216252	0	0.515	0	0.515
HNRNPK	PRPF19	9606.ENSP00000365439	9606.ENSP00000227524	0	0.742	0.11	0.76
HNRNPK	PSME3	9606.ENSP00000365439	9606.ENSP00000293362	0	0.729	0	0.729
HNRNPK	PTBP1	9606.ENSP00000365439	9606.ENSP00000349428	0	0.95	0.677	0.983
HNRNPK	RBM14	9606.ENSP00000365439	9606.ENSP00000311747	0	0.942	0.326	0.959
HNRNPK	RBMX	9606.ENSP00000365439	9606.ENSP00000359645	0	0.938	0.638	0.976
HNRNPK	RPLP2	9606.ENSP00000365439	9606.ENSP00000322419	0	0.622	0.08	0.637
HNRNPK	RPS20	9606.ENSP00000365439	9606.ENSP00000429374	0	0.623	0	0.623
HNRNPK	RPSA	9606.ENSP00000365439	9606.ENSP00000346067	0	0.517	0	0.517
HNRNPK	RUVBL1	9606.ENSP00000365439	9606.ENSP00000318297	0	0.56	0	0.56
HNRNPK	SAFB	9606.ENSP00000365439	9606.ENSP00000467423	0	0.641	0.388	0.771
HNRNPK	SAP18	9606.ENSP00000365439	9606.ENSP00000481842	0	0.624	0	0.624
HNRNPK	SARNP	9606.ENSP00000365439	9606.ENSP00000337632	0	0.517	0	0.517
HNRNPK	SF1	9606.ENSP00000365439	9606.ENSP00000366604	0	0.374	0.515	0.684
HNRNPK	SF3B1	9606.ENSP00000365439	9606.ENSP00000335321	0	0.343	0.239	0.479
HNRNPK	SF3B5	9606.ENSP00000365439	9606.ENSP00000356541	0	0.504	0	0.504
HNRNPK	SF3B6	9606.ENSP00000365439	9606.ENSP00000233468	0	0.578	0	0.578
HNRNPK	SFPQ	9606.ENSP00000365439	9606.ENSP00000349748	0	0.879	0.26	0.907
HNRNPK	SMU1	9606.ENSP00000365439	9606.ENSP00000380336	0	0.511	0	0.511
HNRNPK	SNRNP70	9606.ENSP00000365439	9606.ENSP00000472998	0	0.935	0.331	0.954
HNRNPK	SNRPA	9606.ENSP00000365439	9606.ENSP00000243563	0	0.445	0.518	0.721
HNRNPK	SNRPD1	9606.ENSP00000365439	9606.ENSP00000300413	0	0.825	0.236	0.861
HNRNPK	SNRPD2	9606.ENSP00000365439	9606.ENSP00000342374	0	0.945	0.05	0.945
HNRNPK	SNRPD3	9606.ENSP00000365439	9606.ENSP00000215829	0	0.917	0.05	0.918
HNRNPK	SNRPE	9606.ENSP00000365439	9606.ENSP00000400591	0	0.94	0.05	0.94
HNRNPK	SNRPF	9606.ENSP00000365439	9606.ENSP00000266735	0	0.938	0	0.938
HNRNPK	SNRPG	9606.ENSP00000365439	9606.ENSP00000272348	0	0.939	0	0.939
HNRNPK	SRRT	9606.ENSP00000365439	9606.ENSP00000480421	0	0.726	0.518	0.862
HNRNPK	SRSF1	9606.ENSP00000365439	9606.ENSP00000258962	0	0.95	0.355	0.967
HNRNPK	SRSF3	9606.ENSP00000365439	9606.ENSP00000362820	0	0.944	0.388	0.964
HNRNPK	SRSF6	9606.ENSP00000365439	9606.ENSP00000244020	0	0.44	0.192	0.528
HNRNPK	SRSF7	9606.ENSP00000365439	9606.ENSP00000325905	0	0.905	0.11	0.911
HNRNPK	SSB	9606.ENSP00000365439	9606.ENSP00000386636	0	0.934	0.11	0.939
HNRNPK	SUMO1	9606.ENSP00000365439	9606.ENSP00000376077	0	0.623	0.342	0.741
HNRNPK	SYNCRIP	9606.ENSP00000365439	9606.ENSP00000358635	0	0.871	0.619	0.948
HNRNPK	TAF15	9606.ENSP00000365439	9606.ENSP00000474096	0	0.939	0.06	0.94
HNRNPK	TAF4	9606.ENSP00000365439	9606.ENSP00000252996	0	0.503	0	0.503
HNRNPK	TARDBP	9606.ENSP00000365439	9606.ENSP00000240185	0	0.941	0.693	0.981
HNRNPK	THOC2	9606.ENSP00000365439	9606.ENSP00000245838	0	0.553	0	0.553
HNRNPK	TIAL1	9606.ENSP00000365439	9606.ENSP00000358089	0	0.627	0.192	0.686
HNRNPK	TRA2B	9606.ENSP00000365439	9606.ENSP00000416959	0	0.944	0.167	0.951
HNRNPK	U2AF2	9606.ENSP00000365439	9606.ENSP00000307863	0	0.912	0.523	0.956
HNRNPK	U2AF35	9606.ENSP00000365439	9606.ENSP00000485022	0	0.903	0	0.903
HNRNPK	UBE2I	9606.ENSP00000365439	9606.ENSP00000348056	0	0.131	0.379	0.437
HNRNPK	VCP	9606.ENSP00000365439	9606.ENSP00000351777	0	0.102	0.419	0.456
HNRNPK	XRCC5	9606.ENSP00000365439	9606.ENSP00000375978	0	0.463	0	0.463
HNRNPK	XRCC6	9606.ENSP00000365439	9606.ENSP00000352257	0	0.319	0.406	0.578
HNRNPK	ZNF326	9606.ENSP00000365439	9606.ENSP00000340796	0	0.619	0.11	0.646
HNRNPL	HNRNPM	9606.ENSP00000221419	9606.ENSP00000325376	0	0.946	0.252	0.958
HNRNPL	HNRNPR	9606.ENSP00000221419	9606.ENSP00000363745	0	0.948	0.225	0.958
HNRNPL	HNRNPU	9606.ENSP00000221419	9606.ENSP00000283179	0	0.74	0.119	0.761
HNRNPL	ILF2	9606.ENSP00000221419	9606.ENSP00000355011	0	0.942	0	0.942
HNRNPL	ILF3	9606.ENSP00000221419	9606.ENSP00000404121	0	0.937	0.342	0.957
HNRNPL	KHDRBS1	9606.ENSP00000221419	9606.ENSP00000313829	0	0.71	0	0.71
HNRNPL	KHSRP	9606.ENSP00000221419	9606.ENSP00000381216	0	0.621	0	0.621
HNRNPL	LSM3	9606.ENSP00000221419	9606.ENSP00000302160	0	0.664	0	0.664
HNRNPL	MAGOH	9606.ENSP00000221419	9606.ENSP00000360525	0	0.622	0.247	0.703
HNRNPL	MATR3	9606.ENSP00000221419	9606.ENSP00000354346	0	0.947	0.119	0.951
HNRNPL	MBNL1	9606.ENSP00000221419	9606.ENSP00000282486	0	0.653	0.342	0.761
HNRNPL	NAA10	9606.ENSP00000221419	9606.ENSP00000417763	0	0.619	0	0.619
HNRNPL	NAA50	9606.ENSP00000221419	9606.ENSP00000240922	0	0.504	0.41	0.694
HNRNPL	NONO	9606.ENSP00000221419	9606.ENSP00000276079	0	0.525	0	0.525
HNRNPL	NUDT21	9606.ENSP00000221419	9606.ENSP00000300291	0	0.739	0	0.739
HNRNPL	PABPN1	9606.ENSP00000221419	9606.ENSP00000216727	0	0.639	0	0.639
HNRNPL	PCBP1	9606.ENSP00000221419	9606.ENSP00000305556	0	0.899	0	0.899
HNRNPL	PCBP2	9606.ENSP00000221419	9606.ENSP00000352438	0	0.638	0.328	0.746
HNRNPL	PHF5A	9606.ENSP00000221419	9606.ENSP00000216252	0	0.515	0	0.515
HNRNPL	PRPF19	9606.ENSP00000221419	9606.ENSP00000227524	0	0.888	0	0.888
HNRNPL	PSME3	9606.ENSP00000221419	9606.ENSP00000293362	0	0.707	0	0.707
HNRNPL	PTBP1	9606.ENSP00000221419	9606.ENSP00000349428	0	0.951	0.816	0.99
HNRNPL	RBM14	9606.ENSP00000221419	9606.ENSP00000311747	0	0.943	0	0.943
HNRNPL	RBMX	9606.ENSP00000221419	9606.ENSP00000359645	0	0.935	0	0.935
HNRNPL	RPLP2	9606.ENSP00000221419	9606.ENSP00000322419	0	0.619	0	0.619
HNRNPL	RPS20	9606.ENSP00000221419	9606.ENSP00000429374	0	0.638	0	0.638
HNRNPL	RPSA	9606.ENSP00000221419	9606.ENSP00000346067	0	0.517	0	0.517
HNRNPL	RUVBL1	9606.ENSP00000221419	9606.ENSP00000318297	0	0.506	0	0.506
HNRNPL	SAFB	9606.ENSP00000221419	9606.ENSP00000467423	0	0.633	0	0.633
HNRNPL	SAP18	9606.ENSP00000221419	9606.ENSP00000481842	0	0.629	0	0.629
HNRNPL	SARNP	9606.ENSP00000221419	9606.ENSP00000337632	0	0.504	0	0.504
HNRNPL	SF1	9606.ENSP00000221419	9606.ENSP00000366604	0	0.354	0.413	0.605
HNRNPL	SF3B5	9606.ENSP00000221419	9606.ENSP00000356541	0	0.619	0	0.619
HNRNPL	SF3B6	9606.ENSP00000221419	9606.ENSP00000233468	0	0.624	0	0.624
HNRNPL	SFPQ	9606.ENSP00000221419	9606.ENSP00000349748	0	0.857	0.2	0.88
HNRNPL	SMU1	9606.ENSP00000221419	9606.ENSP00000380336	0	0.513	0	0.513
HNRNPL	SNRNP70	9606.ENSP00000221419	9606.ENSP00000472998	0	0.935	0.054	0.936
HNRNPL	SNRPA	9606.ENSP00000221419	9606.ENSP00000243563	0	0.461	0	0.461
HNRNPL	SNRPD1	9606.ENSP00000221419	9606.ENSP00000300413	0	0.857	0	0.857
HNRNPL	SNRPD2	9606.ENSP00000221419	9606.ENSP00000342374	0	0.946	0	0.946
HNRNPL	SNRPD3	9606.ENSP00000221419	9606.ENSP00000215829	0	0.932	0	0.932
HNRNPL	SNRPE	9606.ENSP00000221419	9606.ENSP00000400591	0	0.941	0	0.941
HNRNPL	SNRPF	9606.ENSP00000221419	9606.ENSP00000266735	0	0.938	0	0.938
HNRNPL	SNRPG	9606.ENSP00000221419	9606.ENSP00000272348	0	0.939	0	0.939
HNRNPL	SRRT	9606.ENSP00000221419	9606.ENSP00000480421	0	0.743	0	0.743
HNRNPL	SRSF1	9606.ENSP00000221419	9606.ENSP00000258962	0	0.949	0.157	0.955
HNRNPL	SRSF3	9606.ENSP00000221419	9606.ENSP00000362820	0	0.939	0.119	0.944
HNRNPL	SRSF6	9606.ENSP00000221419	9606.ENSP00000244020	0	0.442	0.054	0.449
HNRNPL	SRSF7	9606.ENSP00000221419	9606.ENSP00000325905	0	0.905	0	0.905
HNRNPL	SSB	9606.ENSP00000221419	9606.ENSP00000386636	0	0.934	0	0.934
HNRNPL	SUMO1	9606.ENSP00000221419	9606.ENSP00000376077	0	0.617	0	0.617
HNRNPL	SYNCRIP	9606.ENSP00000221419	9606.ENSP00000358635	0	0.861	0.419	0.916
HNRNPL	TAF15	9606.ENSP00000221419	9606.ENSP00000474096	0	0.94	0	0.94
HNRNPL	TAF4	9606.ENSP00000221419	9606.ENSP00000252996	0	0.516	0.119	0.555
HNRNPL	TARDBP	9606.ENSP00000221419	9606.ENSP00000240185	0	0.941	0	0.941
HNRNPL	THOC2	9606.ENSP00000221419	9606.ENSP00000245838	0	0.575	0	0.575
HNRNPL	TIAL1	9606.ENSP00000221419	9606.ENSP00000358089	0	0.512	0.054	0.518
HNRNPL	TRA2B	9606.ENSP00000221419	9606.ENSP00000416959	0	0.942	0	0.942
HNRNPL	U2AF2	9606.ENSP00000221419	9606.ENSP00000307863	0	0.916	0.126	0.924
HNRNPL	U2AF35	9606.ENSP00000221419	9606.ENSP00000485022	0	0.906	0	0.906
HNRNPL	UBE2I	9606.ENSP00000221419	9606.ENSP00000348056	0	0.125	0.735	0.758
HNRNPL	XRCC5	9606.ENSP00000221419	9606.ENSP00000375978	0	0.429	0.119	0.475
HNRNPL	ZNF326	9606.ENSP00000221419	9606.ENSP00000340796	0	0.574	0	0.574
HNRNPM	HNRNPR	9606.ENSP00000325376	9606.ENSP00000363745	0	0.942	0.384	0.962
HNRNPM	HNRNPU	9606.ENSP00000325376	9606.ENSP00000283179	0	0.904	0.062	0.906
HNRNPM	ILF2	9606.ENSP00000325376	9606.ENSP00000355011	0	0.9	0	0.9
HNRNPM	ILF3	9606.ENSP00000325376	9606.ENSP00000404121	0	0.918	0	0.918
HNRNPM	KHDRBS1	9606.ENSP00000325376	9606.ENSP00000313829	0	0.859	0.19	0.881
HNRNPM	KHSRP	9606.ENSP00000325376	9606.ENSP00000381216	0	0.721	0.09	0.735
HNRNPM	LSM3	9606.ENSP00000325376	9606.ENSP00000302160	0	0.628	0	0.628
HNRNPM	MAGOH	9606.ENSP00000325376	9606.ENSP00000360525	0	0.527	0.254	0.632
HNRNPM	MATR3	9606.ENSP00000325376	9606.ENSP00000354346	0	0.947	0.123	0.951
HNRNPM	MBNL1	9606.ENSP00000325376	9606.ENSP00000282486	0	0.619	0	0.619
HNRNPM	MFAP1	9606.ENSP00000325376	9606.ENSP00000267812	0	0.43	0	0.43
HNRNPM	NAA10	9606.ENSP00000325376	9606.ENSP00000417763	0	0.434	0	0.434
HNRNPM	NONO	9606.ENSP00000325376	9606.ENSP00000276079	0	0.646	0.312	0.746
HNRNPM	NUDT21	9606.ENSP00000325376	9606.ENSP00000300291	0	0.637	0.064	0.646
HNRNPM	PABPN1	9606.ENSP00000325376	9606.ENSP00000216727	0	0.463	0.262	0.586
HNRNPM	PCBP1	9606.ENSP00000325376	9606.ENSP00000305556	0	0.716	0.083	0.728
HNRNPM	PCBP2	9606.ENSP00000325376	9606.ENSP00000352438	0	0.434	0.083	0.459
HNRNPM	PHF5A	9606.ENSP00000325376	9606.ENSP00000216252	0	0.511	0	0.511
HNRNPM	PRPF19	9606.ENSP00000325376	9606.ENSP00000227524	0	0.675	0.314	0.767
HNRNPM	PSME3	9606.ENSP00000325376	9606.ENSP00000293362	0	0.639	0	0.639
HNRNPM	PTBP1	9606.ENSP00000325376	9606.ENSP00000349428	0	0.945	0.05	0.945
HNRNPM	RBM14	9606.ENSP00000325376	9606.ENSP00000311747	0	0.939	0.314	0.956
HNRNPM	RBMX	9606.ENSP00000325376	9606.ENSP00000359645	0	0.88	0.272	0.909
HNRNPM	RPLP2	9606.ENSP00000325376	9606.ENSP00000322419	0	0.41	0	0.41
HNRNPM	RPS20	9606.ENSP00000325376	9606.ENSP00000429374	0	0.433	0.084	0.458
HNRNPM	RPSA	9606.ENSP00000325376	9606.ENSP00000346067	0	0.338	0.199	0.447
HNRNPM	RUVBL1	9606.ENSP00000325376	9606.ENSP00000318297	0	0.378	0.132	0.437
HNRNPM	SAFB	9606.ENSP00000325376	9606.ENSP00000467423	0	0.646	0.298	0.741
HNRNPM	SAP18	9606.ENSP00000325376	9606.ENSP00000481842	0	0.577	0	0.577
HNRNPM	SARNP	9606.ENSP00000325376	9606.ENSP00000337632	0	0.512	0	0.512
HNRNPM	SF1	9606.ENSP00000325376	9606.ENSP00000366604	0	0.539	0.19	0.61
HNRNPM	SF3B1	9606.ENSP00000325376	9606.ENSP00000335321	0	0.336	0.338	0.541
HNRNPM	SF3B5	9606.ENSP00000325376	9606.ENSP00000356541	0	0.436	0	0.436
HNRNPM	SF3B6	9606.ENSP00000325376	9606.ENSP00000233468	0	0.517	0.064	0.529
HNRNPM	SFPQ	9606.ENSP00000325376	9606.ENSP00000349748	0	0.905	0.338	0.934
HNRNPM	SMU1	9606.ENSP00000325376	9606.ENSP00000380336	0	0.515	0	0.515
HNRNPM	SNRNP70	9606.ENSP00000325376	9606.ENSP00000472998	0	0.91	0	0.91
HNRNPM	SNRPA	9606.ENSP00000325376	9606.ENSP00000243563	0	0.523	0.149	0.577
HNRNPM	SNRPD1	9606.ENSP00000325376	9606.ENSP00000300413	0	0.671	0.461	0.815
HNRNPM	SNRPD2	9606.ENSP00000325376	9606.ENSP00000342374	0	0.94	0.266	0.954
HNRNPM	SNRPD3	9606.ENSP00000325376	9606.ENSP00000215829	0	0.882	0.41	0.927
HNRNPM	SNRPE	9606.ENSP00000325376	9606.ENSP00000400591	0	0.939	0.266	0.953
HNRNPM	SNRPF	9606.ENSP00000325376	9606.ENSP00000266735	0	0.936	0.371	0.958
HNRNPM	SNRPG	9606.ENSP00000325376	9606.ENSP00000272348	0	0.936	0.371	0.958
HNRNPM	SRRT	9606.ENSP00000325376	9606.ENSP00000480421	0	0.762	0.206	0.803
HNRNPM	SRSF1	9606.ENSP00000325376	9606.ENSP00000258962	0	0.947	0.322	0.962
HNRNPM	SRSF3	9606.ENSP00000325376	9606.ENSP00000362820	0	0.939	0.499	0.968
HNRNPM	SRSF6	9606.ENSP00000325376	9606.ENSP00000244020	0	0.594	0	0.594
HNRNPM	SRSF7	9606.ENSP00000325376	9606.ENSP00000325905	0	0.746	0.292	0.812
HNRNPM	SSB	9606.ENSP00000325376	9606.ENSP00000386636	0	0.906	0.161	0.917
HNRNPM	SUMO1	9606.ENSP00000325376	9606.ENSP00000376077	0	0.515	0	0.515
HNRNPM	SYNCRIP	9606.ENSP00000325376	9606.ENSP00000358635	0	0.641	0.322	0.746
HNRNPM	TAF15	9606.ENSP00000325376	9606.ENSP00000474096	0	0.933	0	0.933
HNRNPM	TAF4	9606.ENSP00000325376	9606.ENSP00000252996	0	0.479	0	0.479
HNRNPM	TARDBP	9606.ENSP00000325376	9606.ENSP00000240185	0	0.942	0.117	0.946
HNRNPM	THOC2	9606.ENSP00000325376	9606.ENSP00000245838	0	0.504	0.082	0.525
HNRNPM	TIAL1	9606.ENSP00000325376	9606.ENSP00000358089	0	0.514	0.191	0.59
HNRNPM	TRA2B	9606.ENSP00000325376	9606.ENSP00000416959	0	0.941	0.244	0.953
HNRNPM	U2AF2	9606.ENSP00000325376	9606.ENSP00000307863	0	0.913	0.994	0.999
HNRNPM	U2AF35	9606.ENSP00000325376	9606.ENSP00000485022	0	0.934	0.176	0.943
HNRNPM	XRCC5	9606.ENSP00000325376	9606.ENSP00000375978	0	0.456	0.078	0.477
HNRNPM	XRCC6	9606.ENSP00000325376	9606.ENSP00000352257	0	0.378	0.133	0.437
HNRNPM	ZNF326	9606.ENSP00000325376	9606.ENSP00000340796	0	0.575	0.237	0.662
HNRNPR	HNRNPU	9606.ENSP00000363745	9606.ENSP00000283179	0	0.654	0.103	0.676
HNRNPR	ILF2	9606.ENSP00000363745	9606.ENSP00000355011	0	0.937	0.539	0.969
HNRNPR	ILF3	9606.ENSP00000363745	9606.ENSP00000404121	0	0.917	0.068	0.919
HNRNPR	KHDRBS1	9606.ENSP00000363745	9606.ENSP00000313829	0	0.668	0.494	0.825
HNRNPR	KHSRP	9606.ENSP00000363745	9606.ENSP00000381216	0	0.424	0	0.424
HNRNPR	LSM3	9606.ENSP00000363745	9606.ENSP00000302160	0	0.624	0	0.624
HNRNPR	MAGOH	9606.ENSP00000363745	9606.ENSP00000360525	0	0.641	0	0.641
HNRNPR	MATR3	9606.ENSP00000363745	9606.ENSP00000354346	0	0.958	0.116	0.961
HNRNPR	MBNL1	9606.ENSP00000363745	9606.ENSP00000282486	0	0.633	0	0.633
HNRNPR	NAA10	9606.ENSP00000363745	9606.ENSP00000417763	0	0.62	0	0.62
HNRNPR	NAA50	9606.ENSP00000363745	9606.ENSP00000240922	0	0.515	0	0.515
HNRNPR	NONO	9606.ENSP00000363745	9606.ENSP00000276079	0	0.471	0	0.471
HNRNPR	NUDT21	9606.ENSP00000363745	9606.ENSP00000300291	0	0.691	0	0.691
HNRNPR	PABPN1	9606.ENSP00000363745	9606.ENSP00000216727	0	0.626	0	0.626
HNRNPR	PCBP1	9606.ENSP00000363745	9606.ENSP00000305556	0	0.899	0	0.899
HNRNPR	PCBP2	9606.ENSP00000363745	9606.ENSP00000352438	0	0.623	0	0.623
HNRNPR	PHF5A	9606.ENSP00000363745	9606.ENSP00000216252	0	0.442	0	0.442
HNRNPR	PRPF19	9606.ENSP00000363745	9606.ENSP00000227524	0	0.849	0	0.849
HNRNPR	PSMA6	9606.ENSP00000363745	9606.ENSP00000261479	0	0.503	0	0.503
HNRNPR	PSME3	9606.ENSP00000363745	9606.ENSP00000293362	0	0.623	0	0.623
HNRNPR	PTBP1	9606.ENSP00000363745	9606.ENSP00000349428	0	0.947	0	0.947
HNRNPR	RBM14	9606.ENSP00000363745	9606.ENSP00000311747	0	0.938	0.266	0.952
HNRNPR	RBMX	9606.ENSP00000363745	9606.ENSP00000359645	0	0.941	0.238	0.953
HNRNPR	RPLP2	9606.ENSP00000363745	9606.ENSP00000322419	0	0.622	0	0.622
HNRNPR	RPS20	9606.ENSP00000363745	9606.ENSP00000429374	0	0.85	0	0.85
HNRNPR	RPSA	9606.ENSP00000363745	9606.ENSP00000346067	0	0.721	0	0.721
HNRNPR	RUVBL1	9606.ENSP00000363745	9606.ENSP00000318297	0	0.626	0	0.626
HNRNPR	SAFB	9606.ENSP00000363745	9606.ENSP00000467423	0	0.579	0	0.579
HNRNPR	SAP18	9606.ENSP00000363745	9606.ENSP00000481842	0	0.692	0	0.692
HNRNPR	SARNP	9606.ENSP00000363745	9606.ENSP00000337632	0	0.431	0	0.431
HNRNPR	SF3B1	9606.ENSP00000363745	9606.ENSP00000335321	0	0.265	0.292	0.457
HNRNPR	SF3B5	9606.ENSP00000363745	9606.ENSP00000356541	0	0.506	0	0.506
HNRNPR	SF3B6	9606.ENSP00000363745	9606.ENSP00000233468	0	0.429	0	0.428
HNRNPR	SFPQ	9606.ENSP00000363745	9606.ENSP00000349748	0	0.637	0.263	0.721
HNRNPR	SMU1	9606.ENSP00000363745	9606.ENSP00000380336	0	0.428	0	0.428
HNRNPR	SNRNP70	9606.ENSP00000363745	9606.ENSP00000472998	0	0.899	0.233	0.919
HNRNPR	SNRPD1	9606.ENSP00000363745	9606.ENSP00000300413	0	0.73	0	0.73
HNRNPR	SNRPD2	9606.ENSP00000363745	9606.ENSP00000342374	0	0.939	0	0.939
HNRNPR	SNRPD3	9606.ENSP00000363745	9606.ENSP00000215829	0	0.91	0.423	0.945
HNRNPR	SNRPE	9606.ENSP00000363745	9606.ENSP00000400591	0	0.938	0	0.938
HNRNPR	SNRPF	9606.ENSP00000363745	9606.ENSP00000266735	0	0.936	0	0.936
HNRNPR	SNRPG	9606.ENSP00000363745	9606.ENSP00000272348	0	0.935	0	0.935
HNRNPR	SRRT	9606.ENSP00000363745	9606.ENSP00000480421	0	0.628	0	0.628
HNRNPR	SRSF1	9606.ENSP00000363745	9606.ENSP00000258962	0	0.948	0.28	0.961
HNRNPR	SRSF3	9606.ENSP00000363745	9606.ENSP00000362820	0	0.94	0	0.94
HNRNPR	SRSF7	9606.ENSP00000363745	9606.ENSP00000325905	0	0.748	0	0.748
HNRNPR	SSB	9606.ENSP00000363745	9606.ENSP00000386636	0	0.913	0	0.913
HNRNPR	SUMO1	9606.ENSP00000363745	9606.ENSP00000376077	0	0.504	0	0.504
HNRNPR	SYNCRIP	9606.ENSP00000363745	9606.ENSP00000358635	0	0.917	0.742	0.977
HNRNPR	TAF15	9606.ENSP00000363745	9606.ENSP00000474096	0	0.931	0	0.931
HNRNPR	TAF4	9606.ENSP00000363745	9606.ENSP00000252996	0	0.423	0	0.422
HNRNPR	TARDBP	9606.ENSP00000363745	9606.ENSP00000240185	0	0.943	0.196	0.952
HNRNPR	THOC2	9606.ENSP00000363745	9606.ENSP00000245838	0	0.47	0	0.47
HNRNPR	TIAL1	9606.ENSP00000363745	9606.ENSP00000358089	0	0.428	0	0.428
HNRNPR	TRA2B	9606.ENSP00000363745	9606.ENSP00000416959	0	0.943	0.085	0.945
HNRNPR	U2AF2	9606.ENSP00000363745	9606.ENSP00000307863	0	0.846	0.294	0.886
HNRNPR	U2AF35	9606.ENSP00000363745	9606.ENSP00000485022	0	0.74	0	0.74
HNRNPR	XRCC5	9606.ENSP00000363745	9606.ENSP00000375978	0	0.469	0	0.469
HNRNPR	ZNF326	9606.ENSP00000363745	9606.ENSP00000340796	0	0.515	0	0.515
HNRNPU	ILF2	9606.ENSP00000283179	9606.ENSP00000355011	0	0.653	0.223	0.719
HNRNPU	ILF3	9606.ENSP00000283179	9606.ENSP00000404121	0	0.714	0.101	0.731
HNRNPU	KHDRBS1	9606.ENSP00000283179	9606.ENSP00000313829	0	0.643	0	0.643
HNRNPU	KHSRP	9606.ENSP00000283179	9606.ENSP00000381216	0	0.644	0	0.644
HNRNPU	MAGOH	9606.ENSP00000283179	9606.ENSP00000360525	0	0.279	0.247	0.433
[truncated: 1,222 more rows]

## Sheet: ANXA11_PPI
#node1	node2	node1_string_id	node2_string_id	phylogenetic_cooccurrence	coexpression	experimental_interaction	combined_score
ALG2	ANXA11	9606.ENSP00000417764	9606.ENSP00000398610	0	0.047	0.51	0.513
ANXA11	TFG	9606.ENSP00000398610	9606.ENSP00000240851	0	0.06	0.628	0.635
ANXA11	ANXA3	9606.ENSP00000398610	9606.ENSP00000264908	0.067	0.072	0.602	0.625
ANXA11	PDCD6	9606.ENSP00000398610	9606.ENSP00000264933	0	0.085	0.787	0.797
ANXA11	ANXA2	9606.ENSP00000398610	9606.ENSP00000346032	0.082	0.062	0.467	0.501
ANXA11	OAT	9606.ENSP00000398610	9606.ENSP00000357838	0	0	0.449	0.449
ANXA11	CEP55	9606.ENSP00000398610	9606.ENSP00000360540	0	0	0.601	0.601
ANXA11	TP53BP1	9606.ENSP00000398610	9606.ENSP00000371475	0	0.042	0.439	0.439
ANXA11	EWSR1	9606.ENSP00000398610	9606.ENSP00000400142	0	0.049	0.458	0.462
ANXA11	SLC9A3R2	9606.ENSP00000398610	9606.ENSP00000408005	0	0.076	0.456	0.476
ANXA11	STXBP2	9606.ENSP00000398610	9606.ENSP00000413606	0	0.063	0.593	0.602
ANXA11	ALG2	9606.ENSP00000398610	9606.ENSP00000417764	0	0.047	0.51	0.513
ANXA2	EWSR1	9606.ENSP00000346032	9606.ENSP00000400142	0	0.055	0.432	0.44
ANXA2	ANXA11	9606.ENSP00000346032	9606.ENSP00000398610	0.082	0.062	0.467	0.501
ANXA3	ANXA11	9606.ENSP00000264908	9606.ENSP00000398610	0.067	0.072	0.602	0.625
ANXA3	STXBP2	9606.ENSP00000264908	9606.ENSP00000413606	0	0.056	0.602	0.608
CEP55	ANXA11	9606.ENSP00000360540	9606.ENSP00000398610	0	0	0.601	0.601
EWSR1	TFG	9606.ENSP00000400142	9606.ENSP00000240851	0	0.143	0.329	0.4
EWSR1	ANXA2	9606.ENSP00000400142	9606.ENSP00000346032	0	0.055	0.432	0.44
EWSR1	ANXA11	9606.ENSP00000400142	9606.ENSP00000398610	0	0.049	0.458	0.462
OAT	ANXA11	9606.ENSP00000357838	9606.ENSP00000398610	0	0	0.449	0.449
PDCD6	ANXA11	9606.ENSP00000264933	9606.ENSP00000398610	0	0.085	0.787	0.797
SLC9A3R2	ANXA11	9606.ENSP00000408005	9606.ENSP00000398610	0	0.076	0.456	0.476
STXBP2	ANXA3	9606.ENSP00000413606	9606.ENSP00000264908	0	0.056	0.602	0.608
STXBP2	ANXA11	9606.ENSP00000413606	9606.ENSP00000398610	0	0.063	0.593	0.602
TFG	EWSR1	9606.ENSP00000240851	9606.ENSP00000400142	0	0.143	0.329	0.4
TFG	ANXA11	9606.ENSP00000240851	9606.ENSP00000398610	0	0.06	0.628	0.635
TP53BP1	ANXA11	9606.ENSP00000371475	9606.ENSP00000398610	0	0.042	0.439	0.439

## Sheet: TDP43-ANXA11_SDFTLDAD
Proteins in the TDP-43 and ANXA11 interactome (n=142)	SD_TC_label	SD_TC_foldchange_if_DAP	SD_DG_label	SD_DG_foldchange_if_DAP	AD_label	FTLD-TAU_label	FTLD-TDP_label
ACTL6A	n.m.	-	n.m.	-	-	-	-
ALYREF	n.m.	-	n.s.	-	-	-	-
ATIC	Sign	Higher	Sign	Higher	Higher	-	-
ATXN2	n.s.	-	n.s.	-	-	-	-
BCLAF1	n.s.	-	n.s.	-	-	-	-
C14orf166	n.m.	-	n.m.	-	-	-	-
CDC5L	Sign	Higher	n.s.	-	n.s.	n.m.	n.m.
CHTOP	n.m.	-	n.s.	-	-	-	-
CPSF6	n.s.	-	n.s.	-	-	-	-
CSTF1	n.m.	-	n.s.	-	-	-	-
CTNNBL1	Sign	Higher	n.s.	-	n.s.	n.m.	n.m.
DDX39B	Sign	Higher	n.s.	-	Lower	n.s.	n.s.
DHX15	Sign	Higher	n.s.	-	Higher	-	-
DHX9	Sign	Higher	n.s.	-	Higher	-	-
DNAJB1	n.s.	-	n.s.	-	-	-	-
DNAJB2	n.s.	-	n.s.	-	-	-	-
DNAJC8	n.m.	-	Sign	Higher	Higher	-	-
EFTUD2	Sign	Higher	n.s.	-	Higher	-	-
EIF3G	Sign	Higher	n.s.	-	Lower	n.m.	Lower
EIF4A3	Sign	Higher	n.s.	-	Higher	-	-
ELAVL1	Sign	Higher	n.s.	-	Higher	-	-
ERH	n.m.	-	n.m.	-	-	-	-
EWSR1	Sign	Higher	n.s.	-	n.s.	n.m.	n.s.
EXOSC10	n.m.	-	n.s.	-	-	-	-
EXOSC2	n.m.	-	n.s.	-	-	-	-
EXOSC7	n.m.	-	n.m.	-	-	-	-
FLNB	Sign	Higher	n.s.	-	Higher	-	-
FUBP1	Sign	Higher	n.s.	-	Lower	n.s.	n.s.
FUS	Sign	Higher	n.s.	-	n.s.	n.s.	n.s.
GLE1	n.m.	-	n.m.	-	-	-	-
GMFB	n.s.	-	n.s.	-	-	-	-
HDAC1	n.m.	-	n.s.	-	-	-	-
HDAC6	Sign	Higher	n.s.	-	n.s.	n.m.	n.m.
HNRNPA0	n.s.	-	n.s.	-	-	-	-
HNRNPA1	Sign	Higher	n.s.	-	Higher	-	-
HNRNPA2B1	Sign	Higher	n.s.	-	Higher	-	-
HNRNPA3	Sign	Higher	n.s.	-	n.s.	Higher	-
HNRNPAB	Sign	Higher	n.s.	-	Lower	n.s.	n.s.
HNRNPC	Sign	Higher	n.s.	-	Higher	-	-
HNRNPF	Sign	Higher	n.s.	-	Higher	-	-
HNRNPH1	Sign	Higher	n.s.	-	Higher	-	-
HNRNPH3	Sign	Higher	n.s.	-	Higher	-	-
HNRNPK	Sign	Higher	n.s.	-	Higher	-	-
HNRNPL	Sign	Higher	n.s.	-	n.s.	n.s.	n.s.
HNRNPM	Sign	Higher	n.s.	-	Higher	-	-
HNRNPR	Sign	Higher	n.s.	-	Higher	-	-
HNRNPU	Sign	Higher	n.s.	-	Higher	-	-
HSP90AA1	n.m.	-	Sign	Higher	Lower	n.s.	n.s.
HSPA4	n.s.	-	n.s.	-	-	-	-
ILF2	Sign	Higher	n.s.	-	Higher	-	-
ILF3	Sign	Higher	n.s.	-	Higher	-	-
IRAK1	n.m.	-	n.m.	-	-	-	-
IRAK2	n.m.	-	n.m.	-	-	-	-
KHDRBS1	n.s.	-	n.s.	-	-	-	-
KHSRP	Sign	Higher	n.s.	-	Higher	-	-
LSM3	Sign	Higher	n.s.	-	Higher	-	-
MAGOH	n.m.	-	n.s.	-	-	-	-
MATR3	n.s.	-	n.s.	-	-	-	-
MBNL1	n.m.	-	n.s.	-	-	-	-
MFAP1	n.m.	-	n.s.	-	-	-	-
NAA10	n.s.	-	n.s.	-	-	-	-
NAA50	n.m.	-	n.s.	-	-	-	-
NACC1	n.s.	-	n.s.	-	-	-	-
NDRG1	n.s.	-	n.s.	-	-	-	-
NDRG3	Sign	Lower	n.s.	-	Higher	n.s.	n.s.
NONO	Sign	Higher	n.s.	-	Higher	-	-
NUDT21	n.m.	-	n.s.	-	-	-	-
PABPN1	Sign	Higher	n.s.	-	n.m.	n.m.	n.m.
PARK2	n.m.	-	n.m.	-	-	-	-
PCBP1	Sign	Higher	n.s.	-	Higher	-	-
PCBP2	Sign	Higher	n.s.	-	n.s.	n.s.	n.s.
PDCD6	n.s.	-	n.s.	-	-	-	-
PDIA3	Sign	Higher	n.s.	-	Higher	-	-
PHF5A	n.m.	-	n.m.	-	-	-	-
PRPF19	n.s.	-	n.s.	-	-	-	-
PSMA6	n.s.	-	n.s.	-	-	-	-
PSME3	n.m.	-	n.s.	-	-	-	-
PTBP1	Sign	Higher	n.s.	-	Higher	-	-
RACK1 (GNB2L1)	Sign	Higher	n.s.	-	Lower	n.s.	n.s.
RANBP1	n.s.	-	n.s.	-	-	-	-
RBM14	n.s.	-	n.s.	-	-	-	-
RBM39	Sign	Higher	n.s.	-	n.s.	n.m.	n.m.
RBMX	Sign	Higher	n.s.	-	n.s.	Higher	-
RPLP2	n.s.	-	n.s.	-	-	-	-
RPS20	n.s.	-	n.s.	-	-	-	-
RPSA	n.s.	-	n.s.	-	-	-	-
RUVBL1	Sign	Higher	n.s.	-	Higher	-	-
SAFB	n.s.	-	n.s.	-	-	-	-
SAP18	n.m.	-	n.s.	-	-	-	-
SARNP	n.s.	-	n.m.	-	-	-	-
SF1	n.m.	-	n.s.	-	-	-	-
SF3B1	Sign	Higher	n.s.	-	n.s.	n.s.	n.s.
SF3B5	n.m.	-	n.m.	-	-	-	-
SF3B6	n.s.	-	n.s.	-	-	-	-
SFPQ	Sign	Higher	n.s.	-	n.s.	n.s.	n.s.
SMU1	Sign	Higher	n.s.	-	Higher	-	-
SNRNP70	Sign	Higher	n.s.	-	Higher	-	-
SNRPA	n.m.	-	n.s.	-	-	-	-
SNRPD1	n.s.	-	n.s.	-	-	-	-
SNRPD2	Sign	Higher	n.s.	-	Higher	-	-
SNRPD3	Sign	Higher	n.s.	-	Higher	-	-
SNRPE	Sign	Higher	n.s.	-	Higher	-	-
SNRPF	n.m.	-	n.m.	-	-	-	-
SNRPG	n.m.	-	n.m.	-	-	-	-
SRRT	Sign	Higher	n.s.	-	Higher	-	-
SRSF1	Sign	Higher	n.s.	-	Higher	-	-
SRSF3	Sign	Higher	n.s.	-	Higher	-	-
SRSF6	Sign	Higher	n.s.	-	Higher	-	-
SRSF7	Sign	Higher	n.s.	-	Higher	-	-
SSB	Sign	Higher	n.s.	-	n.s.	n.s.	n.s.
SUMO1	n.m.	-	n.m.	-	-	-	-
SYNCRIP	Sign	Higher	Sign	Lower	Lower	n.s.	n.s.
TAF15	n.m.	-	n.s.	-	-	-	-
TAF4	n.m.	-	n.m.	-	-	-	-
TARDBP	Sign	Higher	n.s.	-	Higher	-	-
TDG	n.m.	-	n.m.	-	-	-	-
THOC2	n.m.	-	n.s.	-	-	-	-
TIAL1	Sign	Higher	n.s.	-	n.s.	n.m.	n.m.
TRA2B	Sign	Higher	n.s.	-	Higher	-	-
TRIP13	n.m.	-	n.m.	-	-	-	-
U2AF2	Sign	Higher	n.s.	-	n.s.	n.s.	n.s.
U2AF35	n.m.	-	n.m.	-	-	-	-
UBE2E3	n.m.	-	n.s.	-	-	-	-
UBE2I	n.s.	-	n.s.	-	-	-	-
UBQLN1	n.s.	-	n.s.	-	-	-	-
UBQLN2	Sign	Lower	n.s.	-	Lower	-	-
VCP	n.s.	-	n.s.	-	-	-	-
XPNPEP1	n.s.	-	n.s.	-	-	-	-
XRCC5	Sign	Higher	n.s.	-	Higher	-	-
XRCC6	Sign	Higher	n.s.	-	Higher	-	-
XRN2	n.m.	-	n.s.	-	-	-	-
ZNF326	Sign	Higher	n.s.	-	n.m.	n.m.	n.m.
ALG2	n.s.	-	n.s.	-	-	-	-
ANXA11	Sign	Higher	n.s.	-	n.s.	Lower	n.s.
ANXA2	Sign	Higher	n.s.	-	Higher	-	-
ANXA3	n.m.	-	n.s.	-	-	-	-
CEP55	n.m.	-	n.m.	-	-	-	-
OAT	Sign	Higher	n.s.	-	Lower	n.s.	n.s.
SLC9A3R2	n.m.	-	n.s.	-	-	-	-
STXBP2	n.m.	-	n.m.	-	-	-	-
TFG	n.s.	-	n.s.	-	-	-	-
TP53BP1	n.s.	-	n.s.	-	-	-	-
